# Supplementary material for: A paternal methyl donor-rich diet altered cognitive and neural functions in offspring mice
Source: Mol Psychiatry. 2017 Apr 4;23(5):1345–55. doi: 10.1038/mp.2017.53 (PMC5984088; doi:10.1038/mp.2017.53)
Supplement: Supplementary Data 1 [file mp201753x2.xls]

## Sheet: Tabelle1
									mean peak value / group			peak count / group
up_gene-pos	up_gene	up_gene_strand	down_gene-pos	down_gene	down_gene_strand	chrom	window-start		C	M		C	M	groups_count		up_gene_description	down_gene_symbol	up_gene_acc	down_gene_acc
-921	Xkr4	-	671723	Rp1	-	chr1	3662500		---	2.395		0	2	1		X Kell blood group precursor related family member 4	retinitis pigmentosa 1 (human)	NM_001011874	NM_001011874
-2421	Xkr4	-	670223	Rp1	-	chr1	3664000		---	2.81		0	2	1		X Kell blood group precursor related family member 4	retinitis pigmentosa 1 (human)	NM_001011874	NM_001011874
-527	Rp1	-	130008	Sox17	-	chr1	4351000		---	3.175		0	2	1		retinitis pigmentosa 1 (human)	SRY-box containing gene 17	NM_011283	NM_011283
-1027	Rp1	-	129508	Sox17	-	chr1	4351500		---	3.175		0	2	1		retinitis pigmentosa 1 (human)	SRY-box containing gene 17	NM_011283	NM_011283
-10184	Lypla1	+	774	Tcea1	+	chr1	4847000		---	2.375		0	2	1		lysophospholipase 1	transcription elongation factor A (SII) 1	NM_008866	NM_008866
92	Tcea1	+	39487	Tcea1	+	chr1	4848500		---	2.59		0	2	1		transcription elongation factor A (SII) 1	transcription elongation factor A (SII) 1	NM_001159751	NM_001159751
-424370	Atp6v1h	+	1573	Oprk1	+	chr1	5577000		---	2.725		0	2	1		ATPase, H+ transporting, lysosomal V1 subunit H	opioid receptor, kappa 1	NM_133826	NM_133826
-425370	Atp6v1h	+	573	Oprk1	+	chr1	5578000		---	2.415		0	2	1		ATPase, H+ transporting, lysosomal V1 subunit H	opioid receptor, kappa 1	NM_133826	NM_133826
-425870	Atp6v1h	+	73	Oprk1	+	chr1	5578500		---	2.32		0	2	1		ATPase, H+ transporting, lysosomal V1 subunit H	opioid receptor, kappa 1	NM_133826	NM_133826
-608553	Oprk1	+	3242	Rb1cc1	+	chr1	6201500		---	2.705		0	2	1		opioid receptor, kappa 1	RB1-inducible coiled-coil 1	NM_011011	NM_011011
-609053	Oprk1	+	2742	Rb1cc1	+	chr1	6202000		---	2.705		0	2	1		opioid receptor, kappa 1	RB1-inducible coiled-coil 1	NM_011011	NM_011011
-609553	Oprk1	+	2242	Rb1cc1	+	chr1	6202500		---	2.705		0	2	1		opioid receptor, kappa 1	RB1-inducible coiled-coil 1	NM_011011	NM_011011
-224979	St18	+	3000	Pcmtd1	+	chr1	7076000		---	2.755		0	2	1		suppression of tumorigenicity 18	protein-L-isoaspartate (D-aspartate) O-methyltransferase domain containing 1	NM_173868	NM_173868
936259	Sntg1	-	811	Sntg1	-	chr1	9289000		---	2.385		0	2	1		syntrophin, gamma 1	syntrophin, gamma 1	NM_027671	NM_027671
936759	Sntg1	-	311	Sntg1	-	chr1	9289500		---	2.385		0	2	1		syntrophin, gamma 1	syntrophin, gamma 1	NM_027671	NM_027671
-1189	Sntg1	-	244488	Rrs1	+	chr1	9291000		---	3.24		0	2	1		syntrophin, gamma 1	RRS1 ribosome biogenesis regulator homolog (S. cerevisiae)	NM_027671	NM_027671
-465	Rrs1	+	126	Adhfe1	+	chr1	9538000		---	2.54		0	2	1		RRS1 ribosome biogenesis regulator homolog (S. cerevisiae)	alcohol dehydrogenase, iron containing, 1	NM_021511	NM_021511
-1537	Vcpip1	-	48210	Sgk3	+	chr1	9740000		---	2.595		0	2	1		valosin containing protein (p97)/p47 complex interacting protein 1	serum/glucocorticoid regulated kinase 3	NM_173443	NM_173443
-2037	Vcpip1	-	47710	Sgk3	+	chr1	9740500		---	2.595		0	2	1		valosin containing protein (p97)/p47 complex interacting protein 1	serum/glucocorticoid regulated kinase 3	NM_173443	NM_173443
-4851	Sgk3	+	1218	6030422M02Rik	+	chr1	9897500		---	2.915		0	2	1		serum/glucocorticoid regulated kinase 3	RIKEN cDNA 6030422M02 gene	NM_001037759	NM_001037759
11089	Cops5	-	1979	Cops5	-	chr1	10026000		---	2.49		0	2	1		COP9 (constitutive photomorphogenic) homolog, subunit 5 (Arabidopsis thaliana)	COP9 (constitutive photomorphogenic) homolog, subunit 5 (Arabidopsis thaliana)	NM_013715	NM_013715
-2476	Cpa6	-	271045	Prex2	+	chr1	10712500		---	2.615		0	2	1		carboxypeptidase A6	phosphatidylinositol-3,4,5-trisphosphate-dependent Rac exchange factor 2	NM_177834	NM_177834
-336	Ncoa2	-	190282	Tram1	-	chr1	13364500		---	2.57		0	2	1		nuclear receptor coactivator 2	translocating chain-associating membrane protein 1	NM_001077695,NM_008678	NM_001077695,NM_008678
-836	Ncoa2	-	189782	Tram1	-	chr1	13365000		---	2.57		0	2	1		nuclear receptor coactivator 2	translocating chain-associating membrane protein 1	NM_001077695,NM_008678	NM_001077695,NM_008678
-2557	Trpa1	-	391032	Kcnb2	+	chr1	14911500		---	2.505		0	2	1		transient receptor potential cation channel, subfamily A, member 1	potassium voltage gated channel, Shab-related subfamily, member 2	NM_177781	NM_177781
-8644	Tmem70	+	1536	Ly96	+	chr1	16677000		---	2.215		0	2	1		transmembrane protein 70	lymphocyte antigen 96	NM_026392,NM_027415	NM_026392,NM_027415
-9144	Tmem70	+	1036	Ly96	+	chr1	16677500		---	2.215		0	2	1		transmembrane protein 70	lymphocyte antigen 96	NM_026392,NM_027415	NM_026392,NM_027415
-10144	Tmem70	+	36	Ly96	+	chr1	16678500		---	2.435		0	2	1		transmembrane protein 70	lymphocyte antigen 96	NM_026392,NM_027415	NM_026392,NM_027415
-621	Jph1	-	46953	Gdap1	+	chr1	17088500		---	2.615		0	2	1		junctophilin 1	ganglioside-induced differentiation-associated-protein 1	NM_020604	NM_020604
21229	Crisp4	-	632	Crisp4	-	chr1	18126500		---	3.035		0	2	1		cysteine-rich secretory protein 4	cysteine-rich secretory protein 4	NM_030033	NM_030033
-976	Defb18	-	12560	Defb41	-	chr1	18228500		---	3.61		0	2	1		defensin beta 18	defensin beta 41	NM_001039123	NM_001039123
-1476	Defb18	-	12060	Defb41	-	chr1	18229000		---	3.61		0	2	1		defensin beta 18	defensin beta 41	NM_001039123	NM_001039123
-1976	Defb18	-	11560	Defb41	-	chr1	18229500		---	3.61		0	2	1		defensin beta 18	defensin beta 41	NM_001039123	NM_001039123
-2476	Defb18	-	11060	Defb41	-	chr1	18230000		---	3.61		0	2	1		defensin beta 18	defensin beta 41	NM_001039123	NM_001039123
-834839	Gm15386	-	3102	Tcfap2d	+	chr1	19090000		---	3.835		0	2	1		predicted gene 15386	transcription factor AP-2, delta	NM_001040027	NM_001040027
-837339	Gm15386	-	602	Tcfap2d	+	chr1	19092500		---	3.185		0	2	1		predicted gene 15386	transcription factor AP-2, delta	NM_001040027	NM_001040027
-837839	Gm15386	-	102	Tcfap2d	+	chr1	19093000		---	3.185		0	2	1		predicted gene 15386	transcription factor AP-2, delta	NM_001040027	NM_001040027
398	Tcfap2d	+	62913	Tcfap2d	+	chr1	19093500		---	3.185		0	2	1		transcription factor AP-2, delta	transcription factor AP-2, delta	NM_153154	NM_153154
-39587	Tcfap2d	+	2994	Tcfap2b	+	chr1	19196000		---	2.555		0	2	1		transcription factor AP-2, delta	transcription factor AP-2 beta	NM_153154	NM_153154
-110862	Pkhd1	-	1985	Il17a	+	chr1	20719000		---	3.415		0	2	1		polycystic kidney and hepatic disease 1	interleukin 17A	NM_153179	NM_153179
-2194	Tram2	-	137211	Tmem14a	+	chr1	21071500		---	2.5		0	2	1		translocating chain-associating membrane protein 2	transmembrane protein 14A	NM_177409	NM_177409
-10676	Khdc1c	+	3136	Khdc1b	+	chr1	21370500		---	3.18		0	2	1		KH domain containing 1C	KH domain containing 1B	NM_001033904	NM_001033904
-11176	Khdc1c	+	2636	Khdc1b	+	chr1	21371000		---	3.18		0	2	1		KH domain containing 1C	KH domain containing 1B	NM_001033904	NM_001033904
8722	1110058L19Rik	-	979	1110058L19Rik	-	chr1	24011500		---	2.795		0	2	1		RIKEN cDNA 1110058L19 gene	RIKEN cDNA 1110058L19 gene	NM_026503	NM_026503
9222	1110058L19Rik	-	479	1110058L19Rik	-	chr1	24012000		---	2.795		0	2	1		RIKEN cDNA 1110058L19 gene	RIKEN cDNA 1110058L19 gene	NM_026503	NM_026503
-448	Bai3	-	851658	4931408C20Rik	-	chr1	25887000		---	3.63		0	2	1		brain-specific angiogenesis inhibitor 3	RIKEN cDNA 4931408C20 gene	NM_175642	NM_175642
3034	Gm597	-	1097	Gm597	-	chr1	28836000		---	3.67		0	2	1		predicted gene 597	predicted gene 597	NM_001013750	NM_001013750
3534	Gm597	-	597	Gm597	-	chr1	28836500		---	3.67		0	2	1		predicted gene 597	predicted gene 597	NM_001013750	NM_001013750
4034	Gm597	-	97	Gm597	-	chr1	28837000		---	3.67		0	2	1		predicted gene 597	predicted gene 597	NM_001013750	NM_001013750
59814	Phf3	-	1101	Phf3	-	chr1	30919000		---	3.88		0	2	1		PHD finger protein 3	PHD finger protein 3	NM_001081080	NM_001081080
60314	Phf3	-	601	Phf3	-	chr1	30919500		---	3.88		0	2	1		PHD finger protein 3	PHD finger protein 3	NM_001081080	NM_001081080
-445	Gm13363	-	190922	4931428L18Rik	-	chr1	31007000		---	2.685		0	2	1		protein tyrosine phosphatase 4a1-like	RIKEN cDNA 4931428L18 gene	NR_002688	NR_002688
-1945	Gm13363	-	189422	4931428L18Rik	-	chr1	31008500		---	2.94		0	2	1		protein tyrosine phosphatase 4a1-like	RIKEN cDNA 4931428L18 gene	NR_002688	NR_002688
-39868	4930521A18Rik	+	691	Gm4850	+	chr1	31321000		---	2.86		0	2	1		RIKEN cDNA 4930521A18 gene	THO complex 4 pseudogene	NM_029062	NM_029062
-40368	4930521A18Rik	+	191	Gm4850	+	chr1	31321500		---	2.86		0	2	1		RIKEN cDNA 4930521A18 gene	THO complex 4 pseudogene	NM_029062	NM_029062
309	Gm4850	+	2906	Gm4850	+	chr1	31322000		---	2.86		0	2	1		THO complex 4 pseudogene	THO complex 4 pseudogene	NR_015347	NR_015347
-902594	Gm4850	+	2150	Khdrbs2	+	chr1	32227500		---	3.15		0	2	1		THO complex 4 pseudogene	KH domain containing, RNA binding, signal transduction associated 2	NR_015347	NR_015347
-903094	Gm4850	+	1650	Khdrbs2	+	chr1	32228000		---	3.15		0	2	1		THO complex 4 pseudogene	KH domain containing, RNA binding, signal transduction associated 2	NR_015347	NR_015347
-30593	Prss39	+	1992	Cfc1	+	chr1	34590500		---	2.295		0	2	1		protease, serine, 39	cripto, FRL-1, cryptic family 1	NM_009355	NM_009355
-32093	Prss39	+	492	Cfc1	+	chr1	34592000		---	2.02		0	2	1		protease, serine, 39	cripto, FRL-1, cryptic family 1	NM_009355	NM_009355
-209213	Fam123c	+	1566	Arhgef4	+	chr1	34857000		---	2.52		0	2	1		family with sequence similarity 123, member C	Rho guanine nucleotide exchange factor (GEF) 4	NM_213727	NM_213727
103627	Uggt1	-	647	Uggt1	-	chr1	36300500		---	2.445		0	2	1		UDP-glucose glycoprotein glucosyltransferase 1	UDP-glucose glycoprotein glucosyltransferase 1	NM_198899	NM_198899
-628	Tmem131	-	279105	Cnga3	+	chr1	36997000		---	3.02		0	2	1		transmembrane protein 131	cyclic nucleotide gated channel alpha 3	NM_018872	NM_018872
-277128	Tmem131	-	2605	Cnga3	+	chr1	37273500		---	2.83		0	2	1		transmembrane protein 131	cyclic nucleotide gated channel alpha 3	NM_018872	NM_018872
-277628	Tmem131	-	2105	Cnga3	+	chr1	37274000		---	2.83		0	2	1		transmembrane protein 131	cyclic nucleotide gated channel alpha 3	NM_018872	NM_018872
-35271	Cnga3	+	1237	Inpp4a	+	chr1	37355500		---	2.795		0	2	1		cyclic nucleotide gated channel alpha 3	inositol polyphosphate-4-phosphatase, type I	NM_009918	NM_009918
-35771	Cnga3	+	737	Inpp4a	+	chr1	37356000		---	2.795		0	2	1		cyclic nucleotide gated channel alpha 3	inositol polyphosphate-4-phosphatase, type I	NM_009918	NM_009918
450	Lipt1	+	3643	Lipt1	+	chr1	37929500		---	2.79		0	2	1		lipoyltransferase 1	lipoyltransferase 1	NM_001037918	NM_001037918
1146	Eif5b	+	56424	Eif5b	+	chr1	38056000		---	3.43		0	2	1		eukaryotic translation initiation factor 5B	eukaryotic translation initiation factor 5B	NM_198303	NM_198303
-36379	Nms	+	1158	Pdcl3	+	chr1	39043500		---	3.065		0	2	1		neuromedin S	phosducin-like 3	NM_001011684	NM_001011684
-195419	Pdcl3	+	1616	Npas2	+	chr1	39249500		---	2.575		0	2	1		phosducin-like 3	neuronal PAS domain protein 2	NM_026850	NM_026850
-1915	Npas2	+	2763	Rpl31	+	chr1	39422000		---	3.76		0	2	1		neuronal PAS domain protein 2	ribosomal protein L31	NM_008719	NM_008719
-2415	Npas2	+	2263	Rpl31	+	chr1	39422500		---	3.76		0	2	1		neuronal PAS domain protein 2	ribosomal protein L31	NM_008719	NM_008719
-73184	Il1rl2	+	993	Il1rl1	+	chr1	40495500		---	2.62		0	2	1		interleukin 1 receptor-like 2	interleukin 1 receptor-like 1	NM_133193	NM_133193
-147946	Pou3f3	+	3077	Mrps9	+	chr1	42905000		---	2.72		0	2	1		POU domain, class 3, transcription factor 3	mitochondrial ribosomal protein S9	NM_008900	NM_008900
-148446	Pou3f3	+	2577	Mrps9	+	chr1	42905500		---	2.72		0	2	1		POU domain, class 3, transcription factor 3	mitochondrial ribosomal protein S9	NM_008900	NM_008900
-148946	Pou3f3	+	2077	Mrps9	+	chr1	42906000		---	2.72		0	2	1		POU domain, class 3, transcription factor 3	mitochondrial ribosomal protein S9	NM_008900	NM_008900
-150946	Pou3f3	+	77	Mrps9	+	chr1	42908000		---	2.37		0	2	1		POU domain, class 3, transcription factor 3	mitochondrial ribosomal protein S9	NM_008900	NM_008900
49387	Tgfbrap1	-	1967	Tgfbrap1	-	chr1	43153500		---	4.06		0	2	1		transforming growth factor, beta receptor associated protein 1	transforming growth factor, beta receptor associated protein 1	NM_001013025	NM_001013025
-280194	Fhl2	-	1595	Nck2	+	chr1	43501000		---	3.12		0	2	1		four and a half LIM domains 2	non-catalytic region of tyrosine kinase adaptor protein 2	NM_010212	NM_010212
-281194	Fhl2	-	595	Nck2	+	chr1	43502000		---	3.12		0	2	1		four and a half LIM domains 2	non-catalytic region of tyrosine kinase adaptor protein 2	NM_010212	NM_010212
-104947	Uxs1	-	1351	Tpp2	+	chr1	43989500		---	3.47		0	2	1		UDP-glucuronate decarboxylase 1	tripeptidyl peptidase II	NM_026430	NM_026430
-105447	Uxs1	-	851	Tpp2	+	chr1	43990000		---	3.47		0	2	1		UDP-glucuronate decarboxylase 1	tripeptidyl peptidase II	NM_026430	NM_026430
14586	4832428D23Rik	-	276	4832428D23Rik	-	chr1	44275500		---	4.375		0	2	1		RIKEN cDNA 4832428D23 gene	RIKEN cDNA 4832428D23 gene	NM_207281	NM_207281
-224	4832428D23Rik	-	332515	Gulp1	+	chr1	44276000		---	4.375		0	2	1		RIKEN cDNA 4832428D23 gene	GULP, engulfment adaptor PTB domain containing 1	NM_207281	NM_207281
-513819	Gulp1	+	882	Col3a1	+	chr1	45367500		---	3.185		0	2	1		GULP, engulfment adaptor PTB domain containing 1	collagen, type III, alpha 1	NM_028450	NM_028450
-1873	Col5a2	-	290345	Wdr75	+	chr1	45562000		---	3.27		0	2	1		collagen, type V, alpha 2	WD repeat domain 75	NM_007737	NM_007737
-2373	Col5a2	-	289845	Wdr75	+	chr1	45562500		---	3.27		0	2	1		collagen, type V, alpha 2	WD repeat domain 75	NM_007737	NM_007737
8669	Obfc2a	-	243	Obfc2a	-	chr1	51535000		---	3.59		0	2	1		oligonucleotide/oligosaccharide-binding fold containing 2A	oligonucleotide/oligosaccharide-binding fold containing 2A	NM_028696	NM_028696
-757	Obfc2a	-	270609	Myo1b	-	chr1	51536000		---	3.59		0	2	1		oligonucleotide/oligosaccharide-binding fold containing 2A	myosin IB	NM_028696	NM_028696
-2257	Obfc2a	-	269109	Myo1b	-	chr1	51537500		---	2.815		0	2	1		oligonucleotide/oligosaccharide-binding fold containing 2A	myosin IB	NM_028696	NM_028696
-2757	Obfc2a	-	268609	Myo1b	-	chr1	51538000		---	2.815		0	2	1		oligonucleotide/oligosaccharide-binding fold containing 2A	myosin IB	NM_028696	NM_028696
-91204	Myo1b	-	1087	Stat4	+	chr1	52064000		---	2.24		0	2	1		myosin IB	signal transducer and activator of transcription 4	NM_010863	NM_010863
-2296	Nab1	-	128048	Tmem194b	+	chr1	52559500		---	3.545		0	2	1		Ngfi-A binding protein 1	transmembrane protein 194B	NM_008667	NM_008667
-129296	Nab1	-	1048	Tmem194b	+	chr1	52686500		---	2.68		0	2	1		Ngfi-A binding protein 1	transmembrane protein 194B	NM_008667	NM_008667
-129796	Nab1	-	548	Tmem194b	+	chr1	52687000		---	2.68		0	2	1		Ngfi-A binding protein 1	transmembrane protein 194B	NM_008667	NM_008667
106969	Pms1	-	840	Pms1	-	chr1	53353000		---	3.27		0	2	1		postmeiotic segregation increased 1 (S. cerevisiae)	postmeiotic segregation increased 1 (S. cerevisiae)	NM_153556	NM_153556
562	Ormdl1	+	12589	Ormdl1	+	chr1	53354500		---	2.54		0	2	1		ORM1-like 1 (S. cerevisiae)	ORM1-like 1 (S. cerevisiae)	NM_145517	NM_145517
-1411	Ormdl1	+	2006	Osgepl1	+	chr1	53368500		---	3.485		0	2	1		ORM1-like 1 (S. cerevisiae)	O-sialoglycoprotein endopeptidase-like 1	NM_145517	NM_145517
-1911	Ormdl1	+	1506	Osgepl1	+	chr1	53369000		---	3.485		0	2	1		ORM1-like 1 (S. cerevisiae)	O-sialoglycoprotein endopeptidase-like 1	NM_145517	NM_145517
-3411	Ormdl1	+	6	Osgepl1	+	chr1	53370500		---	3.485		0	2	1		ORM1-like 1 (S. cerevisiae)	O-sialoglycoprotein endopeptidase-like 1	NM_145517	NM_145517
494	Osgepl1	+	9908	Osgepl1	+	chr1	53371000		---	3.485		0	2	1		O-sialoglycoprotein endopeptidase-like 1	O-sialoglycoprotein endopeptidase-like 1	NM_028091	NM_028091
-1957	Asnsd1	-	400855	Stk17b	-	chr1	53411500		---	2.14		0	2	1		asparagine synthetase domain containing 1	serine/threonine kinase 17b (apoptosis-inducing)	NM_133728	NM_133728
-122	Hecw2	-	55526	Ccdc150	+	chr1	54252000		---	3.145		0	2	1		HECT, C2 and WW domain containing E3 ubiquitin protein ligase 2	coiled-coil domain containing 150	NM_172655	NM_172655
-622	Hecw2	-	55026	Ccdc150	+	chr1	54252500		---	3.145		0	2	1		HECT, C2 and WW domain containing E3 ubiquitin protein ligase 2	coiled-coil domain containing 150	NM_172655	NM_172655
-24178	Sf3b1	-	1113	Coq10b	+	chr1	55108500		---	2.56		0	2	1		splicing factor 3b, subunit 1	coenzyme Q10 homolog B (S. cerevisiae)	NM_031179	NM_031179
-2449	Boll	-	40789	Plcl1	+	chr1	55422000		---	3.43		0	2	1		bol, boule-like (Drosophila)	phospholipase C-like 1	NM_001113367,NM_029267	NM_001113367,NM_029267
-2949	Boll	-	40289	Plcl1	+	chr1	55422500		---	3.43		0	2	1		bol, boule-like (Drosophila)	phospholipase C-like 1	NM_001113367,NM_029267	NM_001113367,NM_029267
2609	9430016H08Rik	+	6802	9430016H08Rik	+	chr1	57466000		---	2.655		0	2	1		RIKEN cDNA 9430016H08 gene	RIKEN cDNA 9430016H08 gene	NM_001081181	NM_001081181
9103	Kctd18	-	928	Kctd18	-	chr1	58026000		---	2.735		0	2	1		potassium channel tetramerisation domain containing 18	potassium channel tetramerisation domain containing 18	NM_030211	NM_030211
9603	Kctd18	-	428	Kctd18	-	chr1	58026500		---	2.735		0	2	1		potassium channel tetramerisation domain containing 18	potassium channel tetramerisation domain containing 18	NM_030211	NM_030211
-2879	Sgol2	+	812	Aox1	+	chr1	58086000		---	3.12		0	2	1		shugoshin-like 2 (S. pombe)	aldehyde oxidase 1	NM_199007	NM_199007
-1240	Orc2l	-	20149	Fam126b	-	chr1	58559500		---	3.59		0	2	1		origin recognition complex, subunit 2-like (S. cerevisiae)	family with sequence similarity 126, member B	NM_001025378	NM_001025378
61351	Fam126b	-	2177	Fam126b	-	chr1	58641000		---	2.705		0	2	1		family with sequence similarity 126, member B	family with sequence similarity 126, member B	NM_172513	NM_172513
61851	Fam126b	-	1677	Fam126b	-	chr1	58641500		---	2.705		0	2	1		family with sequence similarity 126, member B	family with sequence similarity 126, member B	NM_172513	NM_172513
558	Ndufb3	+	8792	Ndufb3	+	chr1	58644000		---	3.275		0	2	1		NADH dehydrogenase (ubiquinone) 1 beta subcomplex 3	NADH dehydrogenase (ubiquinone) 1 beta subcomplex 3	NM_025597	NM_025597
-59929	Cflar	+	2217	Casp8	+	chr1	58850000		---	2.18		0	2	1		CASP8 and FADD-like apoptosis regulator	caspase 8	NM_009805,NM_207653	NM_009805,NM_207653
-60429	Cflar	+	1717	Casp8	+	chr1	58850500		---	2.18		0	2	1		CASP8 and FADD-like apoptosis regulator	caspase 8	NM_009805,NM_207653	NM_009805,NM_207653
-60929	Cflar	+	1217	Casp8	+	chr1	58851000		---	2.735		0	2	1		CASP8 and FADD-like apoptosis regulator	caspase 8	NM_009805,NM_207653	NM_009805,NM_207653
-1256	Als2cr11	-	4436	Als2cr4	-	chr1	59153000		---	2.68		0	2	1		amyotrophic lateral sclerosis 2 (juvenile) chromosome region, candidate 11 (human)	amyotrophic lateral sclerosis 2 (juvenile) chromosome region, candidate 4	NM_175200	NM_175200
44532	Als2	-	1074	Als2	-	chr1	59293000		---	2.705		0	2	1		amyotrophic lateral sclerosis 2 (juvenile) homolog (human)	amyotrophic lateral sclerosis 2 (juvenile) homolog (human)	NM_146109	NM_146109
-1426	Als2	-	243490	Fzd7	+	chr1	59295500		---	3.06		0	2	1		amyotrophic lateral sclerosis 2 (juvenile) homolog (human)	frizzled homolog 7 (Drosophila)	NM_146109	NM_146109
-2322	Sumo1	-	11849	Nop58	+	chr1	59730000		---	2.435		0	2	1		SMT3 suppressor of mif two 3 homolog 1 (yeast)	NOP58 ribonucleoprotein homolog (yeast)	NM_009460	NM_009460
-12322	Sumo1	-	1849	Nop58	+	chr1	59740000		---	2.72		0	2	1		SMT3 suppressor of mif two 3 homolog 1 (yeast)	NOP58 ribonucleoprotein homolog (yeast)	NM_009460	NM_009460
1376	Carf	+	51378	Carf	+	chr1	60156500		---	3.935		0	2	1		calcium response factor	calcium response factor	NM_139150	NM_139150
-27122	Carf	+	2442	Nbeal1	+	chr1	60235000		---	2.385		0	2	1		calcium response factor	neurobeachin like 1	NM_139150	NM_139150
-60142	Pard3b	+	890	Nrp2	+	chr1	62749000		---	2.8		0	2	1		par-3 partitioning defective 3 homolog B (C. elegans)	neuropilin 2	NM_001081050	NM_001081050
32834	Ndufs1	-	396	Ndufs1	-	chr1	63223000		---	2.67		0	2	1		NADH dehydrogenase (ubiquinone) Fe-S protein 1	NADH dehydrogenase (ubiquinone) Fe-S protein 1	NM_001160039,NM_001160038,NM_001160040,NM_145518	NM_001160039,NM_001160038,NM_001160040,NM_145518
166806	Plekhm3	-	898	Plekhm3	-	chr1	65002500		---	2.325		0	2	1		pleckstrin homology domain containing, family M, member 3	pleckstrin homology domain containing, family M, member 3	NM_001039493	NM_001039493
-1263	Cryge	-	9411	Crygd	-	chr1	65099000		---	2.635		0	2	1		crystallin, gamma E	crystallin, gamma D	NM_007777	NM_007777
-1763	Cryge	-	8911	Crygd	-	chr1	65099500		---	2.635		0	2	1		crystallin, gamma E	crystallin, gamma D	NM_007777	NM_007777
19311	Idh1	-	1216	Idh1	-	chr1	65224500		---	2.405		0	2	1		isocitrate dehydrogenase 1 (NADP+), soluble	isocitrate dehydrogenase 1 (NADP+), soluble	NM_010497,NM_001111320	NM_010497,NM_001111320
20311	Idh1	-	216	Idh1	-	chr1	65225500		---	3.135		0	2	1		isocitrate dehydrogenase 1 (NADP+), soluble	isocitrate dehydrogenase 1 (NADP+), soluble	NM_010497,NM_001111320	NM_010497,NM_001111320
-6284	Idh1	-	1258	Pikfyve	+	chr1	65232000		---	3.35		0	2	1		isocitrate dehydrogenase 1 (NADP+), soluble	phosphoinositide kinase, FYVE finger containing	NM_010497,NM_001111320	NM_010497,NM_001111320
-6784	Idh1	-	758	Pikfyve	+	chr1	65232500		---	3.35		0	2	1		isocitrate dehydrogenase 1 (NADP+), soluble	phosphoinositide kinase, FYVE finger containing	NM_010497,NM_001111320	NM_010497,NM_001111320
742	Pikfyve	+	91270	Pikfyve	+	chr1	65234000		---	2.305		0	2	1		phosphoinositide kinase, FYVE finger containing	phosphoinositide kinase, FYVE finger containing	NM_011086	NM_011086
-159	Acadl	-	60869	Myl1	-	chr1	66910000		---	2.6		0	2	1		acyl-Coenzyme A dehydrogenase, long-chain	myosin, light polypeptide 1	NM_007381	NM_007381
-659	Acadl	-	60369	Myl1	-	chr1	66910500		---	2.6		0	2	1		acyl-Coenzyme A dehydrogenase, long-chain	myosin, light polypeptide 1	NM_007381	NM_007381
-1560	Myl1	-	63590	Lancl1	-	chr1	66983500		---	2.715		0	2	1		myosin, light polypeptide 1	LanC (bacterial lantibiotic synthetase component C)-like 1	NM_001113387,NM_021285	NM_001113387,NM_021285
-2060	Myl1	-	63090	Lancl1	-	chr1	66984000		---	2.715		0	2	1		myosin, light polypeptide 1	LanC (bacterial lantibiotic synthetase component C)-like 1	NM_001113387,NM_021285	NM_001113387,NM_021285
-61	Lancl1	-	84139	Cps1	+	chr1	67085500		---	2.975		0	2	1		LanC (bacterial lantibiotic synthetase component C)-like 1	carbamoyl-phosphate synthetase 1	NM_021295	NM_021295
-81061	Lancl1	-	3139	Cps1	+	chr1	67166500		---	2.675		0	2	1		LanC (bacterial lantibiotic synthetase component C)-like 1	carbamoyl-phosphate synthetase 1	NM_021295	NM_021295
-81561	Lancl1	-	2639	Cps1	+	chr1	67167000		---	2.675		0	2	1		LanC (bacterial lantibiotic synthetase component C)-like 1	carbamoyl-phosphate synthetase 1	NM_021295	NM_021295
-83561	Lancl1	-	639	Cps1	+	chr1	67169000		---	2.47		0	2	1		LanC (bacterial lantibiotic synthetase component C)-like 1	carbamoyl-phosphate synthetase 1	NM_021295	NM_021295
-1966	Ikzf2	-	139061	Spag16	+	chr1	69734500		---	2.415		0	2	1		IKAROS family zinc finger 2	sperm associated antigen 16	NM_011770	NM_011770
-2466	Ikzf2	-	138561	Spag16	+	chr1	69735000		---	2.415		0	2	1		IKAROS family zinc finger 2	sperm associated antigen 16	NM_011770	NM_011770
770797	Spag16	+	2705	Spag16	+	chr1	70769000		---	2.615		0	2	1		sperm associated antigen 16	sperm associated antigen 16	NM_025728	NM_025728
771297	Spag16	+	2205	Spag16	+	chr1	70769500		---	2.615		0	2	1		sperm associated antigen 16	sperm associated antigen 16	NM_025728	NM_025728
212	Vwc2l	+	159471	Vwc2l	+	chr1	70772500		---	2.355		0	2	1		von Willebrand factor C domain-containing protein 2-like	von Willebrand factor C domain-containing protein 2-like	NM_177164	NM_177164
-2016	Abca12	-	140229	Atic	+	chr1	71463500		---	3.63		0	2	1		ATP-binding cassette, sub-family A (ABC1), member 12	5-aminoimidazole-4-carboxamide ribonucleotide formyltransferase/IMP cyclohydrolase	NM_175210	NM_175210
6	Xrcc5	+	87527	Xrcc5	+	chr1	72354000		---	2.225		0	2	1		X-ray repair complementing defective repair in Chinese hamster cells 5	X-ray repair complementing defective repair in Chinese hamster cells 5	NM_009533	NM_009533
-862	March4	-	45824	Smarcal1	+	chr1	72584000		---	2.59		0	2	1		membrane-associated ring finger (C3HC4) 4	SWI/SNF related matrix associated, actin dependent regulator of chromatin, subfamily a-like 1	NM_001045533	NM_001045533
-45862	March4	-	824	Smarcal1	+	chr1	72629000		---	3.205		0	2	1		membrane-associated ring finger (C3HC4) 4	SWI/SNF related matrix associated, actin dependent regulator of chromatin, subfamily a-like 1	NM_001045533	NM_001045533
-7862	Ankar	-	2833	Rpl37a	+	chr1	72755000		---	2.96		0	2	1		ankyrin and armadillo repeat containing	ribosomal protein L37a	NM_176980	NM_176980
-8362	Ankar	-	2333	Rpl37a	+	chr1	72755500		---	2.96		0	2	1		ankyrin and armadillo repeat containing	ribosomal protein L37a	NM_176980	NM_176980
-8862	Ankar	-	1833	Rpl37a	+	chr1	72756000		---	2.96		0	2	1		ankyrin and armadillo repeat containing	ribosomal protein L37a	NM_176980	NM_176980
-1061	Igfbp5	-	139148	Tnp1	-	chr1	72922500		---	2.065		0	2	1		insulin-like growth factor binding protein 5	transition protein 1	NM_010518	NM_010518
-90	Tmbim1	-	28183	Pnkd	+	chr1	74351000		---	2.5		0	2	1		transmembrane BAX inhibitor motif containing 1	paroxysmal nonkinesiogenic dyskinesia	NM_027154	NM_027154
317	Pnkd	+	20766	Pnkd	+	chr1	74379500		---	2.89		0	2	1		paroxysmal nonkinesiogenic dyskinesia	paroxysmal nonkinesiogenic dyskinesia	NM_019999	NM_019999
19799	Zfp142	-	3102	Zfp142	-	chr1	74631500		---	3.995		0	2	1		zinc finger protein 142	zinc finger protein 142	NM_029888	NM_029888
22799	Zfp142	-	102	Zfp142	-	chr1	74634500		---	3.055		0	2	1		zinc finger protein 142	zinc finger protein 142	NM_029888	NM_029888
66	Bcs1l	+	4017	Bcs1l	+	chr1	74635000		---	3.055		0	2	1		BCS1-like (yeast)	BCS1-like (yeast)	NM_025784	NM_025784
7174	Rnf25	-	471	Rnf25	-	chr1	74647500		---	3.455		0	2	1		ring finger protein 25	ring finger protein 25	NM_021313	NM_021313
-694	Cdk5r2	+	23082	Fev	-	chr1	74905000		---	2.53		0	2	1		cyclin-dependent kinase 5, regulatory subunit 2 (p39)	FEV (ETS oncogene family)	NM_009872	NM_009872
-7	Fev	-	4517	Cryba2	-	chr1	74932000		---	3.12		0	2	1		FEV (ETS oncogene family)	crystallin, beta A2	NM_153111	NM_153111
32847	Ccdc108	-	673	Ccdc108	-	chr1	74981500		---	3.415		0	2	1		coiled-coil domain containing 108	coiled-coil domain containing 108	NM_001039495	NM_001039495
-327	Ccdc108	-	9391	Ihh	-	chr1	74982500		---	3.23		0	2	1		coiled-coil domain containing 108	Indian hedgehog	NM_001039495	NM_001039495
6712	1810031K17Rik	-	442	1810031K17Rik	-	chr1	75138500		---	2.37		0	2	1		RIKEN cDNA 1810031K17 gene	RIKEN cDNA 1810031K17 gene	NM_026977	NM_026977
-58	1810031K17Rik	-	359	Fam134a	+	chr1	75139000		---	2.37		0	2	1		RIKEN cDNA 1810031K17 gene	family with sequence similarity 134, member A	NM_026977	NM_026977
-20517	Fam134a	+	219	Zfand2b	+	chr1	75165000		---	2.905		0	2	1		family with sequence similarity 134, member A	zinc finger, AN1 type domain 2B	NM_170755	NM_170755
7861	Dnpep	-	592	Dnpep	-	chr1	75313000		---	2.3		0	2	1		aspartyl aminopeptidase	aspartyl aminopeptidase	NM_016878,NM_001110831	NM_016878,NM_001110831
95659	Pax3	-	211	Pax3	-	chr1	78193500		---	2.585		0	2	1		paired box gene 3	paired box gene 3	NM_001159520,NM_008781	NM_001159520,NM_008781
-79	Farsb	-	22134	Mogat1	+	chr1	78485500		---	4.085		0	2	1		phenylalanyl-tRNA synthetase, beta subunit	monoacylglycerol O-acyltransferase 1	NM_011811	NM_011811
-2079	Farsb	-	20134	Mogat1	+	chr1	78487500		---	4.085		0	2	1		phenylalanyl-tRNA synthetase, beta subunit	monoacylglycerol O-acyltransferase 1	NM_011811	NM_011811
-118752	Mogat1	+	899	Utp14b,Acsl3	+	chr1	78653500		---	2.615		0	2	1		monoacylglycerol O-acyltransferase 1	UTP14, U3 small nucleolar ribonucleoprotein, homolog B (yeast)	NM_026713	NM_026713
-335	Scg2	-	166450	Ap1s3	-	chr1	79437000		---	3.115		0	2	1		secretogranin II	adaptor-related protein complex AP-1, sigma 3	NM_009129	NM_009129
-835	Scg2	-	165950	Ap1s3	-	chr1	79437500		---	3.115		0	2	1		secretogranin II	adaptor-related protein complex AP-1, sigma 3	NM_009129	NM_009129
-11156	Wdfy1	-	3092	Mrpl44	+	chr1	79769500		---	2.645		0	2	1		WD repeat and FYVE domain containing 1	mitochondrial ribosomal protein L44	NM_027057	NM_027057
-11656	Wdfy1	-	2592	Mrpl44	+	chr1	79770000		---	2.645		0	2	1		WD repeat and FYVE domain containing 1	mitochondrial ribosomal protein L44	NM_027057	NM_027057
-12156	Wdfy1	-	2092	Mrpl44	+	chr1	79770500		---	2.645		0	2	1		WD repeat and FYVE domain containing 1	mitochondrial ribosomal protein L44	NM_027057	NM_027057
-316372	Dock10	-	2391	9430031J16Rik	+	chr1	81071500		---	2.54		0	2	1		dedicator of cytokinesis 10	RIKEN cDNA 9430031J16 gene	NM_175291	NM_175291
-316872	Dock10	-	1891	9430031J16Rik	+	chr1	81072000		---	2.54		0	2	1		dedicator of cytokinesis 10	RIKEN cDNA 9430031J16 gene	NM_175291	NM_175291
-1986	Irs1	-	23153	Rhbdd1	+	chr1	82290000		---	4.16		0	2	1		insulin receptor substrate 1	rhomboid domain containing 1	NM_010570	NM_010570
-23486	Irs1	-	1653	Rhbdd1	+	chr1	82311500		---	3.28		0	2	1		insulin receptor substrate 1	rhomboid domain containing 1	NM_010570	NM_010570
-23986	Irs1	-	1153	Rhbdd1	+	chr1	82312000		---	3.28		0	2	1		insulin receptor substrate 1	rhomboid domain containing 1	NM_010570	NM_010570
135005	Col4a3	+	134	Col4a3	+	chr1	82718500		---	2.8		0	2	1		collagen, type IV, alpha 3	collagen, type IV, alpha 3	NM_007734	NM_007734
-366	Col4a3	+	2492	Mff	+	chr1	82719000		---	2.8		0	2	1		collagen, type IV, alpha 3	mitochondrial fission factor	NM_007734	NM_007734
-1366	Col4a3	+	1492	Mff	+	chr1	82720000		---	2.74		0	2	1		collagen, type IV, alpha 3	mitochondrial fission factor	NM_007734	NM_007734
24902	Slc19a3	-	1023	Slc19a3	-	chr1	83034000		---	3.005		0	2	1		solute carrier family 19 (sodium/hydrogen exchanger), member 3	solute carrier family 19 (sodium/hydrogen exchanger), member 3	NM_030556	NM_030556
-37259	Ccl20	+	3336	Wdr69	+	chr1	83153000		---	3.32		0	2	1		chemokine (C-C motif) ligand 20	WD repeat domain 69	NM_001159738,NM_016960	NM_001159738,NM_016960
-37759	Ccl20	+	2836	Wdr69	+	chr1	83153500		---	3.32		0	2	1		chemokine (C-C motif) ligand 20	WD repeat domain 69	NM_001159738,NM_016960	NM_001159738,NM_016960
-38259	Ccl20	+	2336	Wdr69	+	chr1	83154000		---	3.32		0	2	1		chemokine (C-C motif) ligand 20	WD repeat domain 69	NM_001159738,NM_016960	NM_001159738,NM_016960
-1704	Dner	-	23263	Trip12	-	chr1	84694500		---	3.29		0	2	1		delta/notch-like EGF-related receptor	thyroid hormone receptor interactor 12	NM_152915	NM_152915
115237	Trip12	-	2879	Trip12	-	chr1	84833000		---	2.985		0	2	1		thyroid hormone receptor interactor 12	thyroid hormone receptor interactor 12	NM_133975	NM_133975
115737	Trip12	-	2379	Trip12	-	chr1	84833500		---	2.985		0	2	1		thyroid hormone receptor interactor 12	thyroid hormone receptor interactor 12	NM_133975	NM_133975
116737	Trip12	-	1379	Trip12	-	chr1	84834500		---	2.985		0	2	1		thyroid hormone receptor interactor 12	thyroid hormone receptor interactor 12	NM_133975	NM_133975
-57870	Gpr55	-	3016	Spata3	+	chr1	87915500		---	3.31		0	2	1		G protein-coupled receptor 55	spermatogenesis associated 3	NM_001033290	NM_001033290
-4098	Snord82	-	25899	Nmur1	-	chr1	88257000		---	3.025		0	2	1		small nucleolar RNA, C/D box 82	neuromedin U receptor 1	NR_002851	NR_002851
-5098	Snord82	-	24899	Nmur1	-	chr1	88258000		---	3		0	2	1		small nucleolar RNA, C/D box 82	neuromedin U receptor 1	NR_002851	NR_002851
-924	Pde6d	-	3674	Cops7b	+	chr1	88480000		---	3.99		0	2	1		phosphodiesterase 6D, cGMP-specific, rod, delta	COP9 (constitutive photomorphogenic) homolog, subunit 7b (Arabidopsis thaliana)	NM_008801	NM_008801
326	Cops7b	+	19075	Cops7b	+	chr1	88484000		---	2.975		0	2	1		COP9 (constitutive photomorphogenic) homolog, subunit 7b (Arabidopsis thaliana)	COP9 (constitutive photomorphogenic) homolog, subunit 7b (Arabidopsis thaliana)	NM_172974	NM_172974
-7268	Sag	+	861	Dgkd	+	chr1	89749000		---	3.345		0	2	1		retinal S-antigen	diacylglycerol kinase, delta	NM_009118	NM_009118
-7768	Sag	+	361	Dgkd	+	chr1	89749500		---	3.345		0	2	1		retinal S-antigen	diacylglycerol kinase, delta	NM_009118	NM_009118
63305	Usp40	-	126	Usp40	-	chr1	89905000		---	2.43		0	2	1		ubiquitin specific peptidase 40	ubiquitin specific peptidase 40	NM_001033291	NM_001033291
28117	Ugt1a6a	+	57077	Ugt1a6a	+	chr1	90059500		---	2.74		0	2	1		UDP glucuronosyltransferase 1 family, polypeptide A6A	UDP glucuronosyltransferase 1 family, polypeptide A6A	NM_145079	NM_145079
28617	Ugt1a6a	+	56577	Ugt1a6a	+	chr1	90060000		---	2.74		0	2	1		UDP glucuronosyltransferase 1 family, polypeptide A6A	UDP glucuronosyltransferase 1 family, polypeptide A6A	NM_145079	NM_145079
-1734	Arl4c	-	366536	Sh3bp4	+	chr1	90600500		---	3.145		0	2	1		ADP-ribosylation factor-like 4C	SH3-domain binding protein 4	NM_177305	NM_177305
-2234	Arl4c	-	366036	Sh3bp4	+	chr1	90601000		---	3.145		0	2	1		ADP-ribosylation factor-like 4C	SH3-domain binding protein 4	NM_177305	NM_177305
-749	Gbx2	-	20752	Asb18	-	chr1	91828500		---	2.46		0	2	1		gastrulation brain homeobox 2	ankyrin repeat and SOCS box-containing 18	NM_010262	NM_010262
423	Cxcr7	+	11863	Cxcr7	+	chr1	92101000		---	2.4		0	2	1		chemokine (C-X-C motif) receptor 7	chemokine (C-X-C motif) receptor 7	NM_007722	NM_007722
-28256	Rab17	-	2803	Lrrfip1	+	chr1	92892500		---	2.785		0	2	1		RAB17, member RAS oncogene family	leucine rich repeat (in FLII) interacting protein 1	NM_001159725,NM_008998	NM_001159725,NM_008998
-28756	Rab17	-	2303	Lrrfip1	+	chr1	92893000		---	2.785		0	2	1		RAB17, member RAS oncogene family	leucine rich repeat (in FLII) interacting protein 1	NM_001159725,NM_008998	NM_001159725,NM_008998
-140	Ilkap	-	5958	1700020N18Rik	-	chr1	93295500		---	2.795		0	2	1		integrin-linked kinase-associated serine/threonine phosphatase 2C	RIKEN cDNA 1700020N18 gene	NM_023343	NM_023343
-640	Ilkap	-	5458	1700020N18Rik	-	chr1	93296000		---	2.795		0	2	1		integrin-linked kinase-associated serine/threonine phosphatase 2C	RIKEN cDNA 1700020N18 gene	NM_023343	NM_023343
-201	Hes6	-	2558	Per2	-	chr1	93310000		---	2.125		0	2	1		hairy and enhancer of split 6 (Drosophila)	period homolog 2 (Drosophila)	NM_019479	NM_019479
-701	Hes6	-	2058	Per2	-	chr1	93310500		---	2.125		0	2	1		hairy and enhancer of split 6 (Drosophila)	period homolog 2 (Drosophila)	NM_019479	NM_019479
-1665	Ndufa10	-	4257	Olfr1416	-	chr1	94372000		---	2.45		0	2	1		NADH dehydrogenase (ubiquinone) 1 alpha subcomplex 10	olfactory receptor 1416	NM_024197	NM_024197
-2165	Ndufa10	-	3757	Olfr1416	-	chr1	94372500		---	2.45		0	2	1		NADH dehydrogenase (ubiquinone) 1 alpha subcomplex 10	olfactory receptor 1416	NM_024197	NM_024197
-58397	Olfr1414	-	2749	Olfr1413	+	chr1	94467000		---	2.18		0	2	1		olfactory receptor 1414	olfactory receptor 1413	NM_147039	NM_147039
-11779	Olfr1413	+	2408	Olfr1412	+	chr1	94482500		---	3.055		0	2	1		olfactory receptor 1413	olfactory receptor 1412	NM_147037	NM_147037
-5126	Olfr1412	+	2097	Olfr1411	+	chr1	94491000		---	2.425		0	2	1		olfactory receptor 1412	olfactory receptor 1411	NM_146277	NM_146277
31987	Pask	-	1365	Pask	-	chr1	95238000		---	2.735		0	2	1		PAS domain containing serine/threonine kinase	PAS domain containing serine/threonine kinase	NM_080850	NM_080850
32487	Pask	-	865	Pask	-	chr1	95238500		---	2.735		0	2	1		PAS domain containing serine/threonine kinase	PAS domain containing serine/threonine kinase	NM_080850	NM_080850
363	Sept2	+	30307	Sept2	+	chr1	95376000		---	2.865		0	2	1		septin 2	septin 2	NM_001159719	NM_001159719
1363	Sept2	+	29307	Sept2	+	chr1	95377000		---	2.865		0	2	1		septin 2	septin 2	NM_001159719	NM_001159719
391	Atg4b	+	34106	Atg4b	+	chr1	95652000		---	3.095		0	2	1		autophagy-related 4B (yeast)	autophagy-related 4B (yeast)	NM_174874	NM_174874
-2823	Ing5	+	316	D2hgdh	+	chr1	95721500		---	3.685		0	2	1		inhibitor of growth family, member 5	D-2-hydroxyglutarate dehydrogenase	NM_025454	NM_025454
184	D2hgdh	+	26751	D2hgdh	+	chr1	95722000		---	3.685		0	2	1		D-2-hydroxyglutarate dehydrogenase	D-2-hydroxyglutarate dehydrogenase	NM_178882	NM_178882
684	D2hgdh	+	26251	D2hgdh	+	chr1	95722500		---	3.685		0	2	1		D-2-hydroxyglutarate dehydrogenase	D-2-hydroxyglutarate dehydrogenase	NM_178882	NM_178882
-6384	Gm6086	+	2569	Neu4	+	chr1	95914500		---	3.01		0	2	1		predicted gene 6086	sialidase 4	NM_001039219	NM_001039219
-1258870	Pdcd1	-	2204	Fam174a	+	chr1	97208000		---	3.495		0	2	1		programmed cell death 1	family with sequence similarity 174, member A	NM_008798	NM_008798
40181	St8sia4	-	171	St8sia4	-	chr1	97564000		---	3.61		0	2	1		ST8 alpha-N-acetyl-neuraminide alpha-2,8-sialyltransferase 4	ST8 alpha-N-acetyl-neuraminide alpha-2,8-sialyltransferase 4	NM_001159745	NM_001159745
-363	Slco6b1	-	61525	Slco6c1	-	chr1	98894500		---	3.945		0	2	1		solute carrier organic anion transporter family, member 6b1	solute carrier organic anion transporter family, member 6c1	NM_001039475	NM_001039475
-448	D1Ertd622e	-	43622	Ppip5k2	-	chr1	99559000		---	2.225		0	2	1		DNA segment, Chr 1, ERATO Doi 622, expressed	diphosphoinositol pentakisphosphate kinase 2	NM_133825	NM_133825
62378	Ppip5k2	-	1669	Ppip5k2	-	chr1	99665000		---	3.93		0	2	1		diphosphoinositol pentakisphosphate kinase 2	diphosphoinositol pentakisphosphate kinase 2	NM_173760	NM_173760
63378	Ppip5k2	-	669	Ppip5k2	-	chr1	99666000		---	3.93		0	2	1		diphosphoinositol pentakisphosphate kinase 2	diphosphoinositol pentakisphosphate kinase 2	NM_173760	NM_173760
-291	Pam	-	1676841	Cntnap5b	+	chr1	99992500		---	3.465		0	2	1		peptidylglycine alpha-amidating monooxygenase	contactin associated protein-like 5B	NM_013626	NM_013626
-1673791	Pam	-	3341	Cntnap5b	+	chr1	101666000		---	3.115		0	2	1		peptidylglycine alpha-amidating monooxygenase	contactin associated protein-like 5B	NM_013626	NM_013626
-1675791	Pam	-	1341	Cntnap5b	+	chr1	101668000		---	3.115		0	2	1		peptidylglycine alpha-amidating monooxygenase	contactin associated protein-like 5B	NM_013626	NM_013626
-2439981	Cntnap5b	+	1842895	Cdh20	+	chr1	104822500		---	3.5		0	2	1		contactin associated protein-like 5B	cadherin 20	NM_172851	NM_172851
-2441481	Cntnap5b	+	1841395	Cdh20	+	chr1	104824000		---	3.5		0	2	1		contactin associated protein-like 5B	cadherin 20	NM_172851	NM_172851
-2681	Kdsr	-	8364	Vps4b	-	chr1	108659000		---	3.825		0	2	1		3-ketodihydrosphingosine reductase	vacuolar protein sorting 4b (yeast)	NM_027534	NM_027534
5837	Serpinb3a	-	880	Serpinb3a	-	chr1	108948000		---	4.155		0	2	1		serine (or cysteine) peptidase inhibitor, clade B (ovalbumin), member 3A	serine (or cysteine) peptidase inhibitor, clade B (ovalbumin), member 3A	NM_009126	NM_009126
-1120	Serpinb3a	-	24769	Serpinb3d	-	chr1	108950000		---	3.405		0	2	1		serine (or cysteine) peptidase inhibitor, clade B (ovalbumin), member 3A	serine (or cysteine) peptidase inhibitor, clade B (ovalbumin), member 3D	NM_009126	NM_009126
-1620	Serpinb3a	-	24269	Serpinb3d	-	chr1	108950500		---	3.405		0	2	1		serine (or cysteine) peptidase inhibitor, clade B (ovalbumin), member 3A	serine (or cysteine) peptidase inhibitor, clade B (ovalbumin), member 3D	NM_009126	NM_009126
-2120	Serpinb3a	-	23769	Serpinb3d	-	chr1	108951000		---	3.405		0	2	1		serine (or cysteine) peptidase inhibitor, clade B (ovalbumin), member 3A	serine (or cysteine) peptidase inhibitor, clade B (ovalbumin), member 3D	NM_009126	NM_009126
5231	Serpinb3d	-	57	Serpinb3d	-	chr1	108980000		---	4.245		0	2	1		serine (or cysteine) peptidase inhibitor, clade B (ovalbumin), member 3D	serine (or cysteine) peptidase inhibitor, clade B (ovalbumin), member 3D	NM_201376	NM_201376
-443	Serpinb3d	-	70037	Serpinb3b	-	chr1	108980500		---	4.245		0	2	1		serine (or cysteine) peptidase inhibitor, clade B (ovalbumin), member 3D	serine (or cysteine) peptidase inhibitor, clade B (ovalbumin), member 3B	NM_201376	NM_201376
-1443	Serpinb3d	-	69037	Serpinb3b	-	chr1	108981500		---	4.245		0	2	1		serine (or cysteine) peptidase inhibitor, clade B (ovalbumin), member 3D	serine (or cysteine) peptidase inhibitor, clade B (ovalbumin), member 3B	NM_201376	NM_201376
-1943	Serpinb3d	-	68537	Serpinb3b	-	chr1	108982000		---	4.245		0	2	1		serine (or cysteine) peptidase inhibitor, clade B (ovalbumin), member 3D	serine (or cysteine) peptidase inhibitor, clade B (ovalbumin), member 3B	NM_201376	NM_201376
6963	Serpinb3b	-	191	Serpinb3b	-	chr1	109057500		---	3.305		0	2	1		serine (or cysteine) peptidase inhibitor, clade B (ovalbumin), member 3B	serine (or cysteine) peptidase inhibitor, clade B (ovalbumin), member 3B	NM_198680	NM_198680
-309	Serpinb3b	-	109777	Serpinb3c	-	chr1	109058000		---	3.305		0	2	1		serine (or cysteine) peptidase inhibitor, clade B (ovalbumin), member 3B	serine (or cysteine) peptidase inhibitor, clade B, member 3C	NM_198680	NM_198680
-809	Serpinb3b	-	109277	Serpinb3c	-	chr1	109058500		---	3.305		0	2	1		serine (or cysteine) peptidase inhibitor, clade B (ovalbumin), member 3B	serine (or cysteine) peptidase inhibitor, clade B, member 3C	NM_198680	NM_198680
-1309	Serpinb3b	-	108777	Serpinb3c	-	chr1	109059000		---	3.305		0	2	1		serine (or cysteine) peptidase inhibitor, clade B (ovalbumin), member 3B	serine (or cysteine) peptidase inhibitor, clade B, member 3C	NM_198680	NM_198680
6723	Serpinb3c	-	448	Serpinb3c	-	chr1	109174500		---	2.725		0	2	1		serine (or cysteine) peptidase inhibitor, clade B, member 3C	serine (or cysteine) peptidase inhibitor, clade B, member 3C	NM_201363	NM_201363
-52	Serpinb3c	-	83890	Serpinb11	+	chr1	109175000		---	2.725		0	2	1		serine (or cysteine) peptidase inhibitor, clade B, member 3C	serine (or cysteine) peptidase inhibitor, clade B (ovalbumin), member 11	NM_201363	NM_201363
-39695	Serpinb10-ps	+	3082	Serpinb8	+	chr1	109483500		---	2.79		0	2	1		serine (or cysteine) peptidase inhibitor, clade B (ovalbumin), member 10, pseudogene	serine (or cysteine) peptidase inhibitor, clade B, member 8	NM_198028	NM_198028
-40195	Serpinb10-ps	+	2582	Serpinb8	+	chr1	109484000		---	2.79		0	2	1		serine (or cysteine) peptidase inhibitor, clade B (ovalbumin), member 10, pseudogene	serine (or cysteine) peptidase inhibitor, clade B, member 8	NM_198028	NM_198028
-1551	Cdh19	-	879778	Dsel	-	chr1	112875500		---	3.345		0	2	1		cadherin 19, type 2	dermatan sulfate epimerase-like	NM_001081386	NM_001081386
-2051	Cdh19	-	879278	Dsel	-	chr1	112876000		---	3.345		0	2	1		cadherin 19, type 2	dermatan sulfate epimerase-like	NM_001081386	NM_001081386
-1505	Dsel	-	3818713	Cntnap5a	+	chr1	113763000		---	4.38		0	2	1		dermatan sulfate epimerase-like	contactin associated protein-like 5A	NM_001081316	NM_001081316
11406	Tsn	-	1209	Tsn	-	chr1	120206500		---	2.925		0	2	1		translin	translin	NM_011650	NM_011650
12406	Tsn	-	209	Tsn	-	chr1	120207500		---	2.855		0	2	1		translin	translin	NM_011650	NM_011650
-675	Inhbb	-	47382	Ralb	-	chr1	121319500		---	2.8		0	2	1		inhibin beta-B	v-ral simian leukemia viral oncogene homolog B (ras related)	NM_008381	NM_008381
-2175	Inhbb	-	45882	Ralb	-	chr1	121321000		---	2.55		0	2	1		inhibin beta-B	v-ral simian leukemia viral oncogene homolog B (ras related)	NM_008381	NM_008381
-141	Ralb	-	21243	Tmem185b	+	chr1	121401500		---	2.35		0	2	1		v-ral simian leukemia viral oncogene homolog B (ras related)	transmembrane protein 185B	NM_022327	NM_022327
-641	Ralb	-	20743	Tmem185b	+	chr1	121402000		---	2.35		0	2	1		v-ral simian leukemia viral oncogene homolog B (ras related)	transmembrane protein 185B	NM_022327	NM_022327
-20141	Ralb	-	1243	Tmem185b	+	chr1	121421500		---	2.82		0	2	1		v-ral simian leukemia viral oncogene homolog B (ras related)	transmembrane protein 185B	NM_022327	NM_022327
-20641	Ralb	-	743	Tmem185b	+	chr1	121422000		---	2.82		0	2	1		v-ral simian leukemia viral oncogene homolog B (ras related)	transmembrane protein 185B	NM_022327	NM_022327
5023	Tmem177	-	245	Tmem177	-	chr1	121809500		---	2.5		0	2	1		transmembrane protein 177	transmembrane protein 177	NM_175106	NM_175106
-4	Dbi	-	271	3110009E18Rik	+	chr1	122017500		---	2.37		0	2	1		diazepam binding inhibitor	RIKEN cDNA 3110009E18 gene	NM_001037999,NM_007830	NM_001037999,NM_007830
-339	Marco	-	97063	En1	+	chr1	122402000		---	3.1		0	2	1		macrophage receptor with collagenous structure	engrailed 1	NM_010766	NM_010766
21402	Insig2	-	5657	Insig2	-	chr1	123223500		---	2.79		0	2	1		insulin induced gene 2	insulin induced gene 2	NM_178082	NM_178082
23902	Insig2	-	3157	Insig2	-	chr1	123226000		---	3.845		0	2	1		insulin induced gene 2	insulin induced gene 2	NM_178082	NM_178082
-933	Actr3	-	124592	Slc35f5	+	chr1	127333000		---	3.365		0	2	1		ARP3 actin-related protein 3 homolog (yeast)	solute carrier family 35, member F5	NM_023735	NM_023735
-1933	Actr3	-	123592	Slc35f5	+	chr1	127334000		---	2.535		0	2	1		ARP3 actin-related protein 3 homolog (yeast)	solute carrier family 35, member F5	NM_023735	NM_023735
-2433	Actr3	-	123092	Slc35f5	+	chr1	127334500		---	2.535		0	2	1		ARP3 actin-related protein 3 homolog (yeast)	solute carrier family 35, member F5	NM_023735	NM_023735
-78239	Slc35f5	+	3072	Gpr39	+	chr1	127570500		---	3.01		0	2	1		solute carrier family 35, member F5	G protein-coupled receptor 39	NM_028787	NM_028787
-79739	Slc35f5	+	1572	Gpr39	+	chr1	127572000		---	2.795		0	2	1		solute carrier family 35, member F5	G protein-coupled receptor 39	NM_028787	NM_028787
-80739	Slc35f5	+	572	Gpr39	+	chr1	127573000		---	2.615		0	2	1		solute carrier family 35, member F5	G protein-coupled receptor 39	NM_028787	NM_028787
-81239	Slc35f5	+	72	Gpr39	+	chr1	127573500		---	2.615		0	2	1		solute carrier family 35, member F5	G protein-coupled receptor 39	NM_028787	NM_028787
39882	Lypd1	-	291	Lypd1	-	chr1	127808500		---	2.545		0	2	1		Ly6/Plaur domain containing 1	Ly6/Plaur domain containing 1	NM_145100	NM_145100
-709	Lypd1	-	712	Nckap5	-	chr1	127809500		---	2.6		0	2	1		Ly6/Plaur domain containing 1	NCK-associated protein 5	NM_145100	NM_145100
1618	R3hdm1	+	132812	R3hdm1	+	chr1	130001500		---	3.185		0	2	1		R3H domain 1 (binds single-stranded nucleic acids)	R3H domain 1 (binds single-stranded nucleic acids)	NM_181750	NM_181750
-679624	Cxcr4	-	1380	Thsd7b	+	chr1	131168500		---	2.295		0	2	1		chemokine (C-X-C motif) receptor 4	thrombospondin, type I, domain containing 7B	NM_009911	NM_009911
-680124	Cxcr4	-	880	Thsd7b	+	chr1	131169000		---	2.295		0	2	1		chemokine (C-X-C motif) receptor 4	thrombospondin, type I, domain containing 7B	NM_009911	NM_009911
52718	Zp3r	-	183	Zp3r	-	chr1	132526000		---	2.9		0	2	1		zona pellucida 3 receptor	zona pellucida 3 receptor	NM_009581	NM_009581
-7066	Klhdc8a	+	1714	Nuak2	+	chr1	134211000		---	2.7		0	2	1		kelch domain containing 8A	NUAK family, SNF1-like kinase, 2	NM_144810	NM_144810
-8964	Dstyk	+	1443	Rbbp5	+	chr1	134372500		---	2.875		0	2	1		dual serine/threonine and tyrosine protein kinase	retinoblastoma binding protein 5	NM_172516	NM_172516
-143	Snrpe	-	9447	Zc3h11a	-	chr1	135507000		---	2.69		0	2	1		small nuclear ribonucleoprotein E	zinc finger CCCH type containing 11A	NM_009227	NM_009227
-1142	Atp2b4	-	142775	Optc	-	chr1	135651000		---	2.625		0	2	1		ATPase, Ca++ transporting, plasma membrane 4	opticin	NM_213616	NM_213616
-268	Btg2	-	31818	Chit1	+	chr1	135976000		---	2.53		0	2	1		B-cell translocation gene 2, anti-proliferative	chitinase 1 (chitotriosidase)	NM_007570	NM_007570
-768	Btg2	-	31318	Chit1	+	chr1	135976500		---	2.53		0	2	1		B-cell translocation gene 2, anti-proliferative	chitinase 1 (chitotriosidase)	NM_007570	NM_007570
-23424	Tmem183a	-	516	4933406M09Rik	+	chr1	136282000		---	2.745		0	2	1		transmembrane protein 183A	RIKEN cDNA 4933406M09 gene	NM_001042485,NM_020588	NM_001042485,NM_020588
-21082	Adipor1	+	2131	Klhl12	+	chr1	136350000		---	3.67		0	2	1		adiponectin receptor 1	kelch-like 12 (Drosophila)	NM_028320	NM_028320
-21582	Adipor1	+	1631	Klhl12	+	chr1	136350500		---	3.67		0	2	1		adiponectin receptor 1	kelch-like 12 (Drosophila)	NM_028320	NM_028320
-22082	Adipor1	+	1131	Klhl12	+	chr1	136351000		---	3.67		0	2	1		adiponectin receptor 1	kelch-like 12 (Drosophila)	NM_028320	NM_028320
-22582	Adipor1	+	631	Klhl12	+	chr1	136351500		---	3.67		0	2	1		adiponectin receptor 1	kelch-like 12 (Drosophila)	NM_028320	NM_028320
189981	Ppp1r12b	-	17	Ppp1r12b	-	chr1	136852500		---	2.205		0	2	1		protein phosphatase 1, regulatory (inhibitor) subunit 12B	protein phosphatase 1, regulatory (inhibitor) subunit 12B	NM_001081307	NM_001081307
-5483	Ppp1r12b	-	1153	Ube2t	+	chr1	136858000		---	3.11		0	2	1		protein phosphatase 1, regulatory (inhibitor) subunit 12B	ubiquitin-conjugating enzyme E2T (putative)	NM_001081307	NM_001081307
-5983	Ppp1r12b	-	653	Ube2t	+	chr1	136858500		---	3.11		0	2	1		protein phosphatase 1, regulatory (inhibitor) subunit 12B	ubiquitin-conjugating enzyme E2T (putative)	NM_001081307	NM_001081307
-103	Ptpn7	+	1410	Arl8a	+	chr1	137042000		---	3.2		0	2	1		protein tyrosine phosphatase, non-receptor type 7	ADP-ribosylation factor-like 8A	NM_177081	NM_177081
-985	Elf3	-	3276	Rnpep	-	chr1	137156000		---	2.745		0	2	1		E74-like factor 3	arginyl aminopeptidase (aminopeptidase B)	NM_007921	NM_007921
-4434	Tnni1	+	3174	Lad1	+	chr1	137712000		---	2.67		0	2	1		troponin I, skeletal, slow 1	ladinin	NM_001112702	NM_001112702
109340	Nr5a2	-	707	Nr5a2	-	chr1	138849500		---	2.405		0	2	1		nuclear receptor subfamily 5, group A, member 2	nuclear receptor subfamily 5, group A, member 2	NM_001159769,NM_030676	NM_001159769,NM_030676
-2118	Ptprc	-	96314	Atp6v1g3	+	chr1	140074000		---	2.8		0	2	1		protein tyrosine phosphatase, receptor type, C	ATPase, H+ transporting, lysosomal V1 subunit G3	NM_011210,NM_001111316	NM_011210,NM_001111316
11477	Lhx9	-	21	Lhx9	-	chr1	140739000		---	2.915		0	2	1		LIM homeobox protein 9	LIM homeobox protein 9	NM_001042577	NM_001042577
12360	Cfhr1	-	799	Cfhr1	-	chr1	141456000		---	3.425		0	2	1		complement factor H-related 1	complement factor H-related 1	NM_015780	NM_015780
12860	Cfhr1	-	299	Cfhr1	-	chr1	141456500		---	3.425		0	2	1		complement factor H-related 1	complement factor H-related 1	NM_015780	NM_015780
-201	Cfhr1	-	137671	EG214403	-	chr1	141457000		---	3.425		0	2	1		complement factor H-related 1	predicted gene, EG214403	NM_015780	NM_015780
-790	BC026782	-	226431	Cfh	-	chr1	141756000		---	3.54		0	2	1		cDNA sequence BC026782	complement component factor h	NM_001025575	NM_001025575
96569	Cfh	-	988	Cfh	-	chr1	142079000		---	2.65		0	2	1		complement component factor h	complement component factor h	NM_009888	NM_009888
-60512	Cfh	-	2333	Kcnt2	+	chr1	142140500		---	3.105		0	2	1		complement component factor h	potassium channel, subfamily T, member 2	NM_009888	NM_009888
-61012	Cfh	-	1833	Kcnt2	+	chr1	142141000		---	3.105		0	2	1		complement component factor h	potassium channel, subfamily T, member 2	NM_009888	NM_009888
-61512	Cfh	-	1333	Kcnt2	+	chr1	142141500		---	3.105		0	2	1		complement component factor h	potassium channel, subfamily T, member 2	NM_009888	NM_009888
-62512	Cfh	-	333	Kcnt2	+	chr1	142142500		---	2.93		0	2	1		complement component factor h	potassium channel, subfamily T, member 2	NM_009888	NM_009888
29872	Cdc73	-	65314	Cdc73	-	chr1	145484500		---	2.83		0	2	1		cell division cycle 73, Paf1/RNA polymerase II complex component, homolog (S. cerevisiae)	cell division cycle 73, Paf1/RNA polymerase II complex component, homolog (S. cerevisiae)	NM_145991	NM_145991
593	Uchl5	+	29596	Uchl5	+	chr1	145625000		---	2.18		0	2	1		ubiquitin carboxyl-terminal esterase L5	ubiquitin carboxyl-terminal esterase L5	NM_001159866,NM_019562	NM_001159866,NM_019562
-1721	Rgs2	-	132796	Rgs13	-	chr1	145853000		---	3.16		0	2	1		regulator of G-protein signaling 2	regulator of G-protein signaling 13	NM_009061	NM_009061
-2221	Rgs2	-	132296	Rgs13	-	chr1	145853500		---	3.16		0	2	1		regulator of G-protein signaling 2	regulator of G-protein signaling 13	NM_009061	NM_009061
38704	Rgs13	-	2	Rgs13	-	chr1	146024500		---	2.52		0	2	1		regulator of G-protein signaling 13	regulator of G-protein signaling 13	NM_153171	NM_153171
-2335	Rgs1	-	501470	Rgs18	-	chr1	146098500		---	3.335		0	2	1		regulator of G-protein signaling 1	regulator of G-protein signaling 18	NM_015811	NM_015811
-2835	Rgs1	-	500970	Rgs18	-	chr1	146099000		---	3.335		0	2	1		regulator of G-protein signaling 1	regulator of G-protein signaling 18	NM_015811	NM_015811
-1718449	Rgs18	-	1795	Fam5c	+	chr1	148341000		---	3.91		0	2	1		regulator of G-protein signaling 18	family with sequence similarity 5, member C	NM_022881	NM_022881
705	Fam5c	+	406102	Fam5c	+	chr1	148343500		---	3.455		0	2	1		family with sequence similarity 5, member C	family with sequence similarity 5, member C	NM_153539	NM_153539
-211358	Ptgs2	+	46	Pdc	+	chr1	152166500		---	2.965		0	2	1		prostaglandin-endoperoxide synthase 2	phosducin	NM_011198	NM_011198
2018	Tpr	+	55059	Tpr	+	chr1	152242000		---	2.555		0	2	1		translocated promoter region	translocated promoter region	NM_133780	NM_133780
59672	1200016B10Rik	-	1065	1200016B10Rik	-	chr1	153274500		---	2.915		0	2	1		RIKEN cDNA 1200016B10 gene	RIKEN cDNA 1200016B10 gene	NM_025819	NM_025819
-2688	Tsen15	-	10496	Glt25d2	+	chr1	154236500		---	2.67		0	2	1		tRNA splicing endonuclease 15 homolog (S. cerevisiae)	glycosyltransferase 25 domain containing 2	NM_025677	NM_025677
-1259	Rgl1	-	124180	Apobec4	+	chr1	154473500		---	3.35		0	2	1		ral guanine nucleotide dissociation stimulator,-like 1	apolipoprotein B mRNA editing enzyme, catalytic polypeptide-like 4 (putative)	NM_016846	NM_016846
-748	Smg7	-	51730	Nmnat2	+	chr1	154750500		---	3.57		0	2	1		Smg-7 homolog, nonsense mediated mRNA decay factor (C. elegans)	nicotinamide nucleotide adenylyltransferase 2	NM_001005507	NM_001005507
-52248	Smg7	-	230	Nmnat2	+	chr1	154802000		---	2.375		0	2	1		Smg-7 homolog, nonsense mediated mRNA decay factor (C. elegans)	nicotinamide nucleotide adenylyltransferase 2	NM_001005507	NM_001005507
270	Nmnat2	+	163891	Nmnat2	+	chr1	154802500		---	2.59		0	2	1		nicotinamide nucleotide adenylyltransferase 2	nicotinamide nucleotide adenylyltransferase 2	NM_175460	NM_175460
770	Nmnat2	+	163391	Nmnat2	+	chr1	154803000		---	2.59		0	2	1		nicotinamide nucleotide adenylyltransferase 2	nicotinamide nucleotide adenylyltransferase 2	NM_175460	NM_175460
-41205	Rgs8	+	1482	Rgs16	+	chr1	155586000		---	2.57		0	2	1		regulator of G-protein signaling 8	regulator of G-protein signaling 16	NM_026380	NM_026380
-41705	Rgs8	+	982	Rgs16	+	chr1	155586500		---	2.57		0	2	1		regulator of G-protein signaling 8	regulator of G-protein signaling 16	NM_026380	NM_026380
-450	Cacna1e	-	369996	Ier5	-	chr1	156573500		---	2.745		0	2	1		calcium channel, voltage-dependent, R type, alpha 1E subunit	immediate early response 5	NM_009782	NM_009782
-2343	Lhx4	-	33784	Qsox1	-	chr1	157591500		---	3.055		0	2	1		LIM homeobox protein 4	quiescin Q6 sulfhydryl oxidase 1	NM_010712	NM_010712
-78791	Angptl1	+	159278	1700057K13Rik	-	chr1	158870000		---	3.32		0	2	1		angiopoietin-like 1	RIKEN cDNA 1700057K13 gene	NM_028333	NM_028333
-79291	Angptl1	+	158778	1700057K13Rik	-	chr1	158870500		---	3.32		0	2	1		angiopoietin-like 1	RIKEN cDNA 1700057K13 gene	NM_028333	NM_028333
-774	Rasal2	-	45212	BC026585	+	chr1	159343500		---	2.96		0	2	1		RAS protein activator like 2	cDNA sequence BC026585	NM_177644	NM_177644
-2774	Rasal2	-	43212	BC026585	+	chr1	159345500		---	2.985		0	2	1		RAS protein activator like 2	cDNA sequence BC026585	NM_177644	NM_177644
-271931	Pappa2	-	2956	Rfwd2	+	chr1	161159500		---	2.955		0	2	1		pappalysin 2	ring finger and WD repeat domain 2	NM_001085376	NM_001085376
-272431	Pappa2	-	2456	Rfwd2	+	chr1	161160000		---	2.955		0	2	1		pappalysin 2	ring finger and WD repeat domain 2	NM_001085376	NM_001085376
-173289	Rfwd2	+	2899	Tnr	+	chr1	161451000		---	3.595		0	2	1		ring finger and WD repeat domain 2	tenascin R	NM_011931	NM_011931
-173789	Rfwd2	+	2399	Tnr	+	chr1	161451500		---	3.595		0	2	1		ring finger and WD repeat domain 2	tenascin R	NM_011931	NM_011931
-174289	Rfwd2	+	1899	Tnr	+	chr1	161452000		---	3.595		0	2	1		ring finger and WD repeat domain 2	tenascin R	NM_011931	NM_011931
-180374	Fasl	-	318	Pigc	+	chr1	163899000		---	2.315		0	2	1		Fas ligand (TNF superfamily, member 6)	phosphatidylinositol glycan anchor biosynthesis, class C	NM_010177	NM_010177
-378	Fmo3	-	260249	Prrx1	-	chr1	164915000		---	3.34		0	2	1		flavin containing monooxygenase 3	paired related homeobox 1	NM_008030	NM_008030
-878	Fmo3	-	259749	Prrx1	-	chr1	164915500		---	3.34		0	2	1		flavin containing monooxygenase 3	paired related homeobox 1	NM_008030	NM_008030
-1378	Fmo3	-	259249	Prrx1	-	chr1	164916000		---	3.34		0	2	1		flavin containing monooxygenase 3	paired related homeobox 1	NM_008030	NM_008030
-228	Gorab	-	299123	Mettl11b	-	chr1	165334000		---	2.975		0	2	1		golgin, RAB6-interacting	methyltransferase like 11B	NM_178883	NM_178883
-728	Gorab	-	298623	Mettl11b	-	chr1	165334500		---	2.975		0	2	1		golgin, RAB6-interacting	methyltransferase like 11B	NM_178883	NM_178883
16570	Blzf1	-	1115	Blzf1	-	chr1	166236500		---	4.45		0	2	1		basic leucine zipper nuclear factor 1	basic leucine zipper nuclear factor 1	NM_001160209,NM_001160208,NM_025505	NM_001160209,NM_001160208,NM_025505
-54775	Rcsd1	-	910	Creg1	+	chr1	167693000		---	2.4		0	2	1		RCSD domain containing 1	cellular repressor of E1A-stimulated genes 1	NM_001038846,NM_178593	NM_001038846,NM_178593
-41	Pogk	-	252185	Fmo9	-	chr1	168340000		---	2.085		0	2	1		pogo transposable element with KRAB domain	flavin containing monooxygenase 9	NM_001142948,NM_175170	NM_001142948,NM_175170
18815	Fmo9	-	976	Fmo9	-	chr1	168611000		---	2.68		0	2	1		flavin containing monooxygenase 9	flavin containing monooxygenase 9	NM_172844	NM_172844
19315	Fmo9	-	476	Fmo9	-	chr1	168611500		---	2.68		0	2	1		flavin containing monooxygenase 9	flavin containing monooxygenase 9	NM_172844	NM_172844
57284	Uck2	-	1758	Uck2	-	chr1	169213500		---	2.505		0	2	1		uridine-cytidine kinase 2	uridine-cytidine kinase 2	NM_030724	NM_030724
57784	Uck2	-	1258	Uck2	-	chr1	169214000		---	2.505		0	2	1		uridine-cytidine kinase 2	uridine-cytidine kinase 2	NM_030724	NM_030724
-242	Uck2	-	23300	Tmco1	+	chr1	169215500		---	2.395		0	2	1		uridine-cytidine kinase 2	transmembrane and coiled-coil domains 1	NM_030724	NM_030724
-49745	Rxrg	+	188	Lmx1a	+	chr1	169619500		---	2.765		0	2	1		retinoid X receptor gamma	LIM homeobox transcription factor 1 alpha	NM_001159731	NM_001159731
32936	Nuf2	-	595	Nuf2	-	chr1	171461000		---	3.81		0	2	1		NUF2, NDC80 kinetochore complex component, homolog (S. cerevisiae)	NUF2, NDC80 kinetochore complex component, homolog (S. cerevisiae)	NM_023284	NM_023284
-123905	Nuf2	-	131	Rgs5	+	chr1	171585500		---	3.455		0	2	1		NUF2, NDC80 kinetochore complex component, homolog (S. cerevisiae)	regulator of G-protein signaling 5	NM_023284	NM_023284
5393	Rgs4	-	773	Rgs4	-	chr1	171677000		---	2.565		0	2	1		regulator of G-protein signaling 4	regulator of G-protein signaling 4	NM_009062	NM_009062
31867	Uap1	-	1077	Uap1	-	chr1	172104000		---	2.42		0	2	1		UDP-N-acetylglucosamine pyrophosphorylase 1	UDP-N-acetylglucosamine pyrophosphorylase 1	NM_133806	NM_133806
-12466	Fcgr3	-	49791	1700009P17Rik	+	chr1	173002000		---	2.445		0	2	1		Fc receptor, IgG, low affinity III	RIKEN cDNA 1700009P17 gene	NM_010188	NM_010188
-12966	Fcgr3	-	49291	1700009P17Rik	+	chr1	173002500		---	2.445		0	2	1		Fc receptor, IgG, low affinity III	RIKEN cDNA 1700009P17 gene	NM_010188	NM_010188
-19966	Fcgr3	-	42291	1700009P17Rik	+	chr1	173009500		---	2.995		0	2	1		Fc receptor, IgG, low affinity III	RIKEN cDNA 1700009P17 gene	NM_010188	NM_010188
171	Pfdn2	+	12301	Pfdn2	+	chr1	173276000		---	2.71		0	2	1		prefoldin 2	prefoldin 2	NM_011070	NM_011070
671	Pfdn2	+	11801	Pfdn2	+	chr1	173276500		---	2.765		0	2	1		prefoldin 2	prefoldin 2	NM_011070	NM_011070
-71	Klhdc9	-	9303	Pvrl4	+	chr1	173291000		---	2.54		0	2	1		kelch domain containing 9	poliovirus receptor-related 4	NM_001033039	NM_001033039
-38276	F11r	+	608	Refbp2	+	chr1	173433000		---	2.54		0	2	1		F11 receptor	RNA and export factor binding protein 2	NM_172647	NM_172647
-509	Ly9	-	24533	Slamf7	-	chr1	173538000		---	3.02		0	2	1		lymphocyte antigen 9	SLAM family member 7	NM_008534	NM_008534
-1009	Ly9	-	24033	Slamf7	-	chr1	173538500		---	3.02		0	2	1		lymphocyte antigen 9	SLAM family member 7	NM_008534	NM_008534
-1509	Ly9	-	23533	Slamf7	-	chr1	173539000		---	2.895		0	2	1		lymphocyte antigen 9	SLAM family member 7	NM_008534	NM_008534
-2009	Ly9	-	23033	Slamf7	-	chr1	173539500		---	2.895		0	2	1		lymphocyte antigen 9	SLAM family member 7	NM_008534	NM_008534
160	Kcnj10	+	32716	Kcnj10	+	chr1	174271500		---	3.195		0	2	1		potassium inwardly-rectifying channel, subfamily J, member 10	potassium inwardly-rectifying channel, subfamily J, member 10	NM_001039484	NM_001039484
-89270	Pigm	+	1990	Slamf9	+	chr1	174403500		---	2.68		0	2	1		phosphatidylinositol glycan anchor biosynthesis, class M	SLAM family member 9	NM_026234	NM_026234
-315	Apcs	-	61427	Olfr16	+	chr1	174825500		---	3.235		0	2	1		serum amyloid P-component	olfactory receptor 16	NM_011318	NM_011318
-815	Apcs	-	60927	Olfr16	+	chr1	174826000		---	3.235		0	2	1		serum amyloid P-component	olfactory receptor 16	NM_011318	NM_011318
-1437	Olfr1406	-	17488	Olfr218	+	chr1	175116000		---	3.15		0	2	1		olfactory receptor 1406	olfactory receptor 218	NM_146763	NM_146763
-1937	Olfr1406	-	16988	Olfr218	+	chr1	175116500		---	3.15		0	2	1		olfactory receptor 1406	olfactory receptor 218	NM_146763	NM_146763
-2437	Olfr1406	-	16488	Olfr218	+	chr1	175117000		---	3.15		0	2	1		olfactory receptor 1406	olfactory receptor 218	NM_146763	NM_146763
-15937	Olfr1406	-	2988	Olfr218	+	chr1	175130500		---	3.75		0	2	1		olfactory receptor 1406	olfactory receptor 218	NM_146763	NM_146763
-8070	Olfr218	+	3283	Olfr1404	+	chr1	175142500		---	3.465		0	2	1		olfactory receptor 218	olfactory receptor 1404	NM_001001809	NM_001001809
-8570	Olfr218	+	2783	Olfr1404	+	chr1	175143000		---	3.465		0	2	1		olfactory receptor 218	olfactory receptor 1404	NM_001001809	NM_001001809
-9070	Olfr218	+	2283	Olfr1404	+	chr1	175143500		---	3.465		0	2	1		olfactory receptor 218	olfactory receptor 1404	NM_001001809	NM_001001809
-41640	Fcer1a	-	1307	Olfr418-ps1	+	chr1	175199000		---	3.345		0	2	1		Fc receptor, IgE, high affinity I, alpha polypeptide	olfactory receptor 418, pseudogene 1	NM_010184	NM_010184
-42140	Fcer1a	-	807	Olfr418-ps1	+	chr1	175199500		---	3.345		0	2	1		Fc receptor, IgE, high affinity I, alpha polypeptide	olfactory receptor 418, pseudogene 1	NM_010184	NM_010184
14059	BC094916	-	588	BC094916	-	chr1	175465500		---	2.515		0	2	1		cDNA sequence BC094916	cDNA sequence BC094916	NM_001024721	NM_001024721
14559	BC094916	-	88	BC094916	-	chr1	175466000		---	2.515		0	2	1		cDNA sequence BC094916	cDNA sequence BC094916	NM_001024721	NM_001024721
-412	BC094916	-	94498	Pyhin1	+	chr1	175466500		---	2.515		0	2	1		cDNA sequence BC094916	pyrin and HIN domain family, member 1	NM_001024721	NM_001024721
-912	BC094916	-	93998	Pyhin1	+	chr1	175467000		---	2.515		0	2	1		cDNA sequence BC094916	pyrin and HIN domain family, member 1	NM_001024721	NM_001024721
-93412	BC094916	-	1498	Pyhin1	+	chr1	175559500		---	2.95		0	2	1		cDNA sequence BC094916	pyrin and HIN domain family, member 1	NM_001024721	NM_001024721
-93912	BC094916	-	998	Pyhin1	+	chr1	175560000		---	2.95		0	2	1		cDNA sequence BC094916	pyrin and HIN domain family, member 1	NM_001024721	NM_001024721
-94412	BC094916	-	498	Pyhin1	+	chr1	175560500		---	2.95		0	2	1		cDNA sequence BC094916	pyrin and HIN domain family, member 1	NM_001024721	NM_001024721
-2447	Mnda	-	5033	Ifi203	-	chr1	175845500		---	2.69		0	2	1		myeloid cell nuclear differentiation antigen	interferon activated gene 203	NM_001033450	NM_001033450
-2947	Mnda	-	4533	Ifi203	-	chr1	175846000		---	2.69		0	2	1		myeloid cell nuclear differentiation antigen	interferon activated gene 203	NM_001033450	NM_001033450
19372	Ifi205	-	386	Ifi205	-	chr1	175961500		---	2.65		0	2	1		interferon activated gene 205	interferon activated gene 205	NM_172648	NM_172648
-114	Ifi205	-	10082	Olfr433	+	chr1	175962000		---	2.65		0	2	1		interferon activated gene 205	olfactory receptor 433	NM_172648	NM_172648
-4473	Olfr433	+	3005	Olfr432	+	chr1	175977500		---	2.255		0	2	1		olfactory receptor 433	olfactory receptor 432	NM_146717	NM_146717
-17556	Olfr432	+	430	Olfr430	+	chr1	175999000		---	3.315		0	2	1		olfactory receptor 432	olfactory receptor 430	NM_146716	NM_146716
-17116	Olfr430	+	1672	Olfr429	+	chr1	176017500		---	2.2		0	2	1		olfactory receptor 430	olfactory receptor 429	NM_146718	NM_146718
-6389	Olfr429	+	3090	Olfr427	+	chr1	176026500		---	3.005		0	2	1		olfactory receptor 429	olfactory receptor 427	NM_146722	NM_146722
-6889	Olfr429	+	2590	Olfr427	+	chr1	176027000		---	3.005		0	2	1		olfactory receptor 429	olfactory receptor 427	NM_146722	NM_146722
-13176	Olfr424	+	648	Olfr421	+	chr1	176081000		---	2.7		0	2	1		olfactory receptor 424	olfactory receptor 421	NM_146721	NM_146721
-444	Olfr419	-	79149	1810030J14Rik	+	chr1	176181500		---	2.735		0	2	1		olfactory receptor 419	RIKEN cDNA 1810030J14 gene	NM_146715	NM_146715
-77444	Olfr419	-	2149	1810030J14Rik	+	chr1	176258500		---	2.865		0	2	1		olfactory receptor 419	RIKEN cDNA 1810030J14 gene	NM_146715	NM_146715
-78944	Olfr419	-	649	1810030J14Rik	+	chr1	176260000		---	2.895		0	2	1		olfactory receptor 419	RIKEN cDNA 1810030J14 gene	NM_146715	NM_146715
-35496	1810030J14Rik	+	549	Olfr417	+	chr1	176298500		---	2.39		0	2	1		RIKEN cDNA 1810030J14 gene	olfactory receptor 417	NM_025470	NM_025470
-19021	Olfr417	+	2201	Olfr248	+	chr1	176319000		---	3.75		0	2	1		olfactory receptor 417	olfactory receptor 248	NM_207137	NM_207137
-35369	Olfr248	+	3060	Olfr414	+	chr1	176357500		---	4.16		0	2	1		olfactory receptor 248	olfactory receptor 414	NM_146714	NM_146714
-35869	Olfr248	+	2560	Olfr414	+	chr1	176358000		---	4.16		0	2	1		olfactory receptor 248	olfactory receptor 414	NM_146714	NM_146714
-36369	Olfr248	+	2060	Olfr414	+	chr1	176358500		---	4.16		0	2	1		olfactory receptor 248	olfactory receptor 414	NM_146714	NM_146714
-36869	Olfr248	+	1560	Olfr414	+	chr1	176359000		---	4.16		0	2	1		olfactory receptor 248	olfactory receptor 414	NM_146714	NM_146714
-3016	Chml	-	189408	Exo1	+	chr1	177621500		---	2.485		0	2	1		choroideremia-like	exonuclease 1	NM_021350	NM_021350
-3516	Chml	-	188908	Exo1	+	chr1	177622000		---	2.485		0	2	1		choroideremia-like	exonuclease 1	NM_021350	NM_021350
72717	Cep170	-	755	Cep170	-	chr1	178736500		---	3.325		0	2	1		centrosomal protein 170	centrosomal protein 170	NM_001099637	NM_001099637
73217	Cep170	-	255	Cep170	-	chr1	178737000		---	3.325		0	2	1		centrosomal protein 170	centrosomal protein 170	NM_001099637	NM_001099637
-245	Cep170	-	7442	Sdccag8	+	chr1	178737500		---	3.325		0	2	1		centrosomal protein 170	serologically defined colon cancer antigen 8	NM_001099637	NM_001099637
-745	Cep170	-	6942	Sdccag8	+	chr1	178738000		---	3.325		0	2	1		centrosomal protein 170	serologically defined colon cancer antigen 8	NM_001099637	NM_001099637
-2745	Cep170	-	4942	Sdccag8	+	chr1	178740000		---	3.325		0	2	1		centrosomal protein 170	serologically defined colon cancer antigen 8	NM_001099637	NM_001099637
-5245	Cep170	-	2442	Sdccag8	+	chr1	178742500		---	3.07		0	2	1		centrosomal protein 170	serologically defined colon cancer antigen 8	NM_001099637	NM_001099637
-5745	Cep170	-	1942	Sdccag8	+	chr1	178743000		---	3.07		0	2	1		centrosomal protein 170	serologically defined colon cancer antigen 8	NM_001099637	NM_001099637
-1102	Akt3	-	194791	Zfp238	+	chr1	179180000		---	3.205		0	2	1		thymoma viral proto-oncogene 3	zinc finger protein 238	NM_011785	NM_011785
-136578	Gm16432	+	2547	Pppde1	+	chr1	180115000		---	3.9		0	2	1		predicted gene 16432	PPPDE peptidase domain containing 1	NM_001034899	NM_001034899
-138078	Gm16432	+	1047	Pppde1	+	chr1	180116500		---	3.9		0	2	1		predicted gene 16432	PPPDE peptidase domain containing 1	NM_001034899	NM_001034899
-64272	Pppde1	+	2283	Fam36a	+	chr1	180247000		---	3.02		0	2	1		PPPDE peptidase domain containing 1	family with sequence similarity 36, member A	NM_024282	NM_024282
-85	Hnrnpu	-	68011	Efcab2	+	chr1	180268000		---	3.16		0	2	1		heterogeneous nuclear ribonucleoprotein U	EF-hand calcium binding domain 2	NM_016805	NM_016805
-43620	Efcab2	+	2255	Kif26b	+	chr1	180457000		---	2.68		0	2	1		EF-hand calcium binding domain 2	kinesin family member 26B	NM_026626	NM_026626
-44120	Efcab2	+	1755	Kif26b	+	chr1	180457500		---	2.68		0	2	1		EF-hand calcium binding domain 2	kinesin family member 26B	NM_026626	NM_026626
561831	Smyd3	-	1134	Smyd3	-	chr1	181447000		---	2.6		0	2	1		SET and MYND domain containing 3	SET and MYND domain containing 3	NM_027188	NM_027188
562331	Smyd3	-	634	Smyd3	-	chr1	181447500		---	2.6		0	2	1		SET and MYND domain containing 3	SET and MYND domain containing 3	NM_027188	NM_027188
-37266	H3f3a	-	281	BC031781	+	chr1	182781000		---	2.585		0	2	1		H3 histone, family 3A	cDNA sequence BC031781	NM_008210	NM_008210
-5712	Nvl	-	1061	Cnih4	+	chr1	183080000		---	3.285		0	2	1		nuclear VCP-like	cornichon homolog 4 (Drosophila)	NM_026171	NM_026171
-138486	Wdr26	-	2758	Cnih3	+	chr1	183280000		---	2.645		0	2	1		WD repeat domain 26	cornichon homolog 3 (Drosophila)	NM_145514	NM_145514
-628	Hlx	-	53645	Mosc1	-	chr1	186557000		---	2.58		0	2	1		H2.0-like homeobox	MOCO sulphurase C-terminal domain containing 1	NM_008250	NM_008250
-2720	Iars2	-	37	Bpnt1	+	chr1	187156000		---	2.095		0	2	1		isoleucine-tRNA synthetase 2, mitochondrial	bisphosphate 3'-nucleotidase 1	NM_198653	NM_198653
-3852	Bpnt1	+	1473	Eprs	+	chr1	187185500		---	3.035		0	2	1		bisphosphate 3'-nucleotidase 1	glutamyl-prolyl-tRNA synthetase	NM_011794	NM_011794
-645194	Gpatch2	+	1237	Esrrg	+	chr1	189820500		---	2.5		0	2	1		G patch domain containing 2	estrogen-related receptor gamma	NM_026367	NM_026367
-39035	Cenpf	-	1146	Ptpn14	+	chr1	191551000		---	2.825		0	2	1		centromere protein F	protein tyrosine phosphatase, non-receptor type 14	NM_001081363	NM_001081363
-441	Prox1	-	624947	Rps6kc1	-	chr1	191995000		---	3.045		0	2	1		prospero-related homeobox 1	ribosomal protein S6 kinase polypeptide 1	NM_008937	NM_008937
-941	Prox1	-	624447	Rps6kc1	-	chr1	191995500		---	3.045		0	2	1		prospero-related homeobox 1	ribosomal protein S6 kinase polypeptide 1	NM_008937	NM_008937
-580	Ppp2r5a	-	139743	Dtl	-	chr1	193221500		---	3.355		0	2	1		protein phosphatase 2, regulatory subunit B (B56), alpha isoform	denticleless homolog (Drosophila)	NM_144880	NM_144880
-1080	Ppp2r5a	-	139243	Dtl	-	chr1	193222000		---	3.355		0	2	1		protein phosphatase 2, regulatory subunit B (B56), alpha isoform	denticleless homolog (Drosophila)	NM_144880	NM_144880
-1580	Ppp2r5a	-	138743	Dtl	-	chr1	193222500		---	3.355		0	2	1		protein phosphatase 2, regulatory subunit B (B56), alpha isoform	denticleless homolog (Drosophila)	NM_144880	NM_144880
37257	Dtl	-	913	Dtl	-	chr1	193398500		---	2.545		0	2	1		denticleless homolog (Drosophila)	denticleless homolog (Drosophila)	NM_029766	NM_029766
1388	Ints7	+	44570	Ints7	+	chr1	193401000		---	3.09		0	2	1		integrator complex subunit 7	integrator complex subunit 7	NM_178632	NM_178632
1888	Ints7	+	44070	Ints7	+	chr1	193401500		---	3.09		0	2	1		integrator complex subunit 7	integrator complex subunit 7	NM_178632	NM_178632
2388	Ints7	+	43570	Ints7	+	chr1	193402000		---	3.09		0	2	1		integrator complex subunit 7	integrator complex subunit 7	NM_178632	NM_178632
-1831	Rcor3	-	51253	Kcnh1	+	chr1	193963500		---	2.855		0	2	1		REST corepressor 3	potassium voltage-gated channel, subfamily H (eag-related), member 1	NM_144814	NM_144814
-2331	Rcor3	-	50753	Kcnh1	+	chr1	193964000		---	2.855		0	2	1		REST corepressor 3	potassium voltage-gated channel, subfamily H (eag-related), member 1	NM_144814	NM_144814
-608	Syt14	-	68096	AA408296	-	chr1	194862500		---	2.725		0	2	1		synaptotagmin XIV	expressed sequence AA408296	NM_181546	NM_181546
-1271	Irf6	+	335	A130010J15Rik	+	chr1	194999500		---	2.915		0	2	1		interferon regulatory factor 6	RIKEN cDNA A130010J15 gene	NM_016851	NM_016851
665	A130010J15Rik	+	1996	A130010J15Rik	+	chr1	195000500		---	2.975		0	2	1		RIKEN cDNA A130010J15 gene	RIKEN cDNA A130010J15 gene	NM_181048	NM_181048
-760	Traf3ip3	-	19334	Hsd11b1	-	chr1	195028500		---	2.495		0	2	1		TRAF3 interacting protein 3	hydroxysteroid 11-beta dehydrogenase 1	NM_153137	NM_153137
-2091	Cr2	-	---	---	---	chr1	197005000		---	3.03		0	2	1		complement receptor 2	null	NM_007758	NM_007758
-124502	Ipcef1	+	864682	Rgs17	+	chr10	3559500		---	3.45		0	2	1		interaction protein for cytohesin exchange factors 1	regulator of G-protein signaling 17	NM_001033391	NM_001033391
-125502	Ipcef1	+	863682	Rgs17	+	chr10	3560500		---	3.45		0	2	1		interaction protein for cytohesin exchange factors 1	regulator of G-protein signaling 17	NM_001033391	NM_001033391
-687	Myct1	-	42348	Syne1	+	chr10	4753500		---	2.83		0	2	1		myc target 1	synaptic nuclear envelope 1	NM_026793	NM_026793
-11630	Gm5512	+	3432	Zbtb2	+	chr10	5955000		---	3.02		0	2	1		required for meiotic nuclear division 1 pseudogene	zinc finger and BTB domain containing 2	NR_002891	NR_002891
-12130	Gm5512	+	2932	Zbtb2	+	chr10	5955500		---	3.02		0	2	1		required for meiotic nuclear division 1 pseudogene	zinc finger and BTB domain containing 2	NR_002891	NR_002891
-13630	Gm5512	+	1432	Zbtb2	+	chr10	5957000		---	2.6		0	2	1		required for meiotic nuclear division 1 pseudogene	zinc finger and BTB domain containing 2	NR_002891	NR_002891
-14130	Gm5512	+	932	Zbtb2	+	chr10	5957500		---	2.6		0	2	1		required for meiotic nuclear division 1 pseudogene	zinc finger and BTB domain containing 2	NR_002891	NR_002891
-577	Mthfd1l	-	5240	Plekhg1	-	chr10	6374000		---	2.33		0	2	1		methylenetetrahydrofolate dehydrogenase (NADP+ dependent) 1-like	pleckstrin homology domain containing, family G (with RhoGef domain) member 1	NM_172308	NM_172308
-8741	Lats1	+	819	Katna1	+	chr10	7445000		---	3.345		0	2	1		large tumor suppressor	katanin p60 (ATPase-containing) subunit A1	NM_010690	NM_010690
-9241	Lats1	+	319	Katna1	+	chr10	7445500		---	3.345		0	2	1		large tumor suppressor	katanin p60 (ATPase-containing) subunit A1	NM_010690	NM_010690
-377	Ust	-	203016	Sash1	-	chr10	8239000		---	2.655		0	2	1		uronyl-2-sulfotransferase	SAM and SH3 domain containing 1	NM_177387	NM_177387
12164	Rab32	-	1005	Rab32	-	chr10	10277000		---	2.46		0	2	1		RAB32, member RAS oncogene family	RAB32, member RAS oncogene family	NM_026405	NM_026405
-1371	Grm1	-	65727	Shprh	+	chr10	10803500		---	2.905		0	2	1		glutamate receptor, metabotropic 1	SNF2 histone linker PHD RING helicase	NM_016976,NM_001114333	NM_016976,NM_001114333
-145967	Utrn	-	759	Sf3b5	+	chr10	12727500		---	2.38		0	2	1		utrophin	splicing factor 3b, subunit 5	NM_011682	NM_011682
-146467	Utrn	-	259	Sf3b5	+	chr10	12728000		---	2.22		0	2	1		utrophin	splicing factor 3b, subunit 5	NM_011682	NM_011682
27579	Pex3	-	1400	Pex3	-	chr10	13271500		---	3.875		0	2	1		peroxisomal biogenesis factor 3	peroxisomal biogenesis factor 3	NM_019961	NM_019961
788	Adat2	+	9682	Adat2	+	chr10	13273500		---	2.275		0	2	1		adenosine deaminase, tRNA-specific 2, TAD2 homolog (S. cerevisiae)	adenosine deaminase, tRNA-specific 2, TAD2 homolog (S. cerevisiae)	NM_025748	NM_025748
-53705	Vta1	-	1094	Nmbr	+	chr10	14479000		---	3.315		0	2	1		Vps20-associated 1 homolog (S. cerevisiae)	neuromedin B receptor	NM_025418	NM_025418
-2951138	Nmbr	+	1551	Cited2	+	chr10	17441500		---	2.26		0	2	1		neuromedin B receptor	Cbp/p300-interacting transactivator, with Glu/Asp-rich carboxy-terminal domain, 2	NM_008703	NM_008703
-118	Hebp2	-	41816	D10Bwg1379e	-	chr10	18266000		---	2.775		0	2	1		heme binding protein 2	DNA segment, Chr 10, Brigham & Women's Genetics 1379 expressed	NM_019487	NM_019487
-618	Hebp2	-	41316	D10Bwg1379e	-	chr10	18266500		---	2.775		0	2	1		heme binding protein 2	DNA segment, Chr 10, Brigham & Women's Genetics 1379 expressed	NM_019487	NM_019487
-340827	Tnfaip3	-	344	Olig3	+	chr10	19076000		---	2.22		0	2	1		tumor necrosis factor, alpha-induced protein 3	oligodendrocyte transcription factor 3	NM_009397	NM_009397
-232090	Olig3	+	1263	Ifngr1	+	chr10	19310500		---	2.585		0	2	1		oligodendrocyte transcription factor 3	interferon gamma receptor 1	NM_053008	NM_053008
-232590	Olig3	+	763	Ifngr1	+	chr10	19311000		---	2.585		0	2	1		oligodendrocyte transcription factor 3	interferon gamma receptor 1	NM_053008	NM_053008
-10969	Ifngr1	+	833	Il22ra2	+	chr10	19341000		---	2.74		0	2	1		interferon gamma receptor 1	interleukin 22 receptor, alpha 2	NM_010511	NM_010511
-1045	Pex7	-	25831	Map3k5	+	chr10	19628500		---	3.365		0	2	1		peroxisomal biogenesis factor 7	mitogen-activated protein kinase kinase kinase 5	NM_008822	NM_008822
-25045	Pex7	-	1831	Map3k5	+	chr10	19652500		---	2.54		0	2	1		peroxisomal biogenesis factor 7	mitogen-activated protein kinase kinase kinase 5	NM_008822	NM_008822
-25545	Pex7	-	1331	Map3k5	+	chr10	19653000		---	2.54		0	2	1		peroxisomal biogenesis factor 7	mitogen-activated protein kinase kinase kinase 5	NM_008822	NM_008822
-134210	Myb	-	784	Hbs1l	+	chr10	21015000		---	3.41		0	2	1		myeloblastosis oncogene	Hbs1-like (S. cerevisiae)	NM_010848	NM_010848
-87115	4930444G20Rik	-	3414	Raet1a	+	chr10	21875000		---	3.365		0	2	1		RIKEN cDNA 4930444G20 gene	retinoic acid early transcript 1, alpha	NM_053264	NM_053264
-87615	4930444G20Rik	-	2914	Raet1a	+	chr10	21875500		---	3.365		0	2	1		RIKEN cDNA 4930444G20 gene	retinoic acid early transcript 1, alpha	NM_053264	NM_053264
-88115	4930444G20Rik	-	2414	Raet1a	+	chr10	21876000		---	3.365		0	2	1		RIKEN cDNA 4930444G20 gene	retinoic acid early transcript 1, alpha	NM_053264	NM_053264
99793	Raet1c	+	100445	Raet1c	+	chr10	21993500		---	2.655		0	2	1		retinoic acid early transcript gamma	retinoic acid early transcript gamma	NM_009018	NM_009018
-267555	Raet1d	+	3316	Slc2a12	+	chr10	22361500		---	3.05		0	2	1		retinoic acid early transcript delta	solute carrier family 2 (facilitated glucose transporter), member 12	NM_020030	NM_020030
-21726	1110021L09Rik	+	1777	Vnn3	+	chr10	23569500		---	2.135		0	2	1		RIKEN cDNA 1110021L09 gene	vanin 3	NM_183116	NM_183116
-7105	Taar3	+	2799	Taar4	+	chr10	23677500		---	3.725		0	2	1		trace amine-associated receptor 3	trace amine-associated receptor 4	NM_001008429	NM_001008429
-8105	Taar3	+	1799	Taar4	+	chr10	23678500		---	3.725		0	2	1		trace amine-associated receptor 3	trace amine-associated receptor 4	NM_001008429	NM_001008429
-23679	Taar7b	+	2527	Taar7d	+	chr10	23744500		---	2.37		0	2	1		trace amine-associated receptor 7B	trace amine-associated receptor 7D	NM_001010827	NM_001010827
-24179	Taar7b	+	2027	Taar7d	+	chr10	23745000		---	2.37		0	2	1		trace amine-associated receptor 7B	trace amine-associated receptor 7D	NM_001010827	NM_001010827
-24679	Taar7b	+	1527	Taar7d	+	chr10	23745500		---	2.37		0	2	1		trace amine-associated receptor 7B	trace amine-associated receptor 7D	NM_001010827	NM_001010827
-6896	Taar7d	+	2419	Taar7e	+	chr10	23755000		---	2.87		0	2	1		trace amine-associated receptor 7D	trace amine-associated receptor 7E	NM_001010838	NM_001010838
-7396	Taar7d	+	1919	Taar7e	+	chr10	23755500		---	2.87		0	2	1		trace amine-associated receptor 7D	trace amine-associated receptor 7E	NM_001010838	NM_001010838
-900	Taar8b	-	7683	Taar8c	-	chr10	23813000		---	2.585		0	2	1		trace amine-associated receptor 8B	trace amine-associated receptor 8C	NM_001010837	NM_001010837
-1400	Taar8b	-	7183	Taar8c	-	chr10	23813500		---	2.585		0	2	1		trace amine-associated receptor 8B	trace amine-associated receptor 8C	NM_001010837	NM_001010837
-31499	Enpp3	-	2352	Med23	+	chr10	24587500		---	2.765		0	2	1		ectonucleotide pyrophosphatase/phosphodiesterase 3	mediator complex subunit 23	NM_134005	NM_134005
-31999	Enpp3	-	1852	Med23	+	chr10	24588000		---	2.765		0	2	1		ectonucleotide pyrophosphatase/phosphodiesterase 3	mediator complex subunit 23	NM_134005	NM_134005
-148642	Tmem200a	-	2012	Samd3	+	chr10	25947500		---	3.705		0	2	1		transmembrane protein 200A	sterile alpha motif domain containing 3	NM_029881	NM_029881
-149142	Tmem200a	-	1512	Samd3	+	chr10	25948000		---	3.705		0	2	1		transmembrane protein 200A	sterile alpha motif domain containing 3	NM_029881	NM_029881
-1391	2310057J18Rik	-	156301	6330407J23Rik	+	chr10	28707500		---	3.18		0	2	1		RIKEN cDNA 2310057J18 gene	RIKEN cDNA 6330407J23 gene	NM_026336	NM_026336
-110566	6330407J23Rik	+	2971	Echdc1	+	chr10	29030000		---	4		0	2	1		RIKEN cDNA 6330407J23 gene	enoyl Coenzyme A hydratase domain containing 1	NM_026138	NM_026138
-111066	6330407J23Rik	+	2471	Echdc1	+	chr10	29030500		---	4		0	2	1		RIKEN cDNA 6330407J23 gene	enoyl Coenzyme A hydratase domain containing 1	NM_026138	NM_026138
-111566	6330407J23Rik	+	1971	Echdc1	+	chr10	29031000		---	4		0	2	1		RIKEN cDNA 6330407J23 gene	enoyl Coenzyme A hydratase domain containing 1	NM_026138	NM_026138
695	Echdc1	+	32467	Echdc1	+	chr10	29034000		---	2.745		0	2	1		enoyl Coenzyme A hydratase domain containing 1	enoyl Coenzyme A hydratase domain containing 1	NM_025855	NM_025855
-752	Rnf146	-	89912	Rspo3	-	chr10	29083000		---	3.975		0	2	1		ring finger protein 146	R-spondin 3 homolog (Xenopus laevis)	NM_001110196,NM_001110197,NM_001110198,NM_026518	NM_001110196,NM_001110197,NM_001110198,NM_026518
-154	Cenpw	-	333530	Trmt11	-	chr10	29920500		---	3.42		0	2	1		centromere protein W	tRNA methyltransferase 11 homolog (S. cerevisiae)	NM_001109747	NM_001109747
-654	Cenpw	-	333030	Trmt11	-	chr10	29921000		---	3.42		0	2	1		centromere protein W	tRNA methyltransferase 11 homolog (S. cerevisiae)	NM_001109747	NM_001109747
8988	Hint3	-	1172	Hint3	-	chr10	30337000		---	2.09		0	2	1		histidine triad nucleotide binding protein 3	histidine triad nucleotide binding protein 3	NM_025798	NM_025798
9488	Hint3	-	672	Hint3	-	chr10	30337500		---	2.09		0	2	1		histidine triad nucleotide binding protein 3	histidine triad nucleotide binding protein 3	NM_025798	NM_025798
-1328	Hint3	-	25887	Ncoa7	-	chr10	30339500		---	3.395		0	2	1		histidine triad nucleotide binding protein 3	nuclear receptor coactivator 7	NM_025798	NM_025798
-1828	Hint3	-	25387	Ncoa7	-	chr10	30340000		---	3.395		0	2	1		histidine triad nucleotide binding protein 3	nuclear receptor coactivator 7	NM_025798	NM_025798
-2328	Hint3	-	24887	Ncoa7	-	chr10	30340500		---	3.395		0	2	1		histidine triad nucleotide binding protein 3	nuclear receptor coactivator 7	NM_025798	NM_025798
-1327	Ncoa7	-	175164	Hey2	-	chr10	30377000		---	3.02		0	2	1		nuclear receptor coactivator 7	hairy/enhancer-of-split related with YRPW motif 2	NM_001111267,NM_172495	NM_001111267,NM_172495
-2327	Ncoa7	-	174164	Hey2	-	chr10	30378000		---	2.68		0	2	1		nuclear receptor coactivator 7	hairy/enhancer-of-split related with YRPW motif 2	NM_001111267,NM_172495	NM_001111267,NM_172495
9336	Hey2	-	1089	Hey2	-	chr10	30561500		---	2.61		0	2	1		hairy/enhancer-of-split related with YRPW motif 2	hairy/enhancer-of-split related with YRPW motif 2	NM_013904	NM_013904
9836	Hey2	-	589	Hey2	-	chr10	30562000		---	2.61		0	2	1		hairy/enhancer-of-split related with YRPW motif 2	hairy/enhancer-of-split related with YRPW motif 2	NM_013904	NM_013904
-468911	Hey2	-	1710	Hddc2	+	chr10	31031500		---	2.62		0	2	1		hairy/enhancer-of-split related with YRPW motif 2	HD domain containing 2	NM_013904	NM_013904
-469411	Hey2	-	1210	Hddc2	+	chr10	31032000		---	2.62		0	2	1		hairy/enhancer-of-split related with YRPW motif 2	HD domain containing 2	NM_013904	NM_013904
-2779	Nkain2	-	190788	Trdn	+	chr10	32612500		---	3.185		0	2	1		Na+/K+ transporting ATPase interacting 2	triadin	NM_001025286	NM_001025286
-192779	Nkain2	-	788	Trdn	+	chr10	32802500		---	3.735		0	2	1		Na+/K+ transporting ATPase interacting 2	triadin	NM_001025286	NM_001025286
-1594	Clvs2	-	140229	Gm4794	-	chr10	33346000		---	2.455		0	2	1		clavesin 2	predicted gene 4794	NM_175448	NM_175448
-2094	Clvs2	-	139729	Gm4794	-	chr10	33346500		---	2.455		0	2	1		clavesin 2	predicted gene 4794	NM_175448	NM_175448
14771	Gm4794	-	921	Gm4794	-	chr10	33501000		---	2.825		0	2	1		predicted gene 4794	predicted gene 4794	NM_001101452	NM_001101452
15271	Gm4794	-	421	Gm4794	-	chr10	33501500		---	2.825		0	2	1		predicted gene 4794	predicted gene 4794	NM_001101452	NM_001101452
-881	Fam26d	-	46157	Fam26e	-	chr10	33765000		---	2.725		0	2	1		family with sequence similarity 26, member D	family with sequence similarity 26, member E	NM_001081165	NM_001081165
-2222	Fam26f	-	21198	Dse	-	chr10	33850000		---	2.905		0	2	1		family with sequence similarity 26, member F	dermatan sulfate epimerase	NM_175449	NM_175449
-2722	Fam26f	-	20698	Dse	-	chr10	33850500		---	2.905		0	2	1		family with sequence similarity 26, member F	dermatan sulfate epimerase	NM_175449	NM_175449
-10808	Tspyl1	+	1726	Tspyl4	+	chr10	34015500		---	3.37		0	2	1		testis-specific protein, Y-encoded-like 1	TSPY-like 4	NM_009433	NM_009433
-1894468	Frk	+	1112	Hs3st5	+	chr10	36225500		---	2.46		0	2	1		fyn-related kinase	heparan sulfate (glucosamine) 3-O-sulfotransferase 5	NM_010237,NM_001159544	NM_010237,NM_001159544
-47320	Fyn	+	239	Traf3ip2	+	chr10	39332500		---	2.9		0	2	1		Fyn proto-oncogene	TRAF3 interacting protein 2	NM_001122892,NM_008054,NM_001122893	NM_001122892,NM_008054,NM_001122893
261	Traf3ip2	+	42113	Traf3ip2	+	chr10	39333000		---	2.9		0	2	1		TRAF3 interacting protein 2	TRAF3 interacting protein 2	NM_134000	NM_134000
-73887	Traf3ip2	+	2965	Rev3l	+	chr10	39449000		---	3.77		0	2	1		TRAF3 interacting protein 2	REV3-like, catalytic subunit of DNA polymerase zeta RAD54 like (S. cerevisiae)	NM_134000	NM_134000
-74387	Traf3ip2	+	2465	Rev3l	+	chr10	39449500		---	3.77		0	2	1		TRAF3 interacting protein 2	REV3-like, catalytic subunit of DNA polymerase zeta RAD54 like (S. cerevisiae)	NM_134000	NM_134000
-74887	Traf3ip2	+	1965	Rev3l	+	chr10	39450000		---	3.77		0	2	1		TRAF3 interacting protein 2	REV3-like, catalytic subunit of DNA polymerase zeta RAD54 like (S. cerevisiae)	NM_134000	NM_134000
-75387	Traf3ip2	+	1465	Rev3l	+	chr10	39450500		---	3.77		0	2	1		TRAF3 interacting protein 2	REV3-like, catalytic subunit of DNA polymerase zeta RAD54 like (S. cerevisiae)	NM_134000	NM_134000
7492	Gtf3c6	-	971	Gtf3c6	-	chr10	39976500		---	2.52		0	2	1		general transcription factor IIIC, polypeptide 6, alpha	general transcription factor IIIC, polypeptide 6, alpha	NM_026113	NM_026113
-29	Gtf3c6	-	29764	Amd1	-	chr10	39977500		---	2.475		0	2	1		general transcription factor IIIC, polypeptide 6, alpha	S-adenosylmethionine decarboxylase 1	NM_026113	NM_026113
48802	Cdc40	-	1449	Cdc40	-	chr10	40601500		---	3.26		0	2	1		cell division cycle 40 homolog (yeast)	cell division cycle 40 homolog (yeast)	NM_027879	NM_027879
-144453	Fig4	-	2701	Zbtb24	+	chr10	41167500		---	2.54		0	2	1		FIG4 homolog (S. cerevisiae)	zinc finger and BTB domain containing 24	NM_133999	NM_133999
-144953	Fig4	-	2201	Zbtb24	+	chr10	41168000		---	2.54		0	2	1		FIG4 homolog (S. cerevisiae)	zinc finger and BTB domain containing 24	NM_133999	NM_133999
-10620	Zbtb24	+	182	Mical1	+	chr10	41196000		---	2.57		0	2	1		zinc finger and BTB domain containing 24	microtubule associated monoxygenase, calponin and LIM domain containing 1	NM_153398	NM_153398
318	Mical1	+	10336	Mical1	+	chr10	41196500		---	2.61		0	2	1		microtubule associated monoxygenase, calponin and LIM domain containing 1	microtubule associated monoxygenase, calponin and LIM domain containing 1	NM_138315	NM_138315
756	Ppil6	+	23094	Ppil6	+	chr10	41211000		---	2.74		0	2	1		peptidylprolyl isomerase (cyclophilin)-like 6	peptidylprolyl isomerase (cyclophilin)-like 6	NM_028430	NM_028430
-3406	Ppil6	+	1805	Cd164	+	chr10	41237500		---	2.79		0	2	1		peptidylprolyl isomerase (cyclophilin)-like 6	CD164 antigen	NM_028430	NM_028430
-3906	Ppil6	+	1305	Cd164	+	chr10	41238000		---	2.79		0	2	1		peptidylprolyl isomerase (cyclophilin)-like 6	CD164 antigen	NM_028430	NM_028430
-1064	2410017P07Rik	-	76754	Sesn1	+	chr10	41530500		---	2.75		0	2	1		RIKEN cDNA 2410017P07 gene	sestrin 1	NM_029132,NM_026643	NM_029132,NM_026643
-2064	2410017P07Rik	-	75754	Sesn1	+	chr10	41531500		---	2.75		0	2	1		RIKEN cDNA 2410017P07 gene	sestrin 1	NM_029132,NM_026643	NM_029132,NM_026643
-56239	Ostm1	+	2801	Sec63	+	chr10	42478500		---	2.775		0	2	1		osteopetrosis associated transmembrane protein 1	SEC63-like (S. cerevisiae)	NM_172416	NM_172416
-56739	Ostm1	+	2301	Sec63	+	chr10	42479000		---	2.775		0	2	1		osteopetrosis associated transmembrane protein 1	SEC63-like (S. cerevisiae)	NM_172416	NM_172416
169195	Sobp	-	2836	Sobp	-	chr10	42891500		---	3.06		0	2	1		sine oculis-binding protein homolog (Drosophila)	sine oculis-binding protein homolog (Drosophila)	NM_175407	NM_175407
169695	Sobp	-	2336	Sobp	-	chr10	42892000		---	3.06		0	2	1		sine oculis-binding protein homolog (Drosophila)	sine oculis-binding protein homolog (Drosophila)	NM_175407	NM_175407
170195	Sobp	-	1836	Sobp	-	chr10	42892500		---	3.06		0	2	1		sine oculis-binding protein homolog (Drosophila)	sine oculis-binding protein homolog (Drosophila)	NM_175407	NM_175407
-43632	9030612E09Rik	+	1567	Pdss2	+	chr10	42940000		---	2.76		0	2	1		RIKEN cDNA 9030612E09 gene	prenyl (solanesyl) diphosphate synthase, subunit 2	NM_172419	NM_172419
27005	Qrsl1	-	542	Qrsl1	-	chr10	43621000		---	2.775		0	2	1		glutaminyl-tRNA synthase (glutamine-hydrolyzing)-like 1	glutaminyl-tRNA synthase (glutamine-hydrolyzing)-like 1	NM_001081054	NM_001081054
27505	Qrsl1	-	42	Qrsl1	-	chr10	43621500		---	2.775		0	2	1		glutaminyl-tRNA synthase (glutamine-hydrolyzing)-like 1	glutaminyl-tRNA synthase (glutamine-hydrolyzing)-like 1	NM_001081054	NM_001081054
-1007	Prdm1	-	607519	Prep	+	chr10	44179500		---	3.88		0	2	1		PR domain containing 1, with ZNF domain	prolyl endopeptidase	NM_007548	NM_007548
-70507	Prdm1	-	538019	Prep	+	chr10	44249000		---	3.175		0	2	1		PR domain containing 1, with ZNF domain	prolyl endopeptidase	NM_007548	NM_007548
-71007	Prdm1	-	537519	Prep	+	chr10	44249500		---	3.175		0	2	1		PR domain containing 1, with ZNF domain	prolyl endopeptidase	NM_007548	NM_007548
93062	Lin28b	-	507	Lin28b	-	chr10	45189500		---	2.675		0	2	1		lin-28 homolog B (C. elegans)	lin-28 homolog B (C. elegans)	NM_001031772	NM_001031772
-106493	Lin28b	-	1194	Hace1	+	chr10	45296500		---	3.005		0	2	1		lin-28 homolog B (C. elegans)	HECT domain and ankyrin repeat containing, E3 ubiquitin protein ligase 1	NM_001031772	NM_001031772
-106993	Lin28b	-	694	Hace1	+	chr10	45297000		---	3.005		0	2	1		lin-28 homolog B (C. elegans)	HECT domain and ankyrin repeat containing, E3 ubiquitin protein ligase 1	NM_001031772	NM_001031772
-940	Grik2	-	802974	Ascc3	+	chr10	49509500		---	2.47		0	2	1		glutamate receptor, ionotropic, kainate 2 (beta 2)	activating signal cointegrator 1 complex subunit 3	NM_010349,NM_001111268	NM_010349,NM_001111268
-801940	Grik2	-	1974	Ascc3	+	chr10	50310500		---	3.85		0	2	1		glutamate receptor, ionotropic, kainate 2 (beta 2)	activating signal cointegrator 1 complex subunit 3	NM_010349,NM_001111268	NM_010349,NM_001111268
-802440	Grik2	-	1474	Ascc3	+	chr10	50311000		---	3.85		0	2	1		glutamate receptor, ionotropic, kainate 2 (beta 2)	activating signal cointegrator 1 complex subunit 3	NM_010349,NM_001111268	NM_010349,NM_001111268
-43993	Ascc3	+	456	Sim1	+	chr10	50615000		---	4.165		0	2	1		activating signal cointegrator 1 complex subunit 3	single-minded homolog 1 (Drosophila)	NM_001146089,NM_198007	NM_001146089,NM_198007
5544	Sim1	+	87958	Sim1	+	chr10	50621000		---	2.695		0	2	1		single-minded homolog 1 (Drosophila)	single-minded homolog 1 (Drosophila)	NM_011376	NM_011376
-489542	Sim1	+	1984	Gp49a	+	chr10	51198500		---	2.91		0	2	1		single-minded homolog 1 (Drosophila)	glycoprotein 49 A	NM_011376	NM_011376
-734	Fam162b	-	23628	Gprc6a	-	chr10	51311000		---	2.96		0	2	1		family with sequence similarity 162, member B	G protein-coupled receptor, family C, group 6, member A	NM_029894	NM_029894
-1234	Fam162b	-	23128	Gprc6a	-	chr10	51311500		---	2.96		0	2	1		family with sequence similarity 162, member B	G protein-coupled receptor, family C, group 6, member A	NM_029894	NM_029894
435	Rfx6	+	52235	Rfx6	+	chr10	51398000		---	2.67		0	2	1		regulatory factor X, 6	regulatory factor X, 6	NM_001159389	NM_001159389
-1450	Ros1	-	36924	Dcbld1	+	chr10	51916500		---	2.645		0	2	1		Ros1 proto-oncogene	discoidin, CUB and LCCL domain containing 1	NM_011282	NM_011282
-144455	Zfa	-	306	Slc35f1	+	chr10	52410000		---	3.765		0	2	1		zinc finger protein, autosomal	solute carrier family 35, member F1	NM_009540	NM_009540
89901	D630037F22Rik	-	124495	D630037F22Rik	-	chr10	55824000		---	3.215		0	2	1		RIKEN cDNA D630037F22 gene	RIKEN cDNA D630037F22 gene	NM_001033385	NM_001033385
90401	D630037F22Rik	-	123995	D630037F22Rik	-	chr10	55824500		---	3.215		0	2	1		RIKEN cDNA D630037F22 gene	RIKEN cDNA D630037F22 gene	NM_001033385	NM_001033385
279	---	+	9685	---	+	chr10	55827000		---	3.115		0	2	1		---	---	NR_003618	NR_003618
-111815	---	+	148605	Gja1	+	chr10	55948500		---	2.42		0	2	1		---	gap junction protein, alpha 1	NR_003618	NR_003618
-112815	---	+	147605	Gja1	+	chr10	55949500		---	3.9		0	2	1		---	gap junction protein, alpha 1	NR_003618	NR_003618
-259815	---	+	605	Gja1	+	chr10	56096500		---	3.255		0	2	1		---	gap junction protein, alpha 1	NR_003618	NR_003618
12100	Pkib	+	96918	Pkib	+	chr10	57364000		---	3.61		0	2	1		protein kinase inhibitor beta, cAMP dependent, testis specific	protein kinase inhibitor beta, cAMP dependent, testis specific	NM_001039051	NM_001039051
12600	Pkib	+	96418	Pkib	+	chr10	57364500		---	3.61		0	2	1		protein kinase inhibitor beta, cAMP dependent, testis specific	protein kinase inhibitor beta, cAMP dependent, testis specific	NM_001039051	NM_001039051
13600	Pkib	+	95418	Pkib	+	chr10	57365500		---	3.335		0	2	1		protein kinase inhibitor beta, cAMP dependent, testis specific	protein kinase inhibitor beta, cAMP dependent, testis specific	NM_001039051	NM_001039051
326	Pkib	+	94918	Pkib	+	chr10	57366000		---	3.335		0	2	1		protein kinase inhibitor beta, cAMP dependent, testis specific	protein kinase inhibitor beta, cAMP dependent, testis specific	NM_001039052	NM_001039052
-15592	Gm4981	-	3273	Gcc2	+	chr10	57715000		---	3.905		0	2	1		predicted gene 4981	GRIP and coiled-coil domain containing 2	NM_001034869	NM_001034869
-16592	Gm4981	-	2273	Gcc2	+	chr10	57716000		---	3.905		0	2	1		predicted gene 4981	GRIP and coiled-coil domain containing 2	NM_001034869	NM_001034869
-20063	Lims1	+	2099	Ranbp2	+	chr10	57907500		---	2.485		0	2	1		LIM and senescent cell antigen-like domains 1	RAN binding protein 2	NM_026148	NM_026148
-20563	Lims1	+	1599	Ranbp2	+	chr10	57908000		---	2.485		0	2	1		LIM and senescent cell antigen-like domains 1	RAN binding protein 2	NM_026148	NM_026148
-21083	Eif4ebp2	-	2080	Lrrc20	+	chr10	60936500		---	2.655		0	2	1		eukaryotic translation initiation factor 4E binding protein 2	leucine rich repeat containing 20	NM_010124	NM_010124
-1144	Col13a1	-	90769	Gm5424	+	chr10	61443000		---	2.345		0	2	1		collagen, type XIII, alpha 1	argininosuccinate synthase pseudogene	NM_007731	NM_007731
663	Neurog3	+	1011	Neurog3	+	chr10	61596500		---	2.485		0	2	1		neurogenin 3	neurogenin 3	NM_009719	NM_009719
21006	Ddx21	-	1046	Ddx21	-	chr10	62064000		---	2.665		0	2	1		DEAD (Asp-Glu-Ala-Asp) box polypeptide 21	DEAD (Asp-Glu-Ala-Asp) box polypeptide 21	NM_019553	NM_019553
-1054	Ddx50	-	7169	Stox1	-	chr10	62115000		---	3.185		0	2	1		DEAD (Asp-Glu-Ala-Asp) box polypeptide 50	storkhead box 1	NM_053183	NM_053183
-996	Ccar1	-	127380	Slc25a16	+	chr10	62256000		---	2.495		0	2	1		cell division cycle and apoptosis regulator 1	solute carrier family 25 (mitochondrial carrier, Graves disease autoantigen), member 16	NM_026201	NM_026201
6589	Hnrnph3	-	2597	Hnrnph3	-	chr10	62484000		---	3.15		0	2	1		heterogeneous nuclear ribonucleoprotein H3	heterogeneous nuclear ribonucleoprotein H3	NM_001079824	NM_001079824
7089	Hnrnph3	-	2097	Hnrnph3	-	chr10	62484500		---	3.15		0	2	1		heterogeneous nuclear ribonucleoprotein H3	heterogeneous nuclear ribonucleoprotein H3	NM_001079824	NM_001079824
7589	Hnrnph3	-	1597	Hnrnph3	-	chr10	62485000		---	3.15		0	2	1		heterogeneous nuclear ribonucleoprotein H3	heterogeneous nuclear ribonucleoprotein H3	NM_001079824	NM_001079824
8089	Hnrnph3	-	1097	Hnrnph3	-	chr10	62485500		---	3.15		0	2	1		heterogeneous nuclear ribonucleoprotein H3	heterogeneous nuclear ribonucleoprotein H3	NM_001079824	NM_001079824
-403	Hnrnph3	-	259	3110049J23Rik	+	chr10	62487000		---	2.99		0	2	1		heterogeneous nuclear ribonucleoprotein H3	RIKEN cDNA 3110049J23 gene	NM_001079824	NM_001079824
-20931	Dnajc12	+	345	Ctnna3	+	chr10	62892500		---	2.685		0	2	1		DnaJ (Hsp40) homolog, subfamily C, member 12	catenin (cadherin associated protein), alpha 3	NM_013888	NM_013888
-2471	Nrbf2	-	250116	Egr2	+	chr10	66750500		---	2.75		0	2	1		nuclear receptor binding factor 2	early growth response 2	NM_001036293	NM_001036293
181160	Arid5b	-	1974	Arid5b	-	chr10	67739500		---	3.485		0	2	1		AT rich interactive domain 5B (MRF1-like)	AT rich interactive domain 5B (MRF1-like)	NM_023598	NM_023598
181660	Arid5b	-	1474	Arid5b	-	chr10	67740000		---	3.485		0	2	1		AT rich interactive domain 5B (MRF1-like)	AT rich interactive domain 5B (MRF1-like)	NM_023598	NM_023598
-1526	Arid5b	-	150703	1700040L02Rik	-	chr10	67743000		---	4.545		0	2	1		AT rich interactive domain 5B (MRF1-like)	RIKEN cDNA 1700040L02 gene	NM_023598	NM_023598
109797	1700040L02Rik	-	1123	1700040L02Rik	-	chr10	68003500		---	2.52		0	2	1		RIKEN cDNA 1700040L02 gene	RIKEN cDNA 1700040L02 gene	NM_028491	NM_028491
110297	1700040L02Rik	-	623	1700040L02Rik	-	chr10	68004000		---	2.52		0	2	1		RIKEN cDNA 1700040L02 gene	RIKEN cDNA 1700040L02 gene	NM_028491	NM_028491
-179377	1700040L02Rik	-	2515	Tmem26	+	chr10	68184000		---	3.615		0	2	1		RIKEN cDNA 1700040L02 gene	transmembrane protein 26	NM_028491	NM_028491
-180377	1700040L02Rik	-	1515	Tmem26	+	chr10	68185000		---	3.615		0	2	1		RIKEN cDNA 1700040L02 gene	transmembrane protein 26	NM_028491	NM_028491
-673062	1700049L16Rik	-	1142	Zwint	+	chr10	72116500		---	2.89		0	2	1		hematological and neurological expressed 1-like pseudogene	ZW10 interactor	NR_003644	NR_003644
-673562	1700049L16Rik	-	642	Zwint	+	chr10	72117000		---	2.89		0	2	1		hematological and neurological expressed 1-like pseudogene	ZW10 interactor	NR_003644	NR_003644
358	Zwint	+	14537	Zwint	+	chr10	72118000		---	2.565		0	2	1		ZW10 interactor	ZW10 interactor	NM_025635	NM_025635
7134	Gstt3	-	159	Gstt3	-	chr10	75244000		---	2.37		0	2	1		glutathione S-transferase, theta 3	glutathione S-transferase, theta 3	NM_133994	NM_133994
2411	Gstt2	-	626	Gstt2	-	chr10	75297000		---	2.53		0	2	1		glutathione S-transferase, theta 2	glutathione S-transferase, theta 2	NM_010361	NM_010361
-374	Gstt2	-	24097	Mif	-	chr10	75298000		---	2.9		0	2	1		glutathione S-transferase, theta 2	macrophage migration inhibitory factor	NM_010361	NM_010361
-1167	Smarcb1	-	468	Mmp11	-	chr10	75385500		---	2.91		0	2	1		SWI/SNF related, matrix associated, actin dependent regulator of chromatin, subfamily b, member 1	matrix metallopeptidase 11	NM_011418	NM_011418
30534	Prmt2	-	110	Prmt2	-	chr10	75700500		---	2.525		0	2	1		protein arginine N-methyltransferase 2	protein arginine N-methyltransferase 2	NM_001077638,NM_133182	NM_001077638,NM_133182
-14898	Mcm3ap	+	871	Lss	+	chr10	75993500		---	2.3		0	2	1		minichromosome maintenance deficient 3 (S. cerevisiae) associated protein	lanosterol synthase	NM_019434	NM_019434
29100	1810008A18Rik	-	58	1810008A18Rik	-	chr10	76978500		---	3.15		0	2	1		RIKEN cDNA 1810008A18 gene	RIKEN cDNA 1810008A18 gene	NM_133998	NM_133998
-11769	LOC16697	+	1830	Krtap12-1	+	chr10	77181500		---	3.445		0	2	1		keratin associated protein LOC16697	keratin associated protein 12-1	NR_026831	NR_026831
-113	Trappc10	-	26807	Agpat3	-	chr10	77707500		---	2.155		0	2	1		trafficking protein particle complex 10	1-acylglycerol-3-phosphate O-acyltransferase 3	NM_001081055	NM_001081055
-1055	Agpat3	-	47606	Rrp1	-	chr10	77815500		---	2.425		0	2	1		1-acylglycerol-3-phosphate O-acyltransferase 3	ribosomal RNA processing 1 homolog (S. cerevisiae)	NM_053014	NM_053014
-108807	Pdxk	-	786	Ilvbl	+	chr10	78036500		---	2.755		0	2	1		pyridoxal (pyridoxine, vitamin B6) kinase	ilvB (bacterial acetolactate synthase)-like	NM_172134	NM_172134
-116	Olfr1357	-	99241	Casp14	-	chr10	78075500		---	2.69		0	2	1		olfactory receptor 1357	caspase 14	NM_001011737	NM_001011737
-616	Olfr1357	-	98741	Casp14	-	chr10	78076000		---	2.69		0	2	1		olfactory receptor 1357	caspase 14	NM_001011737	NM_001011737
-342	Olfr1356	-	27293	Olfr1355	+	chr10	78311000		---	2.745		0	2	1		olfactory receptor 1356	olfactory receptor 1355	NM_146308	NM_146308
-842	Olfr1356	-	26793	Olfr1355	+	chr10	78311500		---	2.745		0	2	1		olfactory receptor 1356	olfactory receptor 1355	NM_146308	NM_146308
-1342	Olfr1356	-	26293	Olfr1355	+	chr10	78312000		---	2.795		0	2	1		olfactory receptor 1356	olfactory receptor 1355	NM_146308	NM_146308
-1842	Olfr1356	-	25793	Olfr1355	+	chr10	78312500		---	2.795		0	2	1		olfactory receptor 1356	olfactory receptor 1355	NM_146308	NM_146308
-2342	Olfr1356	-	25293	Olfr1355	+	chr10	78313000		---	2.505		0	2	1		olfactory receptor 1356	olfactory receptor 1355	NM_146308	NM_146308
207	Olfr1355	+	4351	Olfr1355	+	chr10	78338500		---	3.85		0	2	1		olfactory receptor 1355	olfactory receptor 1355	NM_207571	NM_207571
-74649	Olfr1355	+	451	Olfr8	+	chr10	78417500		---	3.07		0	2	1		olfactory receptor 1355	olfactory receptor 8	NM_207571	NM_207571
49	Olfr8	+	884	Olfr8	+	chr10	78418000		---	3.07		0	2	1		olfactory receptor 8	olfactory receptor 8	NM_207201	NM_207201
-29534	Olfr1352	+	3068	Olfr1351	+	chr10	78477000		---	2.74		0	2	1		olfactory receptor 1352	olfactory receptor 1351	NM_147071	NM_147071
-13472	Olfr1351	+	3042	Olfr57	+	chr10	78494500		---	2.535		0	2	1		olfactory receptor 1351	olfactory receptor 57	NM_147040	NM_147040
-1968	Ppap2c	-	4489	Mier2	-	chr10	78998500		---	2.725		0	2	1		phosphatidic acid phosphatase type 2C	mesoderm induction early response 1, family member 2	NM_015817	NM_015817
-834	Rnf126	-	9518	Fstl3	+	chr10	79230500		---	2.38		0	2	1		ring finger protein 126	follistatin-like 3	NM_144528,NR_027505	NM_144528,NR_027505
-583	Prtn3	+	2556	Elane	+	chr10	79346500		---	2.305		0	2	1		proteinase 3	elastase, neutrophil expressed	NM_011178	NM_011178
785	Kiss1r	+	4428	Kiss1r	+	chr10	79380500		---	2.245		0	2	1		KISS1 receptor	KISS1 receptor	NM_053244	NM_053244
-425	ORF61	-	3844	Cnn2	+	chr10	79447500		---	2.88		0	2	1		open reading frame 61	calponin 2	NM_001003949	NM_001003949
-925	ORF61	-	3344	Cnn2	+	chr10	79448000		---	2.88		0	2	1		open reading frame 61	calponin 2	NM_001003949	NM_001003949
-855	Cnn2	+	1359	Abca7	+	chr10	79459000		---	2.65		0	2	1		calponin 2	ATP-binding cassette, sub-family A (ABC1), member 7	NM_007725	NM_007725
-8388	Midn	+	1085	Cirbp	+	chr10	79629500		---	3.1		0	2	1		midnolin	cold inducible RNA binding protein	NM_021565	NM_021565
-8888	Midn	+	585	Cirbp	+	chr10	79630000		---	3.1		0	2	1		midnolin	cold inducible RNA binding protein	NM_021565	NM_021565
521	Sf3a2	+	5667	Sf3a2	+	chr10	80262000		---	2.345		0	2	1		splicing factor 3a, subunit 2	splicing factor 3a, subunit 2	NM_013651	NM_013651
1431	Lsm7	-	954	Lsm7	-	chr10	80317000		---	2.675		0	2	1		LSM7 homolog, U6 small nuclear RNA associated (S. cerevisiae)	LSM7 homolog, U6 small nuclear RNA associated (S. cerevisiae)	NM_025349	NM_025349
-8035	Pias4	-	903	Eef2	+	chr10	80638500		---	2.64		0	2	1		protein inhibitor of activated STAT 4	eukaryotic translation elongation factor 2	NM_021501	NM_021501
-37395	Gm10778	+	38065	Zfp781	-	chr10	81167500		---	2.225		0	2	1		predicted gene 10778	zinc finger protein 781	NM_001142963	NM_001142963
-527	1190007I07Rik	-	6082	Tdg	+	chr10	82086500		---	2.625		0	2	1		RIKEN cDNA 1190007I07 gene	thymine DNA glycosylase	NM_001135567,NM_001135569,NM_001135568	NM_001135567,NM_001135569,NM_001135568
-1527	1190007I07Rik	-	5082	Tdg	+	chr10	82087500		---	2.815		0	2	1		RIKEN cDNA 1190007I07 gene	thymine DNA glycosylase	NM_001135567,NM_001135569,NM_001135568	NM_001135567,NM_001135569,NM_001135568
-7105	Glt8d2	-	1251	Hcfc2	+	chr10	82160500		---	2.74		0	2	1		glycosyltransferase 8 domain containing 2	host cell factor C2	NM_029102	NM_029102
-7605	Glt8d2	-	751	Hcfc2	+	chr10	82161000		---	2.74		0	2	1		glycosyltransferase 8 domain containing 2	host cell factor C2	NM_029102	NM_029102
-41367	Ckap4	-	1691	Tcp11l2	+	chr10	84038000		---	5.48		0	2	1		cytoskeleton-associated protein 4	t-complex 11 (mouse) like 2	NM_175451	NM_175451
-4900	Tcp11l2	+	3181	Polr3b	+	chr10	84082000		---	3.5		0	2	1		t-complex 11 (mouse) like 2	polymerase (RNA) III (DNA directed) polypeptide B	NM_146008	NM_146008
-5400	Tcp11l2	+	2681	Polr3b	+	chr10	84082500		---	3.5		0	2	1		t-complex 11 (mouse) like 2	polymerase (RNA) III (DNA directed) polypeptide B	NM_146008	NM_146008
-5900	Tcp11l2	+	2181	Polr3b	+	chr10	84083000		---	3.5		0	2	1		t-complex 11 (mouse) like 2	polymerase (RNA) III (DNA directed) polypeptide B	NM_146008	NM_146008
-168963	Btbd11	+	42609	Pwp1	+	chr10	85292000		---	2.375		0	2	1		BTB (POZ) domain containing 11	PWP1 homolog (S. cerevisiae)	NM_001017525	NM_001017525
-209463	Btbd11	+	2109	Pwp1	+	chr10	85332500		---	2.42		0	2	1		BTB (POZ) domain containing 11	PWP1 homolog (S. cerevisiae)	NM_001017525	NM_001017525
-209963	Btbd11	+	1609	Pwp1	+	chr10	85333000		---	2.42		0	2	1		BTB (POZ) domain containing 11	PWP1 homolog (S. cerevisiae)	NM_001017525	NM_001017525
565	Bpil2	-	51605	Bpil2	-	chr10	85423000		---	2.025		0	2	1		bactericidal/permeability-increasing protein-like 2	bactericidal/permeability-increasing protein-like 2	NM_177772	NM_177772
-8895	Bpil2	-	1173	Fbxo7	+	chr10	85483500		---	2.73		0	2	1		bactericidal/permeability-increasing protein-like 2	F-box protein 7	NM_177772	NM_177772
1445	BC030307	+	17329	BC030307	+	chr10	86170000		---	3.16		0	2	1		cDNA sequence BC030307	cDNA sequence BC030307	NM_001003939,NM_001003910	NM_001003939,NM_001003910
-1595	Ascl1	-	26539	Pah	+	chr10	86958000		---	2.73		0	2	1		achaete-scute complex homolog 1 (Drosophila)	phenylalanine hydroxylase	NM_008553	NM_008553
-2095	Ascl1	-	26039	Pah	+	chr10	86958500		---	2.73		0	2	1		achaete-scute complex homolog 1 (Drosophila)	phenylalanine hydroxylase	NM_008553	NM_008553
54358	4930547N16Rik	-	1186	4930547N16Rik	-	chr10	87608500		---	2.71		0	2	1		RIKEN cDNA 4930547N16 gene	RIKEN cDNA 4930547N16 gene	NM_029249	NM_029249
54858	4930547N16Rik	-	686	4930547N16Rik	-	chr10	87609000		---	2.71		0	2	1		RIKEN cDNA 4930547N16 gene	RIKEN cDNA 4930547N16 gene	NM_029249	NM_029249
-19180	Dram1	-	3156	Gnptab	+	chr10	87839000		---	2.27		0	2	1		DNA-damage regulated autophagy modulator 1	N-acetylglucosamine-1-phosphate transferase, alpha and beta subunits	NM_027878	NM_027878
-19680	Dram1	-	2656	Gnptab	+	chr10	87839500		---	2.27		0	2	1		DNA-damage regulated autophagy modulator 1	N-acetylglucosamine-1-phosphate transferase, alpha and beta subunits	NM_027878	NM_027878
79648	Utp20	-	559	Utp20	-	chr10	88289000		---	2.275		0	2	1		UTP20, small subunit (SSU) processome component, homolog (yeast)	UTP20, small subunit (SSU) processome component, homolog (yeast)	NM_175158	NM_175158
46149	Scyl2	-	30	Scyl2	-	chr10	89149000		---	3.12		0	2	1		SCY1-like 2 (S. cerevisiae)	SCY1-like 2 (S. cerevisiae)	NM_198021	NM_198021
-470	Scyl2	-	25217	Actr6	-	chr10	89149500		---	3.12		0	2	1		SCY1-like 2 (S. cerevisiae)	ARP6 actin-related protein 6 homolog (yeast)	NM_198021	NM_198021
-970	Scyl2	-	24717	Actr6	-	chr10	89150000		---	3.12		0	2	1		SCY1-like 2 (S. cerevisiae)	ARP6 actin-related protein 6 homolog (yeast)	NM_198021	NM_198021
-96	Elk3	-	142140	Lta4h	+	chr10	92774000		---	2.76		0	2	1		ELK3, member of ETS oncogene family	leukotriene A4 hydrolase	NM_013508	NM_013508
-141596	Elk3	-	640	Lta4h	+	chr10	92915500		---	2.555		0	2	1		ELK3, member of ETS oncogene family	leukotriene A4 hydrolase	NM_013508	NM_013508
66156	Vezt	-	1493	Vezt	-	chr10	93497000		---	2.8		0	2	1		vezatin, adherens junctions transmembrane protein	vezatin, adherens junctions transmembrane protein	NM_172538	NM_172538
67156	Vezt	-	493	Vezt	-	chr10	93498000		---	2.8		0	2	1		vezatin, adherens junctions transmembrane protein	vezatin, adherens junctions transmembrane protein	NM_172538	NM_172538
-541	Nr2c1	+	1253	Ndufa12	+	chr10	93660500		---	2.725		0	2	1		nuclear receptor subfamily 2, group C, member 1	NADH dehydrogenase (ubiquinone) 1 alpha subcomplex, 12	NM_011629	NM_011629
-1288	Plxnc1	-	228879	Cradd	-	chr10	94408500		---	2.29		0	2	1		plexin C1	CASP2 and RIPK1 domain containing adaptor with death domain	NM_018797	NM_018797
149121	Cradd	-	231	Cradd	-	chr10	94786500		---	3.485		0	2	1		CASP2 and RIPK1 domain containing adaptor with death domain	CASP2 and RIPK1 domain containing adaptor with death domain	NM_009950	NM_009950
-269	Cradd	-	87675	Socs2	-	chr10	94787000		---	3.485		0	2	1		CASP2 and RIPK1 domain containing adaptor with death domain	suppressor of cytokine signaling 2	NM_009950	NM_009950
-1269	Cradd	-	86675	Socs2	-	chr10	94788000		---	3.485		0	2	1		CASP2 and RIPK1 domain containing adaptor with death domain	suppressor of cytokine signaling 2	NM_009950	NM_009950
-375199	Nudt4	-	1296	Eea1	+	chr10	95402000		---	3.085		0	2	1		nudix (nucleoside diphosphate linked moiety X)-type motif 4	early endosome antigen 1	NM_027722	NM_027722
-376199	Nudt4	-	296	Eea1	+	chr10	95403000		---	3.295		0	2	1		nudix (nucleoside diphosphate linked moiety X)-type motif 4	early endosome antigen 1	NM_027722	NM_027722
-8966	Epyc	+	2192	4921510H08Rik	+	chr10	97153500		---	3.43		0	2	1		epiphycan	RIKEN cDNA 4921510H08 gene	NM_007884	NM_007884
-9466	Epyc	+	1692	4921510H08Rik	+	chr10	97154000		---	3.43		0	2	1		epiphycan	RIKEN cDNA 4921510H08 gene	NM_007884	NM_007884
-9966	Epyc	+	1192	4921510H08Rik	+	chr10	97154500		---	3.43		0	2	1		epiphycan	RIKEN cDNA 4921510H08 gene	NM_007884	NM_007884
-149121	Galnt4	+	864	Dusp6	+	chr10	98725000		---	2.18		0	2	1		UDP-N-acetyl-alpha-D-galactosamine:polypeptide N-acetylgalactosaminyltransferase 4	dual specificity phosphatase 6	NM_015737	NM_015737
-149621	Galnt4	+	364	Dusp6	+	chr10	98725500		---	2.18		0	2	1		UDP-N-acetyl-alpha-D-galactosamine:polypeptide N-acetylgalactosaminyltransferase 4	dual specificity phosphatase 6	NM_015737	NM_015737
-2607	4930430F08Rik	-	519	1700017N19Rik	+	chr10	100054500		---	3.475		0	2	1		RIKEN cDNA 4930430F08 gene	RIKEN cDNA 1700017N19 gene	NM_175128	NM_175128
-3107	4930430F08Rik	-	19	1700017N19Rik	+	chr10	100055000		---	3.475		0	2	1		RIKEN cDNA 4930430F08 gene	RIKEN cDNA 1700017N19 gene	NM_175128	NM_175128
481	1700017N19Rik	+	25525	1700017N19Rik	+	chr10	100055500		---	3.475		0	2	1		RIKEN cDNA 1700017N19 gene	RIKEN cDNA 1700017N19 gene	NM_001081246	NM_001081246
-336089	Alx1	-	2976	Slc6a15	+	chr10	102827500		---	3.165		0	2	1		ALX homeobox 1	solute carrier family 6 (neurotransmitter transporter), member 15	NM_172553	NM_172553
-336589	Alx1	-	2476	Slc6a15	+	chr10	102828000		---	3.165		0	2	1		ALX homeobox 1	solute carrier family 6 (neurotransmitter transporter), member 15	NM_172553	NM_172553
-337089	Alx1	-	1976	Slc6a15	+	chr10	102828500		---	3.165		0	2	1		ALX homeobox 1	solute carrier family 6 (neurotransmitter transporter), member 15	NM_172553	NM_172553
-338089	Alx1	-	976	Slc6a15	+	chr10	102829500		---	3.085		0	2	1		ALX homeobox 1	solute carrier family 6 (neurotransmitter transporter), member 15	NM_172553	NM_172553
-338589	Alx1	-	476	Slc6a15	+	chr10	102830000		---	3.085		0	2	1		ALX homeobox 1	solute carrier family 6 (neurotransmitter transporter), member 15	NM_172553	NM_172553
-622434	Ccdc59	+	394	Ppfia2	+	chr10	105907000		---	2.78		0	2	1		coiled-coil domain containing 59	protein tyrosine phosphatase, receptor type, f polypeptide (PTPRF), interacting protein (liprin), alpha 2	NM_025602	NM_025602
-1715	Myf6	-	20915	Ptprq	-	chr10	106933500		---	2.675		0	2	1		myogenic factor 6	protein tyrosine phosphatase, receptor type, Q	NM_008657	NM_008657
-2215	Myf6	-	20415	Ptprq	-	chr10	106934000		---	2.675		0	2	1		myogenic factor 6	protein tyrosine phosphatase, receptor type, Q	NM_008657	NM_008657
-440417	Ptprq	-	1955	Ppp1r12a	+	chr10	107597500		---	2.595		0	2	1		protein tyrosine phosphatase, receptor type, Q	protein phosphatase 1, regulatory (inhibitor) subunit 12A	NM_001081432	NM_001081432
-440917	Ptprq	-	1455	Ppp1r12a	+	chr10	107598000		---	2.595		0	2	1		protein tyrosine phosphatase, receptor type, Q	protein phosphatase 1, regulatory (inhibitor) subunit 12A	NM_001081432	NM_001081432
-312352	Gm5136	-	670994	Nav3	-	chr10	108449500		---	3.11		0	2	1		predicted gene 5136	neuron navigator 3	NM_203660	NM_203660
-153436	Zdhhc17	-	1357	Osbpl8	+	chr10	110600500		---	3.25		0	2	1		zinc finger, DHHC domain containing 17	oxysterol binding protein-like 8	NM_172554	NM_172554
-153936	Zdhhc17	-	857	Osbpl8	+	chr10	110601000		---	3.25		0	2	1		zinc finger, DHHC domain containing 17	oxysterol binding protein-like 8	NM_172554	NM_172554
-175197	Osbpl8	+	747	Nap1l1	+	chr10	110909500		---	2.855		0	2	1		oxysterol binding protein-like 8	nucleosome assembly protein 1-like 1	NM_001003717,NM_175489	NM_001003717,NM_175489
250	Krr1	+	15486	Krr1	+	chr10	111410000		---	2.455		0	2	1		KRR1, small subunit (SSU) processome component, homolog (yeast)	KRR1, small subunit (SSU) processome component, homolog (yeast)	NM_178610	NM_178610
-54346	Glipr1l2	+	1176	Caps2	+	chr10	111599500		---	2.405		0	2	1		GLI pathogenesis-related 1 like 2	calcyphosphine 2	NM_026223	NM_026223
-54846	Glipr1l2	+	676	Caps2	+	chr10	111600000		---	2.405		0	2	1		GLI pathogenesis-related 1 like 2	calcyphosphine 2	NM_026223	NM_026223
3517	Atxn7l3b	-	82	Atxn7l3b	-	chr10	112366000		---	3.245		0	2	1		ataxin 7-like 3B	ataxin 7-like 3B	NM_001033474	NM_001033474
-418	Atxn7l3b	-	1469578	Trhde	-	chr10	112366500		---	3.245		0	2	1		ataxin 7-like 3B	TRH-degrading enzyme	NM_001033474	NM_001033474
12479	Thap2	-	1991	Thap2	-	chr10	114819500		---	2.64		0	2	1		THAP domain containing, apoptosis associated protein 2	THAP domain containing, apoptosis associated protein 2	NM_025780	NM_025780
9303	Yeats4	-	63	Yeats4	-	chr10	116661500		---	2.39		0	2	1		YEATS domain containing 4	YEATS domain containing 4	NM_026570	NM_026570
-251471	Cpsf6	-	1055	Cpm	+	chr10	117065500		---	2.79		0	2	1		cleavage and polyadenylation specific factor 6	carboxypeptidase M	NM_001013391	NM_001013391
-251971	Cpsf6	-	555	Cpm	+	chr10	117066000		---	2.79		0	2	1		cleavage and polyadenylation specific factor 6	carboxypeptidase M	NM_001013391	NM_001013391
-1541	Dyrk2	-	328367	Cand1	-	chr10	118307500		---	2.605		0	2	1		dual-specificity tyrosine-(Y)-phosphorylation regulated kinase 2	cullin associated and neddylation disassociated 1	NM_001014390	NM_001014390
-76573	Xrcc6bp1	-	772	Ctdsp2	+	chr10	126415000		---	2.795		0	2	1		XRCC6 binding protein 1	CTD (carboxy-terminal domain, RNA polymerase II, polypeptide A) small phosphatase 2	NM_001159559	NM_001159559
342	Cdk4	+	3338	Cdk4	+	chr10	126501000		---	2.58		0	2	1		cyclin-dependent kinase 4	cyclin-dependent kinase 4	NM_009870	NM_009870
15219	Mars	-	195	Mars	-	chr10	126748500		---	3.09		0	2	1		methionine-tRNA synthetase	methionine-tRNA synthetase	NM_001003913	NM_001003913
4806	Shmt2	-	491	Shmt2	-	chr10	126959000		---	2.425		0	2	1		serine hydroxymethyltransferase 2 (mitochondrial)	serine hydroxymethyltransferase 2 (mitochondrial)	NM_028230	NM_028230
7972	Nxph4	-	1115	Nxph4	-	chr10	126970500		---	2.52		0	2	1		neurexophilin 4	neurexophilin 4	NM_183297	NM_183297
8472	Nxph4	-	615	Nxph4	-	chr10	126971000		---	2.52		0	2	1		neurexophilin 4	neurexophilin 4	NM_183297	NM_183297
-385	Nxph4	-	3213	Lrp1	-	chr10	126972000		---	2.38		0	2	1		neurexophilin 4	low density lipoprotein receptor-related protein 1	NM_183297	NM_183297
-885	Nxph4	-	2713	Lrp1	-	chr10	126972500		---	2.38		0	2	1		neurexophilin 4	low density lipoprotein receptor-related protein 1	NM_183297	NM_183297
-5690	Ptges3	+	362	Atp5b	+	chr10	127520000		---	3.62		0	2	1		prostaglandin E synthase 3 (cytosolic)	ATP synthase, H+ transporting mitochondrial F1 complex, beta subunit	NM_019766	NM_019766
1035	Spryd4	-	850	Spryd4	-	chr10	127648000		---	2.635		0	2	1		SPRY domain containing 4	SPRY domain containing 4	NM_025716	NM_025716
5607	Mip	+	367	Mip	+	chr10	127668500		---	2.585		0	2	1		major intrinsic protein of eye lens fiber	major intrinsic protein of eye lens fiber	NM_008600	NM_008600
-3860	Il23a	-	1390	Pan2	+	chr10	127739000		---	3.995		0	2	1		interleukin 23, alpha subunit p19	PAN2 polyA specific ribonuclease subunit homolog (S. cerevisiae)	NM_031252	NM_031252
486	Cnpy2	+	4243	Cnpy2	+	chr10	127760000		---	2.895		0	2	1		canopy 2 homolog (zebrafish)	canopy 2 homolog (zebrafish)	NM_019953	NM_019953
-1148	Obfc2b	-	712	Rnf41	+	chr10	127848000		---	2.66		0	2	1		oligonucleotide/oligosaccharide-binding fold containing 2B	ring finger protein 41	NM_027257	NM_027257
288	Myl6b	-	4241	Myl6b	-	chr10	127931500		---	2.79		0	2	1		myosin, light polypeptide 6B	myosin, light polypeptide 6B	NM_172259	NM_172259
19077	Erbb3	-	1057	Erbb3	-	chr10	128025500		---	2.755		0	2	1		v-erb-b2 erythroblastic leukemia viral oncogene homolog 3 (avian)	v-erb-b2 erythroblastic leukemia viral oncogene homolog 3 (avian)	NM_010153	NM_010153
19577	Erbb3	-	557	Erbb3	-	chr10	128026000		---	2.755		0	2	1		v-erb-b2 erythroblastic leukemia viral oncogene homolog 3 (avian)	v-erb-b2 erythroblastic leukemia viral oncogene homolog 3 (avian)	NM_010153	NM_010153
-1026	Suox	-	2240	Rab5b	-	chr10	128112000		---	2.615		0	2	1		sulfite oxidase	RAB5B, member RAS oncogene family	NM_173733	NM_173733
-893	Cdk2	-	313	Si	+	chr10	128143000		---	2.62		0	2	1		cyclin-dependent kinase 2	silver	NM_183417,NM_016756	NM_183417,NM_016756
3488	Ormdl2	-	687	Ormdl2	-	chr10	128258000		---	3.475		0	2	1		ORM1-like 2 (S. cerevisiae)	ORM1-like 2 (S. cerevisiae)	NM_024180	NM_024180
-483	Olfr767	-	12589	Olfr768	-	chr10	128517500		---	2.4		0	2	1		olfactory receptor 767	olfactory receptor 768	NM_146318	NM_146318
-983	Olfr767	-	12089	Olfr768	-	chr10	128518000		---	2.4		0	2	1		olfactory receptor 767	olfactory receptor 768	NM_146318	NM_146318
-1983	Olfr767	-	11089	Olfr768	-	chr10	128519000		---	3.2		0	2	1		olfactory receptor 767	olfactory receptor 768	NM_146318	NM_146318
-2483	Olfr767	-	10589	Olfr768	-	chr10	128519500		---	3.2		0	2	1		olfactory receptor 767	olfactory receptor 768	NM_146318	NM_146318
-2472	Olfr768	-	15040	Olfr769	-	chr10	128533500		---	2.5		0	2	1		olfactory receptor 768	olfactory receptor 769	NM_146864	NM_146864
-21	Olfr769	-	20386	Olfr770	-	chr10	128549500		---	2.36		0	2	1		olfactory receptor 769	olfactory receptor 770	NM_146267	NM_146267
-521	Olfr769	-	19886	Olfr770	-	chr10	128550000		---	2.36		0	2	1		olfactory receptor 769	olfactory receptor 770	NM_146267	NM_146267
-2178	Olfr770	-	24084	Olfr771	-	chr10	128573000		---	3.11		0	2	1		olfactory receptor 770	olfactory receptor 771	NM_146863	NM_146863
-462	Olfr771	-	12607	Olfr772	-	chr10	128598500		---	2.93		0	2	1		olfactory receptor 771	olfactory receptor 772	NM_146547	NM_146547
-962	Olfr771	-	12107	Olfr772	-	chr10	128599000		---	2.93		0	2	1		olfactory receptor 771	olfactory receptor 772	NM_146547	NM_146547
-2462	Olfr771	-	10607	Olfr772	-	chr10	128600500		---	2.93		0	2	1		olfactory receptor 771	olfactory receptor 772	NM_146547	NM_146547
-2962	Olfr771	-	10107	Olfr772	-	chr10	128601000		---	2.93		0	2	1		olfactory receptor 771	olfactory receptor 772	NM_146547	NM_146547
393	Olfr772	-	610	Olfr772	-	chr10	128611500		---	3.775		0	2	1		olfactory receptor 772	olfactory receptor 772	NM_146266	NM_146266
893	Olfr772	-	110	Olfr772	-	chr10	128612000		---	3.775		0	2	1		olfactory receptor 772	olfactory receptor 772	NM_146266	NM_146266
459	Olfr773	-	475	Olfr773	-	chr10	128624000		---	3.2		0	2	1		olfactory receptor 773	olfactory receptor 773	NM_207008	NM_207008
-25	Olfr773	-	50706	Olfr774	+	chr10	128624500		---	3.2		0	2	1		olfactory receptor 773	olfactory receptor 774	NM_207008	NM_207008
-48025	Olfr773	-	2706	Olfr774	+	chr10	128672500		---	3.09		0	2	1		olfactory receptor 773	olfactory receptor 774	NM_207008	NM_207008
-48525	Olfr773	-	2206	Olfr774	+	chr10	128673000		---	3.09		0	2	1		olfactory receptor 773	olfactory receptor 774	NM_207008	NM_207008
-9855	Olfr774	+	1591	Olfr1518	+	chr10	128686000		---	3.18		0	2	1		olfactory receptor 774	olfactory receptor 1518	NM_207620	NM_207620
-10355	Olfr774	+	1091	Olfr1518	+	chr10	128686500		---	3.18		0	2	1		olfactory receptor 774	olfactory receptor 1518	NM_207620	NM_207620
-10855	Olfr774	+	591	Olfr1518	+	chr10	128687000		---	3.18		0	2	1		olfactory receptor 774	olfactory receptor 1518	NM_207620	NM_207620
-11355	Olfr774	+	91	Olfr1518	+	chr10	128687500		---	3.18		0	2	1		olfactory receptor 774	olfactory receptor 1518	NM_207620	NM_207620
409	Olfr1518	+	530	Olfr1518	+	chr10	128688000		---	3.18		0	2	1		olfactory receptor 1518	olfactory receptor 1518	NM_146545	NM_146545
-8470	Olfr1518	+	1018	Olfr776	+	chr10	128697000		---	3.385		0	2	1		olfactory receptor 1518	olfactory receptor 776	NM_146545	NM_146545
-8970	Olfr1518	+	518	Olfr776	+	chr10	128697500		---	3.385		0	2	1		olfactory receptor 1518	olfactory receptor 776	NM_146545	NM_146545
-9470	Olfr1518	+	18	Olfr776	+	chr10	128698000		---	3.385		0	2	1		olfactory receptor 1518	olfactory receptor 776	NM_146545	NM_146545
482	Olfr776	+	457	Olfr776	+	chr10	128698500		---	3.385		0	2	1		olfactory receptor 776	olfactory receptor 776	NM_207559	NM_207559
-123	Olfr777	-	52180	Olfr780	+	chr10	128706500		---	2.95		0	2	1		olfactory receptor 777	olfactory receptor 780	NM_146544	NM_146544
-1123	Olfr777	-	51180	Olfr780	+	chr10	128707500		---	2.805		0	2	1		olfactory receptor 777	olfactory receptor 780	NM_146544	NM_146544
-49623	Olfr777	-	2680	Olfr780	+	chr10	128756000		---	2.805		0	2	1		olfactory receptor 777	olfactory receptor 780	NM_146544	NM_146544
-50123	Olfr777	-	2180	Olfr780	+	chr10	128756500		---	2.805		0	2	1		olfactory receptor 777	olfactory receptor 780	NM_146544	NM_146544
-50623	Olfr777	-	1680	Olfr780	+	chr10	128757000		---	2.805		0	2	1		olfactory receptor 777	olfactory receptor 780	NM_146544	NM_146544
-7881	Olfr780	+	2438	Olfr781	+	chr10	128767500		---	2.495		0	2	1		olfactory receptor 780	olfactory receptor 781	NM_146284	NM_146284
-8381	Olfr780	+	1938	Olfr781	+	chr10	128768000		---	2.495		0	2	1		olfactory receptor 780	olfactory receptor 781	NM_146284	NM_146284
-32935	Olfr782	+	3190	Olfr784	+	chr10	128821500		---	3.295		0	2	1		olfactory receptor 782	olfactory receptor 784	NM_001011797	NM_001011797
-33435	Olfr782	+	2690	Olfr784	+	chr10	128822000		---	3.295		0	2	1		olfactory receptor 782	olfactory receptor 784	NM_001011797	NM_001011797
-33935	Olfr782	+	2190	Olfr784	+	chr10	128822500		---	3.295		0	2	1		olfactory receptor 782	olfactory receptor 784	NM_001011797	NM_001011797
-34435	Olfr782	+	1690	Olfr784	+	chr10	128823000		---	3.295		0	2	1		olfactory receptor 782	olfactory receptor 784	NM_001011797	NM_001011797
-34935	Olfr782	+	1190	Olfr784	+	chr10	128823500		---	3.295		0	2	1		olfactory receptor 782	olfactory receptor 784	NM_001011797	NM_001011797
-46350	Olfr784	+	1869	Olfr786	+	chr10	128872000		---	2.645		0	2	1		olfactory receptor 784	olfactory receptor 786	NM_146729	NM_146729
-46850	Olfr784	+	1369	Olfr786	+	chr10	128872500		---	2.645		0	2	1		olfactory receptor 784	olfactory receptor 786	NM_146729	NM_146729
-47350	Olfr784	+	869	Olfr786	+	chr10	128873000		---	2.645		0	2	1		olfactory receptor 784	olfactory receptor 786	NM_146729	NM_146729
-5828	Olfr787	+	3249	Olfr788	+	chr10	128906500		---	3.06		0	2	1		olfactory receptor 787	olfactory receptor 788	NM_001011822	NM_001011822
-7328	Olfr787	+	1749	Olfr788	+	chr10	128908000		---	3.06		0	2	1		olfactory receptor 787	olfactory receptor 788	NM_001011822	NM_001011822
-8328	Olfr787	+	749	Olfr788	+	chr10	128909000		---	3.06		0	2	1		olfactory receptor 787	olfactory receptor 788	NM_001011822	NM_001011822
-8828	Olfr787	+	249	Olfr788	+	chr10	128909500		---	3.06		0	2	1		olfactory receptor 787	olfactory receptor 788	NM_001011822	NM_001011822
-26815	Olfr788	+	441	Olfr790	+	chr10	128937500		---	3.485		0	2	1		olfactory receptor 788	olfactory receptor 790	NM_146551	NM_146551
-10777	Olfr791	+	2594	Olfr792	+	chr10	128975000		---	3.27		0	2	1		olfactory receptor 791	olfactory receptor 792	NM_146930	NM_146930
-26470	Olfr792	+	2712	Olfr794	+	chr10	129005000		---	3.305		0	2	1		olfactory receptor 792	olfactory receptor 794	NM_001011849	NM_001011849
-26970	Olfr792	+	2212	Olfr794	+	chr10	129005500		---	3.305		0	2	1		olfactory receptor 792	olfactory receptor 794	NM_001011849	NM_001011849
-27470	Olfr792	+	1712	Olfr794	+	chr10	129006000		---	3.305		0	2	1		olfactory receptor 792	olfactory receptor 794	NM_001011849	NM_001011849
-27970	Olfr792	+	1212	Olfr794	+	chr10	129006500		---	3.305		0	2	1		olfactory receptor 792	olfactory receptor 794	NM_001011849	NM_001011849
-28470	Olfr792	+	712	Olfr794	+	chr10	129007000		---	3.305		0	2	1		olfactory receptor 792	olfactory receptor 794	NM_001011849	NM_001011849
-28970	Olfr792	+	212	Olfr794	+	chr10	129007500		---	3.305		0	2	1		olfactory receptor 792	olfactory receptor 794	NM_001011849	NM_001011849
-465	Olfr796	-	16179	Olfr798	-	chr10	129046000		---	4.135		0	2	1		olfactory receptor 796	olfactory receptor 798	NM_146931	NM_146931
-385	Olfr798	-	20685	Olfr799	+	chr10	129063500		---	3.215		0	2	1		olfactory receptor 798	olfactory receptor 799	NM_146556	NM_146556
-885	Olfr798	-	20185	Olfr799	+	chr10	129064000		---	3.215		0	2	1		olfactory receptor 798	olfactory receptor 799	NM_146556	NM_146556
-18385	Olfr798	-	2685	Olfr799	+	chr10	129081500		---	3.075		0	2	1		olfactory receptor 798	olfactory receptor 799	NM_146556	NM_146556
-927	Olfr801	-	10354	Olfr802	-	chr10	129108500		---	3.185		0	2	1		olfactory receptor 801	olfactory receptor 802	NM_146285	NM_146285
-1427	Olfr801	-	9854	Olfr802	-	chr10	129109000		---	3.185		0	2	1		olfactory receptor 801	olfactory receptor 802	NM_146285	NM_146285
-1927	Olfr801	-	9354	Olfr802	-	chr10	129109500		---	3.185		0	2	1		olfactory receptor 801	olfactory receptor 802	NM_146285	NM_146285
-2427	Olfr801	-	8854	Olfr802	-	chr10	129110000		---	3.185		0	2	1		olfactory receptor 801	olfactory receptor 802	NM_146285	NM_146285
-2927	Olfr801	-	8354	Olfr802	-	chr10	129110500		---	3.185		0	2	1		olfactory receptor 801	olfactory receptor 802	NM_146285	NM_146285
-1207	Olfr802	-	7168	Olfr803	-	chr10	129121000		---	2.935		0	2	1		olfactory receptor 802	olfactory receptor 803	NM_146932	NM_146932
-1707	Olfr802	-	6668	Olfr803	-	chr10	129121500		---	2.935		0	2	1		olfactory receptor 802	olfactory receptor 803	NM_146932	NM_146932
-2207	Olfr802	-	6168	Olfr803	-	chr10	129122000		---	2.935		0	2	1		olfactory receptor 802	olfactory receptor 803	NM_146932	NM_146932
-2707	Olfr802	-	5668	Olfr803	-	chr10	129122500		---	2.935		0	2	1		olfactory receptor 802	olfactory receptor 803	NM_146932	NM_146932
-10405	Olfr803	-	2435	Olfr804	+	chr10	129139500		---	3.345		0	2	1		olfactory receptor 803	olfactory receptor 804	NM_146554	NM_146554
-902	Olfr805	-	13529	Olfr806	-	chr10	129161500		---	2.87		0	2	1		olfactory receptor 805	olfactory receptor 806	NM_146555	NM_146555
-2496	Olfr807	-	9553	Olfr808	+	chr10	129195000		---	2.83		0	2	1		olfactory receptor 807	olfactory receptor 808	NM_146929	NM_146929
-8996	Olfr807	-	3053	Olfr808	+	chr10	129201500		---	4.08		0	2	1		olfactory receptor 807	olfactory receptor 808	NM_146929	NM_146929
-10996	Olfr807	-	1053	Olfr808	+	chr10	129203500		---	4.08		0	2	1		olfactory receptor 807	olfactory receptor 808	NM_146929	NM_146929
-11496	Olfr807	-	553	Olfr808	+	chr10	129204000		---	4.08		0	2	1		olfactory receptor 807	olfactory receptor 808	NM_146929	NM_146929
74	Olfr809	+	913	Olfr809	+	chr10	129213000		---	3.175		0	2	1		olfactory receptor 809	olfactory receptor 809	NM_146324	NM_146324
574	Olfr809	+	413	Olfr809	+	chr10	129213500		---	3.175		0	2	1		olfactory receptor 809	olfactory receptor 809	NM_146324	NM_146324
-357	Olfr810	-	9619	Olfr811	-	chr10	129229000		---	3.455		0	2	1		olfactory receptor 810	olfactory receptor 811	NM_146550	NM_146550
-1857	Olfr810	-	8119	Olfr811	-	chr10	129230500		---	3.455		0	2	1		olfactory receptor 810	olfactory receptor 811	NM_146550	NM_146550
881	Olfr811	-	79	Olfr811	-	chr10	129239500		---	3.58		0	2	1		olfactory receptor 811	olfactory receptor 811	NM_146552	NM_146552
-421	Olfr811	-	39163	Olfr812	-	chr10	129240000		---	3.58		0	2	1		olfactory receptor 811	olfactory receptor 812	NM_146552	NM_146552
-921	Olfr811	-	38663	Olfr812	-	chr10	129240500		---	3.58		0	2	1		olfactory receptor 811	olfactory receptor 812	NM_146552	NM_146552
-904	Olfr812	-	12575	Olfr813	+	chr10	129281000		---	3.63		0	2	1		olfactory receptor 812	olfactory receptor 813	NM_146795	NM_146795
-1404	Olfr812	-	12075	Olfr813	+	chr10	129281500		---	2.55		0	2	1		olfactory receptor 812	olfactory receptor 813	NM_146795	NM_146795
-1904	Olfr812	-	11575	Olfr813	+	chr10	129282000		---	2.55		0	2	1		olfactory receptor 812	olfactory receptor 813	NM_146795	NM_146795
-10904	Olfr812	-	2575	Olfr813	+	chr10	129291000		---	2.82		0	2	1		olfactory receptor 812	olfactory receptor 813	NM_146795	NM_146795
-11404	Olfr812	-	2075	Olfr813	+	chr10	129291500		---	2.82		0	2	1		olfactory receptor 812	olfactory receptor 813	NM_146795	NM_146795
-13404	Olfr812	-	75	Olfr813	+	chr10	129293500		---	3.045		0	2	1		olfactory receptor 812	olfactory receptor 813	NM_146795	NM_146795
425	Olfr813	+	508	Olfr813	+	chr10	129294000		---	3.045		0	2	1		olfactory receptor 813	olfactory receptor 813	NM_207147	NM_207147
-1189	Olfr814	-	25831	Olfr815	-	chr10	129313000		---	3.93		0	2	1		olfactory receptor 814	olfactory receptor 815	NM_207159	NM_207159
-2189	Olfr814	-	24831	Olfr815	-	chr10	129314000		---	3.93		0	2	1		olfactory receptor 814	olfactory receptor 815	NM_207159	NM_207159
-2689	Olfr814	-	24331	Olfr815	-	chr10	129314500		---	3.93		0	2	1		olfactory receptor 814	olfactory receptor 815	NM_207159	NM_207159
169	Olfr815	-	782	Olfr815	-	chr10	129339000		---	3.545		0	2	1		olfactory receptor 815	olfactory receptor 815	NM_146670	NM_146670
669	Olfr815	-	282	Olfr815	-	chr10	129339500		---	3.545		0	2	1		olfactory receptor 815	olfactory receptor 815	NM_146670	NM_146670
-1718	Olfr815	-	6893	Olfr816	-	chr10	129341500		---	3.155		0	2	1		olfactory receptor 815	olfactory receptor 816	NM_146670	NM_146670
-2218	Olfr815	-	6393	Olfr816	-	chr10	129342000		---	3.155		0	2	1		olfactory receptor 815	olfactory receptor 816	NM_146670	NM_146670
-2168	Olfr816	-	30659	Olfr818	-	chr10	129351500		---	2.54		0	2	1		olfactory receptor 816	olfactory receptor 818	NM_146672	NM_146672
-2668	Olfr816	-	30159	Olfr818	-	chr10	129352000		---	2.54		0	2	1		olfactory receptor 816	olfactory receptor 818	NM_146672	NM_146672
841	Olfr818	-	116	Olfr818	-	chr10	129383000		---	3.365		0	2	1		olfactory receptor 818	olfactory receptor 818	NM_146777	NM_146777
-2384	Olfr818	-	26160	Olfr247	-	chr10	129385500		---	3.365		0	2	1		olfactory receptor 818	olfactory receptor 247	NM_146777	NM_146777
840	Olfr247	-	105	Olfr247	-	chr10	129412500		---	3.565		0	2	1		olfactory receptor 247	olfactory receptor 247	NM_146269	NM_146269
-395	Olfr247	-	7535	Olfr247	-	chr10	129413000		---	3.565		0	2	1		olfactory receptor 247	olfactory receptor 247	NM_146269	NM_146269
-895	Olfr247	-	7035	Olfr247	-	chr10	129413500		---	3.565		0	2	1		olfactory receptor 247	olfactory receptor 247	NM_146269	NM_146269
465	Olfr247	-	480	Olfr247	-	chr10	129421000		---	4.055		0	2	1		olfactory receptor 247	olfactory receptor 247	NM_146269	NM_146269
-20	Olfr247	-	32918	Olfr820	+	chr10	129421500		---	4.055		0	2	1		olfactory receptor 247	olfactory receptor 820	NM_146269	NM_146269
-520	Olfr247	-	32418	Olfr820	+	chr10	129422000		---	4.055		0	2	1		olfactory receptor 247	olfactory receptor 820	NM_146269	NM_146269
-37384	Olfr821	+	2467	Olfr822	+	chr10	129509000		---	4.055		0	2	1		olfactory receptor 821	olfactory receptor 822	NM_146776	NM_146776
-37884	Olfr821	+	1967	Olfr822	+	chr10	129509500		---	4.055		0	2	1		olfactory receptor 821	olfactory receptor 822	NM_146776	NM_146776
-38384	Olfr821	+	1467	Olfr822	+	chr10	129510000		---	4.055		0	2	1		olfactory receptor 821	olfactory receptor 822	NM_146776	NM_146776
-1389	Olfr824	-	33917	Olfr825	-	chr10	129565500		---	3.64		0	2	1		olfactory receptor 824	olfactory receptor 825	NM_146674	NM_146674
-1889	Olfr824	-	33417	Olfr825	-	chr10	129566000		---	3.64		0	2	1		olfactory receptor 824	olfactory receptor 825	NM_146674	NM_146674
-2389	Olfr824	-	32917	Olfr825	-	chr10	129566500		---	3.64		0	2	1		olfactory receptor 824	olfactory receptor 825	NM_146674	NM_146674
-2889	Olfr824	-	32417	Olfr825	-	chr10	129567000		---	3.64		0	2	1		olfactory receptor 824	olfactory receptor 825	NM_146674	NM_146674
-620	Olfr825	-	15992	Olfr826	-	chr10	129601000		---	2.995		0	2	1		olfactory receptor 825	olfactory receptor 826	NM_146677	NM_146677
-1316	Olfr827	-	55707	Neurod4	-	chr10	129649500		---	2.865		0	2	1		olfactory receptor 827	neurogenic differentiation 4	NM_146300	NM_146300
-1816	Olfr827	-	55207	Neurod4	-	chr10	129650000		---	2.865		0	2	1		olfactory receptor 827	neurogenic differentiation 4	NM_146300	NM_146300
-704	Neurod4	-	41907	5830405N20Rik	+	chr10	129718000		---	2.905		0	2	1		neurogenic differentiation 4	RIKEN cDNA 5830405N20 gene	NM_007501	NM_007501
-1204	Neurod4	-	41407	5830405N20Rik	+	chr10	129718500		---	2.905		0	2	1		neurogenic differentiation 4	RIKEN cDNA 5830405N20 gene	NM_007501	NM_007501
-1704	Neurod4	-	40907	5830405N20Rik	+	chr10	129719000		---	2.905		0	2	1		neurogenic differentiation 4	RIKEN cDNA 5830405N20 gene	NM_007501	NM_007501
7645	Vmn2r84	-	797	Vmn2r84	-	chr10	129830500		---	3.695		0	2	1		vomeronasal 2, receptor 84	vomeronasal 2, receptor 84	NM_001081448	NM_001081448
8145	Vmn2r84	-	297	Vmn2r84	-	chr10	129831000		---	3.695		0	2	1		vomeronasal 2, receptor 84	vomeronasal 2, receptor 84	NM_001081448	NM_001081448
-203	Vmn2r84	-	23816	Vmn2r85	-	chr10	129831500		---	3.695		0	2	1		vomeronasal 2, receptor 84	vomeronasal 2, receptor 85	NM_001081448	NM_001081448
-703	Vmn2r84	-	23316	Vmn2r85	-	chr10	129832000		---	3.695		0	2	1		vomeronasal 2, receptor 84	vomeronasal 2, receptor 85	NM_001081448	NM_001081448
-1203	Vmn2r84	-	22816	Vmn2r85	-	chr10	129832500		---	3.695		0	2	1		vomeronasal 2, receptor 84	vomeronasal 2, receptor 85	NM_001081448	NM_001081448
10684	Vmn2r85	-	668	Vmn2r85	-	chr10	129866000		---	3.085		0	2	1		vomeronasal 2, receptor 85	vomeronasal 2, receptor 85	NM_001102602	NM_001102602
11184	Vmn2r85	-	168	Vmn2r85	-	chr10	129866500		---	3.085		0	2	1		vomeronasal 2, receptor 85	vomeronasal 2, receptor 85	NM_001102602	NM_001102602
8746	Vmn2r86	-	950	Vmn2r86	-	chr10	129892000		---	3.065		0	2	1		vomeronasal 2, receptor 86	vomeronasal 2, receptor 86	NM_001103365	NM_001103365
9246	Vmn2r86	-	450	Vmn2r86	-	chr10	129892500		---	3.065		0	2	1		vomeronasal 2, receptor 86	vomeronasal 2, receptor 86	NM_001103365	NM_001103365
24624	Vmn2r87	-	935	Vmn2r87	-	chr10	129933500		---	2.83		0	2	1		vomeronasal 2, receptor 87	vomeronasal 2, receptor 87	NM_001103366	NM_001103366
-65	Vmn2r87	-	---	---	---	chr10	129934500		---	2.83		0	2	1		vomeronasal 2, receptor 87	null	NM_001103366	NM_001103366
-1065	Vmn2r87	-	---	---	---	chr10	129935500		---	2.91		0	2	1		vomeronasal 2, receptor 87	null	NM_001103366	NM_001103366
-1565	Vmn2r87	-	---	---	---	chr10	129936000		---	2.91		0	2	1		vomeronasal 2, receptor 87	null	NM_001103366	NM_001103366
-2065	Vmn2r87	-	---	---	---	chr10	129936500		---	2.91		0	2	1		vomeronasal 2, receptor 87	null	NM_001103366	NM_001103366
-15856	Limk2	-	43985	Rnf185	-	chr11	3272000		---	2.525		0	2	1		LIM motif-containing protein kinase 2	ring finger protein 185	NM_001034030,NM_010718	NM_001034030,NM_010718
-16356	Limk2	-	43485	Rnf185	-	chr11	3272500		---	2.525		0	2	1		LIM motif-containing protein kinase 2	ring finger protein 185	NM_001034030,NM_010718	NM_001034030,NM_010718
21475	Smtn	-	295	Smtn	-	chr11	3439000		---	2.265		0	2	1		smoothelin	smoothelin	NM_013870,NM_001159284	NM_013870,NM_001159284
1004	Morc2a	+	39873	Morc2a	+	chr11	3550500		---	2.995		0	2	1		microrchidia 2A	microrchidia 2A	NM_001159288	NM_001159288
1504	Morc2a	+	39373	Morc2a	+	chr11	3551000		---	2.995		0	2	1		microrchidia 2A	microrchidia 2A	NM_001159288	NM_001159288
2004	Morc2a	+	38873	Morc2a	+	chr11	3551500		---	2.995		0	2	1		microrchidia 2A	microrchidia 2A	NM_001159288	NM_001159288
-94	Osbp2	-	22090	4921536K21Rik	-	chr11	3764000		---	3.105		0	2	1		oxysterol binding protein 2	RIKEN cDNA 4921536K21 gene	NM_152818	NM_152818
-594	Osbp2	-	21590	4921536K21Rik	-	chr11	3764500		---	3.105		0	2	1		oxysterol binding protein 2	RIKEN cDNA 4921536K21 gene	NM_152818	NM_152818
-333	Slc35e4	-	2080	Tcn2	-	chr11	3815000		---	2.395		0	2	1		solute carrier family 35, member E4	transcobalamin 2	NM_153142	NM_153142
285	Gal3st1	+	15317	Gal3st1	+	chr11	3884000		---	2.33		0	2	1		galactose-3-O-sulfotransferase 1	galactose-3-O-sulfotransferase 1	NM_016922	NM_016922
-66	1700020C11Rik	-	1542	Sec14l2	-	chr11	3995500		---	2.85		0	2	1		RIKEN cDNA 1700020C11 gene	SEC14-like 2 (S. cerevisiae)	NM_026443	NM_026443
-915	Hormad2	-	38870	Mtmr3	-	chr11	4342000		---	2.705		0	2	1		HORMA domain containing 2	myotubularin related protein 3	NM_029458	NM_029458
-1415	Hormad2	-	38370	Mtmr3	-	chr11	4342500		---	2.705		0	2	1		HORMA domain containing 2	myotubularin related protein 3	NM_029458	NM_029458
-182	Mtmr3	-	42795	Ascc2	+	chr11	4495000		---	3.22		0	2	1		myotubularin related protein 3	activating signal cointegrator 1 complex subunit 2	NM_028860	NM_028860
-682	Mtmr3	-	42295	Ascc2	+	chr11	4495500		---	3.22		0	2	1		myotubularin related protein 3	activating signal cointegrator 1 complex subunit 2	NM_028860	NM_028860
-933	Nefh	-	37907	Ap1b1	+	chr11	4849000		---	3.02		0	2	1		neurofilament, heavy polypeptide	adaptor protein complex AP-1, beta 1 subunit	NM_010904	NM_010904
-37933	Nefh	-	907	Ap1b1	+	chr11	4886000		---	2.78		0	2	1		neurofilament, heavy polypeptide	adaptor protein complex AP-1, beta 1 subunit	NM_010904	NM_010904
-650	Znrf3	-	75469	Xbp1	+	chr11	5345500		---	2.075		0	2	1		zinc and ring finger 3	X-box binding protein 1	NM_001080924	NM_001080924
-280	Ccdc117	-	27186	Ankrd36	+	chr11	5442500		---	2.34		0	2	1		coiled-coil domain containing 117	ankyrin repeat domain 36	NM_134033	NM_134033
2784	Tmed4	-	1340	Tmed4	-	chr11	6173500		---	2.78		0	2	1		transmembrane emp24 protein transport domain containing 4	transmembrane emp24 protein transport domain containing 4	NM_134020	NM_134020
3284	Tmed4	-	840	Tmed4	-	chr11	6174000		---	2.78		0	2	1		transmembrane emp24 protein transport domain containing 4	transmembrane emp24 protein transport domain containing 4	NM_134020	NM_134020
-160	Tmed4	-	16599	Ogdh	+	chr11	6175000		---	3.02		0	2	1		transmembrane emp24 protein transport domain containing 4	oxoglutarate dehydrogenase (lipoamide)	NM_134020	NM_134020
8175	Nacad	-	57	Nacad	-	chr11	6506000		---	2.485		0	2	1		NAC alpha domain containing	NAC alpha domain containing	NM_001081652	NM_001081652
-1574	Igfbp3	-	1216154	Tns3	-	chr11	7115500		---	4.095		0	2	1		insulin-like growth factor binding protein 3	tensin 3	NM_008343	NM_008343
-1429238	Abca13	+	518	Vwc2	+	chr11	11013500		---	2.49		0	2	1		ATP-binding cassette, sub-family A (ABC1), member 13	von Willebrand factor C domain containing 2	NM_178259	NM_178259
-2589	Zpbp	-	221215	Ikzf1	+	chr11	11365000		---	2.54		0	2	1		zona pellucida binding protein	IKAROS family zinc finger 1	NM_015785	NM_015785
-513	Sec61g	-	243205	Egfr	+	chr11	16409000		---	3.26		0	2	1		SEC61, gamma subunit	epidermal growth factor receptor	NM_001109971,NM_001109972,NM_011343	NM_001109971,NM_001109972,NM_011343
-1295	Plek	-	41936	Cnrip1	+	chr11	16910000		---	2.375		0	2	1		pleckstrin	cannabinoid receptor interacting protein 1	NM_019549	NM_019549
-41295	Plek	-	1936	Cnrip1	+	chr11	16950000		---	3.58		0	2	1		pleckstrin	cannabinoid receptor interacting protein 1	NM_019549	NM_019549
-41795	Plek	-	1436	Cnrip1	+	chr11	16950500		---	3.58		0	2	1		pleckstrin	cannabinoid receptor interacting protein 1	NM_019549	NM_019549
-2317	Meis1	-	903444	Spred2	+	chr11	18921000		---	2.34		0	2	1		Meis homeobox 1	sprouty-related, EVH1 domain containing 2	NM_010789	NM_010789
-208326	Slc1a4	-	2255	Sertad2	+	chr11	20441000		---	4.07		0	2	1		solute carrier family 1 (glutamate/neutral amino acid transporter), member 4	SERTA domain containing 2	NM_018861	NM_018861
-7092	Zrsr1	+	8592	Cct4	+	chr11	22882000		---	2.27		0	2	1		zinc finger (CCCH type), RNA binding motif and serine/arginine rich 1	chaperonin containing Tcp1, subunit 4 (delta)	NM_011663	NM_011663
-554	Ahsa2	-	17702	1700093K21Rik	-	chr11	23398500		---	2.89		0	2	1		AHA1, activator of heat shock protein ATPase homolog 2 (yeast)	RIKEN cDNA 1700093K21 gene	NM_172391	NM_172391
-1054	Ahsa2	-	17202	1700093K21Rik	-	chr11	23399000		---	2.89		0	2	1		AHA1, activator of heat shock protein ATPase homolog 2 (yeast)	RIKEN cDNA 1700093K21 gene	NM_172391	NM_172391
18022	Pex13	-	1435	Pex13	-	chr11	23564500		---	3.47		0	2	1		peroxisomal biogenesis factor 13	peroxisomal biogenesis factor 13	NM_023651	NM_023651
18522	Pex13	-	935	Pex13	-	chr11	23565000		---	3.47		0	2	1		peroxisomal biogenesis factor 13	peroxisomal biogenesis factor 13	NM_023651	NM_023651
-530	Rel	-	91146	Papolg	-	chr11	23671500		---	2.04		0	2	1		reticuloendotheliosis oncogene	poly(A) polymerase gamma	NM_009044	NM_009044
-2030	Rel	-	89646	Papolg	-	chr11	23673000		---	3.695		0	2	1		reticuloendotheliosis oncogene	poly(A) polymerase gamma	NM_009044	NM_009044
-2530	Rel	-	89146	Papolg	-	chr11	23673500		---	3.695		0	2	1		reticuloendotheliosis oncogene	poly(A) polymerase gamma	NM_009044	NM_009044
-2230	Papolg	-	180555	Bcl11a	+	chr11	23797500		---	3.38		0	2	1		poly(A) polymerase gamma	B-cell CLL/lymphoma 11A (zinc finger protein)	NM_172555	NM_172555
-2730	Papolg	-	180055	Bcl11a	+	chr11	23798000		---	3.38		0	2	1		poly(A) polymerase gamma	B-cell CLL/lymphoma 11A (zinc finger protein)	NM_172555	NM_172555
-179730	Papolg	-	3055	Bcl11a	+	chr11	23975000		---	3.695		0	2	1		poly(A) polymerase gamma	B-cell CLL/lymphoma 11A (zinc finger protein)	NM_172555	NM_172555
-180230	Papolg	-	2555	Bcl11a	+	chr11	23975500		---	3.695		0	2	1		poly(A) polymerase gamma	B-cell CLL/lymphoma 11A (zinc finger protein)	NM_172555	NM_172555
-2211942	Bcl11a	+	1583	Fancl	+	chr11	26285500		---	2.435		0	2	1		B-cell CLL/lymphoma 11A (zinc finger protein)	Fanconi anemia, complementation group L	NM_001159290	NM_001159290
296	Efemp1	+	73243	Efemp1	+	chr11	28753500		---	2.745		0	2	1		epidermal growth factor-containing fibulin-like extracellular matrix protein 1	epidermal growth factor-containing fibulin-like extracellular matrix protein 1	NM_146015	NM_146015
250	Pnpt1	+	30828	Pnpt1	+	chr11	29031000		---	2.71		0	2	1		polyribonucleotide nucleotidyltransferase 1	polyribonucleotide nucleotidyltransferase 1	NM_027869	NM_027869
750	Pnpt1	+	30328	Pnpt1	+	chr11	29031500		---	2.71		0	2	1		polyribonucleotide nucleotidyltransferase 1	polyribonucleotide nucleotidyltransferase 1	NM_027869	NM_027869
544	Mtif2	+	18255	Mtif2	+	chr11	29427000		---	3.015		0	2	1		mitochondrial translational initiation factor 2	mitochondrial translational initiation factor 2	NM_133767	NM_133767
1159	Rps27a	-	1040	Rps27a	-	chr11	29447000		---	2.39		0	2	1		ribosomal protein S27A	ribosomal protein S27A	NM_024277,NM_001033865	NM_024277,NM_001033865
-141960	Rps27a	-	2946	Rtn4	+	chr11	29590000		---	3.17		0	2	1		ribosomal protein S27A	reticulon 4	NM_024277,NM_001033865	NM_024277,NM_001033865
-142460	Rps27a	-	2446	Rtn4	+	chr11	29590500		---	3.17		0	2	1		ribosomal protein S27A	reticulon 4	NM_024277,NM_001033865	NM_024277,NM_001033865
-142960	Rps27a	-	1946	Rtn4	+	chr11	29591000		---	2.965		0	2	1		ribosomal protein S27A	reticulon 4	NM_024277,NM_001033865	NM_024277,NM_001033865
-202332	4931440F15Rik	-	71394	Spnb2	-	chr11	29928000		---	2.395		0	2	1		RIKEN cDNA 4931440F15 gene	spectrin beta 2	NM_176829	NM_176829
-743	Spnb2	-	227005	4930505A04Rik	-	chr11	30099000		---	3.395		0	2	1		spectrin beta 2	RIKEN cDNA 4930505A04 gene	NM_009260	NM_009260
-1243	Spnb2	-	226505	4930505A04Rik	-	chr11	30099500		---	3.395		0	2	1		spectrin beta 2	RIKEN cDNA 4930505A04 gene	NM_009260	NM_009260
-671	4930505A04Rik	-	33491	Acyp2	-	chr11	30372500		---	3.84		0	2	1		RIKEN cDNA 4930505A04 gene	acylphosphatase 2, muscle type	NM_001100394	NM_001100394
-1135	Chac2	-	371940	Stc2	-	chr11	30887500		---	3.26		0	2	1		ChaC, cation transport regulator homolog 2 (E. coli)	stanniocalcin 2	NM_026527	NM_026527
-1635	Chac2	-	371440	Stc2	-	chr11	30888000		---	3.26		0	2	1		ChaC, cation transport regulator homolog 2 (E. coli)	stanniocalcin 2	NM_026527	NM_026527
-939	Stc2	-	294149	Bod1	-	chr11	31271000		---	2.59		0	2	1		stanniocalcin 2	biorientation of chromosomes in cell division 1	NM_011491	NM_011491
-138	Bod1	-	200210	Cpeb4	+	chr11	31572000		---	2.35		0	2	1		biorientation of chromosomes in cell division 1	cytoplasmic polyadenylation element binding protein 4	NM_001024919	NM_001024919
-199138	Bod1	-	1210	Cpeb4	+	chr11	31771000		---	2.555		0	2	1		biorientation of chromosomes in cell division 1	cytoplasmic polyadenylation element binding protein 4	NM_001024919	NM_001024919
-31423	Cpeb4	+	2632	4930524B15Rik	+	chr11	31863000		---	2.795		0	2	1		cytoplasmic polyadenylation element binding protein 4	RIKEN cDNA 4930524B15 gene	NM_026252	NM_026252
-3707	Rhbdf1	-	510	Mpg	+	chr11	32126000		---	2.535		0	2	1		rhomboid family 1 (Drosophila)	N-methylpurine-DNA glycosylase	NM_010117	NM_010117
-7386	Nprl3	-	1599	Hba-x	+	chr11	32175000		---	3.515		0	2	1		nitrogen permease regulator-like 3 (S. cerevisiae)	hemoglobin X, alpha-like embryonic chain in Hba complex	NM_181569	NM_181569
-7886	Nprl3	-	1099	Hba-x	+	chr11	32175500		---	3.515		0	2	1		nitrogen permease regulator-like 3 (S. cerevisiae)	hemoglobin X, alpha-like embryonic chain in Hba complex	NM_181569	NM_181569
-2387	Hba-x	+	3171	Hba-a1	+	chr11	32180500		---	3		0	2	1		hemoglobin X, alpha-like embryonic chain in Hba complex	hemoglobin alpha, adult chain 1	NM_010405	NM_010405
-4387	Hba-x	+	1171	Hba-a1	+	chr11	32182500		---	3		0	2	1		hemoglobin X, alpha-like embryonic chain in Hba complex	hemoglobin alpha, adult chain 1	NM_010405	NM_010405
-5387	Hba-x	+	171	Hba-a1	+	chr11	32183500		---	2.565		0	2	1		hemoglobin X, alpha-like embryonic chain in Hba complex	hemoglobin alpha, adult chain 1	NM_010405	NM_010405
-16405	Stk10	+	1874	Fbxw11	+	chr11	32541000		---	2.635		0	2	1		serine/threonine kinase 10	F-box and WD-40 domain protein 11	NM_009288	NM_009288
-16905	Stk10	+	1374	Fbxw11	+	chr11	32541500		---	2.635		0	2	1		serine/threonine kinase 10	F-box and WD-40 domain protein 11	NM_009288	NM_009288
-1100	Fgf18	-	4010	Npm1	-	chr11	33048500		---	2.77		0	2	1		fibroblast growth factor 18	nucleophosmin 1	NM_008005	NM_008005
-1600	Fgf18	-	3510	Npm1	-	chr11	33049000		---	2.77		0	2	1		fibroblast growth factor 18	nucleophosmin 1	NM_008005	NM_008005
-2100	Fgf18	-	3010	Npm1	-	chr11	33049500		---	2.77		0	2	1		fibroblast growth factor 18	nucleophosmin 1	NM_008005	NM_008005
-1755	Odz2	-	3733315	Mat2b	-	chr11	36759500		---	2.465		0	2	1		odd Oz/ten-m homolog 2 (Drosophila)	methionine adenosyltransferase II, beta	NM_011856	NM_011856
-1385	Mat2b	-	7389	Hmmr	-	chr11	40507500		---	2.59		0	2	1		methionine adenosyltransferase II, beta	hyaluronan mediated motility receptor (RHAMM)	NM_134017	NM_134017
31111	Hmmr	-	939	Hmmr	-	chr11	40546000		---	2.895		0	2	1		hyaluronan mediated motility receptor (RHAMM)	hyaluronan mediated motility receptor (RHAMM)	NM_013552	NM_013552
5947	Ccng1	-	788	Ccng1	-	chr11	40568000		---	2.755		0	2	1		cyclin G1	cyclin G1	NM_009831	NM_009831
-1320	Gabrg2	-	129481	Gabra1	-	chr11	41815500		---	3.145		0	2	1		gamma-aminobutyric acid (GABA) A receptor, subunit gamma 2	gamma-aminobutyric acid (GABA) A receptor, subunit alpha 1	NM_008073	NM_008073
-1568	Gabra1	-	121938	Gabra6	-	chr11	41998000		---	2.845		0	2	1		gamma-aminobutyric acid (GABA) A receptor, subunit alpha 1	gamma-aminobutyric acid (GABA) A receptor, subunit alpha 6	NM_010250	NM_010250
-2068	Gabra1	-	121438	Gabra6	-	chr11	41998500		---	2.845		0	2	1		gamma-aminobutyric acid (GABA) A receptor, subunit alpha 1	gamma-aminobutyric acid (GABA) A receptor, subunit alpha 6	NM_010250	NM_010250
-1947	Gabra6	-	96758	Gabrb2	+	chr11	42136500		---	2.865		0	2	1		gamma-aminobutyric acid (GABA) A receptor, subunit alpha 6	gamma-aminobutyric acid (GABA) A receptor, subunit beta 2	NM_001099641,NM_008068	NM_001099641,NM_008068
-2447	Gabra6	-	96258	Gabrb2	+	chr11	42137000		---	2.865		0	2	1		gamma-aminobutyric acid (GABA) A receptor, subunit alpha 6	gamma-aminobutyric acid (GABA) A receptor, subunit beta 2	NM_001099641,NM_008068	NM_001099641,NM_008068
-514407	Gabrb2	+	2878	Atp10b	+	chr11	42960500		---	2.565		0	2	1		gamma-aminobutyric acid (GABA) A receptor, subunit beta 2	ATPase, class V, type 10B	NM_008070	NM_008070
-17	Pttg1	-	7732	Slu7	+	chr11	43239500		---	3.56		0	2	1		pituitary tumor-transforming gene 1	SLU7 splicing factor homolog (S. cerevisiae)	NM_013917,NM_001131054	NM_013917,NM_001131054
-7517	Pttg1	-	232	Slu7	+	chr11	43247000		---	2.95		0	2	1		pituitary tumor-transforming gene 1	SLU7 splicing factor homolog (S. cerevisiae)	NM_013917,NM_001131054	NM_013917,NM_001131054
268	Slu7	+	13983	Slu7	+	chr11	43247500		---	2.95		0	2	1		SLU7 splicing factor homolog (S. cerevisiae)	SLU7 splicing factor homolog (S. cerevisiae)	NM_148673,NM_198936	NM_148673,NM_198936
17493	Ttc1	-	475	Ttc1	-	chr11	43561000		---	2.44		0	2	1		tetratricopeptide repeat domain 1	tetratricopeptide repeat domain 1	NM_133795	NM_133795
-49985	Ublcp1	-	1965	Rnf145	+	chr11	44330500		---	3.245		0	2	1		ubiquitin-like domain containing CTD phosphatase 1	ring finger protein 145	NM_024475	NM_024475
365	Ebf1	+	386674	Ebf1	+	chr11	44432000		---	2.525		0	2	1		early B-cell factor 1	early B-cell factor 1	NM_007897	NM_007897
-844826	Ebf1	+	1965	Clint1	+	chr11	45663500		---	2.69		0	2	1		early B-cell factor 1	clathrin interactor 1	NM_007897	NM_007897
-22504	Thg1l	-	2311	Sox30	+	chr11	45791500		---	2.245		0	2	1		tRNA-histidine guanylyltransferase 1-like (S. cerevisiae)	SRY-box containing gene 30	NM_001080969	NM_001080969
-26016	Fam71b	+	2948	Med7	+	chr11	46247500		---	3.65		0	2	1		family with sequence similarity 71, member B	mediator complex subunit 7	NM_001013783	NM_001013783
-28516	Fam71b	+	448	Med7	+	chr11	46250000		---	3.65		0	2	1		family with sequence similarity 71, member B	mediator complex subunit 7	NM_001013783	NM_001013783
-30385	Havcr1	+	1800	Timd4	+	chr11	46622500		---	2.655		0	2	1		hepatitis A virus cellular receptor 1	T-cell immunoglobulin and mucin domain containing 4	NM_134248	NM_134248
-1419696	Sgcd	-	1361	Gnb2l1	+	chr11	48612500		---	2.785		0	2	1		sarcoglycan, delta (dystrophin-associated glycoprotein)	guanine nucleotide binding protein (G protein), beta polypeptide 2 like 1	NM_011891	NM_011891
-6107	Trim41	-	2639	Trim7	+	chr11	48637000		---	2.245		0	2	1		tripartite motif-containing 41	tripartite motif-containing 7	NM_145377	NM_145377
14077	Gm5431	-	654	Gm5431	-	chr11	48715000		---	2.615		0	2	1		predicted gene 5431	predicted gene 5431	NM_001024230	NM_001024230
21343	Gm12185	-	1161	Gm12185	-	chr11	48739500		---	3.22		0	2	1		predicted gene 12185	predicted gene 12185	NM_001045540	NM_001045540
21843	Gm12185	-	661	Gm12185	-	chr11	48740000		---	3.22		0	2	1		predicted gene 12185	predicted gene 12185	NM_001045540	NM_001045540
22343	Gm12185	-	161	Gm12185	-	chr11	48740500		---	3.22		0	2	1		predicted gene 12185	predicted gene 12185	NM_001045540	NM_001045540
11339	9930111J21Rik2	-	2244	9930111J21Rik2	-	chr11	48862500		---	2.63		0	2	1		RIKEN cDNA 9930111J21 gene 2	RIKEN cDNA 9930111J21 gene 2	NM_173434	NM_173434
11839	9930111J21Rik2	-	1744	9930111J21Rik2	-	chr11	48863000		---	2.63		0	2	1		RIKEN cDNA 9930111J21 gene 2	RIKEN cDNA 9930111J21 gene 2	NM_173434	NM_173434
266	Olfr56	+	84389	Olfr56	+	chr11	48864500		---	2.725		0	2	1		olfactory receptor 56	olfactory receptor 56	NM_010999	NM_010999
-7786	Olfr1395	+	3017	Olfr1394	+	chr11	48970500		---	2.69		0	2	1		olfactory receptor 1395	olfactory receptor 1394	NM_146877	NM_146877
-14909	Btnl9	-	1501	Zfp62	+	chr11	49015500		---	3.795		0	2	1		butyrophilin-like 9	zinc finger protein 62	NM_172793	NM_172793
-23682	Zfp62	+	1692	Mgat1	+	chr11	49056000		---	3.06		0	2	1		zinc finger protein 62	mannoside acetylglucosaminyltransferase 1	NM_001024846,NM_009562	NM_001024846,NM_009562
308	Mgat1	+	18526	Mgat1	+	chr11	49058000		---	3.19		0	2	1		mannoside acetylglucosaminyltransferase 1	mannoside acetylglucosaminyltransferase 1	NM_010794,NM_001110148	NM_010794,NM_001110148
808	Mgat1	+	18026	Mgat1	+	chr11	49058500		---	3.19		0	2	1		mannoside acetylglucosaminyltransferase 1	mannoside acetylglucosaminyltransferase 1	NM_010794,NM_001110148	NM_010794,NM_001110148
2022	Mgat1	+	13526	Mgat1	+	chr11	49063000		---	2.99		0	2	1		mannoside acetylglucosaminyltransferase 1	mannoside acetylglucosaminyltransferase 1	NM_001110149	NM_001110149
2522	Mgat1	+	13026	Mgat1	+	chr11	49063500		---	2.99		0	2	1		mannoside acetylglucosaminyltransferase 1	mannoside acetylglucosaminyltransferase 1	NM_001110149	NM_001110149
-14474	Mgat1	+	2651	Olfr1393	+	chr11	49091000		---	2.66		0	2	1		mannoside acetylglucosaminyltransferase 1	olfactory receptor 1393	NM_001110150	NM_001110150
-11150	Olfr1391	+	1035	Olfr1390	+	chr11	49153000		---	2.625		0	2	1		olfactory receptor 1391	olfactory receptor 1390	NM_146468	NM_146468
-10085	Olfr1389	+	2354	Olfr1388	+	chr11	49255000		---	2.87		0	2	1		olfactory receptor 1389	olfactory receptor 1388	NM_147066	NM_147066
-6382	Olfr1387	+	3154	Olfr1386	+	chr11	49280500		---	3.41		0	2	1		olfactory receptor 1387	olfactory receptor 1386	NM_146473	NM_146473
-6882	Olfr1387	+	2654	Olfr1386	+	chr11	49281000		---	3.41		0	2	1		olfactory receptor 1387	olfactory receptor 1386	NM_146473	NM_146473
-7882	Olfr1387	+	1654	Olfr1386	+	chr11	49282000		---	3.335		0	2	1		olfactory receptor 1387	olfactory receptor 1386	NM_146473	NM_146473
-8382	Olfr1387	+	1154	Olfr1386	+	chr11	49282500		---	3.335		0	2	1		olfactory receptor 1387	olfactory receptor 1386	NM_146473	NM_146473
-21416	Olfr1386	+	2036	Olfr1385	+	chr11	49306000		---	4.235		0	2	1		olfactory receptor 1386	olfactory receptor 1385	NM_001011741	NM_001011741
-21916	Olfr1386	+	1536	Olfr1385	+	chr11	49306500		---	4.235		0	2	1		olfactory receptor 1386	olfactory receptor 1385	NM_001011741	NM_001011741
-43140	Olfr1380	+	1680	Flt4	+	chr11	49421500		---	2.675		0	2	1		olfactory receptor 1380	FMS-like tyrosine kinase 4	NM_207573	NM_207573
-662	Maml1	-	958	Canx	-	chr11	50106500		---	2.835		0	2	1		mastermind like 1 (Drosophila)	calnexin	NM_175334	NM_175334
-1325	Canx	-	50720	Hnrnph1	+	chr11	50140500		---	3.275		0	2	1		calnexin	heterogeneous nuclear ribonucleoprotein H1	NM_001110500,NM_001110499,NM_007597	NM_001110500,NM_001110499,NM_007597
-1825	Canx	-	50220	Hnrnph1	+	chr11	50141000		---	3.275		0	2	1		calnexin	heterogeneous nuclear ribonucleoprotein H1	NM_001110500,NM_001110499,NM_007597	NM_001110500,NM_001110499,NM_007597
914	Adamts2	+	201051	Adamts2	+	chr11	50416500		---	2.255		0	2	1		a disintegrin-like and metallopeptidase (reprolysin type) with thrombospondin type 1 motif, 2	a disintegrin-like and metallopeptidase (reprolysin type) with thrombospondin type 1 motif, 2	NM_175643	NM_175643
-8946	Zfp879	-	186	Grm6	+	chr11	50664000		---	2.63		0	2	1		zinc figer protein 879	glutamate receptor, metabotropic 6	NM_173387	NM_173387
-1055	Zfp454	-	10213	Zfp2	-	chr11	50702000		---	2.985		0	2	1		zinc finger protein 454	zinc finger protein 2	NM_172794	NM_172794
-18872	Olfr1377	+	2475	Olfr51	+	chr11	50818000		---	2.675		0	2	1		olfactory receptor 1377	olfactory receptor 51	NM_146911	NM_146911
-864	0610009B22Rik	-	2764	Sec24a	-	chr11	51503000		---	2.835		0	2	1		RIKEN cDNA 0610009B22 gene	Sec24 related gene family, member A (S. cerevisiae)	NM_025319	NM_025319
-58333	Cdkl3	+	2325	Ppp2ca	+	chr11	51910000		---	2.81		0	2	1		cyclin-dependent kinase-like 3	protein phosphatase 2 (formerly 2A), catalytic subunit, alpha isoform	NM_153785	NM_153785
-58833	Cdkl3	+	1825	Ppp2ca	+	chr11	51910500		---	3.245		0	2	1		cyclin-dependent kinase-like 3	protein phosphatase 2 (formerly 2A), catalytic subunit, alpha isoform	NM_153785	NM_153785
-1970	Olfr1373	-	65553	Olfr1371	-	chr11	51961000		---	2.735		0	2	1		olfactory receptor 1373	olfactory receptor 1371	NM_207227	NM_207227
-2470	Olfr1373	-	65053	Olfr1371	-	chr11	51961500		---	2.735		0	2	1		olfactory receptor 1373	olfactory receptor 1371	NM_207227	NM_207227
-77748	Tcf7	-	1116	Vdac1	+	chr11	52173500		---	2.365		0	2	1		transcription factor 7, T-cell specific	voltage-dependent anion channel 1	NM_009331	NM_009331
-22902	Sept8	+	380	Kif3a	+	chr11	53380500		---	2.235		0	2	1		septin 8	kinesin family member 3A	NM_033144	NM_033144
28675	Slc22a21	-	529	Slc22a21	-	chr11	53793000		---	2.485		0	2	1		solute carrier family 22 (organic cation transporter), member 21	solute carrier family 22 (organic cation transporter), member 21	NM_019723	NM_019723
-5959	Acsl6	+	3153	4930404A10Rik	+	chr11	54181000		---	2.37		0	2	1		acyl-CoA synthetase long-chain family member 6	RIKEN cDNA 4930404A10 gene	NM_001033599	NM_001033599
-6459	Acsl6	+	2653	4930404A10Rik	+	chr11	54181500		---	2.37		0	2	1		acyl-CoA synthetase long-chain family member 6	RIKEN cDNA 4930404A10 gene	NM_001033599	NM_001033599
-2762	Fnip1	+	1848	Rapgef6	+	chr11	54334500		---	2.81		0	2	1		folliculin interacting protein 1	Rap guanine nucleotide exchange factor (GEF) 6	NM_173753	NM_173753
-3762	Fnip1	+	848	Rapgef6	+	chr11	54335500		---	2.81		0	2	1		folliculin interacting protein 1	Rap guanine nucleotide exchange factor (GEF) 6	NM_173753	NM_173753
-1362	Cdc42se2	-	50290	Lyrm7	-	chr11	54602500		---	2.725		0	2	1		CDC42 small effector 2	LYR motif containing 7	NM_178626	NM_178626
-907	Lyrm7	-	4939	Hint1	+	chr11	54675000		---	2.705		0	2	1		LYR motif containing 7	histidine triad nucleotide binding protein 1	NM_029327	NM_029327
-6860	Atox1	-	1753	G3bp1	+	chr11	55281500		---	3.315		0	2	1		ATX1 (antioxidant protein 1) homolog 1 (yeast)	Ras-GTPase-activating protein SH3-domain binding protein 1	NM_009720	NM_009720
-7860	Atox1	-	753	G3bp1	+	chr11	55282500		---	3.315		0	2	1		ATX1 (antioxidant protein 1) homolog 1 (yeast)	Ras-GTPase-activating protein SH3-domain binding protein 1	NM_009720	NM_009720
-12998	Galnt10	+	1138	Sap30l	+	chr11	57614000		---	2.66		0	2	1		UDP-N-acetyl-alpha-D-galactosamine:polypeptide N-acetylgalactosaminyltransferase 10	SAP30-like	NM_134189	NM_134189
249	Sh3bp5l	+	16727	Sh3bp5l	+	chr11	58144500		---	3.005		0	2	1		SH3 binding domain protein 5 like	SH3 binding domain protein 5 like	NM_024480	NM_024480
-761	Olfr328	-	27865	Olfr325	+	chr11	58366500		---	2.475		0	2	1		olfactory receptor 328	olfactory receptor 325	NM_146502	NM_146502
-22835	Olfr317	-	1668	Olfr316	+	chr11	58569500		---	3.36		0	2	1		olfactory receptor 317	olfactory receptor 316	NM_001011769	NM_001011769
-23335	Olfr317	-	1168	Olfr316	+	chr11	58570000		---	3.36		0	2	1		olfactory receptor 317	olfactory receptor 316	NM_001011769	NM_001011769
-27270	Olfr314	+	2511	Olfr313	+	chr11	58628000		---	2.83		0	2	1		olfactory receptor 314	olfactory receptor 313	NM_001011760	NM_001011760
-10062	Olfr313	+	3157	Olfr312	+	chr11	58641500		---	2.92		0	2	1		olfactory receptor 313	olfactory receptor 312	NM_146536	NM_146536
-12062	Olfr313	+	1157	Olfr312	+	chr11	58643500		---	2.65		0	2	1		olfactory receptor 313	olfactory receptor 312	NM_146536	NM_146536
-5269	Trim17	+	1117	Trim11	+	chr11	58790500		---	2.145		0	2	1		tripartite motif-containing 17	tripartite motif-containing 11	NM_031172	NM_031172
-5769	Trim17	+	617	Trim11	+	chr11	58791000		---	2.145		0	2	1		tripartite motif-containing 17	tripartite motif-containing 11	NM_031172	NM_031172
-15247	Wnt3a	-	931	Wnt9a	+	chr11	59119500		---	2.35		0	2	1		wingless-related MMTV integration site 3A	wingless-type MMTV integration site 9A	NM_009522	NM_009522
-70465	Nt5m	+	1215	Med9	+	chr11	59760500		---	2.965		0	2	1		5',3'-nucleotidase, mitochondrial	mediator of RNA polymerase II transcription, subunit 9 homolog (yeast)	NM_134029	NM_134029
-70965	Nt5m	+	715	Med9	+	chr11	59761000		---	2.965		0	2	1		5',3'-nucleotidase, mitochondrial	mediator of RNA polymerase II transcription, subunit 9 homolog (yeast)	NM_134029	NM_134029
1316	Rasd1	-	444	Rasd1	-	chr11	59778000		---	2.71		0	2	1		RAS, dexamethasone-induced 1	RAS, dexamethasone-induced 1	NM_009026	NM_009026
32486	Rai1	+	61697	Rai1	+	chr11	59951000		---	2.23		0	2	1		retinoic acid induced 1	retinoic acid induced 1	NM_009021	NM_009021
32986	Rai1	+	61197	Rai1	+	chr11	59951500		---	2.345		0	2	1		retinoic acid induced 1	retinoic acid induced 1	NM_009021	NM_009021
33486	Rai1	+	60697	Rai1	+	chr11	59952000		---	2.345		0	2	1		retinoic acid induced 1	retinoic acid induced 1	NM_009021	NM_009021
-93	Tom1l2	-	381	Lrrc48	+	chr11	60166500		---	2.365		0	2	1		target of myb1-like 2 (chicken)	leucine rich repeat containing 48	NM_001039093	NM_001039093
15369	Atpaf2	-	1007	Atpaf2	-	chr11	60229500		---	2.265		0	2	1		ATP synthase mitochondrial F1 complex assembly factor 2	ATP synthase mitochondrial F1 complex assembly factor 2	NM_145427	NM_145427
-8630	Myo15	+	684	Alkbh5	+	chr11	60350500		---	2.47		0	2	1		myosin XV	alkB, alkylation repair homolog 5 (E. coli)	NM_182698,NM_001103171,NM_010862	NM_182698,NM_001103171,NM_010862
-140486	Alkbh5	+	691	Llgl1	+	chr11	60512500		---	2.62		0	2	1		alkB, alkylation repair homolog 5 (E. coli)	lethal giant larvae homolog 1 (Drosophila)	NM_172943	NM_172943
-140986	Alkbh5	+	191	Llgl1	+	chr11	60513000		---	2.62		0	2	1		alkB, alkylation repair homolog 5 (E. coli)	lethal giant larvae homolog 1 (Drosophila)	NM_172943	NM_172943
-17733	Shmt1	-	1688	Dhrs7b	+	chr11	60642500		---	2.66		0	2	1		serine hydroxymethyltransferase 1 (soluble)	dehydrogenase/reductase (SDR family) member 7B	NM_009171	NM_009171
312	Dhrs7b	+	27148	Dhrs7b	+	chr11	60644500		---	3.725		0	2	1		dehydrogenase/reductase (SDR family) member 7B	dehydrogenase/reductase (SDR family) member 7B	NM_145428	NM_145428
-439	Usp22	-	33243	Aldh3a1	+	chr11	60989000		---	2.27		0	2	1		ubiquitin specific peptidase 22	aldehyde dehydrogenase family 3, subfamily A1	NM_001004143	NM_001004143
-871	Aldh3a2	-	33632	Slc47a2	-	chr11	61081500		---	2.65		0	2	1		aldehyde dehydrogenase family 3, subfamily A2	solute carrier family 47, member 2	NM_007437	NM_007437
-1881	Ulk2	-	14808	Akap10	-	chr11	61670000		---	2.585		0	2	1		Unc-51 like kinase 2 (C. elegans)	A kinase (PRKA) anchor protein 10	NM_013881	NM_013881
-1772	Akap10	-	145098	Cytsb	+	chr11	61745500		---	4.065		0	2	1		A kinase (PRKA) anchor protein 10	cytospin B	NM_019921	NM_019921
-2272	Akap10	-	144598	Cytsb	+	chr11	61746000		---	4.065		0	2	1		A kinase (PRKA) anchor protein 10	cytospin B	NM_019921	NM_019921
335	Mmgt2	+	17361	Mmgt2	+	chr11	62462500		---	2.565		0	2	1		membrane magnesium transporter 2	membrane magnesium transporter 2	NM_175002	NM_175002
835	Mmgt2	+	16861	Mmgt2	+	chr11	62463000		---	2.565		0	2	1		membrane magnesium transporter 2	membrane magnesium transporter 2	NM_175002	NM_175002
-1036	Fbxw10	+	991	Fam18b	+	chr11	62692000		---	2.34		0	2	1		F-box and WD-40 domain protein 10	family with sequence similarity 18, member B	NM_001033669	NM_001033669
-214	Hs3st3b1	-	41387	Cox10	-	chr11	63736000		---	2.35		0	2	1		heparan sulfate (glucosamine) 3-O-sulfotransferase 3B1	COX10 homolog, cytochrome c oxidase assembly protein, heme A: farnesyltransferase (yeast)	NM_018805	NM_018805
-714	Hs3st3b1	-	40887	Cox10	-	chr11	63736500		---	2.35		0	2	1		heparan sulfate (glucosamine) 3-O-sulfotransferase 3B1	COX10 homolog, cytochrome c oxidase assembly protein, heme A: farnesyltransferase (yeast)	NM_018805	NM_018805
-1084	Cox10	-	354833	Hs3st3a1	+	chr11	63894000		---	4.285		0	2	1		COX10 homolog, cytochrome c oxidase assembly protein, heme A: farnesyltransferase (yeast)	heparan sulfate (glucosamine) 3-O-sulfotransferase 3A1	NM_178379	NM_178379
-352584	Cox10	-	3333	Hs3st3a1	+	chr11	64245500		---	2.425		0	2	1		COX10 homolog, cytochrome c oxidase assembly protein, heme A: farnesyltransferase (yeast)	heparan sulfate (glucosamine) 3-O-sulfotransferase 3A1	NM_178379	NM_178379
329	Sco1	+	14442	Sco1	+	chr11	66866500		---	3.015		0	2	1		SCO cytochrome oxidase deficient homolog 1 (yeast)	SCO cytochrome oxidase deficient homolog 1 (yeast)	NM_001040026	NM_001040026
829	Sco1	+	13942	Sco1	+	chr11	66867000		---	3.015		0	2	1		SCO cytochrome oxidase deficient homolog 1 (yeast)	SCO cytochrome oxidase deficient homolog 1 (yeast)	NM_001040026	NM_001040026
-345	Usp43	-	2307	Wdr16	-	chr11	67736000		---	3.08		0	2	1		ubiquitin specific peptidase 43	WD repeat domain 16	NM_173754	NM_173754
-845	Usp43	-	1807	Wdr16	-	chr11	67736500		---	2.705		0	2	1		ubiquitin specific peptidase 43	WD repeat domain 16	NM_173754	NM_173754
-10640	Arhgef15	-	632	Slc25a35	+	chr11	68781000		---	2.96		0	2	1		Rho guanine nucleotide exchange factor (GEF) 15	solute carrier family 25, member 35	NM_177566	NM_177566
-38	Pfas	-	7412	1500010J02Rik	+	chr11	68822000		---	2.46		0	2	1		phosphoribosylformylglycinamidine synthase (FGAR amidotransferase)	RIKEN cDNA 1500010J02 gene	NM_001159519	NM_001159519
-538	Pfas	-	6912	1500010J02Rik	+	chr11	68822500		---	2.225		0	2	1		phosphoribosylformylglycinamidine synthase (FGAR amidotransferase)	RIKEN cDNA 1500010J02 gene	NM_001159519	NM_001159519
-9026	1500010J02Rik	+	144	Aurkb	+	chr11	68859000		---	2.9		0	2	1		RIKEN cDNA 1500010J02 gene	aurora kinase B	NM_001013256,NM_001143790,NR_026565	NM_001013256,NM_001143790,NR_026565
-2617	Vamp2	+	3957	Per1	+	chr11	68908500		---	3.385		0	2	1		vesicle-associated membrane protein 2	period homolog 1 (Drosophila)	NM_009497	NM_009497
-4617	Vamp2	+	1957	Per1	+	chr11	68910500		---	2.91		0	2	1		vesicle-associated membrane protein 2	period homolog 1 (Drosophila)	NM_009497	NM_009497
-159	Alox8	-	25019	Gucy2e	-	chr11	69011500		---	2.165		0	2	1		arachidonate 8-lipoxygenase	guanylate cyclase 2e	NM_009661	NM_009661
-659	Alox8	-	24519	Gucy2e	-	chr11	69012000		---	2.69		0	2	1		arachidonate 8-lipoxygenase	guanylate cyclase 2e	NM_009661	NM_009661
-1159	Alox8	-	24019	Gucy2e	-	chr11	69012500		---	2.69		0	2	1		arachidonate 8-lipoxygenase	guanylate cyclase 2e	NM_009661	NM_009661
13	Trappc1	+	1795	Trappc1	+	chr11	69137500		---	3.32		0	2	1		trafficking protein particle complex 1	trafficking protein particle complex 1	NM_001024206	NM_001024206
708	Lsmd1	+	173	Lsmd1	+	chr11	69210000		---	2.355		0	2	1		LSM domain containing 1	LSM domain containing 1	NM_030083	NM_030083
-775	Polr2a	-	886	Amac1	-	chr11	69572500		---	2.78		0	2	1		polymerase (RNA) II (DNA directed) polypeptide A	acyl-malonyl condensing enzyme 1	NM_009089	NM_009089
-1275	Polr2a	-	386	Amac1	-	chr11	69573000		---	2.78		0	2	1		polymerase (RNA) II (DNA directed) polypeptide A	acyl-malonyl condensing enzyme 1	NM_009089	NM_009089
902	Tmem102-ps	-	1172	Tmem102-ps	-	chr11	69618000		---	2.995		0	2	1		transmembrane protein 102, pseudogene	transmembrane protein 102, pseudogene	NM_001033433	NM_001033433
1902	Tmem102-ps	-	172	Tmem102-ps	-	chr11	69619000		---	2.995		0	2	1		transmembrane protein 102, pseudogene	transmembrane protein 102, pseudogene	NM_001033433	NM_001033433
-3649	Nlgn2	-	26	1810027O10Rik	+	chr11	69652000		---	3.065		0	2	1		neuroligin 2	RIKEN cDNA 1810027O10 gene	NM_198862	NM_198862
2641	2810408A11Rik	-	988	2810408A11Rik	-	chr11	69713500		---	2.145		0	2	1		RIKEN cDNA 2810408A11 gene	RIKEN cDNA 2810408A11 gene	NM_027419	NM_027419
-15308	Slc2a4	-	2002	Cldn7	+	chr11	69777000		---	2.715		0	2	1		solute carrier family 2 (facilitated glucose transporter), member 4	claudin 7	NM_009204	NM_009204
-16308	Slc2a4	-	1002	Cldn7	+	chr11	69778000		---	2.505		0	2	1		solute carrier family 2 (facilitated glucose transporter), member 4	claudin 7	NM_009204	NM_009204
9331	Dullard	+	102	Dullard	+	chr11	69804000		---	3.175		0	2	1		Dullard homolog (Xenopus laevis)	Dullard homolog (Xenopus laevis)	NM_026017	NM_026017
-487	Phf23	+	127	Dvl2	+	chr11	69814000		---	2.46		0	2	1		PHD finger protein 23	dishevelled 2, dsh homolog (Drosophila)	NM_030064	NM_030064
-84	0610010K14Rik	-	127	Rnasek	-	chr11	70051500		---	4.25		0	2	1		RIKEN cDNA 0610010K14 gene	ribonuclease, RNase K	NM_026757	NM_026757
-157	Alox12	-	60114	Alox12e	-	chr11	70069000		---	2.82		0	2	1		arachidonate 12-lipoxygenase	arachidonate lipoxygenase, epidermal	NM_007440	NM_007440
-11349	Psmb6	+	1165	Pld2	+	chr11	70352500		---	2.685		0	2	1		proteasome (prosome, macropain) subunit, beta type 6	phospholipase D2	NM_008946	NM_008946
-11849	Psmb6	+	665	Pld2	+	chr11	70353000		---	2.685		0	2	1		proteasome (prosome, macropain) subunit, beta type 6	phospholipase D2	NM_008946	NM_008946
-21108	4930544D05Rik	+	1123	Gp1ba	+	chr11	70451500		---	3.545		0	2	1		RIKEN cDNA 4930544D05 gene	glycoprotein 1b, alpha polypeptide	NM_001145537	NM_001145537
-21608	4930544D05Rik	+	623	Gp1ba	+	chr11	70452000		---	3.545		0	2	1		RIKEN cDNA 4930544D05 gene	glycoprotein 1b, alpha polypeptide	NM_001145537	NM_001145537
10638	Inca1	-	1157	Inca1	-	chr11	70512500		---	2.325		0	2	1		inhibitor of CDK, cyclin A1 interacting protein 1	inhibitor of CDK, cyclin A1 interacting protein 1	NM_213729	NM_213729
-1437	A430084P05Rik	-	30926	Rabep1	+	chr11	70627500		---	2.105		0	2	1		RIKEN cDNA A430084P05 gene	rabaptin, RAB GTPase binding effector protein 1	NM_001045526	NM_001045526
786	Rpain	+	6806	Rpain	+	chr11	70784500		---	2.87		0	2	1		RPA interacting protein	RPA interacting protein	NM_027186	NM_027186
9054	Derl2	-	2765	Derl2	-	chr11	70830000		---	3.35		0	2	1		Der1-like domain family, member 2	Der1-like domain family, member 2	NM_033562	NM_033562
9554	Derl2	-	2265	Derl2	-	chr11	70830500		---	3.35		0	2	1		Der1-like domain family, member 2	Der1-like domain family, member 2	NM_033562	NM_033562
10054	Derl2	-	1765	Derl2	-	chr11	70831000		---	3.64		0	2	1		Der1-like domain family, member 2	Der1-like domain family, member 2	NM_033562	NM_033562
10554	Derl2	-	1265	Derl2	-	chr11	70831500		---	3.64		0	2	1		Der1-like domain family, member 2	Der1-like domain family, member 2	NM_033562	NM_033562
388	Mis12	+	7136	Mis12	+	chr11	70833500		---	2.87		0	2	1		MIS12 homolog (yeast)	MIS12 homolog (yeast)	NM_025993	NM_025993
-632	Nlrp1a	-	10103	Nlrp1b	-	chr11	70956500		---	3.38		0	2	1		NLR family, pyrin domain containing 1A	NLR family, pyrin domain containing 1B	NM_001004142	NM_001004142
-1132	Nlrp1a	-	9603	Nlrp1b	-	chr11	70957000		---	3.38		0	2	1		NLR family, pyrin domain containing 1A	NLR family, pyrin domain containing 1B	NM_001004142	NM_001004142
-1632	Nlrp1a	-	9103	Nlrp1b	-	chr11	70957500		---	3.38		0	2	1		NLR family, pyrin domain containing 1A	NLR family, pyrin domain containing 1B	NM_001004142	NM_001004142
-2132	Nlrp1a	-	8603	Nlrp1b	-	chr11	70958000		---	3.045		0	2	1		NLR family, pyrin domain containing 1A	NLR family, pyrin domain containing 1B	NM_001004142	NM_001004142
-2632	Nlrp1a	-	8103	Nlrp1b	-	chr11	70958500		---	3.045		0	2	1		NLR family, pyrin domain containing 1A	NLR family, pyrin domain containing 1B	NM_001004142	NM_001004142
77397	Nlrp1b	-	235	Nlrp1b	-	chr11	71044000		---	3.18		0	2	1		NLR family, pyrin domain containing 1B	NLR family, pyrin domain containing 1B	NM_001040696	NM_001040696
-265	Nlrp1b	-	11431	Nlrp1c-ps	-	chr11	71044500		---	2.72		0	2	1		NLR family, pyrin domain containing 1B	NLR family, pyrin domain containing 1C, pseudogene	NM_001040696	NM_001040696
773	Zzef1	+	130122	Zzef1	+	chr11	72610500		---	3.145		0	2	1		zinc finger, ZZ-type with EF hand domain 1	zinc finger, ZZ-type with EF hand domain 1	NM_001045536	NM_001045536
1273	Zzef1	+	129622	Zzef1	+	chr11	72611000		---	3.145		0	2	1		zinc finger, ZZ-type with EF hand domain 1	zinc finger, ZZ-type with EF hand domain 1	NM_001045536	NM_001045536
1773	Zzef1	+	129122	Zzef1	+	chr11	72611500		---	3.145		0	2	1		zinc finger, ZZ-type with EF hand domain 1	zinc finger, ZZ-type with EF hand domain 1	NM_001045536	NM_001045536
15366	Ctns	-	521	Ctns	-	chr11	73012000		---	2.485		0	2	1		cystinosis, nephropathic	cystinosis, nephropathic	NM_031251	NM_031251
517	Shpk	+	24508	Shpk	+	chr11	73013500		---	2.345		0	2	1		sedoheptulokinase	sedoheptulokinase	NM_029031	NM_029031
1017	Shpk	+	24008	Shpk	+	chr11	73014000		---	2.51		0	2	1		sedoheptulokinase	sedoheptulokinase	NM_029031	NM_029031
1517	Shpk	+	23508	Shpk	+	chr11	73014500		---	2.51		0	2	1		sedoheptulokinase	sedoheptulokinase	NM_029031	NM_029031
-10992	Shpk	+	2760	Trpv1	+	chr11	73049000		---	2.535		0	2	1		sedoheptulokinase	transient receptor potential cation channel, subfamily V, member 1	NM_029031	NM_029031
-11492	Shpk	+	2260	Trpv1	+	chr11	73049500		---	2.565		0	2	1		sedoheptulokinase	transient receptor potential cation channel, subfamily V, member 1	NM_029031	NM_029031
-11992	Shpk	+	1760	Trpv1	+	chr11	73050000		---	2.565		0	2	1		sedoheptulokinase	transient receptor potential cation channel, subfamily V, member 1	NM_029031	NM_029031
-4454	Spata22	+	3256	Olfr20	+	chr11	73164000		---	3.315		0	2	1		spermatogenesis associated 22	olfactory receptor 20	NM_001045531	NM_001045531
-4954	Spata22	+	2756	Olfr20	+	chr11	73164500		---	3.315		0	2	1		spermatogenesis associated 22	olfactory receptor 20	NM_001045531	NM_001045531
423	Olfr1	-	522	Olfr1	-	chr11	73209000		---	3.46		0	2	1		olfactory receptor 1	olfactory receptor 1	NM_146921	NM_146921
-1978	Olfr1	-	27038	Olfr378	-	chr11	73211500		---	2.72		0	2	1		olfactory receptor 1	olfactory receptor 378	NM_146921	NM_146921
-2478	Olfr1	-	26538	Olfr378	-	chr11	73212000		---	2.72		0	2	1		olfactory receptor 1	olfactory receptor 378	NM_146921	NM_146921
-12478	Olfr1	-	16538	Olfr378	-	chr11	73222000		---	3.41		0	2	1		olfactory receptor 1	olfactory receptor 378	NM_146921	NM_146921
-1788	Olfr380	-	29888	Olfr381	-	chr11	73269500		---	2.815		0	2	1		olfactory receptor 380	olfactory receptor 381	NM_147025	NM_147025
-2288	Olfr380	-	29388	Olfr381	-	chr11	73270000		---	2.815		0	2	1		olfactory receptor 380	olfactory receptor 381	NM_147025	NM_147025
112	Olfr381	-	824	Olfr381	-	chr11	73299500		---	3.485		0	2	1		olfactory receptor 381	olfactory receptor 381	NM_147022	NM_147022
-1176	Olfr381	-	28260	Olfr382	-	chr11	73301500		---	3.485		0	2	1		olfactory receptor 381	olfactory receptor 382	NM_147022	NM_147022
-2176	Olfr381	-	27260	Olfr382	-	chr11	73302500		---	3.275		0	2	1		olfactory receptor 381	olfactory receptor 382	NM_147022	NM_147022
-2676	Olfr381	-	26760	Olfr382	-	chr11	73303000		---	3.275		0	2	1		olfactory receptor 381	olfactory receptor 382	NM_147022	NM_147022
740	Olfr382	-	199	Olfr382	-	chr11	73330500		---	3.63		0	2	1		olfactory receptor 382	olfactory receptor 382	NM_146443	NM_146443
-9762	Olfr385	-	3083	Olfr384	+	chr11	73413000		---	3.095		0	2	1		olfactory receptor 385	olfactory receptor 384	NM_147023	NM_147023
-2173	Olfr389	-	7441	Olfr390	+	chr11	73593000		---	3.175		0	2	1		olfactory receptor 389	olfactory receptor 390	NM_147009	NM_147009
-7673	Olfr389	-	1941	Olfr390	+	chr11	73598500		---	4.405		0	2	1		olfactory receptor 389	olfactory receptor 390	NM_147009	NM_147009
-1014	Olfr391-ps	-	10143	Olfr392	-	chr11	73617500		---	3.805		0	2	1		olfactory receptor 391, pseudogene	olfactory receptor 392	NM_001159775	NM_001159775
-1514	Olfr391-ps	-	9643	Olfr392	-	chr11	73618000		---	3.805		0	2	1		olfactory receptor 391, pseudogene	olfactory receptor 392	NM_001159775	NM_001159775
-1875	Olfr393	-	37439	Olfr394	-	chr11	73663500		---	3.895		0	2	1		olfactory receptor 393	olfactory receptor 394	NM_147008	NM_147008
-2375	Olfr393	-	36939	Olfr394	-	chr11	73664000		---	3.895		0	2	1		olfactory receptor 393	olfactory receptor 394	NM_147008	NM_147008
-2875	Olfr393	-	36439	Olfr394	-	chr11	73664500		---	3.895		0	2	1		olfactory receptor 393	olfactory receptor 394	NM_147008	NM_147008
-18128	Olfr394	-	53	Olfr395	-	chr11	73720000		---	3.19		0	2	1		olfactory receptor 394	olfactory receptor 395	NM_147007	NM_147007
-1508	Olfr395	-	31249	Olfr23	+	chr11	73722500		---	3.33		0	2	1		olfactory receptor 395	olfactory receptor 23	NM_147005	NM_147005
-892	Olfr398	-	58826	Olfr139	-	chr11	73799000		---	3.11		0	2	1		olfactory receptor 398	olfactory receptor 139	NM_146710	NM_146710
-1392	Olfr398	-	58326	Olfr139	-	chr11	73799500		---	3.11		0	2	1		olfactory receptor 398	olfactory receptor 139	NM_146710	NM_146710
-726	Olfr139	-	7823	Olfr399	-	chr11	73859500		---	3.75		0	2	1		olfactory receptor 139	olfactory receptor 399	NM_147003	NM_147003
-1226	Olfr139	-	7323	Olfr399	-	chr11	73860000		---	3.75		0	2	1		olfactory receptor 139	olfactory receptor 399	NM_147003	NM_147003
-1726	Olfr139	-	6823	Olfr399	-	chr11	73860500		---	3.75		0	2	1		olfactory receptor 139	olfactory receptor 399	NM_147003	NM_147003
-241	Olfr399	-	66292	Olfr401	+	chr11	73868500		---	4.355		0	2	1		olfactory receptor 399	olfactory receptor 401	NM_147004	NM_147004
-2241	Olfr399	-	64292	Olfr401	+	chr11	73870500		---	4.355		0	2	1		olfactory receptor 399	olfactory receptor 401	NM_147004	NM_147004
-32260	Olfr401	+	657	Olfr402	+	chr11	73968000		---	3.915		0	2	1		olfactory receptor 401	olfactory receptor 402	NM_146706	NM_146706
-38395	Olfr402	+	1006	Olfr403	+	chr11	74008000		---	2.965		0	2	1		olfactory receptor 402	olfactory receptor 403	NM_146708	NM_146708
-38895	Olfr402	+	506	Olfr403	+	chr11	74008500		---	2.965		0	2	1		olfactory receptor 402	olfactory receptor 403	NM_146708	NM_146708
-2416	Olfr411	-	14672	Olfr412	+	chr11	74163500		---	3.285		0	2	1		olfactory receptor 411	olfactory receptor 412	NM_146709	NM_146709
-14916	Olfr411	-	2172	Olfr412	+	chr11	74176000		---	2.875		0	2	1		olfactory receptor 411	olfactory receptor 412	NM_146709	NM_146709
-2114	Pafah1b1	-	44364	Mett10d	+	chr11	74540000		---	2.93		0	2	1		platelet-activating factor acetylhydrolase, isoform 1b, subunit 1	methyltransferase 10 domain containing	NM_013625	NM_013625
1627	Smg6	+	236950	Smg6	+	chr11	74741000		---	4.085		0	2	1		Smg-6 homolog, nonsense mediated mRNA decay factor (C. elegans)	Smg-6 homolog, nonsense mediated mRNA decay factor (C. elegans)	NM_001002764	NM_001002764
-1846	Hic1	-	5944	Ovca2	-	chr11	74983500		---	2.905		0	2	1		hypermethylated in cancer 1	candidate tumor suppressor in ovarian cancer 2	NM_001098203,NM_010430	NM_001098203,NM_010430
-2346	Hic1	-	5444	Ovca2	-	chr11	74984000		---	2.52		0	2	1		hypermethylated in cancer 1	candidate tumor suppressor in ovarian cancer 2	NM_001098203,NM_010430	NM_001098203,NM_010430
-1015	Dph1	-	2494	Rtn4rl1	+	chr11	75005000		---	2.36		0	2	1		DPH1 homolog (S. cerevisiae)	reticulon 4 receptor-like 1	NM_144491	NM_144491
222	Prpf8	+	22449	Prpf8	+	chr11	75300500		---	2.51		0	2	1		pre-mRNA processing factor 8	pre-mRNA processing factor 8	NM_138659	NM_138659
722	Prpf8	+	21949	Prpf8	+	chr11	75301000		---	2.51		0	2	1		pre-mRNA processing factor 8	pre-mRNA processing factor 8	NM_138659	NM_138659
-4418	Scarf1	+	711	Slc43a2	+	chr11	75344500		---	2.885		0	2	1		scavenger receptor class F, member 1	solute carrier family 43, member 2	NM_001004157	NM_001004157
-2220	Pitpna	+	21	Inpp5k	+	chr11	75444500		---	2.4		0	2	1		phosphatidylinositol transfer protein, alpha	inositol polyphosphate 5-phosphatase K	NM_008850	NM_008850
-20868	Vps53	-	1557	Fam57a	+	chr11	76014000		---	2.885		0	2	1		vacuolar protein sorting 53 (yeast)	family with sequence similarity 57, member A	NM_026664	NM_026664
-21368	Vps53	-	1057	Fam57a	+	chr11	76014500		---	2.885		0	2	1		vacuolar protein sorting 53 (yeast)	family with sequence similarity 57, member A	NM_026664	NM_026664
6928	Gemin4	-	14	Gemin4	-	chr11	76031000		---	2.37		0	2	1		gem (nuclear organelle) associated protein 4	gem (nuclear organelle) associated protein 4	NM_177367	NM_177367
-64079	Abr	-	98971	Bhlha9	+	chr11	76387000		---	2.6		0	2	1		active BCR-related gene	basic helix-loop-helix family, member a9	NM_198018,NM_198895,NM_198894	NM_198018,NM_198895,NM_198894
-156579	Abr	-	6471	Bhlha9	+	chr11	76479500		---	2.355		0	2	1		active BCR-related gene	basic helix-loop-helix family, member a9	NM_198018,NM_198895,NM_198894	NM_198018,NM_198895,NM_198894
-157079	Abr	-	5971	Bhlha9	+	chr11	76480000		---	2.355		0	2	1		active BCR-related gene	basic helix-loop-helix family, member a9	NM_198018,NM_198895,NM_198894	NM_198018,NM_198895,NM_198894
36397	Gosr1	-	557	Gosr1	-	chr11	76576500		---	2.955		0	2	1		golgi SNAP receptor complex member 1	golgi SNAP receptor complex member 1	NM_016810	NM_016810
36897	Gosr1	-	57	Gosr1	-	chr11	76577000		---	2.955		0	2	1		golgi SNAP receptor complex member 1	golgi SNAP receptor complex member 1	NM_016810	NM_016810
-24530	Efcab5	-	2926	Ssh2	+	chr11	77027000		---	4.215		0	2	1		EF-hand calcium binding domain 5	slingshot homolog 2 (Drosophila)	NM_176965	NM_176965
-5950	Ssh2	+	2414	Coro6	+	chr11	77275000		---	2.445		0	2	1		slingshot homolog 2 (Drosophila)	coronin 6	NM_177710	NM_177710
-820	Ankrd13b	-	2913	Git1	+	chr11	77304000		---	2.465		0	2	1		ankyrin repeat domain 13b	G protein-coupled receptor kinase-interactor 1	NM_172945	NM_172945
-77683	Taok1	-	656	Nufip2	+	chr11	77499000		---	2.415		0	2	1		TAO kinase 1	nuclear fragile X mental retardation protein interacting protein 2	NM_144825	NM_144825
-4455	Rpl23a	-	428	Rab34	+	chr11	78001500		---	2.19		0	2	1		ribosomal protein L23a	RAB34, member of RAS oncogene family	NM_207523	NM_207523
253	Sdf2	+	9497	Sdf2	+	chr11	78059500		---	2.99		0	2	1		stromal cell derived factor 2	stromal cell derived factor 2	NM_009143	NM_009143
753	Sdf2	+	8997	Sdf2	+	chr11	78060000		---	2.99		0	2	1		stromal cell derived factor 2	stromal cell derived factor 2	NM_009143	NM_009143
-5003	Sdf2	+	1257	2610507B11Rik	+	chr11	78074000		---	2.88		0	2	1		stromal cell derived factor 2	RIKEN cDNA 2610507B11 gene	NM_009143	NM_009143
-7253	BC030499	+	640	Spag5	+	chr11	78114500		---	2.63		0	2	1		cDNA sequence BC030499	sperm associated antigen 5	NM_001045522	NM_001045522
-544	Spag5	+	1199	Aldoc	+	chr11	78136500		---	2.415		0	2	1		sperm associated antigen 5	aldolase C, fructose-bisphosphate	NM_017407	NM_017407
12149	Tnfaip1	-	1262	Tnfaip1	-	chr11	78348500		---	2.795		0	2	1		tumor necrosis factor, alpha-induced protein 1 (endothelial)	tumor necrosis factor, alpha-induced protein 1 (endothelial)	NM_009395,NM_001159392	NM_009395,NM_001159392
-2474	Wsb1	-	94393	Nf1	+	chr11	79059000		---	2.465		0	2	1		WD repeat and SOCS box-containing 1	neurofibromatosis 1	NM_001042565	NM_001042565
-4671	Adap2	+	373	Rnf135	+	chr11	79997000		---	2.485		0	2	1		ArfGAP with dual PH domains 2	ring finger protein 135	NM_172133	NM_172133
-8046	Ccl2	+	213	Ccl7	+	chr11	81859000		---	2.65		0	2	1		chemokine (C-C motif) ligand 2	chemokine (C-C motif) ligand 7	NM_011333	NM_011333
287	Ccl7	+	1523	Ccl7	+	chr11	81859500		---	2.65		0	2	1		chemokine (C-C motif) ligand 7	chemokine (C-C motif) ligand 7	NM_013654	NM_013654
-6977	Ccl7	+	3333	Ccl11	+	chr11	81868000		---	2.44		0	2	1		chemokine (C-C motif) ligand 7	chemokine (C-C motif) ligand 11	NM_013654	NM_013654
-7477	Ccl7	+	2833	Ccl11	+	chr11	81868500		---	2.44		0	2	1		chemokine (C-C motif) ligand 7	chemokine (C-C motif) ligand 11	NM_013654	NM_013654
1654	Zfp830	+	1624	Zfp830	+	chr11	82579500		---	2.92		0	2	1		zinc finger protein 830	zinc finger protein 830	NM_025884	NM_025884
2154	Zfp830	+	1124	Zfp830	+	chr11	82580000		---	2.92		0	2	1		zinc finger protein 830	zinc finger protein 830	NM_025884	NM_025884
-7592	Unc45b	+	1103	Slfn5	+	chr11	82764500		---	2.235		0	2	1		unc-45 homolog B (C. elegans)	schlafen 5	NM_178680	NM_178680
-168	Slfn9	-	10178	Slfn8	-	chr11	82805500		---	3.17		0	2	1		schlafen 9	schlafen 8	NM_172796	NM_172796
-42820	Slfn2	+	3346	Slfn1	+	chr11	82927000		---	2.7		0	2	1		schlafen 2	schlafen 1	NM_011408	NM_011408
-43320	Slfn2	+	2846	Slfn1	+	chr11	82927500		---	2.7		0	2	1		schlafen 2	schlafen 1	NM_011408	NM_011408
-6543	Gas2l2	-	1695	1700020L24Rik	+	chr11	83249500		---	2.955		0	2	1		growth arrest-specific 2 like 2	RIKEN cDNA 1700020L24 gene	NM_001013759	NM_001013759
-37315	Ccl4	+	2057	Gm11428	+	chr11	83515500		---	2.68		0	2	1		chemokine (C-C motif) ligand 4	predicted gene 11428	NM_013652	NM_013652
-37815	Ccl4	+	1557	Gm11428	+	chr11	83516000		---	2.68		0	2	1		chemokine (C-C motif) ligand 4	predicted gene 11428	NM_013652	NM_013652
-229	Gm11428	+	2505	Expi	+	chr11	83520000		---	2.44		0	2	1		predicted gene 11428	extracellular proteinase inhibitor	NM_001081957	NM_001081957
-729	Gm11428	+	2005	Expi	+	chr11	83520500		---	2.44		0	2	1		predicted gene 11428	extracellular proteinase inhibitor	NM_001081957	NM_001081957
3559	1100001G20Rik	+	2148	1100001G20Rik	+	chr11	83564000		---	2.58		0	2	1		RIKEN cDNA 1100001G20 gene	RIKEN cDNA 1100001G20 gene	NM_183249	NM_183249
4059	1100001G20Rik	+	1648	1100001G20Rik	+	chr11	83564500		---	2.58		0	2	1		RIKEN cDNA 1100001G20 gene	RIKEN cDNA 1100001G20 gene	NM_183249	NM_183249
-34683	Hnf1b	+	1679	Ddx52	+	chr11	83754000		---	3.615		0	2	1		HNF1 homeobox B	DEAD (Asp-Glu-Ala-Asp) box polypeptide 52	NM_009330	NM_009330
-35183	Hnf1b	+	1179	Ddx52	+	chr11	83754500		---	3.615		0	2	1		HNF1 homeobox B	DEAD (Asp-Glu-Ala-Asp) box polypeptide 52	NM_009330	NM_009330
89643	Aatf	-	1003	Aatf	-	chr11	84326000		---	2.745		0	2	1		apoptosis antagonizing transcription factor	apoptosis antagonizing transcription factor	NM_019816	NM_019816
90643	Aatf	-	3	Aatf	-	chr11	84327000		---	2.425		0	2	1		apoptosis antagonizing transcription factor	apoptosis antagonizing transcription factor	NM_019816	NM_019816
-497	Aatf	-	5380	Lhx1	-	chr11	84327500		---	2.425		0	2	1		apoptosis antagonizing transcription factor	LIM homeobox protein 1	NM_019816	NM_019816
-1760	Ggnbp2	-	3814	Pigw	-	chr11	84686000		---	3.295		0	2	1		gametogenetin binding protein 2	phosphatidylinositol glycan anchor biosynthesis, class W	NM_153144	NM_153144
-2260	Ggnbp2	-	3314	Pigw	-	chr11	84686500		---	3.295		0	2	1		gametogenetin binding protein 2	phosphatidylinositol glycan anchor biosynthesis, class W	NM_153144	NM_153144
-543	Usp32	-	50811	Appbp2	-	chr11	84954000		---	2.66		0	2	1		ubiquitin specific peptidase 32	amyloid beta precursor protein (cytoplasmic tail) binding protein 2	NM_001029934	NM_001029934
-1043	Usp32	-	50311	Appbp2	-	chr11	84954500		---	2.66		0	2	1		ubiquitin specific peptidase 32	amyloid beta precursor protein (cytoplasmic tail) binding protein 2	NM_001029934	NM_001029934
285	Bcas3	+	472553	Bcas3	+	chr11	85167000		---	2.47		0	2	1		breast carcinoma amplified sequence 3	breast carcinoma amplified sequence 3	NM_138681	NM_138681
28016	Rps6kb1	-	2809	Rps6kb1	-	chr11	86355500		---	3.33		0	2	1		ribosomal protein S6 kinase, polypeptide 1	ribosomal protein S6 kinase, polypeptide 1	NM_028259	NM_028259
28516	Rps6kb1	-	2309	Rps6kb1	-	chr11	86356000		---	3.33		0	2	1		ribosomal protein S6 kinase, polypeptide 1	ribosomal protein S6 kinase, polypeptide 1	NM_028259	NM_028259
99634	Tmem49	-	324	Tmem49	-	chr11	86497000		---	2.77		0	2	1		transmembrane protein 49	transmembrane protein 49	NM_029478	NM_029478
918	Ptrh2	+	7459	Ptrh2	+	chr11	86498500		---	2.865		0	2	1		peptidyl-tRNA hydrolase 2	peptidyl-tRNA hydrolase 2	NM_001098810	NM_001098810
-236	Ypel2	-	39890	Gdpd1	-	chr11	86807500		---	2.46		0	2	1		yippee-like 2 (Drosophila)	glycerophosphodiester phosphodiesterase domain containing 1	NM_001005341	NM_001005341
-736	Ypel2	-	39390	Gdpd1	-	chr11	86808000		---	2.46		0	2	1		yippee-like 2 (Drosophila)	glycerophosphodiester phosphodiesterase domain containing 1	NM_001005341	NM_001005341
-1236	Ypel2	-	38890	Gdpd1	-	chr11	86808500		---	2.59		0	2	1		yippee-like 2 (Drosophila)	glycerophosphodiester phosphodiesterase domain containing 1	NM_001005341	NM_001005341
18084	Prr11	-	1191	Prr11	-	chr11	86921000		---	2.78		0	2	1		proline rich 11	proline rich 11	NM_175563	NM_175563
-1524	Fam33a	+	2578	Trim37	+	chr11	86938000		---	3.33		0	2	1		family with sequence similarity 33, member A	tripartite motif-containing 37	NM_025377	NM_025377
-2024	Fam33a	+	2078	Trim37	+	chr11	86938500		---	3.33		0	2	1		family with sequence similarity 33, member A	tripartite motif-containing 37	NM_025377	NM_025377
-1459	Sept4	+	218	Mtmr4	+	chr11	87405500		---	3.14		0	2	1		septin 4	myotubularin related protein 4	NM_011129	NM_011129
-1456	Hsf5	+	2088	Rnf43	+	chr11	87474500		---	2.54		0	2	1		heat shock transcription factor family member 5	ring finger protein 43	NM_001045527	NM_001045527
-12241	Srsf1	+	2342	Vezf1	+	chr11	87879500		---	3.25		0	2	1		serine/arginine-rich splicing factor 1	vascular endothelial zinc finger 1	NM_001078167,NM_173374	NM_001078167,NM_173374
-13741	Srsf1	+	842	Vezf1	+	chr11	87881000		---	2.77		0	2	1		serine/arginine-rich splicing factor 1	vascular endothelial zinc finger 1	NM_001078167,NM_173374	NM_001078167,NM_173374
-13269	Vezf1	+	1310	Cuedc1	+	chr11	87911500		---	2.75		0	2	1		vascular endothelial zinc finger 1	CUE domain containing 1	NM_016686	NM_016686
-13769	Vezf1	+	810	Cuedc1	+	chr11	87912000		---	2.75		0	2	1		vascular endothelial zinc finger 1	CUE domain containing 1	NM_016686	NM_016686
-10580	Cuedc1	+	919	Mrps23	+	chr11	88017000		---	2.41		0	2	1		CUE domain containing 1	mitochondrial ribosomal protein S23	NM_198013	NM_198013
-259	Scpep1	-	8980	Gm15698	-	chr11	88817000		---	2.905		0	2	1		serine carboxypeptidase 1	transcription elongation factor B (SIII), polypeptide 2 pseudogene	NM_029023	NM_029023
-1127	Nog	-	86536	4932411E22Rik	-	chr11	89165000		---	2.44		0	2	1		noggin	RIKEN cDNA 4932411E22 gene	NM_008711	NM_008711
-1627	Nog	-	86036	4932411E22Rik	-	chr11	89165500		---	2.44		0	2	1		noggin	RIKEN cDNA 4932411E22 gene	NM_008711	NM_008711
-238	4932411E22Rik	-	1899	Ankfn1	-	chr11	89280500		---	2.505		0	2	1		RIKEN cDNA 4932411E22 gene	ankyrin-repeat and fibronectin type III domain containing 1	NM_172534	NM_172534
18270	Pctp	-	1208	Pctp	-	chr11	89863000		---	2.945		0	2	1		phosphatidylcholine transfer protein	phosphatidylcholine transfer protein	NM_008796	NM_008796
18770	Pctp	-	708	Pctp	-	chr11	89863500		---	2.945		0	2	1		phosphatidylcholine transfer protein	phosphatidylcholine transfer protein	NM_008796	NM_008796
160692	Stxbp4	-	922	Stxbp4	-	chr11	90498500		---	2.66		0	2	1		syntaxin binding protein 4	syntaxin binding protein 4	NM_011505	NM_011505
161192	Stxbp4	-	422	Stxbp4	-	chr11	90499000		---	2.66		0	2	1		syntaxin binding protein 4	syntaxin binding protein 4	NM_011505	NM_011505
40996	Tom1l1	-	915	Tom1l1	-	chr11	90548000		---	3.075		0	2	1		target of myb1-like 1 (chicken)	target of myb1-like 1 (chicken)	NM_028011	NM_028011
41496	Tom1l1	-	415	Tom1l1	-	chr11	90548500		---	3.075		0	2	1		target of myb1-like 1 (chicken)	target of myb1-like 1 (chicken)	NM_028011	NM_028011
-1519631	Kif2b	-	2262	Car10	+	chr11	92958500		---	2.345		0	2	1		kinesin family member 2B	carbonic anhydrase 10	NM_028547	NM_028547
-165	Nme1	-	27404	Spag9	+	chr11	93830000		---	2.565		0	2	1		non-metastatic cells 1, protein (NM23A) expressed in	sperm associated antigen 9	NM_008704	NM_008704
45096	Spag9	+	84896	Spag9	+	chr11	93902500		---	2.71		0	2	1		sperm associated antigen 9	sperm associated antigen 9	NM_027569	NM_027569
46596	Spag9	+	83396	Spag9	+	chr11	93904000		---	3.25		0	2	1		sperm associated antigen 9	sperm associated antigen 9	NM_027569	NM_027569
482	Spag9	+	81396	Spag9	+	chr11	93906000		---	2.82		0	2	1		sperm associated antigen 9	sperm associated antigen 9	NM_001025428,NM_001025429,NM_001025430	NM_001025428,NM_001025429,NM_001025430
-83104	Spag9	+	2267	Tob1	+	chr11	94070500		---	2.83		0	2	1		sperm associated antigen 9	transducer of ErbB-2.1	NM_001025428,NM_001025429,NM_001025430	NM_001025428,NM_001025429,NM_001025430
-83604	Spag9	+	1767	Tob1	+	chr11	94071000		---	2.83		0	2	1		sperm associated antigen 9	transducer of ErbB-2.1	NM_001025428,NM_001025429,NM_001025430	NM_001025428,NM_001025429,NM_001025430
48892	Abcc3	-	790	Abcc3	-	chr11	94253500		---	2.25		0	2	1		ATP-binding cassette, sub-family C (CFTR/MRP), member 3	ATP-binding cassette, sub-family C (CFTR/MRP), member 3	NM_029600	NM_029600
765	Slc35b1	+	5966	Slc35b1	+	chr11	95247000		---	3.165		0	2	1		solute carrier family 35, member B1	solute carrier family 35, member B1	NM_016752	NM_016752
16361	Ngfr	-	2512	Ngfr	-	chr11	95446500		---	3.205		0	2	1		nerve growth factor receptor (TNFR superfamily, member 16)	nerve growth factor receptor (TNFR superfamily, member 16)	NM_033217	NM_033217
-65913	Phb	+	2380	Zfp652	+	chr11	95608000		---	2.63		0	2	1		prohibitin	zinc finger protein 652	NM_008831	NM_008831
-12955	Gngt2	+	4872	B4galnt2	-	chr11	95720000		---	2.51		0	2	1		guanine nucleotide binding protein (G protein), gamma transducing activity polypeptide 2	beta-1,4-N-acetyl-galactosaminyl transferase 2	NM_001038664	NM_001038664
-1742	Igf2bp1	-	16858	Gip	+	chr11	95869000		---	2.29		0	2	1		insulin-like growth factor 2 mRNA binding protein 1	gastric inhibitory polypeptide	NM_009951	NM_009951
-2242	Igf2bp1	-	16358	Gip	+	chr11	95869500		---	2.29		0	2	1		insulin-like growth factor 2 mRNA binding protein 1	gastric inhibitory polypeptide	NM_009951	NM_009951
-2742	Igf2bp1	-	15858	Gip	+	chr11	95870000		---	2.29		0	2	1		insulin-like growth factor 2 mRNA binding protein 1	gastric inhibitory polypeptide	NM_009951	NM_009951
-361	Hoxb8	+	959	Hoxb7	+	chr11	96147000		---	3.595		0	2	1		homeobox B8	homeobox B7	NM_010461	NM_010461
-8023	Hoxb7	+	984	Hoxb6	+	chr11	96159500		---	2.7		0	2	1		homeobox B7	homeobox B6	NM_010460	NM_010460
18561	Hoxb3	+	6244	Hoxb3	+	chr11	96203000		---	2.79		0	2	1		homeobox B3	homeobox B3	NM_001079869	NM_001079869
19061	Hoxb3	+	5744	Hoxb3	+	chr11	96203500		---	2.72		0	2	1		homeobox B3	homeobox B3	NM_001079869	NM_001079869
-1655	Snx11	-	9949	Cbx1	+	chr11	96640500		---	2.145		0	2	1		sorting nexin 11	chromobox homolog 1 (Drosophila HP1 beta)	NM_028965	NM_028965
7901	Cdk5rap3	-	795	Cdk5rap3	-	chr11	96777000		---	3.075		0	2	1		CDK5 regulatory subunit associated protein 3	CDK5 regulatory subunit associated protein 3	NM_030248	NM_030248
8401	Cdk5rap3	-	295	Cdk5rap3	-	chr11	96777500		---	3.075		0	2	1		CDK5 regulatory subunit associated protein 3	CDK5 regulatory subunit associated protein 3	NM_030248	NM_030248
-1974	Tbkbp1	-	8023	Kpnb1	-	chr11	97013000		---	2.865		0	2	1		TBK1 binding protein 1	karyopherin (importin) beta 1	NM_198100	NM_198100
-1422	Lasp1	+	593	B230217C12Rik	+	chr11	97701500		---	2.69		0	2	1		LIM and SH3 protein 1	RIKEN cDNA B230217C12 gene	NM_010688	NM_010688
-1922	Lasp1	+	93	B230217C12Rik	+	chr11	97702000		---	2.69		0	2	1		LIM and SH3 protein 1	RIKEN cDNA B230217C12 gene	NM_010688	NM_010688
-32	Fbxo47	-	39051	Plxdc1	-	chr11	97745500		---	3.145		0	2	1		F-box protein 47	plexin domain containing 1	NM_001081435	NM_001081435
-532	Fbxo47	-	38551	Plxdc1	-	chr11	97746000		---	3.145		0	2	1		F-box protein 47	plexin domain containing 1	NM_001081435	NM_001081435
-1032	Fbxo47	-	38051	Plxdc1	-	chr11	97746500		---	3.145		0	2	1		F-box protein 47	plexin domain containing 1	NM_001081435	NM_001081435
-1532	Fbxo47	-	37551	Plxdc1	-	chr11	97747000		---	3.145		0	2	1		F-box protein 47	plexin domain containing 1	NM_001081435	NM_001081435
-2806	Plxdc1	-	393	Arl5c	-	chr11	97850500		---	3.115		0	2	1		plexin domain containing 1	ADP-ribosylation factor-like 5C	NM_028199	NM_028199
39026	Med1	-	220	Med1	-	chr11	98054000		---	2.36		0	2	1		mediator complex subunit 1	mediator complex subunit 1	NM_013634,NM_001080118	NM_013634,NM_001080118
-280	Med1	-	10118	Cdk12	+	chr11	98054500		---	2.695		0	2	1		mediator complex subunit 1	cyclin-dependent kinase 12	NM_013634,NM_001080118	NM_013634,NM_001080118
303	Stard3	+	22412	Stard3	+	chr11	98220000		---	2.43		0	2	1		START domain containing 3	START domain containing 3	NM_021547	NM_021547
24596	Med24	-	249	Med24	-	chr11	98590500		---	3.045		0	2	1		mediator complex subunit 24	mediator complex subunit 24	NM_011869	NM_011869
-18944	Nr1d1	-	1582	Msl1	+	chr11	98655500		---	2.365		0	2	1		nuclear receptor subfamily 1, group D, member 1	male-specific lethal 1 homolog (Drosophila)	NM_145434	NM_145434
-1447	Krtap4-1	-	4427	Krtap4-2	-	chr11	99491000		---	2.66		0	2	1		keratin associated protein 4-1	keratin associated protein 4-2	NM_001048196	NM_001048196
-102	Krtap4-2	-	7925	Krtap4-7	-	chr11	99496500		---	2.315		0	2	1		keratin associated protein 4-2	keratin associated protein 4-7	NM_026807	NM_026807
-2273	Gm11595	-	4827	Krtap4-8	-	chr11	99636500		---	2.62		0	2	1		predicted gene 11595	keratin associated protein 4-8	NM_001126322	NM_001126322
-3543	Krtap4-8	-	1013	Krtap4-9	+	chr11	99645500		---	2.87		0	2	1		keratin associated protein 4-8	keratin associated protein 4-9	NM_001085547	NM_001085547
-581	Krtap4-16	-	21253	Krtap9-1	+	chr11	99713500		---	2.735		0	2	1		keratin associated protein 4-16	keratin associated protein 9-1	NM_001013823	NM_001013823
-1081	Krtap4-16	-	20753	Krtap9-1	+	chr11	99714000		---	2.735		0	2	1		keratin associated protein 4-16	keratin associated protein 9-1	NM_001013823	NM_001013823
-4686	Krtap9-1	+	500	Gm11567	+	chr11	99740000		---	2.49		0	2	1		keratin associated protein 9-1	predicted gene 11567	NM_015741	NM_015741
-285	Acly	-	17445	Ttc25	+	chr11	100389500		---	3.145		0	2	1		ATP citrate lyase	tetratricopeptide repeat domain 25	NM_134037	NM_134037
-785	Acly	-	16945	Ttc25	+	chr11	100390000		---	3.145		0	2	1		ATP citrate lyase	tetratricopeptide repeat domain 25	NM_134037	NM_134037
-2018	Dnajc7	-	768	Nkiras2	+	chr11	100483500		---	2.47		0	2	1		DnaJ (Hsp40) homolog, subfamily C, member 7	NFKB inhibitor interacting Ras-like protein 2	NM_019795	NM_019795
-5472	Atp6v0a1	+	938	Naglu	+	chr11	100930500		---	3.275		0	2	1		ATPase, H+ transporting, lysosomal V0 subunit A1	alpha-N-acetylglucosaminidase (Sanfilippo disease IIIB)	NM_016920	NM_016920
-5972	Atp6v0a1	+	438	Naglu	+	chr11	100931000		---	3.275		0	2	1		ATPase, H+ transporting, lysosomal V0 subunit A1	alpha-N-acetylglucosaminidase (Sanfilippo disease IIIB)	NM_016920	NM_016920
-681	Hsd17b1	+	1438	Coasy	+	chr11	100942500		---	4.24		0	2	1		hydroxysteroid (17-beta) dehydrogenase 1	Coenzyme A synthase	NM_010475	NM_010475
4873	1700113I22Rik	-	1647	1700113I22Rik	-	chr11	101285000		---	2.355		0	2	1		RIKEN cDNA 1700113I22 gene	RIKEN cDNA 1700113I22 gene	NM_026865	NM_026865
62923	Brca1	-	269	Brca1	-	chr11	101413000		---	3.06		0	2	1		breast cancer 1	breast cancer 1	NM_009764	NM_009764
-35901	Tmem106a	+	262	Rdm1	+	chr11	101489000		---	2.395		0	2	1		transmembrane protein 106A	RAD52 motif 1	NM_144830	NM_144830
-9605	Rdm1	+	19854	Arl4d	+	chr11	101507000		---	2.33		0	2	1		RAD52 motif 1	ADP-ribosylation factor-like 4D	NM_025654	NM_025654
-10105	Rdm1	+	19354	Arl4d	+	chr11	101507500		---	2.33		0	2	1		RAD52 motif 1	ADP-ribosylation factor-like 4D	NM_025654	NM_025654
-21605	Rdm1	+	7854	Arl4d	+	chr11	101519000		---	2.215		0	2	1		RAD52 motif 1	ADP-ribosylation factor-like 4D	NM_025654	NM_025654
-22105	Rdm1	+	7354	Arl4d	+	chr11	101519500		---	2.215		0	2	1		RAD52 motif 1	ADP-ribosylation factor-like 4D	NM_025654	NM_025654
-29105	Rdm1	+	354	Arl4d	+	chr11	101526500		---	2.535		0	2	1		RAD52 motif 1	ADP-ribosylation factor-like 4D	NM_025654	NM_025654
-214	Slc25a39	-	22635	Grn	+	chr11	102269000		---	2.505		0	2	1		solute carrier family 25, member 39	granulin	NM_026542	NM_026542
-714	Slc25a39	-	22135	Grn	+	chr11	102269500		---	2.505		0	2	1		solute carrier family 25, member 39	granulin	NM_026542	NM_026542
-28	Gpatch8	-	48244	Fzd2	+	chr11	102417500		---	2.705		0	2	1		G patch domain containing 8	frizzled homolog 2 (Drosophila)	NM_001159492	NM_001159492
-528	Gpatch8	-	47744	Fzd2	+	chr11	102418000		---	2.705		0	2	1		G patch domain containing 8	frizzled homolog 2 (Drosophila)	NM_001159492	NM_001159492
11999	Ccdc43	-	1039	Ccdc43	-	chr11	102558000		---	2.565		0	2	1		coiled-coil domain containing 43	coiled-coil domain containing 43	NM_025918	NM_025918
12499	Ccdc43	-	539	Ccdc43	-	chr11	102558500		---	2.565		0	2	1		coiled-coil domain containing 43	coiled-coil domain containing 43	NM_025918	NM_025918
-1667	Gjc1	-	29609	Higd1b	+	chr11	102668000		---	2.025		0	2	1		gap junction protein, gamma 1	HIG1 domain family, member 1B	NM_008122,NM_001159382,NM_001159383	NM_008122,NM_001159382,NM_001159383
-2167	Gjc1	-	29109	Higd1b	+	chr11	102668500		---	2.025		0	2	1		gap junction protein, gamma 1	HIG1 domain family, member 1B	NM_008122,NM_001159382,NM_001159383	NM_008122,NM_001159382,NM_001159383
18658	Kif18b	-	906	Kif18b	-	chr11	102785500		---	3.375		0	2	1		kinesin family member 18B	kinesin family member 18B	NM_197959	NM_197959
-1725	C1ql1	-	45869	Dcakd	-	chr11	102809500		---	2.81		0	2	1		complement component 1, q subcomponent-like 1	dephospho-CoA kinase domain containing	NM_011795	NM_011795
-11039	Dcakd	-	375	Nmt1	+	chr11	102889500		---	3.185		0	2	1		dephospho-CoA kinase domain containing	N-myristoyltransferase 1	NM_026551	NM_026551
125	Nmt1	+	37419	Nmt1	+	chr11	102890000		---	3.185		0	2	1		N-myristoyltransferase 1	N-myristoyltransferase 1	NM_008707	NM_008707
625	Nmt1	+	36919	Nmt1	+	chr11	102890500		---	3.185		0	2	1		N-myristoyltransferase 1	N-myristoyltransferase 1	NM_008707	NM_008707
-285	Map3k14	-	63813	Arhgap27	-	chr11	103129000		---	2.58		0	2	1		mitogen-activated protein kinase kinase kinase 14	Rho GTPase activating protein 27	NM_016896	NM_016896
46658	Cdc27	-	1434	Cdc27	-	chr11	104410500		---	2.83		0	2	1		cell division cycle 27 homolog (S. cerevisiae)	cell division cycle 27 homolog (S. cerevisiae)	NM_145436	NM_145436
24	Myl4	+	36533	Myl4	+	chr11	104412000		---	2.86		0	2	1		myosin, light polypeptide 4	myosin, light polypeptide 4	NM_010858	NM_010858
524	Myl4	+	36033	Myl4	+	chr11	104412500		---	2.86		0	2	1		myosin, light polypeptide 4	myosin, light polypeptide 4	NM_010858	NM_010858
-6649	Efcab3	+	2300	Mettl2	+	chr11	104985500		---	2.795		0	2	1		EF-hand calcium binding domain 3	methyltransferase like 2	NM_001081046	NM_001081046
-7149	Efcab3	+	1800	Mettl2	+	chr11	104986000		---	2.795		0	2	1		EF-hand calcium binding domain 3	methyltransferase like 2	NM_001081046	NM_001081046
-130951	March10	-	2299	Tanc2	+	chr11	105449000		---	1.99		0	2	1		membrane-associated ring finger (C3HC4) 10	tetratricopeptide repeat, ankyrin repeat and coiled-coil containing 2	NM_001039242	NM_001039242
-131451	March10	-	1799	Tanc2	+	chr11	105449500		---	1.99		0	2	1		membrane-associated ring finger (C3HC4) 10	tetratricopeptide repeat, ankyrin repeat and coiled-coil containing 2	NM_001039242	NM_001039242
-131951	March10	-	1299	Tanc2	+	chr11	105450000		---	1.99		0	2	1		membrane-associated ring finger (C3HC4) 10	tetratricopeptide repeat, ankyrin repeat and coiled-coil containing 2	NM_001039242	NM_001039242
15831	Ccdc47	-	1181	Ccdc47	-	chr11	106076500		---	2.515		0	2	1		coiled-coil domain containing 47	coiled-coil domain containing 47	NM_026009	NM_026009
6543	Ftsj3	-	116	Ftsj3	-	chr11	106117000		---	2.5		0	2	1		FtsJ homolog 3 (E. coli)	FtsJ homolog 3 (E. coli)	NM_025310	NM_025310
412	Ccdc45	+	29143	Ccdc45	+	chr11	106651000		---	3.835		0	2	1		coiled-coil domain containing 45	coiled-coil domain containing 45	NM_177088	NM_177088
912	Ccdc45	+	28643	Ccdc45	+	chr11	106651500		---	3.835		0	2	1		coiled-coil domain containing 45	coiled-coil domain containing 45	NM_177088	NM_177088
1412	Ccdc45	+	28143	Ccdc45	+	chr11	106652000		---	3.835		0	2	1		coiled-coil domain containing 45	coiled-coil domain containing 45	NM_177088	NM_177088
1912	Ccdc45	+	27643	Ccdc45	+	chr11	106652500		---	3.835		0	2	1		coiled-coil domain containing 45	coiled-coil domain containing 45	NM_177088	NM_177088
96612	Smurf2	-	1209	Smurf2	-	chr11	106780500		---	2.87		0	2	1		SMAD specific E3 ubiquitin protein ligase 2	SMAD specific E3 ubiquitin protein ligase 2	NM_025481	NM_025481
97112	Smurf2	-	709	Smurf2	-	chr11	106781000		---	2.87		0	2	1		SMAD specific E3 ubiquitin protein ligase 2	SMAD specific E3 ubiquitin protein ligase 2	NM_025481	NM_025481
159	Psmd12	+	18350	Psmd12	+	chr11	107341000		---	2.45		0	2	1		proteasome (prosome, macropain) 26S subunit, non-ATPase, 12	proteasome (prosome, macropain) 26S subunit, non-ATPase, 12	NM_025894	NM_025894
-23317	Gna13	+	1259	Amz2	+	chr11	109286000		---	2.485		0	2	1		guanine nucleotide binding protein, alpha 13	archaelysin family metallopeptidase 2	NM_010303	NM_010303
-23817	Gna13	+	759	Amz2	+	chr11	109286500		---	2.485		0	2	1		guanine nucleotide binding protein, alpha 13	archaelysin family metallopeptidase 2	NM_010303	NM_010303
-38297	Wipi1	-	1262	Prkar1a	+	chr11	109511000		---	3.245		0	2	1		WD repeat domain, phosphoinositide interacting 1	protein kinase, cAMP dependent regulatory, type I, alpha	NM_145940	NM_145940
-38797	Wipi1	-	762	Prkar1a	+	chr11	109511500		---	3.245		0	2	1		WD repeat domain, phosphoinositide interacting 1	protein kinase, cAMP dependent regulatory, type I, alpha	NM_145940	NM_145940
-370	Abca8b	-	29447	Abca8a	-	chr11	109857500		---	2.735		0	2	1		ATP-binding cassette, sub-family A (ABC1), member 8b	ATP-binding cassette, sub-family A (ABC1), member 8a	NM_013851	NM_013851
-806	AF251705	-	18041	Gm11710,Gm11711	-	chr11	114864000		---	2.825		0	2	1		cDNA sequence AF251705	predicted gene 11710	NM_134158	NM_134158
8162	Fdxr	-	783	Fdxr	-	chr11	115137500		---	2.515		0	2	1		ferredoxin reductase	ferredoxin reductase	NM_007997	NM_007997
-5967	C630004H02Rik	-	8229	Cdr2l	+	chr11	115235000		---	2.63		0	2	1		RIKEN cDNA C630004H02 gene	cerebellar degeneration-related protein 2-like	NM_175454	NM_175454
-56089	Grb2	-	746	2310067B10Rik	+	chr11	115626000		---	2.64		0	2	1		growth factor receptor bound protein 2	RIKEN cDNA 2310067B10 gene	NM_008163	NM_008163
448	Tsen54	+	7916	Tsen54	+	chr11	115676500		---	2.605		0	2	1		tRNA splicing endonuclease 54 homolog (S. cerevisiae)	tRNA splicing endonuclease 54 homolog (S. cerevisiae)	NM_029557	NM_029557
948	Tsen54	+	7416	Tsen54	+	chr11	115677000		---	2.605		0	2	1		tRNA splicing endonuclease 54 homolog (S. cerevisiae)	tRNA splicing endonuclease 54 homolog (S. cerevisiae)	NM_029557	NM_029557
39510	Recql5	-	820	Recql5	-	chr11	115793500		---	3.14		0	2	1		RecQ protein-like 5	RecQ protein-like 5	NM_130454	NM_130454
-222	Wbp2	-	18639	Trim47	-	chr11	115948500		---	2.535		0	2	1		WW domain binding protein 2	tripartite motif-containing 47	NM_016852	NM_016852
29021	Srp68	-	31	Srp68	-	chr11	116135500		---	2.73		0	2	1		signal recognition particle 68	signal recognition particle 68	NM_146032	NM_146032
-97832	Foxj1	-	907	Fam100b	+	chr11	116294500		---	2.84		0	2	1		forkhead box J1	family with sequence similarity 100, member B	NM_008240	NM_008240
-76339	Qrich2	-	2660	Sphk1	+	chr11	116392000		---	2.48		0	2	1		glutamine rich 2	sphingosine kinase 1	NM_001033267	NM_001033267
-77839	Qrich2	-	1160	Sphk1	+	chr11	116393500		---	2.565		0	2	1		glutamine rich 2	sphingosine kinase 1	NM_001033267	NM_001033267
1290	Srsf2	-	1908	Srsf2	-	chr11	116712500		---	3.075		0	2	1		serine/arginine-rich splicing factor 2	serine/arginine-rich splicing factor 2	NM_011358	NM_011358
-290861	Sept9	+	1102	Tnrc6c	+	chr11	117514500		---	2.805		0	2	1		septin 9	trinucleotide repeat containing 6C	NM_001113488	NM_001113488
263	Afmid	+	13719	Afmid	+	chr11	117687500		---	1.955		0	2	1		arylformamidase	arylformamidase	NM_027827	NM_027827
-9281	Afmid	+	50	Birc5	+	chr11	117710500		---	2.21		0	2	1		arylformamidase	baculoviral IAP repeat-containing 5	NM_027827	NM_027827
450	Birc5	+	6057	Birc5	+	chr11	117711000		---	2.21		0	2	1		baculoviral IAP repeat-containing 5	baculoviral IAP repeat-containing 5	NM_009689,NM_001012273	NM_009689,NM_001012273
-35944	Cyth1	-	10967	Usp36	-	chr11	118110000		---	2.795		0	2	1		cytohesin 1	ubiquitin specific peptidase 36	NM_001112700,NM_011180,NM_001112699	NM_001112700,NM_011180,NM_001112699
-36444	Cyth1	-	10467	Usp36	-	chr11	118110500		---	2.795		0	2	1		cytohesin 1	ubiquitin specific peptidase 36	NM_001112700,NM_011180,NM_001112699	NM_001112700,NM_011180,NM_001112699
-2773	Cbx8	-	33884	Cbx4	-	chr11	118905000		---	2.19		0	2	1		chromobox homolog 8 (Drosophila Pc class)	chromobox homolog 4 (Drosophila Pc class)	NM_013926	NM_013926
-109610	Slc26a11	+	1013	A730011L01Rik	+	chr11	119352000		---	2.495		0	2	1		solute carrier family 26, member 11	RIKEN cDNA A730011L01 gene	NM_178743	NM_178743
47216	Slc38a10	-	88	Slc38a10	-	chr11	120012500		---	2.77		0	2	1		solute carrier family 38, member 10	solute carrier family 38, member 10	NM_024249	NM_024249
-912	Slc38a10	-	80760	Bahcc1	+	chr11	120013500		---	2.77		0	2	1		solute carrier family 38, member 10	BAH domain and coiled-coil containing 1	NM_024249	NM_024249
29446	Csnk1d	-	147	Csnk1d	-	chr11	120852500		---	2.45		0	2	1		casein kinase 1, delta	casein kinase 1, delta	NM_027874,NM_139059	NM_027874,NM_139059
5598	BC017643	-	1079	BC017643	-	chr11	121089500		---	2.255		0	2	1		cDNA sequence BC017643	cDNA sequence BC017643	NM_144832	NM_144832
6098	BC017643	-	579	BC017643	-	chr11	121090000		---	2.255		0	2	1		cDNA sequence BC017643	cDNA sequence BC017643	NM_144832	NM_144832
-7921	BC017643	-	49	Narf	+	chr11	121098500		---	2.55		0	2	1		cDNA sequence BC017643	nuclear prelamin A recognition factor	NM_144832	NM_144832
55415	B3gntl1	-	953	B3gntl1	-	chr11	121533500		---	2.81		0	2	1		UDP-GlcNAc:betaGal beta-1,3-N-acetylglucosaminyltransferase-like 1	UDP-GlcNAc:betaGal beta-1,3-N-acetylglucosaminyltransferase-like 1	NM_178664	NM_178664
55915	B3gntl1	-	453	B3gntl1	-	chr11	121534000		---	2.81		0	2	1		UDP-GlcNAc:betaGal beta-1,3-N-acetylglucosaminyltransferase-like 1	UDP-GlcNAc:betaGal beta-1,3-N-acetylglucosaminyltransferase-like 1	NM_178664	NM_178664
-62651	Asxl2	+	3022	Dtnb	+	chr12	3569500		---	2.745		0	2	1		additional sex combs like 2 (Drosophila)	dystrobrevin, beta	NM_172421	NM_172421
-63151	Asxl2	+	2522	Dtnb	+	chr12	3570000		---	2.745		0	2	1		additional sex combs like 2 (Drosophila)	dystrobrevin, beta	NM_172421	NM_172421
-440	Ncoa1	-	115313	Itsn2	+	chr12	4484500		---	3.32		0	2	1		nuclear receptor coactivator 1	intersectin 2	NM_010881	NM_010881
-940	Ncoa1	-	114813	Itsn2	+	chr12	4485000		---	3.32		0	2	1		nuclear receptor coactivator 1	intersectin 2	NM_010881	NM_010881
-1440	Ncoa1	-	114313	Itsn2	+	chr12	4485500		---	3.32		0	2	1		nuclear receptor coactivator 1	intersectin 2	NM_010881	NM_010881
-1940	Ncoa1	-	113813	Itsn2	+	chr12	4486000		---	3.32		0	2	1		nuclear receptor coactivator 1	intersectin 2	NM_010881	NM_010881
-38928	Pfn4	+	413	0610009D07Rik	+	chr12	4824000		---	2.61		0	2	1		profilin family, member 4	RIKEN cDNA 0610009D07 gene	NM_028376	NM_028376
587	0610009D07Rik	+	9465	0610009D07Rik	+	chr12	4825000		---	2.61		0	2	1		RIKEN cDNA 0610009D07 gene	RIKEN cDNA 0610009D07 gene	NM_025323	NM_025323
-461284	Atad2b	+	2468982	Apob	+	chr12	5515500		---	2.935		0	2	1		ATPase family, AAA domain containing 2B	apolipoprotein B	NM_001099628	NM_001099628
70	1110057K04Rik	+	77558	1110057K04Rik	+	chr12	8215000		---	3.02		0	2	1		RIKEN cDNA 1110057K04 gene	RIKEN cDNA 1110057K04 gene	NM_172401	NM_172401
570	1110057K04Rik	+	77058	1110057K04Rik	+	chr12	8215500		---	3.02		0	2	1		RIKEN cDNA 1110057K04 gene	RIKEN cDNA 1110057K04 gene	NM_172401	NM_172401
-536300	Ttc32	+	1802	Osr1	+	chr12	9579500		---	3.035		0	2	1		tetratricopeptide repeat domain 32	odd-skipped related 1 (Drosophila)	NM_029321	NM_029321
-536800	Ttc32	+	1302	Osr1	+	chr12	9580000		---	3.035		0	2	1		tetratricopeptide repeat domain 32	odd-skipped related 1 (Drosophila)	NM_029321	NM_029321
-537300	Ttc32	+	802	Osr1	+	chr12	9580500		---	3.035		0	2	1		tetratricopeptide repeat domain 32	odd-skipped related 1 (Drosophila)	NM_029321	NM_029321
-786793	Osr1	+	2349	Nt5c1b	+	chr12	10374500		---	3.615		0	2	1		odd-skipped related 1 (Drosophila)	5'-nucleotidase, cytosolic IB	NM_011859	NM_011859
-787293	Osr1	+	1849	Nt5c1b	+	chr12	10375000		---	3.615		0	2	1		odd-skipped related 1 (Drosophila)	5'-nucleotidase, cytosolic IB	NM_011859	NM_011859
-18045	Vsnl1	-	1384	Rad51ap2	+	chr12	11461500		---	2.62		0	2	1		visinin-like 1	RAD51 associated protein 2	NM_012038	NM_012038
-18545	Vsnl1	-	884	Rad51ap2	+	chr12	11462000		---	2.62		0	2	1		visinin-like 1	RAD51 associated protein 2	NM_012038	NM_012038
-1295	Tubb2a-ps2	-	377944	Fam49a	+	chr12	11891000		---	3.24		0	2	1		tubulin, beta 2a, pseudogene 2	family with sequence similarity 49, member A	NR_003964	NR_003964
28888	Ddx1	-	980	Ddx1	-	chr12	13255000		---	2.77		0	2	1		DEAD (Asp-Glu-Ala-Asp) box polypeptide 1	DEAD (Asp-Glu-Ala-Asp) box polypeptide 1	NM_134040	NM_134040
3597	Fam84a	-	844	Fam84a	-	chr12	14158000		---	2.755		0	2	1		family with sequence similarity 84, member A	family with sequence similarity 84, member A	NM_029007	NM_029007
4097	Fam84a	-	344	Fam84a	-	chr12	14158500		---	2.755		0	2	1		family with sequence similarity 84, member A	family with sequence similarity 84, member A	NM_029007	NM_029007
-2156	Fam84a	-	1637532	Trib2	-	chr12	14161000		---	2.815		0	2	1		family with sequence similarity 84, member A	tribbles homolog 2 (Drosophila)	NM_029007	NM_029007
-308	Greb1	-	9832	E2f6	+	chr12	16808000		---	2.48		0	2	1		gene regulated by estrogen in breast cancer protein	E2F transcription factor 6	NM_015764	NM_015764
-1308	Greb1	-	8832	E2f6	+	chr12	16809000		---	2.445		0	2	1		gene regulated by estrogen in breast cancer protein	E2F transcription factor 6	NM_015764	NM_015764
10547	Pqlc3	-	862	Pqlc3	-	chr12	17006000		---	2.91		0	2	1		PQ loop repeat containing	PQ loop repeat containing	NM_172574	NM_172574
-306	Kcnf1	-	89400	Pdia6	+	chr12	17184000		---	3.125		0	2	1		potassium voltage-gated channel, subfamily F, member 1	protein disulfide isomerase associated 6	NM_201531	NM_201531
-806	Kcnf1	-	88900	Pdia6	+	chr12	17184500		---	3.125		0	2	1		potassium voltage-gated channel, subfamily F, member 1	protein disulfide isomerase associated 6	NM_201531	NM_201531
-1306	Kcnf1	-	88400	Pdia6	+	chr12	17185000		---	3.125		0	2	1		potassium voltage-gated channel, subfamily F, member 1	protein disulfide isomerase associated 6	NM_201531	NM_201531
-22464	Atp6v1c2	-	1298	Nol10	+	chr12	17354000		---	3.605		0	2	1		ATPase, H+ transporting, lysosomal V1 subunit C2	nucleolar protein 10	NM_133699,NM_001159632	NM_133699,NM_001159632
-113099	Nol10	+	1678	Odc1	+	chr12	17550000		---	2.885		0	2	1		nucleolar protein 10	ornithine decarboxylase, structural 1	NM_001008421	NM_001008421
-113599	Nol10	+	1178	Odc1	+	chr12	17550500		---	2.885		0	2	1		nucleolar protein 10	ornithine decarboxylase, structural 1	NM_001008421	NM_001008421
504	Taf1b	+	59229	Taf1b	+	chr12	25184000		---	2.19		0	2	1		TATA box binding protein (Tbp)-associated factor, RNA polymerase I, B	TATA box binding protein (Tbp)-associated factor, RNA polymerase I, B	NM_020614	NM_020614
-33247	Grhl1	+	638	Klf11	+	chr12	25335500		---	2.455		0	2	1		grainyhead-like 1 (Drosophila)	Kruppel-like factor 11	NM_145890	NM_145890
-115490	Rrm2	+	1963	Mboat2	+	chr12	25514500		---	3.14		0	2	1		ribonucleotide reductase M2	membrane bound O-acyltransferase domain containing 2	NM_009104	NM_009104
-116490	Rrm2	+	963	Mboat2	+	chr12	25515500		---	3.14		0	2	1		ribonucleotide reductase M2	membrane bound O-acyltransferase domain containing 2	NM_009104	NM_009104
-1543	Id2	-	1209162	Rnf144a	-	chr12	25782500		---	2.48		0	2	1		inhibitor of DNA binding 2	ring finger protein 144A	NM_010496	NM_010496
-2043	Id2	-	1208662	Rnf144a	-	chr12	25783000		---	2.48		0	2	1		inhibitor of DNA binding 2	ring finger protein 144A	NM_010496	NM_010496
270	Tssc1	+	115356	Tssc1	+	chr12	29437000		---	2.58		0	2	1		tumor suppressing subtransferable candidate 1	tumor suppressing subtransferable candidate 1	NM_201357	NM_201357
770	Tssc1	+	114856	Tssc1	+	chr12	29437500		---	2.58		0	2	1		tumor suppressing subtransferable candidate 1	tumor suppressing subtransferable candidate 1	NM_201357	NM_201357
-210307	Sntg2	-	807	Tmem18	+	chr12	31268500		---	2.38		0	2	1		syntrophin, gamma 2	transmembrane protein 18	NM_172951	NM_172951
-210807	Sntg2	-	307	Tmem18	+	chr12	31269000		---	2.38		0	2	1		syntrophin, gamma 2	transmembrane protein 18	NM_172951	NM_172951
17810	Acp1	-	477	Acp1	-	chr12	31596000		---	2.795		0	2	1		acid phosphatase 1, soluble	acid phosphatase 1, soluble	NM_021330,NM_001110239	NM_021330,NM_001110239
467	Sh3yl1	+	48014	Sh3yl1	+	chr12	31597000		---	2.55		0	2	1		Sh3 domain YSC-like 1	Sh3 domain YSC-like 1	NM_013709	NM_013709
-2095	Cbll1	-	18183	Slc26a4	-	chr12	32186500		---	2.525		0	2	1		Casitas B-lineage lymphoma-like 1	solute carrier family 26, member 4	NM_134048	NM_134048
-1309	Dus4l	-	50731	Gpr22	-	chr12	32341000		---	2.13		0	2	1		dihydrouridine synthase 4-like (S. cerevisiae)	G protein-coupled receptor 22	NM_028002	NM_028002
-1256	Gpr22	-	211340	Hbp1	-	chr12	32400000		---	3.03		0	2	1		G protein-coupled receptor 22	high mobility group box transcription factor 1	NM_175191	NM_175191
-175989	Atxn7l1	+	2488	Twistnb	+	chr12	34112000		---	3.165		0	2	1		ataxin 7-like 1	TWIST neighbor	NM_028139,NM_001033436	NM_028139,NM_001033436
-176489	Atxn7l1	+	1988	Twistnb	+	chr12	34112500		---	3.165		0	2	1		ataxin 7-like 1	TWIST neighbor	NM_028139,NM_001033436	NM_028139,NM_001033436
-176989	Atxn7l1	+	1488	Twistnb	+	chr12	34113000		---	3.165		0	2	1		ataxin 7-like 1	TWIST neighbor	NM_028139,NM_001033436	NM_028139,NM_001033436
-453746	Hdac9	-	1932	Prps1l1	+	chr12	35667500		---	2.955		0	2	1		histone deacetylase 9	phosphoribosyl pyrophosphate synthetase 1-like 1	NM_024124	NM_024124
-40183	Agr3	+	3011	Agr2	+	chr12	36716500		---	2.65		0	2	1		anterior gradient homolog 3 (Xenopus laevis)	anterior gradient 2 (Xenopus laevis)	NM_207531	NM_207531
1224	Ankmy2	+	29802	Ankmy2	+	chr12	36885000		---	3.445		0	2	1		ankyrin repeat and MYND domain containing 2	ankyrin repeat and MYND domain containing 2	NM_178910,NM_146033	NM_178910,NM_146033
-1711	1700108M19Rik	-	94255	Sostdc1	+	chr12	36946500		---	2.875		0	2	1		RIKEN cDNA 1700108M19 gene	sclerostin domain containing 1	NM_027699	NM_027699
-418469	Ispd	+	632	Meox2	+	chr12	37834500		---	2.83		0	2	1		isoprenoid synthase domain containing	mesenchyme homeobox 2	NM_178629	NM_178629
-297981	Tmem195	+	791	Dgkb	+	chr12	38606500		---	2.665		0	2	1		transmembrane protein 195	diacylglycerol kinase, beta	NM_178767	NM_178767
209	Dgkb	+	752497	Dgkb	+	chr12	38607500		---	2.585		0	2	1		diacylglycerol kinase, beta	diacylglycerol kinase, beta	NM_178681	NM_178681
709	Dgkb	+	751997	Dgkb	+	chr12	38608000		---	2.585		0	2	1		diacylglycerol kinase, beta	diacylglycerol kinase, beta	NM_178681	NM_178681
-145503	Dgkb	+	1396	Etv1	+	chr12	39505500		---	3.055		0	2	1		diacylglycerol kinase, beta	ets variant gene 1	NM_178681	NM_178681
-4307530	Stxbp6	-	869	Foxg1	+	chr12	50483000		---	2.605		0	2	1		syntaxin binding protein 6 (amisyn)	forkhead box G1	NM_144552	NM_144552
-4308030	Stxbp6	-	369	Foxg1	+	chr12	50483500		---	2.605		0	2	1		syntaxin binding protein 6 (amisyn)	forkhead box G1	NM_144552	NM_144552
3507	Foxg1	+	353	Foxg1	+	chr12	50487500		---	3.435		0	2	1		forkhead box G1	forkhead box G1	NM_008241	NM_008241
-2647	Foxg1	+	138	3110039M20Rik	+	chr12	50490500		---	3.84		0	2	1		forkhead box G1	RIKEN cDNA 3110039M20 gene	NM_008241	NM_008241
362	3110039M20Rik	+	17332	3110039M20Rik	+	chr12	50491000		---	3.84		0	2	1		RIKEN cDNA 3110039M20 gene	RIKEN cDNA 3110039M20 gene	NR_026733	NR_026733
-2742	G2e3	+	1066	Scfd1	+	chr12	52477500		---	3.405		0	2	1		G2/M-phase specific E3 ubiquitin ligase	Sec1 family domain containing 1	NM_001015099	NM_001015099
-3242	G2e3	+	566	Scfd1	+	chr12	52478000		---	3.405		0	2	1		G2/M-phase specific E3 ubiquitin ligase	Sec1 family domain containing 1	NM_001015099	NM_001015099
-140917	Scfd1	+	2441	Coch	+	chr12	52692000		---	2.645		0	2	1		Sec1 family domain containing 1	coagulation factor C homolog (Limulus polyphemus)	NM_029825	NM_029825
-141417	Scfd1	+	1941	Coch	+	chr12	52692500		---	2.645		0	2	1		Sec1 family domain containing 1	coagulation factor C homolog (Limulus polyphemus)	NM_029825	NM_029825
79872	Strn3	-	2374	Strn3	-	chr12	52790500		---	3.755		0	2	1		striatin, calmodulin binding protein 3	striatin, calmodulin binding protein 3	NM_052973	NM_052973
-977	Hectd1	-	45359	Heatr5a	-	chr12	52931500		---	3.83		0	2	1		HECT domain containing 1	HEAT repeat containing 5A	NM_144788	NM_144788
-204054	Nubpl	+	1063	Arhgap5	+	chr12	53616000		---	3.06		0	2	1		nucleotide binding protein-like	Rho GTPase activating protein 5	NM_029760	NM_029760
-129162	Arhgap5	+	2369	Akap6	+	chr12	53798000		---	2.64		0	2	1		Rho GTPase activating protein 5	A kinase (PRKA) anchor protein 6	NM_009706	NM_009706
-1665	Egln3	-	439860	1110002B05Rik	-	chr12	55306500		---	3.135		0	2	1		EGL nine homolog 3 (C. elegans)	RIKEN cDNA 1110002B05 gene	NM_028133	NM_028133
-1148	Eapp	-	49343	Snx6	-	chr12	55798000		---	2.73		0	2	1		E2F-associated phosphoprotein	sorting nexin 6	NM_025456	NM_025456
-177	Baz1a	-	59147	2700097O09Rik	-	chr12	56087500		---	3.14		0	2	1		bromodomain adjacent to zinc finger domain 1A	RIKEN cDNA 2700097O09 gene	NM_013815	NM_013815
-677	Baz1a	-	58647	2700097O09Rik	-	chr12	56088000		---	3.14		0	2	1		bromodomain adjacent to zinc finger domain 1A	RIKEN cDNA 2700097O09 gene	NM_013815	NM_013815
1518	Srp54a	+	33354	Srp54a	+	chr12	56183000		---	3.835		0	2	1		signal recognition particle 54A	signal recognition particle 54A	NM_011899	NM_011899
2018	Srp54a	+	32854	Srp54a	+	chr12	56183500		---	3.835		0	2	1		signal recognition particle 54A	signal recognition particle 54A	NM_011899	NM_011899
674	Srp54a	+	108681	Srp54a	+	chr12	56257000		---	3.365		0	2	1		signal recognition particle 54A	signal recognition particle 54A	NM_011899	NM_011899
536	Srp54c	+	32007	Srp54c	+	chr12	56332000		---	4.38		0	2	1		signal recognition particle 54C	signal recognition particle 54C	NM_001100110	NM_001100110
-15022	1110008L16Rik	+	1383	Psma6	+	chr12	56498500		---	2.71		0	2	1		RIKEN cDNA 1110008L16 gene	proteasome (prosome, macropain) subunit, alpha type 6	NM_025373	NM_025373
-16022	1110008L16Rik	+	383	Psma6	+	chr12	56499500		---	2.49		0	2	1		RIKEN cDNA 1110008L16 gene	proteasome (prosome, macropain) subunit, alpha type 6	NM_025373	NM_025373
117	Psma6	+	19438	Psma6	+	chr12	56500000		---	2.49		0	2	1		proteasome (prosome, macropain) subunit, alpha type 6	proteasome (prosome, macropain) subunit, alpha type 6	NM_011968	NM_011968
617	Psma6	+	18938	Psma6	+	chr12	56500500		---	2.49		0	2	1		proteasome (prosome, macropain) subunit, alpha type 6	proteasome (prosome, macropain) subunit, alpha type 6	NM_011968	NM_011968
-2041	Slc25a21	-	30898	Gm5081	+	chr12	58300500		---	2.82		0	2	1		solute carrier family 25 (mitochondrial oxodicarboxylate carrier), member 21	predicted gene 5081	NM_172577	NM_172577
-2541	Slc25a21	-	30398	Gm5081	+	chr12	58301000		---	2.82		0	2	1		solute carrier family 25 (mitochondrial oxodicarboxylate carrier), member 21	predicted gene 5081	NM_172577	NM_172577
-2392	Foxa1	-	15601	4921506M07Rik	+	chr12	58649500		---	2.48		0	2	1		forkhead box A1	RIKEN cDNA 4921506M07 gene	NM_008259	NM_008259
52630	Sec23a	-	1004	Sec23a	-	chr12	60112000		---	2.33		0	2	1		SEC23A (S. cerevisiae)	SEC23A (S. cerevisiae)	NM_009147	NM_009147
53130	Sec23a	-	504	Sec23a	-	chr12	60112500		---	2.33		0	2	1		SEC23A (S. cerevisiae)	SEC23A (S. cerevisiae)	NM_009147	NM_009147
53630	Sec23a	-	4	Sec23a	-	chr12	60113000		---	3.115		0	2	1		SEC23A (S. cerevisiae)	SEC23A (S. cerevisiae)	NM_009147	NM_009147
-3071755	Lrfn5	+	897	Gm527	+	chr12	66018000		---	2.44		0	2	1		leucine rich repeat and fibronectin type III domain containing 5	predicted gene 527	NM_178714	NM_178714
-575	Fkbp3	-	1092	Fancm	+	chr12	66175500		---	2.595		0	2	1		FK506 binding protein 3	Fanconi anemia, complementation group M	NM_013902	NM_013902
-1810	Mdga2	-	1934711	Rps29	-	chr12	68324000		---	3.445		0	2	1		MAM domain containing glycosylphosphatidylinositol anchor 2	ribosomal protein S29	NM_207010	NM_207010
-2310	Mdga2	-	1934211	Rps29	-	chr12	68324500		---	3.445		0	2	1		MAM domain containing glycosylphosphatidylinositol anchor 2	ribosomal protein S29	NM_207010	NM_207010
-2810	Mdga2	-	1933711	Rps29	-	chr12	68325000		---	3.445		0	2	1		MAM domain containing glycosylphosphatidylinositol anchor 2	ribosomal protein S29	NM_207010	NM_207010
-443	Rps29	-	9300	Ppil5	+	chr12	70260500		---	2.775		0	2	1		ribosomal protein S29	peptidylprolyl isomerase (cyclophilin) like 5	NM_009093	NM_009093
-943	Rps29	-	8800	Ppil5	+	chr12	70261000		---	2.775		0	2	1		ribosomal protein S29	peptidylprolyl isomerase (cyclophilin) like 5	NM_009093	NM_009093
-84	1110034A24Rik	-	3265	Pole2	-	chr12	70299500		---	2.945		0	2	1		RIKEN cDNA 1110034A24 gene	polymerase (DNA directed), epsilon 2 (p59 subunit)	NM_027269	NM_027269
25235	Pole2	-	1177	Pole2	-	chr12	70328000		---	3.045		0	2	1		polymerase (DNA directed), epsilon 2 (p59 subunit)	polymerase (DNA directed), epsilon 2 (p59 subunit)	NM_011133	NM_011133
-11552	Klhdc1	+	1167	Klhdc2	+	chr12	70396500		---	2.63		0	2	1		kelch domain containing 1	kelch domain containing 2	NM_178253	NM_178253
-12052	Klhdc1	+	667	Klhdc2	+	chr12	70397000		---	2.63		0	2	1		kelch domain containing 1	kelch domain containing 2	NM_178253	NM_178253
-847	Sdccag1	-	14136	Arf6	+	chr12	70459000		---	2.55		0	2	1		serologically defined colon cancer antigen 1	ADP-ribosylation factor 6	NM_025441	NM_025441
32062	L2hgdh	-	2305	L2hgdh	-	chr12	70823500		---	2.75		0	2	1		L-2-hydroxyglutarate dehydrogenase	L-2-hydroxyglutarate dehydrogenase	NM_145443	NM_145443
32562	L2hgdh	-	1805	L2hgdh	-	chr12	70824000		---	2.75		0	2	1		L-2-hydroxyglutarate dehydrogenase	L-2-hydroxyglutarate dehydrogenase	NM_145443	NM_145443
36703	Pygl	-	104	Pygl	-	chr12	71328500		---	2.455		0	2	1		liver glycogen phosphorylase	liver glycogen phosphorylase	NM_133198	NM_133198
-399	Trim9	-	105140	Tmx1	+	chr12	71449000		---	2.59		0	2	1		tripartite motif-containing 9	thioredoxin-related transmembrane protein 1	NM_001110203	NM_001110203
-1338	Timm9	-	171970	Dact1	+	chr12	72239000		---	2.645		0	2	1		translocase of inner mitochondrial membrane 9 homolog (yeast)	dapper homolog 1, antagonist of beta-catenin (xenopus)	NM_013896,NM_001024854,NM_001024853	NM_013896,NM_001024854,NM_001024853
157	1810048J11Rik	+	43700	1810048J11Rik	+	chr12	73637500		---	2.82		0	2	1		RIKEN cDNA 1810048J11 gene	RIKEN cDNA 1810048J11 gene	NM_026327	NM_026327
657	1810048J11Rik	+	43200	1810048J11Rik	+	chr12	73638000		---	2.82		0	2	1		RIKEN cDNA 1810048J11 gene	RIKEN cDNA 1810048J11 gene	NM_026327	NM_026327
-94685	Dhrs7	-	2090	Ppm1a	+	chr12	73860500		---	2.42		0	2	1		dehydrogenase/reductase (SDR family) member 7	protein phosphatase 1A, magnesium dependent, alpha isoform	NM_025522	NM_025522
-95185	Dhrs7	-	1590	Ppm1a	+	chr12	73861000		---	2.42		0	2	1		dehydrogenase/reductase (SDR family) member 7	protein phosphatase 1A, magnesium dependent, alpha isoform	NM_025522	NM_025522
-618	Tmem30b	-	38027	Prkch	+	chr12	74648000		---	2.5		0	2	1		transmembrane protein 30B	protein kinase C, eta	NM_178715	NM_178715
-128329	Prkch	+	1353	Hif1a	+	chr12	75007500		---	2.72		0	2	1		protein kinase C, eta	hypoxia inducible factor 1, alpha subunit	NM_008856	NM_008856
-128829	Prkch	+	853	Hif1a	+	chr12	75008000		---	2.72		0	2	1		protein kinase C, eta	hypoxia inducible factor 1, alpha subunit	NM_008856	NM_008856
38419	Wdr89	-	524	Wdr89	-	chr12	76770000		---	2.855		0	2	1		WD repeat domain 89	WD repeat domain 89	NM_028203	NM_028203
-853	Sgpp1	-	81804	Syne2	+	chr12	76837500		---	3.435		0	2	1		sphingosine-1-phosphate phosphatase 1	synaptic nuclear envelope 2	NM_030750	NM_030750
-1353	Sgpp1	-	81304	Syne2	+	chr12	76838000		---	3.435		0	2	1		sphingosine-1-phosphate phosphatase 1	synaptic nuclear envelope 2	NM_030750	NM_030750
-1853	Sgpp1	-	80804	Syne2	+	chr12	76838500		---	3.435		0	2	1		sphingosine-1-phosphate phosphatase 1	synaptic nuclear envelope 2	NM_030750	NM_030750
106	Mthfd1	+	64290	Mthfd1	+	chr12	77356500		---	2.515		0	2	1		methylenetetrahydrofolate dehydrogenase (NADP+ dependent), methenyltetrahydrofolate cyclohydrolase, formyltetrahydrofolate synthase	methylenetetrahydrofolate dehydrogenase (NADP+ dependent), methenyltetrahydrofolate cyclohydrolase, formyltetrahydrofolate synthase	NM_138745	NM_138745
-125077	Hspa2	+	1546	Plekhg3	+	chr12	77633000		---	3.23		0	2	1		heat shock protein 2	pleckstrin homology domain containing, family G (with RhoGef domain) member 3	NM_008301	NM_008301
-125577	Hspa2	+	1046	Plekhg3	+	chr12	77633500		---	3.23		0	2	1		heat shock protein 2	pleckstrin homology domain containing, family G (with RhoGef domain) member 3	NM_008301	NM_008301
-265	Max	-	276507	Fut8	+	chr12	78063500		---	2.41		0	2	1		Max protein	fucosyltransferase 8	NM_008558,NM_001146176	NM_008558,NM_001146176
-747526	Fut8	+	3220	Gphn	+	chr12	79324500		---	2.565		0	2	1		fucosyltransferase 8	gephyrin	NM_016893	NM_016893
-748026	Fut8	+	2720	Gphn	+	chr12	79325000		---	2.565		0	2	1		fucosyltransferase 8	gephyrin	NM_016893	NM_016893
-748526	Fut8	+	2220	Gphn	+	chr12	79325500		---	2.565		0	2	1		fucosyltransferase 8	gephyrin	NM_016893	NM_016893
-749026	Fut8	+	1720	Gphn	+	chr12	79326000		---	2.565		0	2	1		fucosyltransferase 8	gephyrin	NM_016893	NM_016893
-4775	Gphn	+	2161	Fam71d	+	chr12	79790500		---	3.41		0	2	1		gephyrin	family with sequence similarity 71, member D	NM_172952	NM_172952
-12001	Fam71d	+	2507	Mpp5	+	chr12	79847500		---	3.965		0	2	1		family with sequence similarity 71, member D	membrane protein, palmitoylated 5 (MAGUK p55 subfamily member 5)	NM_027597	NM_027597
942	Eif2s1	+	23997	Eif2s1	+	chr12	79964000		---	4.27		0	2	1		eukaryotic translation initiation factor 2, subunit 1 alpha	eukaryotic translation initiation factor 2, subunit 1 alpha	NM_026114	NM_026114
1442	Eif2s1	+	23497	Eif2s1	+	chr12	79964500		---	4.27		0	2	1		eukaryotic translation initiation factor 2, subunit 1 alpha	eukaryotic translation initiation factor 2, subunit 1 alpha	NM_026114	NM_026114
1232	Rad51l1	+	516177	Rad51l1	+	chr12	80399500		---	3.99		0	2	1		RAD51-like 1 (S. cerevisiae)	RAD51-like 1 (S. cerevisiae)	NM_009014	NM_009014
5254	Zfp36l1	-	0	Zfp36l1	-	chr12	81214000		---	2.585		0	2	1		zinc finger protein 36, C3H type-like 1	zinc finger protein 36, C3H type-like 1	NM_007564	NM_007564
-1500	Zfp36l1	-	53033	Actn1	-	chr12	81215500		---	2.965		0	2	1		zinc finger protein 36, C3H type-like 1	actinin, alpha 1	NM_007564	NM_007564
-2000	Zfp36l1	-	52533	Actn1	-	chr12	81216000		---	2.965		0	2	1		zinc finger protein 36, C3H type-like 1	actinin, alpha 1	NM_007564	NM_007564
-24474	Dcaf5	-	2201	Exd2	+	chr12	81562000		---	2.835		0	2	1		DDB1 and CUL4 associated factor 5	exonuclease 3'-5' domain containing 2	NM_177267	NM_177267
-24974	Dcaf5	-	1701	Exd2	+	chr12	81562500		---	2.835		0	2	1		DDB1 and CUL4 associated factor 5	exonuclease 3'-5' domain containing 2	NM_177267	NM_177267
-1152	Erh	-	110433	Gm1568	-	chr12	81746000		---	2.23		0	2	1		enhancer of rudimentary homolog (Drosophila)	predicted gene 1568	NM_007951	NM_007951
-106	Synj2bp	-	25570	Adam21	-	chr12	82634000		---	2.85		0	2	1		synaptojanin 2 binding protein	a disintegrin and metallopeptidase domain 21	NM_025292	NM_025292
-2106	Synj2bp	-	23570	Adam21	-	chr12	82636000		---	2.77		0	2	1		synaptojanin 2 binding protein	a disintegrin and metallopeptidase domain 21	NM_025292	NM_025292
-2606	Synj2bp	-	23070	Adam21	-	chr12	82636500		---	2.77		0	2	1		synaptojanin 2 binding protein	a disintegrin and metallopeptidase domain 21	NM_025292	NM_025292
20450	Med6	-	945	Med6	-	chr12	82695000		---	2.565		0	2	1		mediator of RNA polymerase II transcription, subunit 6 homolog (yeast)	mediator of RNA polymerase II transcription, subunit 6 homolog (yeast)	NM_027213	NM_027213
20950	Med6	-	445	Med6	-	chr12	82695500		---	2.565		0	2	1		mediator of RNA polymerase II transcription, subunit 6 homolog (yeast)	mediator of RNA polymerase II transcription, subunit 6 homolog (yeast)	NM_027213	NM_027213
457316	Dpf3	-	1158	Dpf3	-	chr12	84827500		---	3.535		0	2	1		D4, zinc and double PHD fingers, family 3	D4, zinc and double PHD fingers, family 3	NM_058212	NM_058212
-903	Zfyve1	-	34183	Rbm25	+	chr12	84939000		---	4.185		0	2	1		zinc finger, FYVE domain containing 1	RNA binding motif protein 25	NM_183154	NM_183154
16234	Fam161b	-	271	Fam161b	-	chr12	85702500		---	2.465		0	2	1		family with sequence similarity 161, member B	family with sequence similarity 161, member B	NM_172581	NM_172581
4	Coq6	+	11740	Coq6	+	chr12	85703000		---	2.465		0	2	1		coenzyme Q6 homolog (yeast)	coenzyme Q6 homolog (yeast)	NM_172582	NM_172582
504	Coq6	+	11240	Coq6	+	chr12	85703500		---	2.465		0	2	1		coenzyme Q6 homolog (yeast)	coenzyme Q6 homolog (yeast)	NM_172582	NM_172582
33694	Entpd5	-	1479	Entpd5	-	chr12	85748500		---	2.57		0	2	1		ectonucleoside triphosphate diphosphohydrolase 5	ectonucleoside triphosphate diphosphohydrolase 5	NM_007647,NM_001026214	NM_007647,NM_001026214
34194	Entpd5	-	979	Entpd5	-	chr12	85749000		---	2.57		0	2	1		ectonucleoside triphosphate diphosphohydrolase 5	ectonucleoside triphosphate diphosphohydrolase 5	NM_007647,NM_001026214	NM_007647,NM_001026214
18333	Aldh6a1	-	1900	Aldh6a1	-	chr12	85790000		---	3.88		0	2	1		aldehyde dehydrogenase family 6, subfamily A1	aldehyde dehydrogenase family 6, subfamily A1	NM_134042	NM_134042
-24084	Abcd4	-	1345	7420416P09Rik	+	chr12	85982500		---	2.41		0	2	1		ATP-binding cassette, sub-family D (ALD), member 4	RIKEN cDNA 7420416P09 gene	NM_008992	NM_008992
-2438	Npc2	-	7661	Ltbp2	-	chr12	86116500		---	2.845		0	2	1		Niemann Pick type C2	latent transforming growth factor beta binding protein 2	NM_023409	NM_023409
51902	1110018G07Rik	-	836	1110018G07Rik	-	chr12	86311000		---	2.63		0	2	1		RIKEN cDNA 1110018G07 gene	RIKEN cDNA 1110018G07 gene	NM_178065	NM_178065
-80833	Tmed10	-	18350	Fos	+	chr12	86796500		---	2.625		0	2	1		transmembrane emp24-like trafficking protein 10 (yeast)	FBJ osteosarcoma oncogene	NM_026775	NM_026775
-97333	Tmed10	-	1850	Fos	+	chr12	86813000		---	2.8		0	2	1		transmembrane emp24-like trafficking protein 10 (yeast)	FBJ osteosarcoma oncogene	NM_026775	NM_026775
841	Ttll5	+	228350	Ttll5	+	chr12	87166500		---	2.795		0	2	1		tubulin tyrosine ligase-like family, member 5	tubulin tyrosine ligase-like family, member 5	NM_001081423	NM_001081423
-3509	Tgfb3	-	12	1700019E19Rik	+	chr12	87423500		---	2.73		0	2	1		transforming growth factor, beta 3	RIKEN cDNA 1700019E19 gene	NM_009368	NM_009368
488	1700019E19Rik	+	79406	1700019E19Rik	+	chr12	87424000		---	2.73		0	2	1		RIKEN cDNA 1700019E19 gene	RIKEN cDNA 1700019E19 gene	NM_029601	NM_029601
-154423	Esrrb	+	2649	Vash1	+	chr12	88017000		---	2.605		0	2	1		estrogen related receptor, beta	vasohibin 1	NM_011934	NM_011934
-154923	Esrrb	+	2149	Vash1	+	chr12	88017500		---	2.605		0	2	1		estrogen related receptor, beta	vasohibin 1	NM_011934	NM_011934
-1239	6430527G18Rik	-	61360	2310044G17Rik	+	chr12	88227000		---	3.48		0	2	1		RIKEN cDNA 6430527G18 gene	RIKEN cDNA 2310044G17 gene	NM_145836	NM_145836
487	Tmem63c	+	62989	Tmem63c	+	chr12	88368000		---	2.475		0	2	1		transmembrane protein 63c	transmembrane protein 63c	NM_172583	NM_172583
823	Ahsa1	+	6402	Ahsa1	+	chr12	88608500		---	2.535		0	2	1		AHA1, activator of heat shock protein ATPase homolog 1 (yeast)	AHA1, activator of heat shock protein ATPase homolog 1 (yeast)	NM_146036	NM_146036
-76193	Gm2016	+	446	Oog1	+	chr12	89192500		---	2.735		0	2	1		predicted gene 2016	oogenesin 1	NM_001122662	NM_001122662
54	Oog1	+	6120	Oog1	+	chr12	89193000		---	2.735		0	2	1		oogenesin 1	oogenesin 1	NM_178657	NM_178657
5468	Gm10436	-	838	Gm10436	-	chr12	89419500		---	2.955		0	2	1		predicted gene 10436	predicted gene 10436	NM_001105254	NM_001105254
-1294	Gm5039	-	37744	Adck1	+	chr12	89561500		---	2.45		0	2	1		eukaryotic translation initiation factor 1A pseudogene	aarF domain containing kinase 1	NR_003647	NR_003647
-1622	Dio2	-	258431	4930534B04Rik	-	chr12	91978500		---	2.395		0	2	1		deiodinase, iodothyronine, type II	RIKEN cDNA 4930534B04 gene	NM_010050	NM_010050
-15651	4930534B04Rik	-	932	Tshr	+	chr12	92638500		---	2.735		0	2	1		RIKEN cDNA 4930534B04 gene	thyroid stimulating hormone receptor	NM_181815	NM_181815
-1903	Sel1l	-	3840935	Flrt2	+	chr12	93089500		---	2.625		0	2	1		sel-1 suppressor of lin-12-like (C. elegans)	fibronectin leucine rich transmembrane protein 2	NM_001039089,NM_011344	NM_001039089,NM_011344
-3841903	Sel1l	-	935	Flrt2	+	chr12	96929500		---	2.565		0	2	1		sel-1 suppressor of lin-12-like (C. elegans)	fibronectin leucine rich transmembrane protein 2	NM_001039089,NM_011344	NM_001039089,NM_011344
65	Flrt2	+	92921	Flrt2	+	chr12	96930500		---	2.565		0	2	1		fibronectin leucine rich transmembrane protein 2	fibronectin leucine rich transmembrane protein 2	NM_201518	NM_201518
-953	Galc	-	8366	Gpr65	+	chr12	99498500		---	3.495		0	2	1		galactosylceramidase	G-protein coupled receptor 65	NM_008079	NM_008079
57050	Ptpn21	-	855	Ptpn21	-	chr12	99972000		---	2.915		0	2	1		protein tyrosine phosphatase, non-receptor type 21	protein tyrosine phosphatase, non-receptor type 21	NM_011877,NM_001146199	NM_011877,NM_001146199
-145	Ptpn21	-	12177	Zc3h14	+	chr12	99973000		---	2.7		0	2	1		protein tyrosine phosphatase, non-receptor type 21	zinc finger CCCH type containing 14	NM_011877,NM_001146199	NM_011877,NM_001146199
22323	Zc3h14	+	18482	Zc3h14	+	chr12	100007500		---	2.53		0	2	1		zinc finger CCCH type containing 14	zinc finger CCCH type containing 14	NM_029334,NM_001008506,NM_001160107,NR_027648	NM_029334,NM_001008506,NM_001160107,NR_027648
22823	Zc3h14	+	17982	Zc3h14	+	chr12	100008000		---	2.53		0	2	1		zinc finger CCCH type containing 14	zinc finger CCCH type containing 14	NM_029334,NM_001008506,NM_001160107,NR_027648	NM_029334,NM_001008506,NM_001160107,NR_027648
-16306	Eml5	-	2783	Ttc8	+	chr12	100156000		---	2.595		0	2	1		echinoderm microtubule associated protein like 5	tetratricopeptide repeat domain 8	NM_001081191	NM_001081191
-18806	Eml5	-	283	Ttc8	+	chr12	100158500		---	3.115		0	2	1		echinoderm microtubule associated protein like 5	tetratricopeptide repeat domain 8	NM_001081191	NM_001081191
179	Ttc8	+	62448	Ttc8	+	chr12	100159000		---	2.74		0	2	1		tetratricopeptide repeat domain 8	tetratricopeptide repeat domain 8	NM_198311	NM_198311
-9074	Tdp1	+	1617	Kcnk13	+	chr12	101202500		---	2.89		0	2	1		tyrosyl-DNA phosphodiesterase 1	potassium channel, subfamily K, member 13	NM_028354	NM_028354
-38637	BC002230	-	1250	Calm1	+	chr12	101436500		---	2.74		0	2	1		cDNA sequence BC002230	calmodulin 1	NM_183155	NM_183155
-9217	Tc2n	-	25774	Fbln5	-	chr12	102959000		---	2.325		0	2	1		tandem C2 domains, nuclear	fibulin 5	NM_028924,NM_001082976	NM_028924,NM_001082976
71726	Fbln5	-	765	Fbln5	-	chr12	103056500		---	2.635		0	2	1		fibulin 5	fibulin 5	NM_011812	NM_011812
-2108	Atxn3	-	15683	Cpsf2	+	chr12	103198500		---	3.065		0	2	1		ataxin 3	cleavage and polyadenylation specific factor 2	NM_029705	NM_029705
-393	D230037D09Rik	+	7484	LOC100233175	-	chr12	103984000		---	2.59		0	2	1		RIKEN cDNA D230037D09 gene	hypothetical protein LOC100233175	NM_177140	NM_177140
-893	D230037D09Rik	+	6984	LOC100233175	-	chr12	103984500		---	2.59		0	2	1		RIKEN cDNA D230037D09 gene	hypothetical protein LOC100233175	NM_177140	NM_177140
-384	Btbd7	-	20515	Cox8c	+	chr12	104117000		---	2.4		0	2	1		BTB (POZ) domain containing 7	cytochrome c oxidase, subunit VIIIc	NM_172806	NM_172806
-1510	Ddx24	-	6920	Ifi27l1	+	chr12	104665500		---	2.51		0	2	1		DEAD (Asp-Glu-Ala-Asp) box polypeptide 24	interferon, alpha-inducible protein 27 like 1	NM_001159502,NM_020494	NM_001159502,NM_020494
624	Ifi27l2a	-	869	Ifi27l2a	-	chr12	104681000		---	2.725		0	2	1		interferon, alpha-inducible protein 27 like 2A	interferon, alpha-inducible protein 27 like 2A	NM_029803	NM_029803
-33347	Serpina12	-	173	Serpina4-ps1	+	chr12	105316000		---	2.585		0	2	1		serine (or cysteine) peptidase inhibitor, clade A (alpha-1 antiproteinase, antitrypsin), member 12	serine (or cysteine) peptidase inhibitor, clade A, member 4, pseudogene 1	NM_026535	NM_026535
327	Serpina4-ps1	+	8630	Serpina4-ps1	+	chr12	105316500		---	2.585		0	2	1		serine (or cysteine) peptidase inhibitor, clade A, member 4, pseudogene 1	serine (or cysteine) peptidase inhibitor, clade A, member 4, pseudogene 1	NR_002861	NR_002861
-58918	Serpina3c	-	1753	Serpina3g	+	chr12	105451000		---	3.135		0	2	1		serine (or cysteine) peptidase inhibitor, clade A, member 3C	serine (or cysteine) peptidase inhibitor, clade A, member 3G	NM_008458	NM_008458
-15205	Serpina3j	+	2695	Serpina3k	+	chr12	105574000		---	2.535		0	2	1		serine (or cysteine) peptidase inhibitor, clade A (alpha-1 antiproteinase, antitrypsin), member 3J	serine (or cysteine) peptidase inhibitor, clade A, member 3K	NM_001101472	NM_001101472
-16705	Serpina3j	+	1195	Serpina3k	+	chr12	105575500		---	3.205		0	2	1		serine (or cysteine) peptidase inhibitor, clade A (alpha-1 antiproteinase, antitrypsin), member 3J	serine (or cysteine) peptidase inhibitor, clade A, member 3K	NM_001101472	NM_001101472
3305	Serpina3k	+	3949	Serpina3k	+	chr12	105580000		---	3.56		0	2	1		serine (or cysteine) peptidase inhibitor, clade A, member 3K	serine (or cysteine) peptidase inhibitor, clade A, member 3K	NM_011458	NM_011458
4305	Serpina3k	+	2949	Serpina3k	+	chr12	105581000		---	3.56		0	2	1		serine (or cysteine) peptidase inhibitor, clade A, member 3K	serine (or cysteine) peptidase inhibitor, clade A, member 3K	NM_011458	NM_011458
-41051	Serpina3k	+	373	Serpina3m	+	chr12	105625000		---	2.835		0	2	1		serine (or cysteine) peptidase inhibitor, clade A, member 3K	serine (or cysteine) peptidase inhibitor, clade A, member 3M	NM_011458	NM_011458
127	Serpina3m	+	6967	Serpina3m	+	chr12	105625500		---	2.835		0	2	1		serine (or cysteine) peptidase inhibitor, clade A, member 3M	serine (or cysteine) peptidase inhibitor, clade A, member 3M	NM_009253	NM_009253
-11033	Serpina3m	+	1417	Serpina3n	+	chr12	105643500		---	2.555		0	2	1		serine (or cysteine) peptidase inhibitor, clade A, member 3M	serine (or cysteine) peptidase inhibitor, clade A, member 3N	NM_009253	NM_009253
-1054	Gsc	-	213451	Dicer1	-	chr12	105712500		---	3.66		0	2	1		goosecoid homeobox	Dicer1, Dcr-1 homolog (Drosophila)	NM_010351	NM_010351
-14726	Eml1	+	429	Evl	+	chr12	109792500		---	3.535		0	2	1		echinoderm microtubule associated protein like 1	Ena-vasodilator stimulated phosphoprotein	NM_001043335	NM_001043335
-89503	Degs2	-	1520	Yy1	+	chr12	110030000		---	2.505		0	2	1		degenerative spermatocyte homolog 2 (Drosophila), lipid desaturase	YY1 transcription factor	NM_027299	NM_027299
519	Wdr25	+	133660	Wdr25	+	chr12	110133000		---	2.85		0	2	1		WD repeat domain 25	WD repeat domain 25	NM_177602	NM_177602
1019	Wdr25	+	133160	Wdr25	+	chr12	110133500		---	2.77		0	2	1		WD repeat domain 25	WD repeat domain 25	NM_177602	NM_177602
1519	Wdr25	+	132660	Wdr25	+	chr12	110134000		---	2.77		0	2	1		WD repeat domain 25	WD repeat domain 25	NM_177602	NM_177602
-422340	Wdr25	+	2432	Dlk1	+	chr12	110689000		---	2.485		0	2	1		WD repeat domain 25	delta-like 1 homolog (Drosophila)	NM_177602	NM_177602
-422840	Wdr25	+	1932	Dlk1	+	chr12	110689500		---	2.485		0	2	1		WD repeat domain 25	delta-like 1 homolog (Drosophila)	NM_177602	NM_177602
319	Mark3	+	80930	Mark3	+	chr12	112813500		---	2.395		0	2	1		MAP/microtubule affinity-regulating kinase 3	MAP/microtubule affinity-regulating kinase 3	NM_021516,NM_022801	NM_021516,NM_022801
-3021	Ckb	-	2815	Trmt61a	+	chr12	112913500		---	2.355		0	2	1		creatine kinase, brain	tRNA methyltransferase 61 homolog A (S. cerevisiae)	NM_021273	NM_021273
-15716	Aspg	+	2918	Kif26a	+	chr12	113381500		---	2.415		0	2	1		asparaginase homolog (S. cerevisiae)	kinesin family member 26A	NM_001081169	NM_001081169
278	Crip1	+	1590	Crip1	+	chr12	114390500		---	2.735		0	2	1		cysteine-rich protein 1 (intestinal)	cysteine-rich protein 1 (intestinal)	NM_007763	NM_007763
-2499875	Adam6a	+	1434	Zfp386	+	chr12	117284500		---	3.39		0	2	1		a disintegrin and metallopeptidase domain 6A	zinc finger protein 386 (Kruppel-like)	NM_174885	NM_174885
-2502	Wdr60	-	15694	Esyt2	+	chr12	117504000		---	2.965		0	2	1		WD repeat domain 60	extended synaptotagmin-like protein 2	NM_146039	NM_146039
-17002	Wdr60	-	1194	Esyt2	+	chr12	117518500		---	2.115		0	2	1		WD repeat domain 60	extended synaptotagmin-like protein 2	NM_146039	NM_146039
-984	Dnahc11	-	34905	Sp4	-	chr12	119438500		---	2.86		0	2	1		dynein, axonemal, heavy chain 11	trans-acting transcription factor 4	NM_010060	NM_010060
74725	Itgb8	-	749	Itgb8	-	chr12	120476000		---	2.73		0	2	1		integrin beta 8	integrin beta 8	NM_177290	NM_177290
-751	Itgb8	-	---	---	---	chr12	120477500		---	2.685		0	2	1		integrin beta 8	null	NM_177290	NM_177290
-1251	Itgb8	-	---	---	---	chr12	120478000		---	2.685		0	2	1		integrin beta 8	null	NM_177290	NM_177290
-30436	Calml3	-	3002	Calm4	+	chr13	3834000		---	3.365		0	2	1		calmodulin-like 3	calmodulin 4	NM_027416	NM_027416
-24676	Net1	-	6440	Tubal3	+	chr13	3917500		---	2.425		0	2	1		neuroepithelial cell transforming gene 1	tubulin, alpha-like 3	NM_001047159,NM_019671	NM_001047159,NM_019671
-905	Ucn3	-	113336	Akr1c14	+	chr13	3945500		---	2.4		0	2	1		urocortin 3	aldo-keto reductase family 1, member C14	NM_031250	NM_031250
-37123	Akr1c18	-	3432	Akr1c13	+	chr13	4187000		---	2.705		0	2	1		aldo-keto reductase family 1, member C18	aldo-keto reductase family 1, member C13	NM_134066	NM_134066
-37623	Akr1c18	-	2932	Akr1c13	+	chr13	4187500		---	2.705		0	2	1		aldo-keto reductase family 1, member C18	aldo-keto reductase family 1, member C13	NM_134066	NM_134066
10583	Akr1c12	-	645	Akr1c12	-	chr13	4278000		---	3.215		0	2	1		aldo-keto reductase family 1, member C12	aldo-keto reductase family 1, member C12	NM_013777	NM_013777
-355	Akr1c12	-	154588	Akr1c6	+	chr13	4279000		---	3.15		0	2	1		aldo-keto reductase family 1, member C12	aldo-keto reductase family 1, member C6	NM_013777	NM_013777
-153355	Akr1c12	-	1588	Akr1c6	+	chr13	4432000		---	3.005		0	2	1		aldo-keto reductase family 1, member C12	aldo-keto reductase family 1, member C6	NM_013777	NM_013777
-153855	Akr1c12	-	1088	Akr1c6	+	chr13	4432500		---	3.005		0	2	1		aldo-keto reductase family 1, member C12	aldo-keto reductase family 1, member C6	NM_013777	NM_013777
16096	Akr1c20	-	79	Akr1c20	-	chr13	4522500		---	3.485		0	2	1		aldo-keto reductase family 1, member C20	aldo-keto reductase family 1, member C20	NM_054080	NM_054080
-421	Akr1c20	-	50320	Akr1c21	+	chr13	4523000		---	3.485		0	2	1		aldo-keto reductase family 1, member C20	aldo-keto reductase family 1, member C21	NM_054080	NM_054080
15765	Akr1e1	-	910	Akr1e1	-	chr13	4607500		---	2.475		0	2	1		aldo-keto reductase family 1, member E1	aldo-keto reductase family 1, member E1	NM_018859	NM_018859
-1590	Akr1e1	-	1250734	Klf6	+	chr13	4610000		---	2.965		0	2	1		aldo-keto reductase family 1, member E1	Kruppel-like factor 6	NM_018859	NM_018859
-2090	Akr1e1	-	1250234	Klf6	+	chr13	4610500		---	2.93		0	2	1		aldo-keto reductase family 1, member E1	Kruppel-like factor 6	NM_018859	NM_018859
-2590	Akr1e1	-	1249734	Klf6	+	chr13	4611000		---	2.93		0	2	1		aldo-keto reductase family 1, member E1	Kruppel-like factor 6	NM_018859	NM_018859
-676861	Klf6	+	902	Pitrm1	+	chr13	6546500		---	3.3		0	2	1		Kruppel-like factor 6	pitrilysin metallepetidase 1	NM_011803	NM_011803
270	Idi1	+	6116	Idi1	+	chr13	8885500		---	2.395		0	2	1		isopentenyl-diphosphate delta isomerase	isopentenyl-diphosphate delta isomerase	NM_145360	NM_145360
-58884	Idi1	+	1608	Idi2	+	chr13	8950500		---	2.75		0	2	1		isopentenyl-diphosphate delta isomerase	isopentenyl-diphosphate delta isomerase 2	NM_145360	NM_145360
-59384	Idi1	+	1108	Idi2	+	chr13	8951000		---	2.75		0	2	1		isopentenyl-diphosphate delta isomerase	isopentenyl-diphosphate delta isomerase 2	NM_145360	NM_145360
-59884	Idi1	+	608	Idi2	+	chr13	8951500		---	2.75		0	2	1		isopentenyl-diphosphate delta isomerase	isopentenyl-diphosphate delta isomerase 2	NM_145360	NM_145360
-95742	Gtpbp4	-	2150	Larp4b	+	chr13	9091000		---	3.775		0	2	1		GTP binding protein 4	La ribonucleoprotein domain family, member 4B	NM_027000	NM_027000
-1046	Zmynd11	-	110358	Chrm3	-	chr13	9765500		---	2.91		0	2	1		zinc finger, MYND domain containing 11	cholinergic receptor, muscarinic 3, cardiac	NM_144516	NM_144516
-54501	Actn2	-	141	Heatr1	+	chr13	12487500		---	2.935		0	2	1		actinin alpha 2	HEAT repeat containing 1	NM_033268	NM_033268
-243	Lgals8	-	15174	Edaradd	-	chr13	12554000		---	2.645		0	2	1		lectin, galactose binding, soluble 8	EDAR (ectodysplasin-A receptor)-associated death domain	NM_018886	NM_018886
-655	Prl2c3	-	195390	Prl2c2	-	chr13	12893000		---	4.6		0	2	1		prolactin family 2, subfamily c, member 3	prolactin family 2, subfamily c, member 2	NM_011118	NM_011118
-2155	Prl2c3	-	193890	Prl2c2	-	chr13	12894500		---	4.6		0	2	1		prolactin family 2, subfamily c, member 3	prolactin family 2, subfamily c, member 2	NM_011118	NM_011118
-2655	Prl2c3	-	193390	Prl2c2	-	chr13	12895000		---	4.6		0	2	1		prolactin family 2, subfamily c, member 3	prolactin family 2, subfamily c, member 2	NM_011118	NM_011118
-2403	Prl2c2	-	175048	Prl2c5	+	chr13	13100000		---	4.55		0	2	1		prolactin family 2, subfamily c, member 2	prolactin family 2, subfamily c, member 5	NM_031191	NM_031191
-174403	Prl2c2	-	3048	Prl2c5	+	chr13	13272000		---	4.405		0	2	1		prolactin family 2, subfamily c, member 2	prolactin family 2, subfamily c, member 5	NM_031191	NM_031191
-176403	Prl2c2	-	1048	Prl2c5	+	chr13	13274000		---	4.405		0	2	1		prolactin family 2, subfamily c, member 2	prolactin family 2, subfamily c, member 5	NM_031191	NM_031191
-125338	Gng4	+	1440	B3galnt2	+	chr13	14045500		---	2.355		0	2	1		guanine nucleotide binding protein (G protein), gamma 4	UDP-GalNAc:betaGlcNAc beta 1,3-galactosaminyltransferase, polypeptide 2	NM_010317	NM_010317
942	Arid4b	+	134870	Arid4b	+	chr13	14157000		---	3.055		0	2	1		AT rich interactive domain 4B (RBP1-like)	AT rich interactive domain 4B (RBP1-like)	NM_194262,NM_198122	NM_194262,NM_198122
1442	Arid4b	+	134370	Arid4b	+	chr13	14157500		---	3.055		0	2	1		AT rich interactive domain 4B (RBP1-like)	AT rich interactive domain 4B (RBP1-like)	NM_194262,NM_198122	NM_194262,NM_198122
-3560	Psma2	+	1011	AW209491	+	chr13	14721500		---	2.915		0	2	1		proteasome (prosome, macropain) subunit, alpha type 2	expressed sequence AW209491	NM_008944	NM_008944
754	2810021B07Rik	+	2939	2810021B07Rik	+	chr13	17788000		---	2.725		0	2	1		RIKEN cDNA 2810021B07 gene	RIKEN cDNA 2810021B07 gene	NM_025479	NM_025479
-449	Rala	-	43536	1600012F09Rik	-	chr13	18036500		---	2.87		0	2	1		v-ral simian leukemia viral oncogene homolog A (ras related)	RIKEN cDNA 1600012F09 gene	NM_019491	NM_019491
-329	1600012F09Rik	-	131293	Pou6f2	-	chr13	18085500		---	2.635		0	2	1		RIKEN cDNA 1600012F09 gene	POU domain, class 6, transcription factor 2	NM_025904	NM_025904
-829	1600012F09Rik	-	130793	Pou6f2	-	chr13	18086000		---	2.635		0	2	1		RIKEN cDNA 1600012F09 gene	POU domain, class 6, transcription factor 2	NM_025904	NM_025904
-127	Pou6f2	-	335167	Vps41	+	chr13	18474000		---	2.935		0	2	1		POU domain, class 6, transcription factor 2	vacuolar protein sorting 41 (yeast)	NM_175006	NM_175006
-332127	Pou6f2	-	3167	Vps41	+	chr13	18806000		---	3.3		0	2	1		POU domain, class 6, transcription factor 2	vacuolar protein sorting 41 (yeast)	NM_175006	NM_175006
-332627	Pou6f2	-	2667	Vps41	+	chr13	18806500		---	3.3		0	2	1		POU domain, class 6, transcription factor 2	vacuolar protein sorting 41 (yeast)	NM_175006	NM_175006
-374	Gpr141	-	360793	Elmo1	+	chr13	19916500		---	3.24		0	2	1		G protein-coupled receptor 141	engulfment and cell motility 1, ced-12 homolog (C. elegans)	NM_181754	NM_181754
-874	Gpr141	-	360293	Elmo1	+	chr13	19917000		---	3.24		0	2	1		G protein-coupled receptor 141	engulfment and cell motility 1, ced-12 homolog (C. elegans)	NM_181754	NM_181754
-332	Olfr1370	-	59145	Olfr263-ps1	+	chr13	21165500		---	2.68		0	2	1		olfactory receptor 1370	olfactory receptor 263, pseudogene 1	NM_146535	NM_146535
-832	Olfr1370	-	58645	Olfr263-ps1	+	chr13	21166000		---	2.68		0	2	1		olfactory receptor 1370	olfactory receptor 263, pseudogene 1	NM_146535	NM_146535
-2332	Olfr1370	-	57145	Olfr263-ps1	+	chr13	21167500		---	2.83		0	2	1		olfactory receptor 1370	olfactory receptor 263, pseudogene 1	NM_146535	NM_146535
-56832	Olfr1370	-	2645	Olfr263-ps1	+	chr13	21222000		---	2.245		0	2	1		olfactory receptor 1370	olfactory receptor 263, pseudogene 1	NM_146535	NM_146535
-7274	Trim27	+	86297	Gpx5	-	chr13	21292000		---	2.185		0	2	1		tripartite motif-containing 27	glutathione peroxidase 5	NM_009054	NM_009054
-7774	Trim27	+	85797	Gpx5	-	chr13	21292500		---	2.185		0	2	1		tripartite motif-containing 27	glutathione peroxidase 5	NM_009054	NM_009054
-7144	Nkapl	-	3275	Zkscan4	+	chr13	21567500		---	2.205		0	2	1		NFKB activating protein-like	zinc finger with KRAB and SCAN domains 4	NM_025719	NM_025719
-7644	Nkapl	-	2775	Zkscan4	+	chr13	21568000		---	2.205		0	2	1		NFKB activating protein-like	zinc finger with KRAB and SCAN domains 4	NM_025719	NM_025719
-2173	Olfr1366	-	14908	Olfr1535	-	chr13	21632000		---	2.975		0	2	1		olfactory receptor 1366	olfactory receptor 1535	NM_146283	NM_146283
-2673	Olfr1366	-	14408	Olfr1535	-	chr13	21632500		---	2.975		0	2	1		olfactory receptor 1366	olfactory receptor 1535	NM_146283	NM_146283
-1611	Olfr1535	-	15878	Olfr1364	-	chr13	21649500		---	4.12		0	2	1		olfactory receptor 1535	olfactory receptor 1364	NM_207572	NM_207572
-2111	Olfr1535	-	15378	Olfr1364	-	chr13	21650000		---	4.12		0	2	1		olfactory receptor 1535	olfactory receptor 1364	NM_207572	NM_207572
-2611	Olfr1535	-	14878	Olfr1364	-	chr13	21650500		---	4.12		0	2	1		olfactory receptor 1535	olfactory receptor 1364	NM_207572	NM_207572
-677	Olfr1364	-	35909	Olfr1362	-	chr13	21667000		---	2.63		0	2	1		olfactory receptor 1364	olfactory receptor 1362	NM_146540	NM_146540
-1177	Olfr1364	-	35409	Olfr1362	-	chr13	21667500		---	2.63		0	2	1		olfactory receptor 1364	olfactory receptor 1362	NM_146540	NM_146540
-664	Olfr1362	-	25948	Olfr11	-	chr13	21704500		---	2.76		0	2	1		olfactory receptor 1362	olfactory receptor 11	NM_146744	NM_146744
-2164	Olfr1362	-	24448	Olfr11	-	chr13	21706000		---	2.99		0	2	1		olfactory receptor 1362	olfactory receptor 11	NM_146744	NM_146744
-110	Olfr11	-	18736	Olfr1361	-	chr13	21731500		---	3.355		0	2	1		olfactory receptor 11	olfactory receptor 1361	NM_146542	NM_146542
-2110	Olfr11	-	16736	Olfr1361	-	chr13	21733500		---	3.075		0	2	1		olfactory receptor 11	olfactory receptor 1361	NM_146542	NM_146542
-2610	Olfr11	-	16236	Olfr1361	-	chr13	21734000		---	3.075		0	2	1		olfactory receptor 11	olfactory receptor 1361	NM_146542	NM_146542
-1810	Olfr1361	-	12869	Olfr1359,Olfr1360	-	chr13	21753000		---	3.045		0	2	1		olfactory receptor 1361	olfactory receptor 1359	NM_146541	NM_146541
-2310	Olfr1361	-	12369	Olfr1359,Olfr1360	-	chr13	21753500		---	3.045		0	2	1		olfactory receptor 1361	olfactory receptor 1359	NM_146541	NM_146541
-2810	Olfr1361	-	11869	Olfr1359,Olfr1360	-	chr13	21754000		---	3.045		0	2	1		olfactory receptor 1361	olfactory receptor 1359	NM_146541	NM_146541
-3016	Hist1h3h	+	966	Hist1h2bm	+	chr13	21813000		---	2.49		0	2	1		histone cluster 1, H3h	histone cluster 1, H2bm	NM_178206	NM_178206
-11653	Hist1h2bm	+	964	Hist1h4j	+	chr13	21826000		---	2.57		0	2	1		histone cluster 1, H2bm	histone cluster 1, H4j	NM_178200	NM_178200
-14224	Hist1h4j	+	562	Hist1h4k	-	chr13	21841500		---	3.14		0	2	1		histone cluster 1, H4j	histone cluster 1, H4k	NM_178210	NM_178210
-1128	Hist1h2bn	+	24251	Hist1h1b	-	chr13	21847500		---	3.28		0	2	1		histone cluster 1, H2bn	histone cluster 1, H1b	NM_178201	NM_178201
-1577	Hist1h1b	-	783	Hist1h3i	-	chr13	21874000		---	2.565		0	2	1		histone cluster 1, H1b	histone cluster 1, H3i	NM_020034	NM_020034
-2077	Hist1h1b	-	283	Hist1h3i	-	chr13	21874500		---	2.565		0	2	1		histone cluster 1, H1b	histone cluster 1, H3i	NM_020034	NM_020034
217	Hist1h3i	-	266	Hist1h3i	-	chr13	21875000		---	2.565		0	2	1		histone cluster 1, H3i	histone cluster 1, H3i	NM_178207	NM_178207
-234	Hist1h3i	-	3194	Hist1h2an	-	chr13	21875500		---	2.565		0	2	1		histone cluster 1, H3i	histone cluster 1, H2an	NM_178207	NM_178207
-2234	Hist1h3i	-	1194	Hist1h2an	-	chr13	21877500		---	2.88		0	2	1		histone cluster 1, H3i	histone cluster 1, H2an	NM_178207	NM_178207
-2734	Hist1h3i	-	694	Hist1h2an	-	chr13	21878000		---	2.88		0	2	1		histone cluster 1, H3i	histone cluster 1, H2an	NM_178207	NM_178207
2220	Gm11277,Gm13646	-	1568	Gm11277,Gm13646	-	chr13	21900500		---	3.46		0	2	1		predicted gene 11277	predicted gene 11277	NM_001110555,NM_001097979	NM_001110555,NM_001097979
-106601	Gm11277,Gm13646	+	962	Zfp184	+	chr13	22036000		---	3.04		0	2	1		predicted gene 11277	zinc finger protein 184 (Kruppel-like)	NM_001110555,NM_001097979	NM_001110555,NM_001097979
-107101	Gm11277,Gm13646	+	462	Zfp184	+	chr13	22036500		---	3.04		0	2	1		predicted gene 11277	zinc finger protein 184 (Kruppel-like)	NM_001110555,NM_001097979	NM_001110555,NM_001097979
-79	Hist1h2ah	-	255	Hist1h2bk	+	chr13	22127500		---	2.9		0	2	1		histone cluster 1, H2ah	histone cluster 1, H2bk	NM_175659	NM_175659
245	Hist1h2bk	+	136	Hist1h2bk	+	chr13	22128000		---	2.915		0	2	1		histone cluster 1, H2bk	histone cluster 1, H2bk	NM_175665	NM_175665
-364	Hist1h2bk	+	4184	Hist1h4i	-	chr13	22128500		---	2.915		0	2	1		histone cluster 1, H2bk	histone cluster 1, H4i	NM_175665	NM_175665
-3864	Hist1h2bk	+	684	Hist1h4i	-	chr13	22132000		---	3.03		0	2	1		histone cluster 1, H2bk	histone cluster 1, H4i	NM_175665	NM_175665
-4364	Hist1h2bk	+	184	Hist1h4i	-	chr13	22132500		---	3.03		0	2	1		histone cluster 1, H2bk	histone cluster 1, H4i	NM_175665	NM_175665
-43021	Hist1h2bj	+	1246	Vmn1r188	+	chr13	22178500		---	3.315		0	2	1		histone cluster 1, H2bj	vomeronasal 1 receptor 188	NM_178198	NM_178198
-106	Vmn1r190-ps	-	41514	Vmn1r192	-	chr13	22237500		---	2.64		0	2	1		vomeronasal 1 receptor 190, pseudogene	vomeronasal 1 receptor 192	NM_145846	NM_145846
-606	Vmn1r190-ps	-	41014	Vmn1r192	-	chr13	22238000		---	2.64		0	2	1		vomeronasal 1 receptor 190, pseudogene	vomeronasal 1 receptor 192	NM_145846	NM_145846
771	Vmn1r193	-	189	Vmn1r193	-	chr13	22311500		---	2.63		0	2	1		vomeronasal 1 receptor 193	vomeronasal 1 receptor 193	NM_134225	NM_134225
-1811	Vmn1r193	-	22583	Vmn1r194	+	chr13	22313500		---	3.26		0	2	1		vomeronasal 1 receptor 193	vomeronasal 1 receptor 194	NM_134225	NM_134225
-2311	Vmn1r193	-	22083	Vmn1r194	+	chr13	22314000		---	3.26		0	2	1		vomeronasal 1 receptor 193	vomeronasal 1 receptor 194	NM_134225	NM_134225
-2811	Vmn1r193	-	21583	Vmn1r194	+	chr13	22314500		---	3.26		0	2	1		vomeronasal 1 receptor 193	vomeronasal 1 receptor 194	NM_134225	NM_134225
-32026	Vmn1r194	+	1230	Vmn1r195	+	chr13	22369000		---	2.77		0	2	1		vomeronasal 1 receptor 194	vomeronasal 1 receptor 195	NM_001080972	NM_001080972
-32526	Vmn1r194	+	730	Vmn1r195	+	chr13	22369500		---	2.77		0	2	1		vomeronasal 1 receptor 194	vomeronasal 1 receptor 195	NM_001080972	NM_001080972
-45819	Vmn1r195	+	2779	Vmn1r197	+	chr13	22417000		---	3.015		0	2	1		vomeronasal 1 receptor 195	vomeronasal 1 receptor 197	NM_134223	NM_134223
-46319	Vmn1r195	+	2279	Vmn1r197	+	chr13	22417500		---	3.015		0	2	1		vomeronasal 1 receptor 195	vomeronasal 1 receptor 197	NM_134223	NM_134223
-46819	Vmn1r195	+	1779	Vmn1r197	+	chr13	22418000		---	3.015		0	2	1		vomeronasal 1 receptor 195	vomeronasal 1 receptor 197	NM_134223	NM_134223
-47319	Vmn1r195	+	1279	Vmn1r197	+	chr13	22418500		---	3.015		0	2	1		vomeronasal 1 receptor 195	vomeronasal 1 receptor 197	NM_134223	NM_134223
-22824	Vmn1r197	+	2714	Vmn1r198	+	chr13	22443500		---	2.735		0	2	1		vomeronasal 1 receptor 197	vomeronasal 1 receptor 198	NM_134244	NM_134244
-23324	Vmn1r197	+	2214	Vmn1r198	+	chr13	22444000		---	2.735		0	2	1		vomeronasal 1 receptor 197	vomeronasal 1 receptor 198	NM_134244	NM_134244
-25383	Vmn1r198	+	1906	Vmn1r199	+	chr13	22472500		---	2.915		0	2	1		vomeronasal 1 receptor 198	vomeronasal 1 receptor 199	NM_134220	NM_134220
94	Vmn1r199	+	1010	Vmn1r199	+	chr13	22474500		---	2.825		0	2	1		vomeronasal 1 receptor 199	vomeronasal 1 receptor 199	NM_134213	NM_134213
594	Vmn1r199	+	510	Vmn1r199	+	chr13	22475000		---	2.825		0	2	1		vomeronasal 1 receptor 199	vomeronasal 1 receptor 199	NM_134213	NM_134213
-10990	Vmn1r199	+	397	Vmn1r200	+	chr13	22486500		---	2.945		0	2	1		vomeronasal 1 receptor 199	vomeronasal 1 receptor 200	NM_134213	NM_134213
103	Vmn1r200	+	836	Vmn1r200	+	chr13	22487000		---	2.945		0	2	1		vomeronasal 1 receptor 200	vomeronasal 1 receptor 200	NM_134212	NM_134212
-75664	Vmn1r200	+	2986	Vmn1r201	+	chr13	22563500		---	3.725		0	2	1		vomeronasal 1 receptor 200	vomeronasal 1 receptor 201	NM_134212	NM_134212
-77664	Vmn1r200	+	986	Vmn1r201	+	chr13	22565500		---	3.05		0	2	1		vomeronasal 1 receptor 200	vomeronasal 1 receptor 201	NM_134212	NM_134212
-78164	Vmn1r200	+	486	Vmn1r201	+	chr13	22566000		---	3.05		0	2	1		vomeronasal 1 receptor 200	vomeronasal 1 receptor 201	NM_134212	NM_134212
-2886	Vmn1r202	-	18919	Vmn1r203	+	chr13	22597000		---	2.675		0	2	1		vomeronasal 1 receptor 202	vomeronasal 1 receptor 203	NM_134224	NM_134224
-20886	Vmn1r202	-	919	Vmn1r203	+	chr13	22615000		---	3.855		0	2	1		vomeronasal 1 receptor 202	vomeronasal 1 receptor 203	NM_134224	NM_134224
81	Vmn1r203	+	855	Vmn1r203	+	chr13	22616000		---	3.855		0	2	1		vomeronasal 1 receptor 203	vomeronasal 1 receptor 203	NM_134236	NM_134236
581	Vmn1r203	+	355	Vmn1r203	+	chr13	22616500		---	3.855		0	2	1		vomeronasal 1 receptor 203	vomeronasal 1 receptor 203	NM_134236	NM_134236
-701	Vmn1r205	-	26465	Vmn1r206	-	chr13	22685500		---	3.54		0	2	1		vomeronasal 1 receptor 205	vomeronasal 1 receptor 206	NM_134217	NM_134217
35	Vmn1r206	-	904	Vmn1r206	-	chr13	22712000		---	3.525		0	2	1		vomeronasal 1 receptor 206	vomeronasal 1 receptor 206	NM_134216	NM_134216
-96	Vmn1r206	-	151267	Vmn1r208-ps	-	chr13	22713000		---	3.525		0	2	1		vomeronasal 1 receptor 206	vomeronasal 1 receptor 208, pseudogene	NM_134216	NM_134216
-1596	Vmn1r206	-	149767	Vmn1r208-ps	-	chr13	22714500		---	2.975		0	2	1		vomeronasal 1 receptor 206	vomeronasal 1 receptor 208, pseudogene	NM_134216	NM_134216
-2096	Vmn1r206	-	149267	Vmn1r208-ps	-	chr13	22715000		---	2.975		0	2	1		vomeronasal 1 receptor 206	vomeronasal 1 receptor 208, pseudogene	NM_134216	NM_134216
-2596	Vmn1r206	-	148767	Vmn1r208-ps	-	chr13	22715500		---	2.975		0	2	1		vomeronasal 1 receptor 206	vomeronasal 1 receptor 208, pseudogene	NM_134216	NM_134216
-1806	Vmn1r208-ps	-	30448	Vmn1r209	-	chr13	22867000		---	4.7		0	2	1		vomeronasal 1 receptor 208, pseudogene	vomeronasal 1 receptor 209	NM_134218	NM_134218
52	Vmn1r209	-	887	Vmn1r209	-	chr13	22897500		---	4.095		0	2	1		vomeronasal 1 receptor 209	vomeronasal 1 receptor 209	NM_001013787	NM_001013787
552	Vmn1r209	-	387	Vmn1r209	-	chr13	22898000		---	4.095		0	2	1		vomeronasal 1 receptor 209	vomeronasal 1 receptor 209	NM_001013787	NM_001013787
-113	Vmn1r209	-	20562	Vmn1r210	-	chr13	22898500		---	4.095		0	2	1		vomeronasal 1 receptor 209	vomeronasal 1 receptor 210	NM_001013787	NM_001013787
-1613	Vmn1r209	-	19062	Vmn1r210	-	chr13	22900000		---	4.095		0	2	1		vomeronasal 1 receptor 209	vomeronasal 1 receptor 210	NM_001013787	NM_001013787
438	Vmn1r210	-	483	Vmn1r210	-	chr13	22919500		---	3.535		0	2	1		vomeronasal 1 receptor 210	vomeronasal 1 receptor 210	NM_134235	NM_134235
-136	Vmn1r211	-	30456	Vmn1r212	-	chr13	22944500		---	3.325		0	2	1		vomeronasal 1 receptor 211	vomeronasal 1 receptor 212	NM_134243	NM_134243
-636	Vmn1r211	-	29956	Vmn1r212	-	chr13	22945000		---	3.325		0	2	1		vomeronasal 1 receptor 211	vomeronasal 1 receptor 212	NM_134243	NM_134243
-1136	Vmn1r211	-	29456	Vmn1r212	-	chr13	22945500		---	3.325		0	2	1		vomeronasal 1 receptor 211	vomeronasal 1 receptor 212	NM_134243	NM_134243
-1636	Vmn1r211	-	28956	Vmn1r212	-	chr13	22946000		---	3.325		0	2	1		vomeronasal 1 receptor 211	vomeronasal 1 receptor 212	NM_134243	NM_134243
383	Vmn1r213	+	772	Vmn1r213	+	chr13	23103500		---	2.47		0	2	1		vomeronasal 1 receptor 213	vomeronasal 1 receptor 213	NM_134215	NM_134215
-18728	Vmn1r213	+	3206	Vmn1r214	+	chr13	23123000		---	3.635		0	2	1		vomeronasal 1 receptor 213	vomeronasal 1 receptor 214	NM_134215	NM_134215
-39190	Vmn1r214	+	1160	Vmn1r215	+	chr13	23166500		---	3.645		0	2	1		vomeronasal 1 receptor 214	vomeronasal 1 receptor 215	NM_134214	NM_134214
298	Vmn1r217	-	599	Vmn1r217	-	chr13	23206000		---	3.885		0	2	1		vomeronasal 1 receptor 217	vomeronasal 1 receptor 217	NM_134239	NM_134239
798	Vmn1r217	-	99	Vmn1r217	-	chr13	23206500		---	3.885		0	2	1		vomeronasal 1 receptor 217	vomeronasal 1 receptor 217	NM_134239	NM_134239
-2401	Vmn1r217	-	19353	Vmn1r218	+	chr13	23209000		---	3.885		0	2	1		vomeronasal 1 receptor 217	vomeronasal 1 receptor 218	NM_134239	NM_134239
-18401	Vmn1r217	-	3353	Vmn1r218	+	chr13	23225000		---	2.755		0	2	1		vomeronasal 1 receptor 217	vomeronasal 1 receptor 218	NM_134239	NM_134239
-20901	Vmn1r217	-	853	Vmn1r218	+	chr13	23227500		---	2.765		0	2	1		vomeronasal 1 receptor 217	vomeronasal 1 receptor 218	NM_134239	NM_134239
-2607	Vmn1r220	-	44983	Vmn1r222	-	chr13	23279000		---	3.555		0	2	1		vomeronasal 1 receptor 220	vomeronasal 1 receptor 222	NM_134237	NM_134237
17	Vmn1r222	-	910	Vmn1r222	-	chr13	23324000		---	3.36		0	2	1		vomeronasal 1 receptor 222	vomeronasal 1 receptor 222	NM_134240	NM_134240
517	Vmn1r222	-	410	Vmn1r222	-	chr13	23324500		---	3.36		0	2	1		vomeronasal 1 receptor 222	vomeronasal 1 receptor 222	NM_134240	NM_134240
-590	Vmn1r222	-	15606	Vmn1r223	+	chr13	23325500		---	4.09		0	2	1		vomeronasal 1 receptor 222	vomeronasal 1 receptor 223	NM_134240	NM_134240
-2590	Vmn1r222	-	13606	Vmn1r223	+	chr13	23327500		---	4.09		0	2	1		vomeronasal 1 receptor 222	vomeronasal 1 receptor 223	NM_134240	NM_134240
-13590	Vmn1r222	-	2606	Vmn1r223	+	chr13	23338500		---	2.64		0	2	1		vomeronasal 1 receptor 222	vomeronasal 1 receptor 223	NM_134240	NM_134240
-14590	Vmn1r222	-	1606	Vmn1r223	+	chr13	23339500		---	3.025		0	2	1		vomeronasal 1 receptor 222	vomeronasal 1 receptor 223	NM_134240	NM_134240
-15090	Vmn1r222	-	1106	Vmn1r223	+	chr13	23340000		---	3.025		0	2	1		vomeronasal 1 receptor 222	vomeronasal 1 receptor 223	NM_134240	NM_134240
15528	Zfp322a	-	571	Zfp322a	-	chr13	23460500		---	2.41		0	2	1		zinc finger protein 322A	zinc finger protein 322A	NM_172586,NM_001111107	NM_172586,NM_001111107
16028	Zfp322a	-	71	Zfp322a	-	chr13	23461000		---	2.41		0	2	1		zinc finger protein 322A	zinc finger protein 322A	NM_172586,NM_001111107	NM_172586,NM_001111107
-265	Abt1	-	32861	Btn1a1	-	chr13	23516000		---	2.5		0	2	1		activator of basal transcription 1	butyrophilin, subfamily 1, member A1	NM_013924	NM_013924
-765	Abt1	-	32361	Btn1a1	-	chr13	23516500		---	2.5		0	2	1		activator of basal transcription 1	butyrophilin, subfamily 1, member A1	NM_013924	NM_013924
-274	Btn2a2	-	41918	Hist1h4h	+	chr13	23581000		---	3.215		0	2	1		butyrophilin, subfamily 2, member A2	histone cluster 1, H4h	NM_175938	NM_175938
-774	Btn2a2	-	41418	Hist1h4h	+	chr13	23581500		---	3.23		0	2	1		butyrophilin, subfamily 2, member A2	histone cluster 1, H4h	NM_175938	NM_175938
-40274	Btn2a2	-	1918	Hist1h4h	+	chr13	23621000		---	3.73		0	2	1		butyrophilin, subfamily 2, member A2	histone cluster 1, H4h	NM_175938	NM_175938
-40774	Btn2a2	-	1418	Hist1h4h	+	chr13	23621500		---	3.73		0	2	1		butyrophilin, subfamily 2, member A2	histone cluster 1, H4h	NM_175938	NM_175938
-112	Hist1h4h	+	2279	Hist1h2af	+	chr13	23623500		---	3.73		0	2	1		histone cluster 1, H4h	histone cluster 1, H2af	NM_153173	NM_153173
-612	Hist1h4h	+	1779	Hist1h2af	+	chr13	23624000		---	3.73		0	2	1		histone cluster 1, H4h	histone cluster 1, H2af	NM_153173	NM_153173
-1112	Hist1h4h	+	1279	Hist1h2af	+	chr13	23624500		---	3.73		0	2	1		histone cluster 1, H4h	histone cluster 1, H2af	NM_153173	NM_153173
-5577	Hist1h3f	+	700	Hist1h4f	-	chr13	23642500		---	3.4		0	2	1		histone cluster 1, H3f	histone cluster 1, H4f	NM_013548	NM_013548
-488	Hist1h4f	-	2902	Hist1h1d	+	chr13	23644000		---	3.695		0	2	1		histone cluster 1, H4f	histone cluster 1, H1d	NM_175655	NM_175655
177	Hist1h3e	-	234	Hist1h3e	-	chr13	23654000		---	3.04		0	2	1		histone cluster 1, H3e	histone cluster 1, H3e	NM_178205	NM_178205
-266	Hist1h3e	-	7885	Hist1h2ae	-	chr13	23654500		---	3.04		0	2	1		histone cluster 1, H3e	histone cluster 1, H2ae	NM_178205	NM_178205
-766	Hist1h3e	-	7385	Hist1h2ae	-	chr13	23655000		---	3.04		0	2	1		histone cluster 1, H3e	histone cluster 1, H2ae	NM_178205	NM_178205
-1266	Hist1h3e	-	6885	Hist1h2ae	-	chr13	23655500		---	3.04		0	2	1		histone cluster 1, H3e	histone cluster 1, H2ae	NM_178205	NM_178205
-1618	Hist1h2bg	+	178	Hist1h2bf	-	chr13	23665500		---	2.57		0	2	1		histone cluster 1, H2bg	histone cluster 1, H2bf	NM_178196	NM_178196
322	Hist1h2bf	-	59	Hist1h2bf	-	chr13	23666000		---	2.57		0	2	1		histone cluster 1, H2bf	histone cluster 1, H2bf	NM_178195	NM_178195
-768	Hist1h2ad	+	170	Hist1h3d	+	chr13	23667500		---	2.775		0	2	1		histone cluster 1, H2ad	histone cluster 1, H3d	NM_178188	NM_178188
30	Hist1h4d	+	282	Hist1h4d	+	chr13	23673500		---	3.085		0	2	1		histone cluster 1, H4d	histone cluster 1, H4d	NM_175654	NM_175654
-218	Hist1h4d	+	1611	Hist1h2be	-	chr13	23674000		---	3.085		0	2	1		histone cluster 1, H4d	histone cluster 1, H2be	NM_175654	NM_175654
-1073	Hist1h1e	-	57835	Hist1h2ac	-	chr13	23715500		---	3		0	2	1		histone cluster 1, H1e	histone cluster 1, H2ac	NM_015787	NM_015787
-1573	Hist1h1e	-	57335	Hist1h2ac	-	chr13	23716000		---	3		0	2	1		histone cluster 1, H1e	histone cluster 1, H2ac	NM_015787	NM_015787
-28073	Hist1h1e	-	30835	Hist1h2ac	-	chr13	23742500		---	2.405		0	2	1		histone cluster 1, H1e	histone cluster 1, H2ac	NM_015787	NM_015787
-32073	Hist1h1e	-	26835	Hist1h2ac	-	chr13	23746500		---	2.225		0	2	1		histone cluster 1, H1e	histone cluster 1, H2ac	NM_015787	NM_015787
-32573	Hist1h1e	-	26335	Hist1h2ac	-	chr13	23747000		---	2.225		0	2	1		histone cluster 1, H1e	histone cluster 1, H2ac	NM_015787	NM_015787
-33073	Hist1h1e	-	25835	Hist1h2ac	-	chr13	23747500		---	2.285		0	2	1		histone cluster 1, H1e	histone cluster 1, H2ac	NM_015787	NM_015787
-55073	Hist1h1e	-	3835	Hist1h2ac	-	chr13	23769500		---	2.8		0	2	1		histone cluster 1, H1e	histone cluster 1, H2ac	NM_015787	NM_015787
-56073	Hist1h1e	-	2835	Hist1h2ac	-	chr13	23770500		---	2.835		0	2	1		histone cluster 1, H1e	histone cluster 1, H2ac	NM_015787	NM_015787
-58073	Hist1h1e	-	835	Hist1h2ac	-	chr13	23772500		---	3.585		0	2	1		histone cluster 1, H1e	histone cluster 1, H2ac	NM_015787	NM_015787
1665	Hist1h2ac	-	828	Hist1h2ac	-	chr13	23775000		---	1.82		0	2	1		histone cluster 1, H2ac	histone cluster 1, H2ac	NM_178189	NM_178189
2165	Hist1h2ac	-	328	Hist1h2ac	-	chr13	23775500		---	1.82		0	2	1		histone cluster 1, H2ac	histone cluster 1, H2ac	NM_178189	NM_178189
-182	Hist1h4c	-	5209	Hfe	-	chr13	23790500		---	2.755		0	2	1		histone cluster 1, H4c	hemochromatosis	NM_178208	NM_178208
1325	Hist1h1c	+	235	Hist1h1c	+	chr13	23832000		---	2.88		0	2	1		histone cluster 1, H1c	histone cluster 1, H1c	NM_015786	NM_015786
-1765	Hist1h1c	+	2910	Hist1h3c	-	chr13	23834000		---	2.835		0	2	1		histone cluster 1, H1c	histone cluster 1, H3c	NM_015786	NM_015786
-110	Hist1h3c	-	1102	Hist1h2bb	+	chr13	23837500		---	3.04		0	2	1		histone cluster 1, H3c	histone cluster 1, H2bb	NM_175653	NM_175653
-3341	Hist1h3b	+	889	Hist1h4b	+	chr13	23848000		---	3.205		0	2	1		histone cluster 1, H3b	histone cluster 1, H4b	NM_178203	NM_178203
-16217	Hist1h1a	+	1940	Trim38	+	chr13	23872500		---	4.055		0	2	1		histone cluster 1, H1a	tripartite motif-containing 38	NM_030609	NM_030609
-17217	Hist1h1a	+	940	Trim38	+	chr13	23873500		---	3.56		0	2	1		histone cluster 1, H1a	tripartite motif-containing 38	NM_030609	NM_030609
-17717	Hist1h1a	+	440	Trim38	+	chr13	23874000		---	3.56		0	2	1		histone cluster 1, H1a	tripartite motif-containing 38	NM_030609	NM_030609
-1624	Slc17a4	-	17141	Hist1h2ba	-	chr13	24008500		---	2.475		0	2	1		solute carrier family 17 (sodium phosphate), member 4	histone cluster 1, H2ba	NM_177016	NM_177016
-17124	Slc17a4	-	1641	Hist1h2ba	-	chr13	24024000		---	2.54		0	2	1		solute carrier family 17 (sodium phosphate), member 4	histone cluster 1, H2ba	NM_177016	NM_177016
-43841	Lrrc16a	-	2788	Cmah	+	chr13	24416500		---	2.71		0	2	1		leucine rich repeat containing 16A	cytidine monophospho-N-acetylneuraminic acid hydroxylase	NM_026825	NM_026825
-39694	Gmnn	-	25	BC005537	+	chr13	24893500		---	2.89		0	2	1		geminin	cDNA sequence BC005537	NM_020567	NM_020567
475	BC005537	+	10768	BC005537	+	chr13	24894000		---	2.89		0	2	1		cDNA sequence BC005537	cDNA sequence BC005537	NM_024473	NM_024473
12177	Acot13	-	1358	Acot13	-	chr13	24922000		---	2.145		0	2	1		acyl-CoA thioesterase 13	acyl-CoA thioesterase 13	NM_025790	NM_025790
-33752	Mrs2	-	1872	Dcdc2a	+	chr13	25146000		---	2.415		0	2	1		MRS2 magnesium homeostasis factor homolog (S. cerevisiae)	doublecortin domain containing 2a	NM_001013389	NM_001013389
-1012	Hdgfl1	-	286444	Prl	+	chr13	26863000		---	2.435		0	2	1		hepatoma derived growth factor-like 1	prolactin	NM_008232	NM_008232
-28149	Prl3d2	+	1167	Prl3d3	+	chr13	27247500		---	2.74		0	2	1		prolactin family 3, subfamily d, member 1	prolactin family 3, subfamily d, member 3	NM_172155	NM_172155
-33111	Prl3d3	+	1027	Prl3c1	+	chr13	27287500		---	3.845		0	2	1		prolactin family 3, subfamily d, member 3	prolactin family 3, subfamily c, member 1	NM_172156	NM_172156
-33611	Prl3d3	+	527	Prl3c1	+	chr13	27288000		---	3.845		0	2	1		prolactin family 3, subfamily d, member 3	prolactin family 3, subfamily c, member 1	NM_172156	NM_172156
-8891	Prl3b1	+	857	Prl3a1	+	chr13	27350500		---	3.735		0	2	1		prolactin family 3, subfamily b, member 1	prolactin family 3, subfamily a, member 1	NM_008865	NM_008865
-32971	Prl3a1	+	2996	Prl6a1	+	chr13	27401500		---	4.355		0	2	1		prolactin family 3, subfamily a, member 1	prolactin family 6, subfamily a, member 1	NM_025896	NM_025896
-34471	Prl3a1	+	1496	Prl6a1	+	chr13	27403000		---	4.355		0	2	1		prolactin family 3, subfamily a, member 1	prolactin family 6, subfamily a, member 1	NM_025896	NM_025896
-785	Prl2b1	-	41221	Prl8a6	-	chr13	27483500		---	3.115		0	2	1		prolactin family 2, subfamily b, member 1	prolactin family 8, subfamily a, member 6	NM_025532	NM_025532
-1285	Prl2b1	-	40721	Prl8a6	-	chr13	27484000		---	3.115		0	2	1		prolactin family 2, subfamily b, member 1	prolactin family 8, subfamily a, member 6	NM_025532	NM_025532
-1785	Prl2b1	-	40221	Prl8a6	-	chr13	27484500		---	3.5		0	2	1		prolactin family 2, subfamily b, member 1	prolactin family 8, subfamily a, member 6	NM_025532	NM_025532
5279	Prl8a6	-	466	Prl8a6	-	chr13	27530000		---	3.06		0	2	1		prolactin family 8, subfamily a, member 6	prolactin family 8, subfamily a, member 6	NM_011167	NM_011167
-1918	Prl8a8	-	42869	Prl8a9	-	chr13	27607000		---	3.37		0	2	1		prolactin family 8, subfamily a, member 81	prolactin family8, subfamily a, member 9	NM_023741	NM_023741
-2418	Prl8a8	-	42369	Prl8a9	-	chr13	27607500		---	3.37		0	2	1		prolactin family 8, subfamily a, member 81	prolactin family8, subfamily a, member 9	NM_023741	NM_023741
-2918	Prl8a8	-	41869	Prl8a9	-	chr13	27608000		---	3.37		0	2	1		prolactin family 8, subfamily a, member 81	prolactin family8, subfamily a, member 9	NM_023741	NM_023741
8210	Prl8a1	-	40	Prl8a1	-	chr13	27674000		---	3.045		0	2	1		prolactin family 8, subfamily a, member 1	prolactin family 8, subfamily a, member 1	NM_028477	NM_028477
-460	Prl8a1	-	19187	Prl7b1	-	chr13	27674500		---	3.045		0	2	1		prolactin family 8, subfamily a, member 1	prolactin family 7, subfamily b, member 1	NM_028477	NM_028477
-2049	Prl7b1	-	20747	Prl7a1	-	chr13	27704500		---	2.795		0	2	1		prolactin family 7, subfamily b, member 1	prolactin family 7, subfamily a, member 1	NM_029355	NM_029355
-2549	Prl7b1	-	20247	Prl7a1	-	chr13	27705000		---	2.795		0	2	1		prolactin family 7, subfamily b, member 1	prolactin family 7, subfamily a, member 1	NM_029355	NM_029355
-657	Prl7a1	-	15452	Prl7a2	-	chr13	27735000		---	3.23		0	2	1		prolactin family 7, subfamily a, member 1	prolactin family 7, subfamily a, member 2	NM_008930	NM_008930
9048	Prl7a2	-	405	Prl7a2	-	chr13	27759500		---	3.535		0	2	1		prolactin family 7, subfamily a, member 2	prolactin family 7, subfamily a, member 2	NM_011168	NM_011168
-394	Prl7d1	-	56363	Prl7c1	-	chr13	27809000		---	4.5		0	2	1		prolactin family 7, subfamily d, member 1	prolactin family 7, subfamily c, member 1	NM_011120	NM_011120
-2394	Prl7d1	-	54363	Prl7c1	-	chr13	27811000		---	4.5		0	2	1		prolactin family 7, subfamily d, member 1	prolactin family 7, subfamily c, member 1	NM_011120	NM_011120
6137	Prl7c1	-	1173	Prl7c1	-	chr13	27871500		---	2.985		0	2	1		prolactin family 7, subfamily c, member 1	prolactin family 7, subfamily c, member 1	NM_026206	NM_026206
7137	Prl7c1	-	173	Prl7c1	-	chr13	27872500		---	2.985		0	2	1		prolactin family 7, subfamily c, member 1	prolactin family 7, subfamily c, member 1	NM_026206	NM_026206
-1827	Prl7c1	-	19023	Prl2a1	+	chr13	27874500		---	3.52		0	2	1		prolactin family 7, subfamily c, member 1	prolactin family 2, subfamily a, member 1	NM_026206	NM_026206
-2327	Prl7c1	-	18523	Prl2a1	+	chr13	27875000		---	3.52		0	2	1		prolactin family 7, subfamily c, member 1	prolactin family 2, subfamily a, member 1	NM_026206	NM_026206
-2827	Prl7c1	-	18023	Prl2a1	+	chr13	27875500		---	3.52		0	2	1		prolactin family 7, subfamily c, member 1	prolactin family 2, subfamily a, member 1	NM_026206	NM_026206
-19327	Prl7c1	-	1523	Prl2a1	+	chr13	27892000		---	2.87		0	2	1		prolactin family 7, subfamily c, member 1	prolactin family 2, subfamily a, member 1	NM_026206	NM_026206
-156423	Prl2c1	+	2091	Prl4a1	+	chr13	28106000		---	2.95		0	2	1		Prolactin family 2, subfamily c, member 1	prolactin family 4, subfamily a, member 1	NM_001045532	NM_001045532
-157923	Prl2c1	+	591	Prl4a1	+	chr13	28107500		---	3.225		0	2	1		Prolactin family 2, subfamily c, member 1	prolactin family 4, subfamily a, member 1	NM_001045532	NM_001045532
-158423	Prl2c1	+	91	Prl4a1	+	chr13	28108000		---	3.225		0	2	1		Prolactin family 2, subfamily c, member 1	prolactin family 4, subfamily a, member 1	NM_001045532	NM_001045532
-5449	Sox4	-	366174	Cdkal1	-	chr13	29051000		---	2.41		0	2	1		SRY-box containing gene 4	CDK5 regulatory subunit associated protein 1-like 1	NM_009238	NM_009238
-5949	Sox4	-	365674	Cdkal1	-	chr13	29051500		---	2.41		0	2	1		SRY-box containing gene 4	CDK5 regulatory subunit associated protein 1-like 1	NM_009238	NM_009238
-568	E2f3	-	149858	Mboat1	+	chr13	30078500		---	3.19		0	2	1		E2F transcription factor 3	membrane bound O-acyltransferase domain containing 1	NM_010093	NM_010093
-315	Uqcrfs1	-	114464	Dusp22	+	chr13	30637500		---	2.4		0	2	1		ubiquinol-cytochrome c reductase, Rieske iron-sulfur polypeptide 1	dual specificity phosphatase 22	NM_025710	NM_025710
-815	Uqcrfs1	-	113964	Dusp22	+	chr13	30638000		---	2.4		0	2	1		ubiquinol-cytochrome c reductase, Rieske iron-sulfur polypeptide 1	dual specificity phosphatase 22	NM_025710	NM_025710
-2457	Hus1b	-	24032	Gm5447	+	chr13	31042000		---	2.485		0	2	1		Hus1 homolog b (S. pombe)	predicted gene 5447	NM_153072	NM_153072
-174229	Foxf2	+	1014	Foxc1	+	chr13	31897500		---	2.995		0	2	1		forkhead box F2	forkhead box C1	NM_010225	NM_010225
-587	Gmds	-	462906	Wrnip1	+	chr13	32431000		---	2.875		0	2	1		GDP-mannose 4, 6-dehydratase	Werner helicase interacting protein 1	NM_146041	NM_146041
-1087	Gmds	-	462406	Wrnip1	+	chr13	32431500		---	2.875		0	2	1		GDP-mannose 4, 6-dehydratase	Werner helicase interacting protein 1	NM_146041	NM_146041
9356	Serpinb9c	-	1099	Serpinb9c	-	chr13	33250500		---	3.11		0	2	1		serine (or cysteine) peptidase inhibitor, clade B, member 9c	serine (or cysteine) peptidase inhibitor, clade B, member 9c	NM_011453	NM_011453
-30901	Serpinb9c	-	2327	Serpinb9d	+	chr13	33282500		---	3.045		0	2	1		serine (or cysteine) peptidase inhibitor, clade B, member 9c	serine (or cysteine) peptidase inhibitor, clade B, member 9d	NM_011453	NM_011453
-61285	Serpinb9e	+	1945	Serpinb9f	+	chr13	33414000		---	2.6		0	2	1		serine (or cysteine) peptidase inhibitor, clade B, member 9e	serine (or cysteine) peptidase inhibitor, clade B, member 9f	NM_011456	NM_011456
-61785	Serpinb9e	+	1445	Serpinb9f	+	chr13	33414500		---	2.6		0	2	1		serine (or cysteine) peptidase inhibitor, clade B, member 9e	serine (or cysteine) peptidase inhibitor, clade B, member 9f	NM_011456	NM_011456
-163635	Serpinb9g	+	1773	Serpinb6d	+	chr13	33751500		---	3.635		0	2	1		serine (or cysteine) peptidase inhibitor, clade B, member 9g	serine (or cysteine) peptidase inhibitor, clade B, member 6d	NM_011455	NM_011455
-1223	Serpinb6e	-	35184	Serpinb6c	-	chr13	33936500		---	2.52		0	2	1		serine (or cysteine) peptidase inhibitor, clade B, member 6e	serine (or cysteine) peptidase inhibitor, clade B, member 6c	NM_001045535	NM_001045535
-1423	Serpinb6c	-	10795	Serpinb6a	-	chr13	33999000		---	2.87		0	2	1		serine (or cysteine) peptidase inhibitor, clade B, member 6c	serine (or cysteine) peptidase inhibitor, clade B, member 6a	NM_148942	NM_148942
-15984	Nqo2	+	1242	Ripk1	+	chr13	34093500		---	3.09		0	2	1		NAD(P)H dehydrogenase, quinone 2	receptor (TNFRSF)-interacting serine-threonine kinase 1	NM_020282	NM_020282
-1461	Ripk1	+	1009	Bphl	+	chr13	34128500		---	2.92		0	2	1		receptor (TNFRSF)-interacting serine-threonine kinase 1	biphenyl hydrolase-like (serine hydrolase, breast epithelial mucin-associated antigen)	NM_009068	NM_009068
2854	Tubb2a	-	855	Tubb2a	-	chr13	34169000		---	2.455		0	2	1		tubulin, beta 2A	tubulin, beta 2A	NM_009450	NM_009450
-777	Tubb2b	-	31845	Psmg4	+	chr13	34223000		---	3.305		0	2	1		tubulin, beta 2B	proteasome (prosome, macropain) assembly chaperone 4	NM_023716	NM_023716
-86450	1300014I06Rik	-	510	Fam50b	+	chr13	34831000		---	2.835		0	2	1		RIKEN cDNA 1300014I06 gene	family with sequence similarity 50, member B	NM_025831	NM_025831
490	Fam50b	+	7491	Fam50b	+	chr13	34832000		---	2.99		0	2	1		family with sequence similarity 50, member B	family with sequence similarity 50, member B	NM_138746	NM_138746
-126509	Fam50b	+	1362	Prpf4b	+	chr13	34966000		---	2.545		0	2	1		family with sequence similarity 50, member B	PRP4 pre-mRNA processing factor 4 homolog B (yeast)	NM_138746	NM_138746
-1004	Peci	-	664730	Cdyl	+	chr13	35087000		---	2.695		0	2	1		peroxisomal delta3, delta2-enoyl-Coenzyme A isomerase	chromodomain protein, Y chromosome-like	NM_011868,NM_001110332,NM_001110331	NM_011868,NM_001110332,NM_001110331
721	Fars2	+	419462	Fars2	+	chr13	36210000		---	3.84		0	2	1		phenylalanine-tRNA synthetase 2 (mitochondrial)	phenylalanine-tRNA synthetase 2 (mitochondrial)	NM_024274,NM_001039189	NM_024274,NM_001039189
1221	Fars2	+	418962	Fars2	+	chr13	36210500		---	3.84		0	2	1		phenylalanine-tRNA synthetase 2 (mitochondrial)	phenylalanine-tRNA synthetase 2 (mitochondrial)	NM_024274,NM_001039189	NM_024274,NM_001039189
1721	Fars2	+	418462	Fars2	+	chr13	36211000		---	3.84		0	2	1		phenylalanine-tRNA synthetase 2 (mitochondrial)	phenylalanine-tRNA synthetase 2 (mitochondrial)	NM_024274,NM_001039189	NM_024274,NM_001039189
-292927	F13a1	-	3213	Ly86	+	chr13	37434000		---	2.655		0	2	1		coagulation factor XIII, A1 subunit	lymphocyte antigen 86	NM_028784	NM_028784
-293427	F13a1	-	2713	Ly86	+	chr13	37434500		---	2.655		0	2	1		coagulation factor XIII, A1 subunit	lymphocyte antigen 86	NM_028784	NM_028784
-4653	Cage1	-	163	Riok1	+	chr13	38129000		---	2.71		0	2	1		cancer antigen 1	RIO kinase 1 (yeast)	NM_027724	NM_027724
-6054	Dsp	+	307	Snrnp48	+	chr13	38296500		---	2.475		0	2	1		desmoplakin	small nuclear ribonucleoprotein 48 (U11/U12)	NM_023842	NM_023842
27000	Gcnt2	+	73761	Gcnt2	+	chr13	40982500		---	2.515		0	2	1		glucosaminyl (N-acetyl) transferase 2, I-branching enzyme	glucosaminyl (N-acetyl) transferase 2, I-branching enzyme	NM_023887	NM_023887
28966	Gcnt2	+	44761	Gcnt2	+	chr13	41011500		---	2.755		0	2	1		glucosaminyl (N-acetyl) transferase 2, I-branching enzyme	glucosaminyl (N-acetyl) transferase 2, I-branching enzyme	NM_008105	NM_008105
-38739	Gcnt2	+	1378	Pak1ip1	+	chr13	41095000		---	2.565		0	2	1		glucosaminyl (N-acetyl) transferase 2, I-branching enzyme	PAK1 interacting protein 1	NM_133219	NM_133219
-39239	Gcnt2	+	878	Pak1ip1	+	chr13	41095500		---	2.565		0	2	1		glucosaminyl (N-acetyl) transferase 2, I-branching enzyme	PAK1 interacting protein 1	NM_133219	NM_133219
-3098	Pak1ip1	+	118	Tmem14c	+	chr13	41111500		---	2.47		0	2	1		PAK1 interacting protein 1	transmembrane protein 14C	NM_026550	NM_026550
-130	Nedd9	-	290311	Gm5082	+	chr13	41454500		---	3.205		0	2	1		neural precursor cell expressed, developmentally down-regulated gene 9	predicted gene 5082	NM_017464,NM_001111324	NM_017464,NM_001111324
-115605	Hivep1	+	844	Edn1	+	chr13	42396000		---	2.96		0	2	1		human immunodeficiency virus type I enhancer binding protein 1	endothelin 1	NM_007772	NM_007772
656	Edn1	+	5859	Edn1	+	chr13	42397500		---	3.295		0	2	1		endothelin 1	endothelin 1	NM_010104	NM_010104
-115728	Rnf182	+	475	Cd83	+	chr13	43880000		---	2.565		0	2	1		ring finger protein 182	CD83 antigen	NM_183204	NM_183204
-924999	Cd83	+	2771	Jarid2	+	chr13	44823500		---	2.125		0	2	1		CD83 antigen	jumonji, AT rich interactive domain 2	NM_009856	NM_009856
-95621	Mylip	+	1337	Gmpr	+	chr13	45601500		---	2.805		0	2	1		myosin regulatory light chain interacting protein	guanosine monophosphate reductase	NM_181043	NM_181043
-655	Atxn1	-	308089	Gm1574	+	chr13	46061000		---	2.925		0	2	1		ataxin 1	predicted gene 1574	NM_009124	NM_009124
-1544	Nup153	-	19956	Kif13a	-	chr13	46824500		---	2.72		0	2	1		nucleoporin 153	kinesin family member 13A	NM_175749	NM_175749
-26631	Ogn	+	2218	Nol8	+	chr13	49746500		---	3.335		0	2	1		osteoglycin	nucleolar protein 8	NM_008760	NM_008760
-27631	Ogn	+	1218	Nol8	+	chr13	49747500		---	3.335		0	2	1		osteoglycin	nucleolar protein 8	NM_008760	NM_008760
-28631	Ogn	+	218	Nol8	+	chr13	49748500		---	2.33		0	2	1		osteoglycin	nucleolar protein 8	NM_008760	NM_008760
-3116	Nol8	+	12	Iars	+	chr13	49777500		---	2.39		0	2	1		nucleolar protein 8	isoleucine-tRNA synthetase	NM_001081350	NM_001081350
-823	Gm906	-	166745	Fbxw17	+	chr13	50346500		---	3.245		0	2	1		predicted gene 906	F-box and WD-40 domain protein 17	NM_001033438	NM_001033438
-1323	Gm906	-	166245	Fbxw17	+	chr13	50347000		---	3.245		0	2	1		predicted gene 906	F-box and WD-40 domain protein 17	NM_001033438	NM_001033438
-164823	Gm906	-	2745	Fbxw17	+	chr13	50510500		---	4.43		0	2	1		predicted gene 906	F-box and WD-40 domain protein 17	NM_001033438	NM_001033438
-165323	Gm906	-	2245	Fbxw17	+	chr13	50511000		---	4.43		0	2	1		predicted gene 906	F-box and WD-40 domain protein 17	NM_001033438	NM_001033438
-165823	Gm906	-	1745	Fbxw17	+	chr13	50511500		---	4.43		0	2	1		predicted gene 906	F-box and WD-40 domain protein 17	NM_001033438	NM_001033438
-31362	Fbxw17	+	2175	Gm806	+	chr13	50560500		---	2.645		0	2	1		F-box and WD-40 domain protein 17	predicted gene 806	NM_175401	NM_175401
-454293	Gm904	+	766	Spin1	+	chr13	51195500		---	2.7		0	2	1		predicted gene 904	spindlin 1	NM_001033770	NM_001033770
30734	Spin1	+	17563	Spin1	+	chr13	51227000		---	2.885		0	2	1		spindlin 1	spindlin 1	NM_146043	NM_146043
-2547	Shc3	-	75600	Cks2	+	chr13	51665000		---	2.155		0	2	1		src homology 2 domain-containing transforming protein C3	CDC28 protein kinase regulatory subunit 2	NM_009167	NM_009167
437	Gadd45g	+	1343	Gadd45g	+	chr13	51942500		---	2.705		0	2	1		growth arrest and DNA-damage-inducible 45 gamma	growth arrest and DNA-damage-inducible 45 gamma	NM_011817	NM_011817
-795	Diras2	-	65250	Sykb	+	chr13	52627000		---	2.675		0	2	1		DIRAS family, GTP-binding RAS-like 2	spleen tyrosine kinase	NM_001024474	NM_001024474
-592	Nfil3	-	127685	Ror2	-	chr13	53077000		---	2.87		0	2	1		nuclear factor, interleukin 3, regulated	receptor tyrosine kinase-like orphan receptor 2	NM_017373	NM_017373
43382	Sptlc1	-	1230	Sptlc1	-	chr13	53471500		---	2.87		0	2	1		serine palmitoyltransferase, long chain base subunit 1	serine palmitoyltransferase, long chain base subunit 1	NM_009269	NM_009269
43882	Sptlc1	-	730	Sptlc1	-	chr13	53472000		---	2.87		0	2	1		serine palmitoyltransferase, long chain base subunit 1	serine palmitoyltransferase, long chain base subunit 1	NM_009269	NM_009269
-1851	Msx2	-	576552	Drd1a	-	chr13	53570000		---	2.445		0	2	1		homeobox, msh-like 2	dopamine receptor D1A	NM_013601	NM_013601
-2351	Msx2	-	576052	Drd1a	-	chr13	53570500		---	2.445		0	2	1		homeobox, msh-like 2	dopamine receptor D1A	NM_013601	NM_013601
5449	Nop16	-	435	Nop16	-	chr13	54691000		---	3.45		0	2	1		NOP16 nucleolar protein homolog (yeast)	NOP16 nucleolar protein homolog (yeast)	NM_178605	NM_178605
-470	Gprin1	-	8720	Sncb	-	chr13	54851500		---	2.535		0	2	1		G protein-regulated inducer of neurite outgrowth 1	synuclein, beta	NM_012014	NM_012014
-627	Ddx41	-	2179	Fam193b	-	chr13	55638500		---	3.07		0	2	1		DEAD (Asp-Glu-Ala-Asp) box polypeptide 41	family with sequence similarity 193, member B	NM_134059	NM_134059
135	Caml	+	9277	Caml	+	chr13	55724500		---	2.165		0	2	1		calcium modulating ligand	calcium modulating ligand	NM_007596	NM_007596
-547	Ubqln1	-	17211	Gkap1	-	chr13	58317500		---	2.83		0	2	1		ubiquilin 1	G kinase anchoring protein 1	NM_152234	NM_152234
-290	BC051665	-	11610	Ctsll3	-	chr13	60888000		---	2.48		0	2	1		cDNA sequence BC051665	cathepsin L-like 3	NM_199148	NM_199148
-723	4930486L24Rik	-	30211	Ctla2b	-	chr13	60966500		---	2.825		0	2	1		RIKEN cDNA 4930486L24 gene	cytotoxic T lymphocyte-associated protein 2 beta	NM_178098	NM_178098
-1223	4930486L24Rik	-	29711	Ctla2b	-	chr13	60967000		---	2.825		0	2	1		RIKEN cDNA 4930486L24 gene	cytotoxic T lymphocyte-associated protein 2 beta	NM_178098	NM_178098
4598	Ctsq	-	958	Ctsq	-	chr13	61141000		---	2.8		0	2	1		cathepsin Q	cathepsin Q	NM_029636	NM_029636
5098	Ctsq	-	458	Ctsq	-	chr13	61141500		---	2.8		0	2	1		cathepsin Q	cathepsin Q	NM_029636	NM_029636
5197	Ctsm	-	199	Ctsm	-	chr13	61643000		---	2.6		0	2	1		cathepsin M	cathepsin M	NM_022326	NM_022326
4511	Cts3	-	926	Cts3	-	chr13	61670500		---	2.89		0	2	1		cathepsin 3	cathepsin 3	NM_026906	NM_026906
5011	Cts3	-	426	Cts3	-	chr13	61671000		---	2.89		0	2	1		cathepsin 3	cathepsin 3	NM_026906	NM_026906
-2074	Cts3	-	511006	A130040M12Rik	-	chr13	61673500		---	3.855		0	2	1		cathepsin 3	RIKEN cDNA A130040M12 gene	NM_026906	NM_026906
-2574	Cts3	-	510506	A130040M12Rik	-	chr13	61674000		---	3.855		0	2	1		cathepsin 3	RIKEN cDNA A130040M12 gene	NM_026906	NM_026906
45994	A130040M12Rik	-	167349	A130040M12Rik	-	chr13	62230500		---	2.26		0	2	1		RIKEN cDNA A130040M12 gene	RIKEN cDNA A130040M12 gene	NR_002860	NR_002860
46494	A130040M12Rik	-	166849	A130040M12Rik	-	chr13	62231000		---	2.26		0	2	1		RIKEN cDNA A130040M12 gene	RIKEN cDNA A130040M12 gene	NR_002860	NR_002860
-828	8430426H19Rik	-	369244	Fbp2	-	chr13	62569000		---	2.47		0	2	1		RIKEN cDNA 8430426H19 gene	fructose bisphosphatase 2	NM_001136496,NM_178875	NM_001136496,NM_178875
-125404	Fbp1	-	1293	2010111I01Rik	+	chr13	63115000		---	2.945		0	2	1		fructose bisphosphatase 1	RIKEN cDNA 2010111I01 gene	NM_019395	NM_019395
-125904	Fbp1	-	793	2010111I01Rik	+	chr13	63115500		---	2.945		0	2	1		fructose bisphosphatase 1	RIKEN cDNA 2010111I01 gene	NM_019395	NM_019395
-247672	Ptch1	-	2127	0610007P08Rik	+	chr13	63914500		---	2.96		0	2	1		patched homolog 1	RIKEN cDNA 0610007P08 gene	NM_008957	NM_008957
-248172	Ptch1	-	1627	0610007P08Rik	+	chr13	63915000		---	2.96		0	2	1		patched homolog 1	RIKEN cDNA 0610007P08 gene	NM_008957	NM_008957
-248672	Ptch1	-	1127	0610007P08Rik	+	chr13	63915500		---	2.96		0	2	1		patched homolog 1	RIKEN cDNA 0610007P08 gene	NM_008957	NM_008957
-1493	Zfp367	-	7173	Habp4	+	chr13	64256000		---	2.045		0	2	1		zinc finger protein 367	hyaluronic acid binding protein 4	NM_175494	NM_175494
-1993	Zfp367	-	6673	Habp4	+	chr13	64256500		---	2.045		0	2	1		zinc finger protein 367	hyaluronic acid binding protein 4	NM_175494	NM_175494
-13304	Cntnap3	-	272	4930458L03Rik	+	chr13	65018500		---	2.455		0	2	1		contactin associated protein-like 3	RIKEN cDNA 4930458L03 gene	NM_001081129	NM_001081129
-2476	Nlrp4f	-	70661	Zfp369	+	chr13	65309500		---	2.755		0	2	1		NLR family, pyrin domain containing 4F	zinc finger protein 369	NM_175290	NM_175290
-35476	Nlrp4f	-	37661	Zfp369	+	chr13	65342500		---	2.815		0	2	1		NLR family, pyrin domain containing 4F	zinc finger protein 369	NM_175290	NM_175290
-714	Uqcrb	-	6033	Mterfd1	-	chr13	67007000		---	3.735		0	2	1		ubiquinol-cytochrome c reductase binding protein	MTERF domain containing 1	NM_026219	NM_026219
19967	Mterfd1	-	1008	Mterfd1	-	chr13	67033000		---	3.15		0	2	1		MTERF domain containing 1	MTERF domain containing 1	NM_025547	NM_025547
20467	Mterfd1	-	508	Mterfd1	-	chr13	67033500		---	3.15		0	2	1		MTERF domain containing 1	MTERF domain containing 1	NM_025547	NM_025547
-62163	Ptdss1	+	8833	Zfp708	-	chr13	67161500		---	3.06		0	2	1		phosphatidylserine synthase 1	zinc finger protein 708	NM_008959	NM_008959
-62663	Ptdss1	+	8333	Zfp708	-	chr13	67162000		---	3.06		0	2	1		phosphatidylserine synthase 1	zinc finger protein 708	NM_008959	NM_008959
-46519	Zfp708	-	163	Zfp759	+	chr13	67229000		---	2.42		0	2	1		zinc finger protein 708	zinc finger protein 759	NM_001012448,NM_001012325,NM_001012449	NM_001012448,NM_001012325,NM_001012449
-30277	Zfp759	+	1117	Rsl1	+	chr13	67273000		---	2.955		0	2	1		zinc finger protein 759	regulator of sex limited protein 1	NM_172392	NM_172392
-9566	Rsl1	+	1441	Zfp455	+	chr13	67294000		---	3.255		0	2	1		regulator of sex limited protein 1	zinc finger protein 455	NM_001013769	NM_001013769
18567	Zfp595	-	996	Zfp595	-	chr13	67432500		---	3.05		0	2	1		zinc finger protein 595	zinc finger protein 595	NM_177622	NM_177622
-2004	Zfp595	-	4744	E130120F12Rik	-	chr13	67435500		---	2.485		0	2	1		zinc finger protein 595	RIKEN cDNA E130120F12 gene	NM_177622	NM_177622
14843	Zfp459	-	854	Zfp459	-	chr13	67521500		---	2.645		0	2	1		zinc finger protein 459	zinc finger protein 459	NM_177811	NM_177811
15343	Zfp459	-	354	Zfp459	-	chr13	67522000		---	2.645		0	2	1		zinc finger protein 459	zinc finger protein 459	NM_177811	NM_177811
10631	Zfp874	-	547	Zfp874	-	chr13	67552000		---	2.45		0	2	1		zinc finger protein 874	zinc finger protein 874	NM_177712	NM_177712
11131	Zfp874	-	47	Zfp874	-	chr13	67552500		---	2.45		0	2	1		zinc finger protein 874	zinc finger protein 874	NM_177712	NM_177712
-2042	Zfp58	-	13217	Zfp87	-	chr13	67603500		---	3.555		0	2	1		zinc finger protein 58	zinc finger protein 87	NM_001007575	NM_001007575
10283	Zfp87	-	70	Zfp87	-	chr13	67627000		---	2.275		0	2	1		zinc finger protein 87	zinc finger protein 87	NM_133228	NM_133228
19563	A530054K11Rik	-	1190	A530054K11Rik	-	chr13	67737500		---	4.19		0	2	1		RIKEN cDNA A530054K11 gene	RIKEN cDNA A530054K11 gene	NM_183146	NM_183146
-1810	A530054K11Rik	-	33333	Zfp738	-	chr13	67740500		---	2.63		0	2	1		RIKEN cDNA A530054K11 gene	zinc finger protein 738	NM_183146	NM_183146
-2310	A530054K11Rik	-	32833	Zfp738	-	chr13	67741000		---	2.63		0	2	1		RIKEN cDNA A530054K11 gene	zinc finger protein 738	NM_183146	NM_183146
-19	Zfp738	-	64236	Zfp85-rs1	-	chr13	67784500		---	3.365		0	2	1		zinc finger protein 738	zinc finger protein 85, related sequence 1	NM_001001187	NM_001001187
-519	Zfp738	-	63736	Zfp85-rs1	-	chr13	67785000		---	3.365		0	2	1		zinc finger protein 738	zinc finger protein 85, related sequence 1	NM_001001187	NM_001001187
6764	Zfp85-rs1	-	571	Zfp85-rs1	-	chr13	67855500		---	2.735		0	2	1		zinc finger protein 85, related sequence 1	zinc finger protein 85, related sequence 1	NM_001001130	NM_001001130
-581	Adcy2	-	497836	Papd7	-	chr13	69139000		---	2.38		0	2	1		adenylate cyclase 2	PAP associated domain containing 7	NM_153534	NM_153534
-1581	Adcy2	-	496836	Papd7	-	chr13	69140000		---	2.775		0	2	1		adenylate cyclase 2	PAP associated domain containing 7	NM_153534	NM_153534
-225	Ube2ql1	-	69759	Med10	+	chr13	69879000		---	2.41		0	2	1		ubiquitin-conjugating enzyme E2Q family-like 1	mediator of RNA polymerase II transcription, subunit 10 homolog (NUT2, S. cerevisiae)	NM_001145162	NM_001145162
-597	Ndufs6	-	1956	Mrpl36	+	chr13	73466500		---	2.615		0	2	1		NADH dehydrogenase (ubiquinone) Fe-S protein 6	mitochondrial ribosomal protein L36	NM_010888	NM_010888
24591	Trip13	-	715	Trip13	-	chr13	74074500		---	2.85		0	2	1		thyroid hormone receptor interactor 13	thyroid hormone receptor interactor 13	NM_027182	NM_027182
-2352	Exoc3	-	65	Ahrr	-	chr13	74348500		---	3.51		0	2	1		exocyst complex component 3	aryl-hydrocarbon receptor repressor	NM_177333	NM_177333
-1743	Ahrr	-	9068	Pdcd6	-	chr13	74431500		---	2.355		0	2	1		aryl-hydrocarbon receptor repressor	programmed cell death 6	NM_009644	NM_009644
-2743	Ahrr	-	8068	Pdcd6	-	chr13	74432500		---	2.59		0	2	1		aryl-hydrocarbon receptor repressor	programmed cell death 6	NM_009644	NM_009644
-631	Cast	-	281434	Pcsk1	+	chr13	74946000		---	2.805		0	2	1		calpastatin	proprotein convertase subtilisin/kexin type 1	NM_009817	NM_009817
-1631	Cast	-	280434	Pcsk1	+	chr13	74947000		---	2.805		0	2	1		calpastatin	proprotein convertase subtilisin/kexin type 1	NM_009817	NM_009817
-279131	Cast	-	2934	Pcsk1	+	chr13	75224500		---	2.665		0	2	1		calpastatin	proprotein convertase subtilisin/kexin type 1	NM_009817	NM_009817
-280631	Cast	-	1434	Pcsk1	+	chr13	75226000		---	2.585		0	2	1		calpastatin	proprotein convertase subtilisin/kexin type 1	NM_009817	NM_009817
-574054	Pcsk1	+	931	Ell2	+	chr13	75844000		---	2.41		0	2	1		proprotein convertase subtilisin/kexin type 1	elongation factor RNA polymerase II 2	NM_013628	NM_013628
-574554	Pcsk1	+	431	Ell2	+	chr13	75844500		---	2.41		0	2	1		proprotein convertase subtilisin/kexin type 1	elongation factor RNA polymerase II 2	NM_013628	NM_013628
-228	Rhobtb3	-	23686	Spata9	+	chr13	76081500		---	2.995		0	2	1		Rho-related BTB domain containing 3	spermatogenesis associated 9	NM_028493	NM_028493
-728	Rhobtb3	-	23186	Spata9	+	chr13	76082000		---	2.995		0	2	1		Rho-related BTB domain containing 3	spermatogenesis associated 9	NM_028493	NM_028493
-22728	Rhobtb3	-	1186	Spata9	+	chr13	76104000		---	3		0	2	1		Rho-related BTB domain containing 3	spermatogenesis associated 9	NM_028493	NM_028493
-23228	Rhobtb3	-	686	Spata9	+	chr13	76104500		---	3		0	2	1		Rho-related BTB domain containing 3	spermatogenesis associated 9	NM_028493	NM_028493
-23728	Rhobtb3	-	186	Spata9	+	chr13	76105000		---	3		0	2	1		Rho-related BTB domain containing 3	spermatogenesis associated 9	NM_028493	NM_028493
314	Spata9	+	30916	Spata9	+	chr13	76105500		---	3		0	2	1		spermatogenesis associated 9	spermatogenesis associated 9	NM_029343	NM_029343
17018	Rfesd	-	10	Rfesd	-	chr13	76156000		---	3.175		0	2	1		Rieske (Fe-S) domain containing	Rieske (Fe-S) domain containing	NM_178916,NM_001131068,NM_001131069	NM_178916,NM_001131068,NM_001131069
36631	Arsk	-	1608	Arsk	-	chr13	76234500		---	3.025		0	2	1		arylsulfatase K	arylsulfatase K	NM_029847	NM_029847
89152	Ankrd32	-	3229	Ankrd32	-	chr13	77271500		---	4.115		0	2	1		ankyrin repeat domain 32	ankyrin repeat domain 32	NM_134071	NM_134071
92152	Ankrd32	-	229	Ankrd32	-	chr13	77274500		---	3.195		0	2	1		ankyrin repeat domain 32	ankyrin repeat domain 32	NM_134071	NM_134071
204	2210408I21Rik	+	58166	2210408I21Rik	+	chr13	77275000		---	3.195		0	2	1		RIKEN cDNA 2210408I21 gene	RIKEN cDNA 2210408I21 gene	NM_001081353,NM_001145676	NM_001081353,NM_001145676
-1257	Nr2f1	-	2683182	Arrdc3	+	chr13	78339500		---	2.4		0	2	1		nuclear receptor subfamily 2, group F, member 1	arrestin domain containing 3	NM_010151	NM_010151
-1757	Nr2f1	-	2682682	Arrdc3	+	chr13	78340000		---	2.4		0	2	1		nuclear receptor subfamily 2, group F, member 1	arrestin domain containing 3	NM_010151	NM_010151
537434	Gpr98	-	643	Gpr98	-	chr13	81771500		---	2.52		0	2	1		G protein-coupled receptor 98	G protein-coupled receptor 98	NM_054053	NM_054053
36165	Polr3g	-	1012	Polr3g	-	chr13	81849000		---	2.61		0	2	1		polymerase (RNA) III (DNA directed) polypeptide G	polymerase (RNA) III (DNA directed) polypeptide G	NM_001081176	NM_001081176
36665	Polr3g	-	512	Polr3g	-	chr13	81849500		---	2.61		0	2	1		polymerase (RNA) III (DNA directed) polypeptide G	polymerase (RNA) III (DNA directed) polypeptide G	NM_001081176	NM_001081176
-1703844	Cetn3	+	3193	Mef2c	+	chr13	83640000		---	3.495		0	2	1		centrin 3	myocyte enhancer factor 2C	NM_007684	NM_007684
-556552	Mef2c	+	2430	Tmem161b	+	chr13	84359500		---	2.63		0	2	1		myocyte enhancer factor 2C	transmembrane protein 161B	NM_025282	NM_025282
-557052	Mef2c	+	1930	Tmem161b	+	chr13	84360000		---	2.63		0	2	1		myocyte enhancer factor 2C	transmembrane protein 161B	NM_025282	NM_025282
-558552	Mef2c	+	430	Tmem161b	+	chr13	84361500		---	2.49		0	2	1		myocyte enhancer factor 2C	transmembrane protein 161B	NM_025282	NM_025282
-891931	Tmem161b	+	1581	Ccnh	+	chr13	85327500		---	2.45		0	2	1		transmembrane protein 161B	cyclin H	NM_175187	NM_175187
-892431	Tmem161b	+	1081	Ccnh	+	chr13	85328000		---	2.45		0	2	1		transmembrane protein 161B	cyclin H	NM_175187	NM_175187
-100	Cox7c	-	2774576	Edil3	+	chr13	86186500		---	2.565		0	2	1		cytochrome c oxidase, subunit VIIc	EGF-like repeats and discoidin I-like domains 3	NM_007749	NM_007749
-2100	Cox7c	-	2772576	Edil3	+	chr13	86188500		---	3.075		0	2	1		cytochrome c oxidase, subunit VIIc	EGF-like repeats and discoidin I-like domains 3	NM_007749	NM_007749
-2600	Cox7c	-	2772076	Edil3	+	chr13	86189000		---	3.075		0	2	1		cytochrome c oxidase, subunit VIIc	EGF-like repeats and discoidin I-like domains 3	NM_007749	NM_007749
-2772100	Cox7c	-	2576	Edil3	+	chr13	88958500		---	2.36		0	2	1		cytochrome c oxidase, subunit VIIc	EGF-like repeats and discoidin I-like domains 3	NM_007749	NM_007749
-215170	Edil3	+	2240	Hapln1	+	chr13	89678000		---	2.46		0	2	1		EGF-like repeats and discoidin I-like domains 3	hyaluronan and proteoglycan link protein 1	NM_001037987,NM_010103	NM_001037987,NM_010103
-215670	Edil3	+	1740	Hapln1	+	chr13	89678500		---	2.46		0	2	1		EGF-like repeats and discoidin I-like domains 3	hyaluronan and proteoglycan link protein 1	NM_001037987,NM_010103	NM_001037987,NM_010103
-216170	Edil3	+	1240	Hapln1	+	chr13	89679000		---	2.46		0	2	1		EGF-like repeats and discoidin I-like domains 3	hyaluronan and proteoglycan link protein 1	NM_001037987,NM_010103	NM_001037987,NM_010103
1729	Tmem167	+	23526	Tmem167	+	chr13	90231000		---	3.475		0	2	1		transmembrane protein 167	transmembrane protein 167	NM_025335	NM_025335
-1051	Rasgrf2	-	79335	Msh3	-	chr13	92902500		---	2.28		0	2	1		RAS protein-specific guanine nucleotide-releasing factor 2	mutS homolog 3 (E. coli)	NM_009027	NM_009027
-1551	Rasgrf2	-	78835	Msh3	-	chr13	92903000		---	2.28		0	2	1		RAS protein-specific guanine nucleotide-releasing factor 2	mutS homolog 3 (E. coli)	NM_009027	NM_009027
141665	Msh3	-	1458	Msh3	-	chr13	93123500		---	3.1		0	2	1		mutS homolog 3 (E. coli)	mutS homolog 3 (E. coli)	NM_010829	NM_010829
142165	Msh3	-	958	Msh3	-	chr13	93124000		---	3.1		0	2	1		mutS homolog 3 (E. coli)	mutS homolog 3 (E. coli)	NM_010829	NM_010829
-235	Zfyve16	-	43592	Spz1	-	chr13	93301000		---	2.435		0	2	1		zinc finger, FYVE domain containing 16	spermatogenic leucine zipper 1	NM_173392	NM_173392
-735	Zfyve16	-	43092	Spz1	-	chr13	93301500		---	2.865		0	2	1		zinc finger, FYVE domain containing 16	spermatogenic leucine zipper 1	NM_173392	NM_173392
-1235	Zfyve16	-	42592	Spz1	-	chr13	93302000		---	2.865		0	2	1		zinc finger, FYVE domain containing 16	spermatogenic leucine zipper 1	NM_173392	NM_173392
-30146	Tbca	+	2581	Otp	+	chr13	95643000		---	2.235		0	2	1		tubulin cofactor A	orthopedia homolog (Drosophila)	NM_009321	NM_009321
-364	Otp	+	92302	Wdr41	+	chr13	95654000		---	3.175		0	2	1		orthopedia homolog (Drosophila)	WD repeat domain 41	NM_011021	NM_011021
-864	Otp	+	91802	Wdr41	+	chr13	95654500		---	3.175		0	2	1		orthopedia homolog (Drosophila)	WD repeat domain 41	NM_011021	NM_011021
172103	Sv2c	-	1032	Sv2c	-	chr13	96901500		---	2.685		0	2	1		synaptic vesicle glycoprotein 2c	synaptic vesicle glycoprotein 2c	NM_029210	NM_029210
172603	Sv2c	-	532	Sv2c	-	chr13	96902000		---	2.685		0	2	1		synaptic vesicle glycoprotein 2c	synaptic vesicle glycoprotein 2c	NM_029210	NM_029210
-468	Sv2c	-	255320	Poc5	+	chr13	96903000		---	2.46		0	2	1		synaptic vesicle glycoprotein 2c	POC5 centriolar protein homolog (Chlamydomonas)	NM_029210	NM_029210
-968	Sv2c	-	254820	Poc5	+	chr13	96903500		---	2.46		0	2	1		synaptic vesicle glycoprotein 2c	POC5 centriolar protein homolog (Chlamydomonas)	NM_029210	NM_029210
1304	Ankra2	+	9368	Ankra2	+	chr13	99034500		---	2.18		0	2	1		ankyrin repeat, family A (RFXANK-like), 2	ankyrin repeat, family A (RFXANK-like), 2	NM_023472	NM_023472
-36078	Btf3	-	1199	Foxd1	+	chr13	99123000		---	2.99		0	2	1		basic transcription factor 3	forkhead box D1	NM_145455	NM_145455
-36578	Btf3	-	699	Foxd1	+	chr13	99123500		---	2.99		0	2	1		basic transcription factor 3	forkhead box D1	NM_145455	NM_145455
23397	Ptcd2	-	1633	Ptcd2	-	chr13	100113000		---	2.855		0	2	1		pentatricopeptide repeat domain 2	pentatricopeptide repeat domain 2	NM_026873	NM_026873
23897	Ptcd2	-	1133	Ptcd2	-	chr13	100113500		---	2.855		0	2	1		pentatricopeptide repeat domain 2	pentatricopeptide repeat domain 2	NM_026873	NM_026873
1260	Mrps27	+	69516	Mrps27	+	chr13	100116000		---	2.98		0	2	1		mitochondrial ribosomal protein S27	mitochondrial ribosomal protein S27	NM_173757	NM_173757
-2475	Bdp1	-	1473	Serf1	+	chr13	100876500		---	2.485		0	2	1		B double prime 1, subunit of RNA polymerase III transcription initiation factor IIIB	small EDRK-rich factor 1	NM_001081061	NM_001081061
57983	Naip2	-	47	Naip2	-	chr13	100972000		---	2.755		0	2	1		NLR family, apoptosis inhibitory protein 2	NLR family, apoptosis inhibitory protein 2	NM_001126182,NM_010872	NM_001126182,NM_010872
32382	Rad17	-	1514	Rad17	-	chr13	101419500		---	2.625		0	2	1		RAD17 homolog (S. pombe)	RAD17 homolog (S. pombe)	NM_011233,NM_001044371	NM_011233,NM_001044371
203	Taf9	+	4515	Taf9	+	chr13	101421500		---	3.72		0	2	1		TAF9 RNA polymerase II, TATA box binding protein (TBP)-associated factor	TAF9 RNA polymerase II, TATA box binding protein (TBP)-associated factor	NM_027139,NM_027592	NM_027139,NM_027592
439	Taf9	+	4015	Taf9	+	chr13	101422000		---	3.72		0	2	1		TAF9 RNA polymerase II, TATA box binding protein (TBP)-associated factor	TAF9 RNA polymerase II, TATA box binding protein (TBP)-associated factor	NM_001015889	NM_001015889
36	Ccdc125	+	27695	Ccdc125	+	chr13	101439500		---	2.46		0	2	1		coiled-coil domain containing 125	coiled-coil domain containing 125	NM_183115	NM_183115
-898	Pik3r1	-	1020137	Cd180	+	chr13	102463500		---	2.19		0	2	1		phosphatidylinositol 3-kinase, regulatory subunit, polypeptide 1 (p85 alpha)	CD180 antigen	NM_001024955,NM_001077495	NM_001024955,NM_001077495
-1398	Pik3r1	-	1019637	Cd180	+	chr13	102464000		---	2.19		0	2	1		phosphatidylinositol 3-kinase, regulatory subunit, polypeptide 1 (p85 alpha)	CD180 antigen	NM_001024955,NM_001077495	NM_001024955,NM_001077495
3200	2410002O22Rik	-	1546	2410002O22Rik	-	chr13	104967000		---	3.205		0	2	1		RIKEN cDNA 2410002O22 gene	RIKEN cDNA 2410002O22 gene	NR_003546	NR_003546
33	Cenpk	+	20197	Cenpk	+	chr13	105019500		---	2.595		0	2	1		centromere protein K	centromere protein K	NM_021790	NM_021790
1533	Cenpk	+	18697	Cenpk	+	chr13	105021000		---	2.765		0	2	1		centromere protein K	centromere protein K	NM_021790	NM_021790
2033	Cenpk	+	18197	Cenpk	+	chr13	105021500		---	2.765		0	2	1		centromere protein K	centromere protein K	NM_021790	NM_021790
-37803	Cenpk	+	452	Adamts6	+	chr13	105077500		---	3.525		0	2	1		centromere protein K	a disintegrin-like and metallopeptidase (reprolysin type) with thrombospondin type 1 motif, 6	NM_021790	NM_021790
185094	Cwc27	-	533	Cwc27	-	chr13	105606500		---	3.09		0	2	1		CWC27 spliceosome-associated protein homolog (S. cerevisiae)	CWC27 spliceosome-associated protein homolog (S. cerevisiae)	NM_026072	NM_026072
185594	Cwc27	-	33	Cwc27	-	chr13	105607000		---	3.09		0	2	1		CWC27 spliceosome-associated protein homolog (S. cerevisiae)	CWC27 spliceosome-associated protein homolog (S. cerevisiae)	NM_026072	NM_026072
107768	Rgs7bp	-	10	Rgs7bp	-	chr13	105845000		---	3.125		0	2	1		regulator of G-protein signalling 7 binding protein	regulator of G-protein signalling 7 binding protein	NM_029879	NM_029879
-1490	Rgs7bp	-	25701	4933425L06Rik	+	chr13	105846500		---	2.89		0	2	1		regulator of G-protein signalling 7 binding protein	RIKEN cDNA 4933425L06 gene	NM_029879	NM_029879
-1990	Rgs7bp	-	25201	4933425L06Rik	+	chr13	105847000		---	2.89		0	2	1		regulator of G-protein signalling 7 binding protein	RIKEN cDNA 4933425L06 gene	NM_029879	NM_029879
-2490	Rgs7bp	-	24701	4933425L06Rik	+	chr13	105847500		---	2.995		0	2	1		regulator of G-protein signalling 7 binding protein	RIKEN cDNA 4933425L06 gene	NM_029879	NM_029879
728	Htr1a	+	3713	Htr1a	+	chr13	106234500		---	3.095		0	2	1		5-hydroxytryptamine (serotonin) receptor 1A	5-hydroxytryptamine (serotonin) receptor 1A	NM_008308	NM_008308
-806	Kif2a	-	701697	Zswim6	-	chr13	107813000		---	2.32		0	2	1		kinesin family member 2A	zinc finger, SWIM domain containing 6	NM_001145779,NM_008442	NM_001145779,NM_008442
-17825	Ercc8	+	1597	Elovl7	+	chr13	109003000		---	3.675		0	2	1		excision repaiross-complementing rodent repair deficiency, complementation group 8	ELOVL family member 7, elongation of long chain fatty acids (yeast)	NM_028042	NM_028042
-18325	Ercc8	+	1097	Elovl7	+	chr13	109003500		---	3.675		0	2	1		excision repaiross-complementing rodent repair deficiency, complementation group 8	ELOVL family member 7, elongation of long chain fatty acids (yeast)	NM_028042	NM_028042
-18825	Ercc8	+	597	Elovl7	+	chr13	109004000		---	3.675		0	2	1		excision repaiross-complementing rodent repair deficiency, complementation group 8	ELOVL family member 7, elongation of long chain fatty acids (yeast)	NM_028042	NM_028042
-27701	Elovl7	+	1530	Depdc1b	+	chr13	109105000		---	3.25		0	2	1		ELOVL family member 7, elongation of long chain fatty acids (yeast)	DEP domain containing 1B	NM_029001	NM_029001
-261249	Depdc1b	+	3370	Pde4d	+	chr13	109441000		---	2.54		0	2	1		DEP domain containing 1B	phosphodiesterase 4D, cAMP specific	NM_178683	NM_178683
-261749	Depdc1b	+	2870	Pde4d	+	chr13	109441500		---	2.54		0	2	1		DEP domain containing 1B	phosphodiesterase 4D, cAMP specific	NM_178683	NM_178683
-477809	Map3k1	-	2027	Ankrd55	+	chr13	113077000		---	2.615		0	2	1		mitogen-activated protein kinase kinase kinase 1	ankyrin repeat domain 55	NM_011945	NM_011945
-478309	Map3k1	-	1527	Ankrd55	+	chr13	113077500		---	2.615		0	2	1		mitogen-activated protein kinase kinase kinase 1	ankyrin repeat domain 55	NM_011945	NM_011945
-79290	Ankrd55	+	777	Il6st	+	chr13	113253500		---	2.21		0	2	1		ankyrin repeat domain 55	interleukin 6 signal transducer	NM_029898	NM_029898
134	Esm1	+	8312	Esm1	+	chr13	114000000		---	2.44		0	2	1		endothelial cell-specific molecule 1	endothelial cell-specific molecule 1	NM_023612	NM_023612
99143	Ndufs4	-	251	Ndufs4	-	chr13	115178000		---	2.435		0	2	1		NADH dehydrogenase (ubiquinone) Fe-S protein 4	NADH dehydrogenase (ubiquinone) Fe-S protein 4	NM_010887	NM_010887
4531	Fst	-	1938	Fst	-	chr13	115247000		---	2.525		0	2	1		follistatin	follistatin	NM_008046	NM_008046
[truncated: 25,335 more rows]
