# Supplementary material for: A paternal methyl donor-rich diet altered cognitive and neural functions in offspring mice
Source: Mol Psychiatry. 2017 Apr 4;23(5):1345–55. doi: 10.1038/mp.2017.53 (PMC5984088; doi:10.1038/mp.2017.53)
Supplement: Supplementary Data 2 [file mp201753x3.xls]

## Sheet: Tabelle1
									mean peak value / group			peak count / group
up_gene-pos	up_gene	up_gene_strand	down_gene-pos	down_gene	down_gene_strand	chrom	window-start		C	M		C	M	groups_count		up_gene_description	down_gene_symbol	up_gene_acc	down_gene_acc
-1506	Sox17	-	276014	Mrpl15	-	chr1	4488000		---	2.375		0	2	1		SRY-box containing gene 17	mitochondrial ribosomal protein L15	NM_011441	NM_011441
-1355	Defb44-ps	-	11553	Defb18	-	chr1	18215000		---	2.265		0	2	1		defensin beta 44, pseudogene	defensin beta 18	NR_002879	NR_002879
-1448	Bai3	-	850658	4931408C20Rik	-	chr1	25888000		---	3.025		0	2	1		brain-specific angiogenesis inhibitor 3	RIKEN cDNA 4931408C20 gene	NM_175642	NM_175642
-1445	Gm13363	-	189922	4931428L18Rik	-	chr1	31008000		---	3.665		0	2	1		protein tyrosine phosphatase 4a1-like	RIKEN cDNA 4931428L18 gene	NR_002688	NR_002688
-1945	Gm13363	-	189422	4931428L18Rik	-	chr1	31008500		---	3.665		0	2	1		protein tyrosine phosphatase 4a1-like	RIKEN cDNA 4931428L18 gene	NR_002688	NR_002688
-1396	Lyg1	-	24711	Txndc9	-	chr1	38016000		---	2.655		0	2	1		lysozyme G-like 1	thioredoxin domain containing 9	NM_027111	NM_027111
-700	Aff3	-	128853	Lonrf2	-	chr1	38722500		---	2.51		0	2	1		AF4/FMR2 family, member 3	LON peptidase N-terminal domain and ring finger 2	NM_010678	NM_010678
-1200	Aff3	-	128353	Lonrf2	-	chr1	38723000		---	2.51		0	2	1		AF4/FMR2 family, member 3	LON peptidase N-terminal domain and ring finger 2	NM_010678	NM_010678
-838	Mfsd6	-	61263	Inpp1	-	chr1	52785000		---	2.26		0	2	1		major facilitator superfamily domain containing 6	inositol polyphosphate-1-phosphatase	NM_178081	NM_178081
-441	Stk17b	-	21217	Hecw2	-	chr1	53842500		---	2.98		0	2	1		serine/threonine kinase 17b (apoptosis-inducing)	HECT, C2 and WW domain containing E3 ubiquitin protein ligase 2	NM_133810	NM_133810
-941	Stk17b	-	20717	Hecw2	-	chr1	53843000		---	2.98		0	2	1		serine/threonine kinase 17b (apoptosis-inducing)	HECT, C2 and WW domain containing E3 ubiquitin protein ligase 2	NM_133810	NM_133810
12836	1110034B05Rik	-	518	1110034B05Rik	-	chr1	57463000		---	2.58		0	2	1		RIKEN cDNA 1110034B05 gene	RIKEN cDNA 1110034B05 gene	NM_001114102	NM_001114102
-756	Als2cr11	-	4936	Als2cr4	-	chr1	59152500		---	2.15		0	2	1		amyotrophic lateral sclerosis 2 (juvenile) chromosome region, candidate 11 (human)	amyotrophic lateral sclerosis 2 (juvenile) chromosome region, candidate 4	NM_175200	NM_175200
-659	Ino80d	-	28666	Ndufs1	-	chr1	63161500		---	2.57		0	2	1		INO80 complex subunit D	NADH dehydrogenase (ubiquinone) Fe-S protein 1	NM_001081436,NM_001114609	NM_001081436,NM_001114609
-1159	Ino80d	-	28166	Ndufs1	-	chr1	63162000		---	2.57		0	2	1		INO80 complex subunit D	NADH dehydrogenase (ubiquinone) Fe-S protein 1	NM_001081436,NM_001114609	NM_001081436,NM_001114609
-2331	1110028C15Rik	-	10926	Acadl	-	chr1	66866500		---	2.925		0	2	1		RIKEN cDNA 1110028C15 gene	acyl-Coenzyme A dehydrogenase, long-chain	NM_001122738,NM_177645	NM_001122738,NM_177645
-2831	1110028C15Rik	-	10426	Acadl	-	chr1	66867000		---	2.925		0	2	1		RIKEN cDNA 1110028C15 gene	acyl-Coenzyme A dehydrogenase, long-chain	NM_001122738,NM_177645	NM_001122738,NM_177645
147241	Epha4	-	663	Epha4	-	chr1	77511000		---	2.475		0	2	1		Eph receptor A4	Eph receptor A4	NM_007936	NM_007936
147741	Epha4	-	163	Epha4	-	chr1	77511500		---	2.475		0	2	1		Eph receptor A4	Eph receptor A4	NM_007936	NM_007936
5257	Scg2	-	165	Scg2	-	chr1	79436500		---	2.97		0	2	1		secretogranin II	secretogranin II	NM_009129	NM_009129
65050	Ap1s3	-	47	Ap1s3	-	chr1	79668500		---	2.495		0	2	1		adaptor-related protein complex AP-1, sigma 3	adaptor-related protein complex AP-1, sigma 3	NM_183027	NM_183027
11277	Tm4sf20	-	531	Tm4sf20	-	chr1	82764500		---	2.65		0	2	1		transmembrane 4 L six family member 20	transmembrane 4 L six family member 20	NM_025453	NM_025453
-704	Dner	-	24263	Trip12	-	chr1	84693500		---	2.985		0	2	1		delta/notch-like EGF-related receptor	thyroid hormone receptor interactor 12	NM_152915	NM_152915
-1204	Dner	-	23763	Trip12	-	chr1	84694000		---	2.985		0	2	1		delta/notch-like EGF-related receptor	thyroid hormone receptor interactor 12	NM_152915	NM_152915
11889	Htr2b	-	1045	Htr2b	-	chr1	88007500		---	3.225		0	2	1		5-hydroxytryptamine (serotonin) receptor 2B	5-hydroxytryptamine (serotonin) receptor 2B	NM_008311	NM_008311
12389	Htr2b	-	545	Htr2b	-	chr1	88008000		---	3.225		0	2	1		5-hydroxytryptamine (serotonin) receptor 2B	5-hydroxytryptamine (serotonin) receptor 2B	NM_008311	NM_008311
12889	Htr2b	-	45	Htr2b	-	chr1	88008500		---	3.225		0	2	1		5-hydroxytryptamine (serotonin) receptor 2B	5-hydroxytryptamine (serotonin) receptor 2B	NM_008311	NM_008311
-98	Snord82	-	29899	Nmur1	-	chr1	88253000		---	2.86		0	2	1		small nucleolar RNA, C/D box 82	neuromedin U receptor 1	NR_002851	NR_002851
-3598	Snord82	-	26399	Nmur1	-	chr1	88256500		---	2.305		0	2	1		small nucleolar RNA, C/D box 82	neuromedin U receptor 1	NR_002851	NR_002851
-4598	Snord82	-	25399	Nmur1	-	chr1	88257500		---	2.87		0	2	1		small nucleolar RNA, C/D box 82	neuromedin U receptor 1	NR_002851	NR_002851
-329	St8sia4	-	1150860	Slco4c1	-	chr1	97564500		---	2.855		0	2	1		ST8 alpha-N-acetyl-neuraminide alpha-2,8-sialyltransferase 4	solute carrier organic anion transporter family, member 4C1	NM_001159745	NM_001159745
-829	St8sia4	-	1150360	Slco4c1	-	chr1	97565000		---	2.855		0	2	1		ST8 alpha-N-acetyl-neuraminide alpha-2,8-sialyltransferase 4	solute carrier organic anion transporter family, member 4C1	NM_001159745	NM_001159745
53140	Slco4c1	-	248	Slco4c1	-	chr1	98768500		---	2.68		0	2	1		solute carrier organic anion transporter family, member 4C1	solute carrier organic anion transporter family, member 4C1	NM_172658	NM_172658
-252	Slco4c1	-	33752	Slco6b1	-	chr1	98769000		---	2.68		0	2	1		solute carrier organic anion transporter family, member 4C1	solute carrier organic anion transporter family, member 6b1	NM_172658	NM_172658
-1675	Inhbb	-	46382	Ralb	-	chr1	121320500		---	2.43		0	2	1		inhibin beta-B	v-ral simian leukemia viral oncogene homolog B (ras related)	NM_008381	NM_008381
-923	Epb4.1l5	-	8169	Ptpn4	-	chr1	121546500		---	2.855		0	2	1		erythrocyte protein band 4.1-like 5	protein tyrosine phosphatase, non-receptor type 4	NM_001113416	NM_001113416
-1852	Ptpn4	-	68977	Tmem177	-	chr1	121735500		---	2.79		0	2	1		protein tyrosine phosphatase, non-receptor type 4	transmembrane protein 177	NM_019933	NM_019933
-2352	Ptpn4	-	68477	Tmem177	-	chr1	121736000		---	2.79		0	2	1		protein tyrosine phosphatase, non-receptor type 4	transmembrane protein 177	NM_019933	NM_019933
-2371	Dpp10	-	1344982	Actr3	-	chr1	125944500		---	2.67		0	2	1		dipeptidylpeptidase 10	ARP3 actin-related protein 3 homolog (yeast)	NM_199021	NM_199021
788	Nckap5	-	578504	Nckap5	-	chr1	127811000		---	2.715		0	2	1		NCK-associated protein 5	NCK-associated protein 5	NM_172484,NM_001081756,NM_176957	NM_172484,NM_001081756,NM_176957
1288	Nckap5	-	578004	Nckap5	-	chr1	127811500		---	2.715		0	2	1		NCK-associated protein 5	NCK-associated protein 5	NM_172484,NM_001081756,NM_176957	NM_172484,NM_001081756,NM_176957
147738	Zranb3	-	485	Zranb3	-	chr1	129998500		---	2.66		0	2	1		zinc finger, RAN-binding domain containing 3	zinc finger, RAN-binding domain containing 3	NM_027678	NM_027678
-267	Mcm6	-	3784	Dars	-	chr1	130256500		---	2.505		0	2	1		minichromosome maintenance deficient 6 (MIS5 homolog, S. pombe) (S. cerevisiae)	aspartyl-tRNA synthetase	NM_008567	NM_008567
-767	Mcm6	-	3284	Dars	-	chr1	130257000		---	2.505		0	2	1		minichromosome maintenance deficient 6 (MIS5 homolog, S. pombe) (S. cerevisiae)	aspartyl-tRNA synthetase	NM_008567	NM_008567
3725	Cxcr4	-	376	Cxcr4	-	chr1	130488500		---	2.665		0	2	1		chemokine (C-X-C motif) receptor 4	chemokine (C-X-C motif) receptor 4	NM_009911	NM_009911
25242	Pfkfb2	-	1391	Pfkfb2	-	chr1	132611000		---	2.255		0	2	1		6-phosphofructo-2-kinase/fructose-2,6-biphosphatase 2	6-phosphofructo-2-kinase/fructose-2,6-biphosphatase 2	NM_008825	NM_008825
-1159	5730559C18Rik	-	23491	Gpr25	-	chr1	138132000		---	2.475		0	2	1		RIKEN cDNA 5730559C18 gene	G protein-coupled receptor 25	NM_028872	NM_028872
-1659	5730559C18Rik	-	22991	Gpr25	-	chr1	138132500		---	2.475		0	2	1		RIKEN cDNA 5730559C18 gene	G protein-coupled receptor 25	NM_028872	NM_028872
-2159	5730559C18Rik	-	22491	Gpr25	-	chr1	138133000		---	2.475		0	2	1		RIKEN cDNA 5730559C18 gene	G protein-coupled receptor 25	NM_028872	NM_028872
-819	Camsap1l1	-	64992	9230116N13Rik	-	chr1	138243500		---	2.705		0	2	1		calmodulin regulated spectrin-associated protein 1-like 1	RIKEN cDNA 9230116N13 gene	NM_001081360	NM_001081360
-1319	Camsap1l1	-	64492	9230116N13Rik	-	chr1	138244000		---	2.705		0	2	1		calmodulin regulated spectrin-associated protein 1-like 1	RIKEN cDNA 9230116N13 gene	NM_001081360	NM_001081360
-1819	Camsap1l1	-	63992	9230116N13Rik	-	chr1	138244500		---	2.705		0	2	1		calmodulin regulated spectrin-associated protein 1-like 1	RIKEN cDNA 9230116N13 gene	NM_001081360	NM_001081360
-1290	BC026782	-	225931	Cfh	-	chr1	141756500		---	3.025		0	2	1		cDNA sequence BC026782	complement component factor h	NM_001025575	NM_001025575
-1790	BC026782	-	225431	Cfh	-	chr1	141757000		---	3.025		0	2	1		cDNA sequence BC026782	complement component factor h	NM_001025575	NM_001025575
-721	Rgs2	-	133796	Rgs13	-	chr1	145852000		---	3.015		0	2	1		regulator of G-protein signaling 2	regulator of G-protein signaling 13	NM_009061	NM_009061
-1221	Rgs2	-	133296	Rgs13	-	chr1	145852500		---	3.015		0	2	1		regulator of G-protein signaling 2	regulator of G-protein signaling 13	NM_009061	NM_009061
-835	Rgs1	-	502970	Rgs18	-	chr1	146097000		---	2.66		0	2	1		regulator of G-protein signaling 1	regulator of G-protein signaling 18	NM_015811	NM_015811
-1705	Prg4	-	94631	Hmcn1	-	chr1	152315000		---	3.82		0	2	1		proteoglycan 4 (megakaryocyte stimulating factor, articular superficial zone protein)	hemicentin 1	NM_021400,NM_001110146	NM_021400,NM_001110146
-2205	Prg4	-	94131	Hmcn1	-	chr1	152315500		---	3.82		0	2	1		proteoglycan 4 (megakaryocyte stimulating factor, articular superficial zone protein)	hemicentin 1	NM_021400,NM_001110146	NM_021400,NM_001110146
-2705	Prg4	-	93631	Hmcn1	-	chr1	152316000		---	3.82		0	2	1		proteoglycan 4 (megakaryocyte stimulating factor, articular superficial zone protein)	hemicentin 1	NM_021400,NM_001110146	NM_021400,NM_001110146
430369	Hmcn1	-	565	Hmcn1	-	chr1	152840000		---	2.27		0	2	1		hemicentin 1	hemicentin 1	NM_001024720	NM_001024720
34703	Ralgps2	-	100518	Ralgps2	-	chr1	158769000		---	2.53		0	2	1		Ral GEF with PH domain and SH3 binding motif 2	Ral GEF with PH domain and SH3 binding motif 2	NM_001159966,NR_027640,NM_001159965,NM_001159968,NM_001159967,NM_023884	NM_001159966,NR_027640,NM_001159965,NM_001159968,NM_001159967,NM_023884
-592	Cacybp	-	5804	Rabgap1l	-	chr1	162143500		---	2.73		0	2	1		calcyclin binding protein	RAB GTPase activating protein 1-like	NM_009786	NM_009786
95796	Rabgap1l	-	440569	Rabgap1l	-	chr1	162282500		---	2.565		0	2	1		RAB GTPase activating protein 1-like	RAB GTPase activating protein 1-like	NM_013862	NM_013862
42492	Klhl20	-	610	Klhl20	-	chr1	163061000		---	2.22		0	2	1		kelch-like 20 (Drosophila)	kelch-like 20 (Drosophila)	NM_001039482	NM_001039482
13698	Mettl13	-	976	Mettl13	-	chr1	164477500		---	2.67		0	2	1		methyltransferase like 13	methyltransferase like 13	NM_144877	NM_144877
-821	Fmo1	-	7677	Fmo2	-	chr1	164797500		---	2.61		0	2	1		flavin containing monooxygenase 1	flavin containing monooxygenase 2	NM_010231	NM_010231
-1321	Fmo1	-	7177	Fmo2	-	chr1	164798000		---	2.61		0	2	1		flavin containing monooxygenase 1	flavin containing monooxygenase 2	NM_010231	NM_010231
-1821	Fmo1	-	6677	Fmo2	-	chr1	164798500		---	2.61		0	2	1		flavin containing monooxygenase 1	flavin containing monooxygenase 2	NM_010231	NM_010231
-2321	Fmo1	-	6177	Fmo2	-	chr1	164799000		---	2.61		0	2	1		flavin containing monooxygenase 1	flavin containing monooxygenase 2	NM_010231	NM_010231
58093	Prrx1	-	281	Prrx1	-	chr1	165243500		---	2.45		0	2	1		paired related homeobox 1	paired related homeobox 1	NM_001025570	NM_001025570
-219	Prrx1	-	71039	Gorab	-	chr1	165244000		---	2.45		0	2	1		paired related homeobox 1	golgin, RAB6-interacting	NM_001025570	NM_001025570
-728	Gorab	-	298623	Mettl11b	-	chr1	165334500		---	2.75		0	2	1		golgin, RAB6-interacting	methyltransferase like 11B	NM_178883	NM_178883
-1228	Gorab	-	298123	Mettl11b	-	chr1	165335000		---	2.57		0	2	1		golgin, RAB6-interacting	methyltransferase like 11B	NM_178883	NM_178883
17070	Blzf1	-	615	Blzf1	-	chr1	166237000		---	2.82		0	2	1		basic leucine zipper nuclear factor 1	basic leucine zipper nuclear factor 1	NM_001160209,NM_001160208,NM_025505	NM_001160209,NM_001160208,NM_025505
-72	Mgst3	-	51805	Lrrc52	-	chr1	169324000		---	3.085		0	2	1		microsomal glutathione S-transferase 3	leucine rich repeat containing 52	NM_025569	NM_025569
14812	Fcgr2b	-	702	Fcgr2b	-	chr1	172905500		---	3.06		0	2	1		Fc receptor, IgG, low affinity IIb	Fc receptor, IgG, low affinity IIb	NM_001077189,NM_010187	NM_001077189,NM_010187
15312	Fcgr2b	-	202	Fcgr2b	-	chr1	172906000		---	3.06		0	2	1		Fc receptor, IgG, low affinity IIb	Fc receptor, IgG, low affinity IIb	NM_001077189,NM_010187	NM_001077189,NM_010187
-474	Casq1	-	3139	Atp1a4	-	chr1	174150500		---	2.535		0	2	1		calsequestrin 1	ATPase, Na+/K+ transporting, alpha 4 polypeptide	NM_009813	NM_009813
-297253	B020018G12Rik	-	457283	Cep170	-	chr1	178206500		---	2.55		0	2	1		RIKEN cDNA B020018G12 gene	centrosomal protein 170	NM_001039518	NM_001039518
-11454	Psen2	-	69599	Gm5069	-	chr1	182187500		---	2.16		0	2	1		presenilin 2	glyceraldehyde-3-phosphate dehydrogenase pseudogene	NM_011183,NM_001128605	NM_011183,NM_001128605
-11954	Psen2	-	69099	Gm5069	-	chr1	182188000		---	2.16		0	2	1		presenilin 2	glyceraldehyde-3-phosphate dehydrogenase pseudogene	NM_011183,NM_001128605	NM_011183,NM_001128605
27536	Rrp15	-	737	Rrp15	-	chr1	188572500		---	2.515		0	2	1		ribosomal RNA processing 15 homolog (S. cerevisiae)	ribosomal RNA processing 15 homolog (S. cerevisiae)	NM_026041	NM_026041
-2333	Smyd2	-	197157	Prox1	-	chr1	191748500		---	3		0	2	1		SET and MYND domain containing 2	prospero-related homeobox 1	NM_026796	NM_026796
114553	Rps6kc1	-	1149	Rps6kc1	-	chr1	192734500		---	2.375		0	2	1		ribosomal protein S6 kinase polypeptide 1	ribosomal protein S6 kinase polypeptide 1	NM_178775	NM_178775
115053	Rps6kc1	-	649	Rps6kc1	-	chr1	192735000		---	2.375		0	2	1		ribosomal protein S6 kinase polypeptide 1	ribosomal protein S6 kinase polypeptide 1	NM_178775	NM_178775
-580	Ppp2r5a	-	139743	Dtl	-	chr1	193221500		---	2.28		0	2	1		protein phosphatase 2, regulatory subunit B (B56), alpha isoform	denticleless homolog (Drosophila)	NM_144880	NM_144880
19666	Hsd11b1	-	1054	Hsd11b1	-	chr1	195067500		---	2.57		0	2	1		hydroxysteroid 11-beta dehydrogenase 1	hydroxysteroid 11-beta dehydrogenase 1	NM_001044751,NM_008288	NM_001044751,NM_008288
20166	Hsd11b1	-	554	Hsd11b1	-	chr1	195068000		---	2.57		0	2	1		hydroxysteroid 11-beta dehydrogenase 1	hydroxysteroid 11-beta dehydrogenase 1	NM_001044751,NM_008288	NM_001044751,NM_008288
-446	Hsd11b1	-	29353	G0s2	-	chr1	195069000		---	2.635		0	2	1		hydroxysteroid 11-beta dehydrogenase 1	G0/G1 switch gene 2	NM_001044751,NM_008288	NM_001044751,NM_008288
27519	Cr1l	-	264	Cr1l	-	chr1	196957500		---	2.715		0	2	1		complement component (3b/4b) receptor 1-like	complement component (3b/4b) receptor 1-like	NM_013499	NM_013499
-236	Cr1l	-	5004	Cr2	-	chr1	196958000		---	2.715		0	2	1		complement component (3b/4b) receptor 1-like	complement receptor 2	NM_013499	NM_013499
21600	1700052N19Rik	-	936	1700052N19Rik	-	chr10	5913000		---	2.34		0	2	1		RIKEN cDNA 1700052N19 gene	RIKEN cDNA 1700052N19 gene	NM_024261	NM_024261
-134126	Plekhg1	-	183663	Iyd	-	chr10	6608000		---	2.49		0	2	1		pleckstrin homology domain containing, family G (with RhoGef domain) member 1	iodotyrosine deiodinase	NM_001033253,NM_001159942	NM_001033253,NM_001159942
-1066	Tcf21	-	282973	Eya4	-	chr10	22541000		---	2.94		0	2	1		transcription factor 21	eyes absent 4 homolog (Drosophila)	NM_011545	NM_011545
-2566	Tcf21	-	281473	Eya4	-	chr10	22542500		---	2.835		0	2	1		transcription factor 21	eyes absent 4 homolog (Drosophila)	NM_011545	NM_011545
17542	BC021785	-	952	BC021785	-	chr10	39705500		---	2.735		0	2	1		cDNA sequence BC021785	cDNA sequence BC021785	NM_001001489,NM_001113385	NM_001001489,NM_001113385
18042	BC021785	-	452	BC021785	-	chr10	39706000		---	2.735		0	2	1		cDNA sequence BC021785	cDNA sequence BC021785	NM_001001489,NM_001113385	NM_001001489,NM_001113385
7992	Gtf3c6	-	471	Gtf3c6	-	chr10	39977000		---	2.745		0	2	1		general transcription factor IIIC, polypeptide 6, alpha	general transcription factor IIIC, polypeptide 6, alpha	NM_026113	NM_026113
47802	Cdc40	-	2449	Cdc40	-	chr10	40600500		---	2.765		0	2	1		cell division cycle 40 homolog (yeast)	cell division cycle 40 homolog (yeast)	NM_027879	NM_027879
-234	Fam162b	-	24128	Gprc6a	-	chr10	51310500		---	2.755		0	2	1		family with sequence similarity 162, member B	G protein-coupled receptor, family C, group 6, member A	NM_029894	NM_029894
-734	Fam162b	-	23628	Gprc6a	-	chr10	51311000		---	2.755		0	2	1		family with sequence similarity 162, member B	G protein-coupled receptor, family C, group 6, member A	NM_029894	NM_029894
16372	Gprc6a	-	264	Gprc6a	-	chr10	51351000		---	3.595		0	2	1		G protein-coupled receptor, family C, group 6, member A	G protein-coupled receptor, family C, group 6, member A	NM_153071	NM_153071
-898	Man1a	-	1937599	D630037F22Rik	-	chr10	53796500		---	2.705		0	2	1		mannosidase 1, alpha	RIKEN cDNA D630037F22 gene	NM_008548	NM_008548
-654	Vps26a	-	7175	Srgn	-	chr10	61950000		---	2.19		0	2	1		vacuolar protein sorting 26 homolog A (yeast)	serglycin	NM_001113355,NM_133672	NM_001113355,NM_133672
-554	Ddx50	-	7669	Stox1	-	chr10	62114500		---	2.655		0	2	1		DEAD (Asp-Glu-Ala-Asp) box polypeptide 50	storkhead box 1	NM_053183	NM_053183
-526	Arid5b	-	151703	1700040L02Rik	-	chr10	67742000		---	3.76		0	2	1		AT rich interactive domain 5B (MRF1-like)	RIKEN cDNA 1700040L02 gene	NM_023598	NM_023598
-898	Cabin1	-	5977	Ddt	-	chr10	75228000		---	2.915		0	2	1		calcineurin binding protein 1	D-dopachrome tautomerase	NM_172549	NM_172549
-1993	Dip2a	-	3998	Pcnt	-	chr10	75810000		---	3.11		0	2	1		DIP2 disco-interacting protein 2 homolog A (Drosophila)	pericentrin (kendrin)	NM_001081419	NM_001081419
-2493	Dip2a	-	3498	Pcnt	-	chr10	75810500		---	3.11		0	2	1		DIP2 disco-interacting protein 2 homolog A (Drosophila)	pericentrin (kendrin)	NM_001081419	NM_001081419
-2555	Agpat3	-	46106	Rrp1	-	chr10	77817000		---	2.45		0	2	1		1-acylglycerol-3-phosphate O-acyltransferase 3	ribosomal RNA processing 1 homolog (S. cerevisiae)	NM_053014	NM_053014
-337	Shc2	-	1270	Odf3l2	-	chr10	79101000		---	2.545		0	2	1		SHC (Src homology 2 domain containing) transforming protein 2	outer dense fiber of sperm tails 3-like 2	NM_001024539	NM_001024539
-837	Shc2	-	770	Odf3l2	-	chr10	79101500		---	2.545		0	2	1		SHC (Src homology 2 domain containing) transforming protein 2	outer dense fiber of sperm tails 3-like 2	NM_001024539	NM_001024539
9626	Polrmt	-	818	Polrmt	-	chr10	79208500		---	2.72		0	2	1		polymerase (RNA) mitochondrial (DNA directed)	polymerase (RNA) mitochondrial (DNA directed)	NM_172551	NM_172551
10126	Polrmt	-	318	Polrmt	-	chr10	79209000		---	2.72		0	2	1		polymerase (RNA) mitochondrial (DNA directed)	polymerase (RNA) mitochondrial (DNA directed)	NM_172551	NM_172551
-1104	Mex3d	-	3785	Mbd3	-	chr10	79851500		---	2.405		0	2	1		mex3 homolog D (C. elegans)	methyl-CpG binding domain protein 3	NM_198615	NM_198615
-1776	Mbd3	-	1741	Uqcr11	-	chr10	79864000		---	3.145		0	2	1		methyl-CpG binding domain protein 3	ubiquinol-cytochrome c reductase, complex III subunit XI	NM_013595	NM_013595
-2276	Mbd3	-	1241	Uqcr11	-	chr10	79864500		---	3.145		0	2	1		methyl-CpG binding domain protein 3	ubiquinol-cytochrome c reductase, complex III subunit XI	NM_013595	NM_013595
39823	Glt8d2	-	395	Glt8d2	-	chr10	82153000		---	2.085		0	2	1		glycosyltransferase 8 domain containing 2	glycosyltransferase 8 domain containing 2	NM_029102	NM_029102
8320	Mterfd3	-	246	Mterfd3	-	chr10	84590500		---	2.625		0	2	1		MTERF domain containing 3	MTERF domain containing 3	NM_028832	NM_028832
12915	Hsp90b1	-	1689	Hsp90b1	-	chr10	86166500		---	3.19		0	2	1		heat shock protein 90, beta (Grp94), member 1	heat shock protein 90, beta (Grp94), member 1	NM_011631	NM_011631
166546	Stab2	-	187	Stab2	-	chr10	86470500		---	2.935		0	2	1		stabilin 2	stabilin 2	NM_138673	NM_138673
-313	Stab2	-	482785	Ascl1	-	chr10	86471000		---	2.935		0	2	1		stabilin 2	achaete-scute complex homolog 1 (Drosophila)	NM_138673	NM_138673
54358	4930547N16Rik	-	1186	4930547N16Rik	-	chr10	87608500		---	2.805		0	2	1		RIKEN cDNA 4930547N16 gene	RIKEN cDNA 4930547N16 gene	NM_029249	NM_029249
54858	4930547N16Rik	-	686	4930547N16Rik	-	chr10	87609000		---	2.805		0	2	1		RIKEN cDNA 4930547N16 gene	RIKEN cDNA 4930547N16 gene	NM_029249	NM_029249
-3097	Ikbip	+	14822	Slc25a3	-	chr10	90564500		---	2.47		0	2	1		IKBKB interacting protein	solute carrier family 25 (mitochondrial carrier, phosphate carrier), member 3	NM_026166,NM_027078	NM_026166,NM_027078
316506	Nav3	-	275	Nav3	-	chr10	109437000		---	2.845		0	2	1		neuron navigator 3	neuron navigator 3	NM_001081035	NM_001081035
-918	Atxn7l3b	-	1469078	Trhde	-	chr10	112367000		---	2.865		0	2	1		ataxin 7-like 3B	TRH-degrading enzyme	NM_001033474	NM_001033474
-853	Rab21	-	24295	Tmem19	-	chr10	114753500		---	2.645		0	2	1		RAB21, member RAS oncogene family	transmembrane protein 19	NM_024454	NM_024454
11979	Thap2	-	2491	Thap2	-	chr10	114819000		---	2.44		0	2	1		THAP domain containing, apoptosis associated protein 2	THAP domain containing, apoptosis associated protein 2	NM_025780	NM_025780
13479	Thap2	-	991	Thap2	-	chr10	114820500		---	2.225		0	2	1		THAP domain containing, apoptosis associated protein 2	THAP domain containing, apoptosis associated protein 2	NM_025780	NM_025780
-1421	Kcnmb4	-	10216	Cnot2	-	chr10	115912000		---	2.995		0	2	1		potassium large conductance calcium-activated channel, subfamily M, beta member 4	CCR4-NOT transcription complex, subunit 2	NM_021452	NM_021452
32277	Cpsf6	-	29	Cpsf6	-	chr10	116814000		---	3.41		0	2	1		cleavage and polyadenylation specific factor 6	cleavage and polyadenylation specific factor 6	NM_001013391	NM_001013391
1305	Il23a	-	640	Il23a	-	chr10	127734500		---	2.58		0	2	1		interleukin 23, alpha subunit p19	interleukin 23, alpha subunit p19	NM_031252	NM_031252
828	Rpl41	-	170	Rpl41	-	chr10	127986000		---	2.95		0	2	1		ribosomal protein L41	ribosomal protein L41	NM_018860	NM_018860
-1707	Olfr802	-	6668	Olfr803	-	chr10	129121500		---	3.125		0	2	1		olfactory receptor 802	olfactory receptor 803	NM_146932	NM_146932
-529	Olfr806	-	15068	Olfr807	-	chr10	129176500		---	2.335		0	2	1		olfactory receptor 806	olfactory receptor 807	NM_146553	NM_146553
-189	Olfr814	-	26831	Olfr815	-	chr10	129312000		---	3.03		0	2	1		olfactory receptor 814	olfactory receptor 815	NM_207159	NM_207159
-1384	Olfr818	-	27160	Olfr247	-	chr10	129384500		---	2.56		0	2	1		olfactory receptor 818	olfactory receptor 247	NM_146777	NM_146777
-1884	Olfr818	-	26660	Olfr247	-	chr10	129385000		---	2.56		0	2	1		olfactory receptor 818	olfactory receptor 247	NM_146777	NM_146777
785	Olfr827	-	184	Olfr827	-	chr10	129648000		---	3.405		0	2	1		olfactory receptor 827	olfactory receptor 827	NM_146300	NM_146300
-55856	Limk2	-	3985	Rnf185	-	chr11	3312000		---	2.49		0	2	1		LIM motif-containing protein kinase 2	ring finger protein 185	NM_001034030,NM_010718	NM_001034030,NM_010718
28310	Ewsr1	-	1080	Ewsr1	-	chr11	4998000		---	2.89		0	2	1		Ewing sarcoma breakpoint region 1	Ewing sarcoma breakpoint region 1	NM_007968	NM_007968
-268	Ddx56	-	2716	Tmed4	-	chr11	6168000		---	2.895		0	2	1		DEAD (Asp-Glu-Ala-Asp) box polypeptide 56	transmembrane emp24 protein transport domain containing 4	NM_026538	NM_026538
-768	Ddx56	-	2216	Tmed4	-	chr11	6168500		---	2.66		0	2	1		DEAD (Asp-Glu-Ala-Asp) box polypeptide 56	transmembrane emp24 protein transport domain containing 4	NM_026538	NM_026538
3784	Tmed4	-	340	Tmed4	-	chr11	6174500		---	2.39		0	2	1		transmembrane emp24 protein transport domain containing 4	transmembrane emp24 protein transport domain containing 4	NM_134020	NM_134020
6360	Sec61g	-	487	Sec61g	-	chr11	16408000		---	3.29		0	2	1		SEC61, gamma subunit	SEC61, gamma subunit	NM_001109971,NM_001109972,NM_011343	NM_001109971,NM_001109972,NM_011343
138070	Meis1	-	183	Meis1	-	chr11	18918500		---	2.43		0	2	1		Meis homeobox 1	Meis homeobox 1	NM_010789	NM_010789
-513	Aftph	-	81357	1110067D22Rik	-	chr11	20642000		---	2.655		0	2	1		aftiphilin	RIKEN cDNA 1110067D22 gene	NM_181411	NM_181411
-1013	Aftph	-	80857	1110067D22Rik	-	chr11	20642500		---	2.655		0	2	1		aftiphilin	RIKEN cDNA 1110067D22 gene	NM_181411	NM_181411
-1513	Aftph	-	80357	1110067D22Rik	-	chr11	20643000		---	2.35		0	2	1		aftiphilin	RIKEN cDNA 1110067D22 gene	NM_181411	NM_181411
12711	Mdh1	-	2333	Mdh1	-	chr11	21469500		---	3.95		0	2	1		malate dehydrogenase 1, NAD (soluble)	malate dehydrogenase 1, NAD (soluble)	NM_008618	NM_008618
13711	Mdh1	-	1333	Mdh1	-	chr11	21470500		---	3.135		0	2	1		malate dehydrogenase 1, NAD (soluble)	malate dehydrogenase 1, NAD (soluble)	NM_008618	NM_008618
14211	Mdh1	-	833	Mdh1	-	chr11	21471000		---	3.18		0	2	1		malate dehydrogenase 1, NAD (soluble)	malate dehydrogenase 1, NAD (soluble)	NM_008618	NM_008618
14711	Mdh1	-	333	Mdh1	-	chr11	21471500		---	3.18		0	2	1		malate dehydrogenase 1, NAD (soluble)	malate dehydrogenase 1, NAD (soluble)	NM_008618	NM_008618
72273	Commd1	-	10284	Commd1	-	chr11	22872000		---	2.34		0	2	1		COMM domain containing 1	COMM domain containing 1	NM_144514	NM_144514
-243	Spnb2	-	227505	4930505A04Rik	-	chr11	30098500		---	2.595		0	2	1		spectrin beta 2	RIKEN cDNA 4930505A04 gene	NM_009260	NM_009260
23717	Erlec1	-	631	Erlec1	-	chr11	30853500		---	2.52		0	2	1		endoplasmic reticulum lectin 1	endoplasmic reticulum lectin 1	NM_025745	NM_025745
-2374	Ranbp17	-	34780	Gabrp	-	chr11	33416000		---	3.08		0	2	1		RAN binding protein 17	gamma-aminobutyric acid (GABA) A receptor, pi	NM_023146	NM_023146
-1255	Odz2	-	3733815	Mat2b	-	chr11	36759000		---	2.47		0	2	1		odd Oz/ten-m homolog 2 (Drosophila)	methionine adenosyltransferase II, beta	NM_011856	NM_011856
-1755	Odz2	-	3733315	Mat2b	-	chr11	36759500		---	2.655		0	2	1		odd Oz/ten-m homolog 2 (Drosophila)	methionine adenosyltransferase II, beta	NM_011856	NM_011856
-1320	Gabrg2	-	129481	Gabra1	-	chr11	41815500		---	3.225		0	2	1		gamma-aminobutyric acid (GABA) A receptor, subunit gamma 2	gamma-aminobutyric acid (GABA) A receptor, subunit alpha 1	NM_008073	NM_008073
-2346	Gm5431	-	157	Gm12185	-	chr11	48718000		---	2.265		0	2	1		predicted gene 5431	predicted gene 12185	NM_001024230	NM_001024230
343	Gm12185	-	22161	Gm12185	-	chr11	48718500		---	2.265		0	2	1		predicted gene 12185	predicted gene 12185	NM_001045540	NM_001045540
-1708	Glra1	-	415491	Nmur2	-	chr11	55423000		---	2.49		0	2	1		glycine receptor, alpha 1 subunit	neuromedin U receptor 2	NM_020492	NM_020492
-528	2210407C18Rik	-	11074	Olfr323	-	chr11	58427500		---	3.1		0	2	1		RIKEN cDNA 2210407C18 gene	olfactory receptor 323	NM_144544	NM_144544
-1028	2210407C18Rik	-	10574	Olfr323	-	chr11	58428000		---	3.1		0	2	1		RIKEN cDNA 2210407C18 gene	olfactory receptor 323	NM_144544	NM_144544
-2968	Hist3h2ba	+	1549	Hist3h2bb-ps	-	chr11	58766000		---	2.685		0	2	1		histone cluster 3, H2ba	histone cluster 3, H2bb, pseudogene	NM_030082	NM_030082
-2336	Arf1	-	17545	Wnt3a	-	chr11	59044000		---	2.42		0	2	1		ADP-ribosylation factor 1	wingless-related MMTV integration site 3A	NM_001130408,NM_007476	NM_001130408,NM_007476
-2836	Arf1	-	17045	Wnt3a	-	chr11	59044500		---	2.42		0	2	1		ADP-ribosylation factor 1	wingless-related MMTV integration site 3A	NM_001130408,NM_007476	NM_001130408,NM_007476
-24	Zfp867	-	13022	Zkscan17	-	chr11	59286000		---	2.365		0	2	1		zinc finger protein 867	zinc finger with KRAB and SCAN domains 17	NM_178417	NM_178417
717	Olfr222	-	240	Olfr222	-	chr11	59385000		---	2.72		0	2	1		olfactory receptor 222	olfactory receptor 222	NM_001011789	NM_001011789
21695	Cops3	-	269	Cops3	-	chr11	59653000		---	2.76		0	2	1		COP9 (constitutive photomorphogenic) homolog, subunit 3 (Arabidopsis thaliana)	COP9 (constitutive photomorphogenic) homolog, subunit 3 (Arabidopsis thaliana)	NM_011991	NM_011991
35940	Top3a	-	1367	Top3a	-	chr11	60589500		---	2.3		0	2	1		topoisomerase (DNA) III alpha	topoisomerase (DNA) III alpha	NM_009410	NM_009410
-2572	Chd3	-	21613	Cyb5d1	-	chr11	69185500		---	2.62		0	2	1		chromodomain helicase DNA binding protein 3	cytochrome b5 domain containing 1	NM_146019	NM_146019
1387	Cyb5d1	-	348	Cyb5d1	-	chr11	69208500		---	2.87		0	2	1		cytochrome b5 domain containing 1	cytochrome b5 domain containing 1	NM_001045525	NM_001045525
10054	Derl2	-	1765	Derl2	-	chr11	70831000		---	2.41		0	2	1		Der1-like domain family, member 2	Der1-like domain family, member 2	NM_033562	NM_033562
-2109	Pitpnm3	-	16098	4933427D14Rik	-	chr11	71951500		---	2.61		0	2	1		PITPNM family member 3	RIKEN cDNA 4933427D14 gene	NM_001024927,NM_001081641	NM_001024927,NM_001081641
-2609	Pitpnm3	-	15598	4933427D14Rik	-	chr11	71952000		---	2.61		0	2	1		PITPNM family member 3	RIKEN cDNA 4933427D14 gene	NM_001024927,NM_001081641	NM_001024927,NM_001081641
23416	Slc13a5	-	1106	Slc13a5	-	chr11	72079000		---	2.735		0	2	1		solute carrier family 13 (sodium-dependent citrate transporter), member 5	solute carrier family 13 (sodium-dependent citrate transporter), member 5	NM_001004148	NM_001004148
23916	Slc13a5	-	606	Slc13a5	-	chr11	72079500		---	2.735		0	2	1		solute carrier family 13 (sodium-dependent citrate transporter), member 5	solute carrier family 13 (sodium-dependent citrate transporter), member 5	NM_001004148	NM_001004148
16267	Cyb5d2	-	2341	Cyb5d2	-	chr11	72607000		---	3.14		0	2	1		cytochrome b5 domain containing 2	cytochrome b5 domain containing 2	NM_001024926	NM_001024926
16767	Cyb5d2	-	1841	Cyb5d2	-	chr11	72607500		---	3.14		0	2	1		cytochrome b5 domain containing 2	cytochrome b5 domain containing 2	NM_001024926	NM_001024926
-1978	Olfr1	-	27038	Olfr378	-	chr11	73211500		---	2.71		0	2	1		olfactory receptor 1	olfactory receptor 378	NM_146921	NM_146921
814	Olfr393	-	125	Olfr393	-	chr11	73661500		---	4.13		0	2	1		olfactory receptor 393	olfactory receptor 393	NM_147008	NM_147008
-375	Olfr393	-	38939	Olfr394	-	chr11	73662000		---	4.13		0	2	1		olfactory receptor 393	olfactory receptor 394	NM_147008	NM_147008
-1128	Olfr394	-	17053	Olfr395	-	chr11	73703000		---	3.675		0	2	1		olfactory receptor 394	olfactory receptor 395	NM_147007	NM_147007
-2892	Olfr398	-	56826	Olfr139	-	chr11	73801000		---	2.885		0	2	1		olfactory receptor 398	olfactory receptor 139	NM_146710	NM_146710
-1726	Olfr139	-	6823	Olfr399	-	chr11	73860500		---	2.44		0	2	1		olfactory receptor 139	olfactory receptor 399	NM_147003	NM_147003
45735	Sgsm2	-	2082	Sgsm2	-	chr11	74708500		---	3.195		0	2	1		small G protein signaling modulator 2	small G protein signaling modulator 2	NM_197943	NM_197943
46235	Sgsm2	-	1582	Sgsm2	-	chr11	74709000		---	3.195		0	2	1		small G protein signaling modulator 2	small G protein signaling modulator 2	NM_197943	NM_197943
-3846	Hic1	-	3944	Ovca2	-	chr11	74985500		---	2.63		0	2	1		hypermethylated in cancer 1	candidate tumor suppressor in ovarian cancer 2	NM_001098203,NM_010430	NM_001098203,NM_010430
2856	Dph1	-	9985	Dph1	-	chr11	74994000		---	2.32		0	2	1		DPH1 homolog (S. cerevisiae)	DPH1 homolog (S. cerevisiae)	NM_144491	NM_144491
3356	Dph1	-	9485	Dph1	-	chr11	74994500		---	2.32		0	2	1		DPH1 homolog (S. cerevisiae)	DPH1 homolog (S. cerevisiae)	NM_144491	NM_144491
12149	Tnfaip1	-	1262	Tnfaip1	-	chr11	78348500		---	3.805		0	2	1		tumor necrosis factor, alpha-induced protein 1 (endothelial)	tumor necrosis factor, alpha-induced protein 1 (endothelial)	NM_009395,NM_001159392	NM_009395,NM_001159392
27543	Utp6	-	889	Utp6	-	chr11	79775000		---	2.905		0	2	1		UTP6, small subunit (SSU) processome component, homolog (yeast)	UTP6, small subunit (SSU) processome component, homolog (yeast)	NM_144826	NM_144826
5321	1110002N22Rik	-	155	1110002N22Rik	-	chr11	79955500		---	2.595		0	2	1		RIKEN cDNA 1110002N22 gene	RIKEN cDNA 1110002N22 gene	NM_183275	NM_183275
2620	Lhx1	-	3536	Lhx1	-	chr11	84335500		---	2.245		0	2	1		LIM homeobox protein 1	LIM homeobox protein 1	NM_008498	NM_008498
3120	Lhx1	-	3036	Lhx1	-	chr11	84336000		---	2.245		0	2	1		LIM homeobox protein 1	LIM homeobox protein 1	NM_008498	NM_008498
-2043	Usp32	-	49311	Appbp2	-	chr11	84955500		---	2.8		0	2	1		ubiquitin specific peptidase 32	amyloid beta precursor protein (cytoplasmic tail) binding protein 2	NM_001029934	NM_001029934
45816	Ints2	-	1070	Ints2	-	chr11	86070000		---	3.47		0	2	1		integrator complex subunit 2	integrator complex subunit 2	NM_027421	NM_027421
46316	Ints2	-	570	Ints2	-	chr11	86070500		---	3.47		0	2	1		integrator complex subunit 2	integrator complex subunit 2	NM_027421	NM_027421
-1736	Ypel2	-	38390	Gdpd1	-	chr11	86809000		---	2.575		0	2	1		yippee-like 2 (Drosophila)	glycerophosphodiester phosphodiesterase domain containing 1	NM_001005341	NM_001005341
18084	Prr11	-	1191	Prr11	-	chr11	86921000		---	3.045		0	2	1		proline rich 11	proline rich 11	NM_175563	NM_175563
18571	Lpo	-	1112	Lpo	-	chr11	87638500		---	3.08		0	2	1		lactoperoxidase	lactoperoxidase	NM_080420	NM_080420
19071	Lpo	-	612	Lpo	-	chr11	87639000		---	3.08		0	2	1		lactoperoxidase	lactoperoxidase	NM_080420	NM_080420
-876	Spata20	-	4804	Epn3	-	chr11	94347500		---	2.42		0	2	1		spermatogenesis associated 20	epsin 3	NM_144827	NM_144827
-1693	Xylt2	-	15311	Gm11541	-	chr11	94540500		---	2.475		0	2	1		xylosyltransferase II	predicted gene 11541	NM_145828	NM_145828
-2193	Xylt2	-	14811	Gm11541	-	chr11	94541000		---	2.475		0	2	1		xylosyltransferase II	predicted gene 11541	NM_145828	NM_145828
51128	B4galnt2	-	185	B4galnt2	-	chr11	95776000		---	2.655		0	2	1		beta-1,4-N-acetyl-galactosaminyl transferase 2	beta-1,4-N-acetyl-galactosaminyl transferase 2	NM_008081	NM_008081
20572	Cwc25	-	370	Cwc25	-	chr11	97627500		---	2.665		0	2	1		CWC25 spliceosome-associated protein homolog (S. cerevisiae)	CWC25 spliceosome-associated protein homolog (S. cerevisiae)	NM_026186	NM_026186
6252	Nr1d1	-	1056	Nr1d1	-	chr11	98635500		---	2.225		0	2	1		nuclear receptor subfamily 1, group D, member 1	nuclear receptor subfamily 1, group D, member 1	NM_145434	NM_145434
-227	Gm11563	-	5856	Krtap4-6	-	chr11	99520500		---	2.32		0	2	1		predicted gene 11563	keratin associated protein 4-6	NM_001126320	NM_001126320
-773	Gm11595	-	6327	Krtap4-8	-	chr11	99635000		---	3.045		0	2	1		predicted gene 11595	keratin associated protein 4-8	NM_001126322	NM_001126322
-1273	Gm11595	-	5827	Krtap4-8	-	chr11	99635500		---	3.045		0	2	1		predicted gene 11595	keratin associated protein 4-8	NM_001126322	NM_001126322
-1773	Gm11595	-	5327	Krtap4-8	-	chr11	99636000		---	3.045		0	2	1		predicted gene 11595	keratin associated protein 4-8	NM_001126322	NM_001126322
-1691	Krt13	-	8572	Krt15	-	chr11	99984500		---	2.755		0	2	1		keratin 13	keratin 15	NM_010662	NM_010662
-1732	Kat2a	-	1079	Rab5c	-	chr11	100575500		---	2.5		0	2	1		K(lysine) acetyltransferase 2A	RAB5C, member RAS oncogene family	NM_020004	NM_020004
-2232	Kat2a	-	579	Rab5c	-	chr11	100576000		---	2.5		0	2	1		K(lysine) acetyltransferase 2A	RAB5C, member RAS oncogene family	NM_020004	NM_020004
7612	Lyzl6	-	188	Lyzl6	-	chr11	103500000		---	3.525		0	2	1		lysozyme-like 6	lysozyme-like 6	NM_027083	NM_027083
-2492	Gosr2	-	27176	Wnt9b	-	chr11	103561500		---	2.22		0	2	1		golgi SNAP receptor complex member 2	wingless-type MMTV integration site 9B	NM_019650	NM_019650
15831	Ccdc47	-	1181	Ccdc47	-	chr11	106076500		---	2.69		0	2	1		coiled-coil domain containing 47	coiled-coil domain containing 47	NM_026009	NM_026009
6043	Ftsj3	-	616	Ftsj3	-	chr11	106116500		---	2.935		0	2	1		FtsJ homolog 3 (E. coli)	FtsJ homolog 3 (E. coli)	NM_025310	NM_025310
-2390	Ern1	-	11952	Tex2	-	chr11	106351500		---	3.12		0	2	1		endoplasmic reticulum (ER) to nucleus signalling 1	testis expressed gene 2	NM_023913	NM_023913
-722	Cacng4	-	79418	Cacng5	-	chr11	107656500		---	2.145		0	2	1		calcium channel, voltage-dependent, gamma subunit 4	calcium channel, voltage-dependent, gamma subunit 5	NM_019431	NM_019431
65553	Abca8a	-	434	Abca8a	-	chr11	109952500		---	2.645		0	2	1		ATP-binding cassette, sub-family A (ABC1), member 8a	ATP-binding cassette, sub-family A (ABC1), member 8a	NM_153145	NM_153145
-66	Abca8a	-	9135	Abca9	-	chr11	109953000		---	2.645		0	2	1		ATP-binding cassette, sub-family A (ABC1), member 8a	ATP-binding cassette, sub-family A (ABC1), member 9	NM_153145	NM_153145
21368	D11Wsu99e	-	1465	D11Wsu99e	-	chr11	113544000		---	3.195		0	2	1		DNA segment, Chr 11, Wayne State University 99, expressed	DNA segment, Chr 11, Wayne State University 99, expressed	NM_138598	NM_138598
21868	D11Wsu99e	-	965	D11Wsu99e	-	chr11	113544500		---	3.195		0	2	1		DNA segment, Chr 11, Wayne State University 99, expressed	DNA segment, Chr 11, Wayne State University 99, expressed	NM_138598	NM_138598
284897	Sdk2	-	265	Sdk2	-	chr11	113927000		---	2.395		0	2	1		sidekick homolog 2 (chicken)	sidekick homolog 2 (chicken)	NM_172800	NM_172800
-944	Cyth1	-	45967	Usp36	-	chr11	118075000		---	2.595		0	2	1		cytohesin 1	ubiquitin specific peptidase 36	NM_001112700,NM_011180,NM_001112699	NM_001112700,NM_011180,NM_001112699
-1273	Cbx8	-	35384	Cbx4	-	chr11	118903500		---	2.64		0	2	1		chromobox homolog 8 (Drosophila Pc class)	chromobox homolog 4 (Drosophila Pc class)	NM_013926	NM_013926
712	Dysfip1	-	446	Dysfip1	-	chr11	120412000		---	3.44		0	2	1		dysferlin interacting protein 1	dysferlin interacting protein 1	NM_026814	NM_026814
-54	Dysfip1	-	9117	P4hb	-	chr11	120412500		---	3.44		0	2	1		dysferlin interacting protein 1	prolyl 4-hydroxylase, beta polypeptide	NM_026814	NM_026814
7475	Pycr1	-	484	Pycr1	-	chr11	120504500		---	3.05		0	2	1		pyrroline-5-carboxylate reductase 1	pyrroline-5-carboxylate reductase 1	NM_144795	NM_144795
-16	Pycr1	-	2345	Myadml2	-	chr11	120505000		---	3.05		0	2	1		pyrroline-5-carboxylate reductase 1	myeloid-associated differentiation marker-like 2	NM_144795	NM_144795
-516	Pycr1	-	1845	Myadml2	-	chr11	120505500		---	3.05		0	2	1		pyrroline-5-carboxylate reductase 1	myeloid-associated differentiation marker-like 2	NM_144795	NM_144795
-1047	Sectm1a	-	34030	Tex19.2	-	chr11	120943500		---	2.395		0	2	1		secreted and transmembrane 1A	testis expressed gene 19.2	NM_145373	NM_145373
-1547	Sectm1a	-	33530	Tex19.2	-	chr11	120944000		---	2.395		0	2	1		secreted and transmembrane 1A	testis expressed gene 19.2	NM_145373	NM_145373
23769	Gen1	-	1093	Gen1	-	chr12	11271500		---	2.775		0	2	1		Gen homolog 1, endonuclease (Drosophila)	Gen homolog 1, endonuclease (Drosophila)	NM_177331	NM_177331
10547	Pqlc3	-	862	Pqlc3	-	chr12	17006000		---	2.645		0	2	1		PQ loop repeat containing	PQ loop repeat containing	NM_172574	NM_172574
-309	Dus4l	-	51731	Gpr22	-	chr12	32340000		---	2.3		0	2	1		dihydrouridine synthase 4-like (S. cerevisiae)	G protein-coupled receptor 22	NM_028002	NM_028002
-809	Dus4l	-	51231	Gpr22	-	chr12	32340500		---	2.3		0	2	1		dihydrouridine synthase 4-like (S. cerevisiae)	G protein-coupled receptor 22	NM_028002	NM_028002
156633	Hdac9	-	754	Hdac9	-	chr12	35213000		---	2.89		0	2	1		histone deacetylase 9	histone deacetylase 9	NM_024124	NM_024124
63575	Bzw2	-	1336	Bzw2	-	chr12	36882000		---	3.24		0	2	1		basic leucine zipper and W2 domains 2	basic leucine zipper and W2 domains 2	NM_025840	NM_025840
-2537	Arl4a	-	19859	Scin	-	chr12	40766500		---	2.765		0	2	1		ADP-ribosylation factor-like 4A	scinderin	NM_007487,NM_001039515	NM_007487,NM_001039515
-3037	Arl4a	-	19359	Scin	-	chr12	40767000		---	2.765		0	2	1		ADP-ribosylation factor-like 4A	scinderin	NM_007487,NM_001039515	NM_007487,NM_001039515
-477	Hectd1	-	45859	Heatr5a	-	chr12	52931000		---	2.78		0	2	1		HECT domain containing 1	HEAT repeat containing 5A	NM_144788	NM_144788
-3407	Nkx2-1	-	72883	Nkx2-9	-	chr12	57639500		---	2.68		0	2	1		NK2 homeobox 1	NK2 transcription factor related, locus 9 (Drosophila)	NM_001146198,NM_009385	NM_001146198,NM_009385
-3907	Nkx2-1	-	72383	Nkx2-9	-	chr12	57640000		---	2.68		0	2	1		NK2 homeobox 1	NK2 transcription factor related, locus 9 (Drosophila)	NM_001146198,NM_009385	NM_001146198,NM_009385
-1661	Sos2	-	6938	L2hgdh	-	chr12	70784500		---	3.1		0	2	1		son of sevenless homolog 2 (Drosophila)	L-2-hydroxyglutarate dehydrogenase	NM_001135559	NM_001135559
42666	Cdkl1	-	1194	Cdkl1	-	chr12	70890500		---	2.34		0	2	1		cyclin-dependent kinase-like 1 (CDC2-related kinase)	cyclin-dependent kinase-like 1 (CDC2-related kinase)	NM_183294	NM_183294
43166	Cdkl1	-	694	Cdkl1	-	chr12	70891000		---	2.34		0	2	1		cyclin-dependent kinase-like 1 (CDC2-related kinase)	cyclin-dependent kinase-like 1 (CDC2-related kinase)	NM_183294	NM_183294
87757	Map4k5	-	1650	Map4k5	-	chr12	70992500		---	2.795		0	2	1		mitogen-activated protein kinase kinase kinase kinase 5	mitogen-activated protein kinase kinase kinase kinase 5	NM_201519	NM_201519
88257	Map4k5	-	1150	Map4k5	-	chr12	70993000		---	2.795		0	2	1		mitogen-activated protein kinase kinase kinase kinase 5	mitogen-activated protein kinase kinase kinase kinase 5	NM_201519	NM_201519
-1588	Nin	-	77297	Pygl	-	chr12	71214500		---	2.25		0	2	1		ninein	liver glycogen phosphorylase	NM_008697	NM_008697
-2088	Nin	-	76797	Pygl	-	chr12	71215000		---	2.25		0	2	1		ninein	liver glycogen phosphorylase	NM_008697	NM_008697
-476	Wdr89	-	44253	Sgpp1	-	chr12	76771000		---	3.29		0	2	1		WD repeat domain 89	sphingosine-1-phosphate phosphatase 1	NM_028203	NM_028203
56595	Esr2	-	246	Esr2	-	chr12	77278000		---	2.33		0	2	1		estrogen receptor 2 (beta)	estrogen receptor 2 (beta)	NM_010157,NM_207707	NM_010157,NM_207707
18032	Atp6v1d	-	625	Atp6v1d	-	chr12	79962000		---	2.81		0	2	1		ATPase, H+ transporting, lysosomal V1 subunit D	ATPase, H+ transporting, lysosomal V1 subunit D	NM_023721	NM_023721
18532	Atp6v1d	-	125	Atp6v1d	-	chr12	79962500		---	2.81		0	2	1		ATPase, H+ transporting, lysosomal V1 subunit D	ATPase, H+ transporting, lysosomal V1 subunit D	NM_023721	NM_023721
-2636	Vti1b	-	537	Rdh11	-	chr12	80276000		---	2.475		0	2	1		vesicle transport through interaction with t-SNAREs 1B homolog	retinol dehydrogenase 11	NM_016800	NM_016800
19333	Aldh6a1	-	900	Aldh6a1	-	chr12	85791000		---	2.975		0	2	1		aldehyde dehydrogenase family 6, subfamily A1	aldehyde dehydrogenase family 6, subfamily A1	NM_134042	NM_134042
19833	Aldh6a1	-	400	Aldh6a1	-	chr12	85791500		---	2.975		0	2	1		aldehyde dehydrogenase family 6, subfamily A1	aldehyde dehydrogenase family 6, subfamily A1	NM_134042	NM_134042
-938	Npc2	-	9161	Ltbp2	-	chr12	86115000		---	2.6		0	2	1		Niemann Pick type C2	latent transforming growth factor beta binding protein 2	NM_023409	NM_023409
-1938	Npc2	-	8161	Ltbp2	-	chr12	86116000		---	2.635		0	2	1		Niemann Pick type C2	latent transforming growth factor beta binding protein 2	NM_023409	NM_023409
35531	Mlh3	-	514	Mlh3	-	chr12	86611000		---	2.375		0	2	1		mutL homolog 3 (E coli)	mutL homolog 3 (E coli)	NM_175337	NM_175337
36031	Mlh3	-	14	Mlh3	-	chr12	86611500		---	2.375		0	2	1		mutL homolog 3 (E coli)	mutL homolog 3 (E coli)	NM_175337	NM_175337
-1590	Angel1	-	152650	6430527G18Rik	-	chr12	88069000		---	2.61		0	2	1		angel homolog 1 (Drosophila)	RIKEN cDNA 6430527G18 gene	NM_144524	NM_144524
-2090	Angel1	-	152150	6430527G18Rik	-	chr12	88069500		---	2.61		0	2	1		angel homolog 1 (Drosophila)	RIKEN cDNA 6430527G18 gene	NM_144524	NM_144524
-820	Sptlc2	-	39027	Alkbh1	-	chr12	88730000		---	3.125		0	2	1		serine palmitoyltransferase, long chain base subunit 2	alkB, alkylation repair homolog 1 (E. coli)	NM_011479	NM_011479
14473	Alkbh1	-	1289	Alkbh1	-	chr12	88783500		---	2.605		0	2	1		alkB, alkylation repair homolog 1 (E. coli)	alkB, alkylation repair homolog 1 (E. coli)	NM_001102565	NM_001102565
-1622	Dio2	-	258431	4930534B04Rik	-	chr12	91978500		---	2.345		0	2	1		deiodinase, iodothyronine, type II	RIKEN cDNA 4930534B04 gene	NM_010050	NM_010050
74918	Trip11	-	881	Trip11	-	chr12	103150500		---	3.26		0	2	1		thyroid hormone receptor interactor 11	thyroid hormone receptor interactor 11	NM_028446	NM_028446
2961	Moap1,LOC100233175	-	870	Moap1,LOC100233175	-	chr12	103981000		---	2.4		0	2	1		modulator of apoptosis 1	modulator of apoptosis 1	NM_001142937,NM_022323,NM_001142939	NM_001142937,NM_022323,NM_001142939
-138	Serpina9	-	14978	Serpina12	-	chr12	105252000		---	2.325		0	2	1		serine (or cysteine) peptidase inhibitor, clade A (alpha-1 antiproteinase, antitrypsin), member 9	serine (or cysteine) peptidase inhibitor, clade A (alpha-1 antiproteinase, antitrypsin), member 12	NM_027997	NM_027997
-638	Serpina9	-	14478	Serpina12	-	chr12	105252500		---	2.325		0	2	1		serine (or cysteine) peptidase inhibitor, clade A (alpha-1 antiproteinase, antitrypsin), member 9	serine (or cysteine) peptidase inhibitor, clade A (alpha-1 antiproteinase, antitrypsin), member 12	NM_027997	NM_027997
70351	Setd3	-	2473	Setd3	-	chr12	109415000		---	2.62		0	2	1		SET domain containing 3	SET domain containing 3	NM_028262	NM_028262
70851	Setd3	-	1973	Setd3	-	chr12	109415500		---	2.62		0	2	1		SET domain containing 3	SET domain containing 3	NM_028262	NM_028262
32757	Wars	-	407	Wars	-	chr12	110131000		---	3.305		0	2	1		tryptophanyl-tRNA synthetase	tryptophanyl-tRNA synthetase	NM_011710	NM_011710
-2449	Rala	-	41536	1600012F09Rik	-	chr13	18038500		---	2.85		0	2	1		v-ral simian leukemia viral oncogene homolog A (ras related)	RIKEN cDNA 1600012F09 gene	NM_019491	NM_019491
-376	Zkscan3	-	39043	Zfp187	-	chr13	21495000		---	2.315		0	2	1		zinc finger with KRAB and SCAN domains 3	zinc finger protein 187	NM_001145778,NM_023685	NM_001145778,NM_023685
-173	Olfr1366	-	16908	Olfr1535	-	chr13	21630000		---	2.78		0	2	1		olfactory receptor 1366	olfactory receptor 1535	NM_146283	NM_146283
-2111	Olfr1535	-	15378	Olfr1364	-	chr13	21650000		---	2.71		0	2	1		olfactory receptor 1535	olfactory receptor 1364	NM_207572	NM_207572
-279	Hist1h4i	-	845	Hist1h2ag	-	chr13	22133500		---	3.39		0	2	1		histone cluster 1, H4i	histone cluster 1, H2ag	NM_175656	NM_175656
-779	Hist1h4i	-	345	Hist1h2ag	-	chr13	22134000		---	3.39		0	2	1		histone cluster 1, H4i	histone cluster 1, H2ag	NM_175656	NM_175656
-966	Vmn1r189	-	40889	Vmn1r190-ps	-	chr13	22195500		---	2.335		0	2	1		vomeronasal 1 receptor 189	vomeronasal 1 receptor 190, pseudogene	NM_145844	NM_145844
771	Vmn1r193	-	189	Vmn1r193	-	chr13	22311500		---	2.18		0	2	1		vomeronasal 1 receptor 193	vomeronasal 1 receptor 193	NM_134225	NM_134225
-1701	Vmn1r205	-	25465	Vmn1r206	-	chr13	22686500		---	2.55		0	2	1		vomeronasal 1 receptor 205	vomeronasal 1 receptor 206	NM_134217	NM_134217
-2201	Vmn1r205	-	24965	Vmn1r206	-	chr13	22687000		---	2.55		0	2	1		vomeronasal 1 receptor 205	vomeronasal 1 receptor 206	NM_134217	NM_134217
-1230	Btn1a1	-	9931	Btn2a2	-	chr13	23559000		---	2.33		0	2	1		butyrophilin, subfamily 1, member A1	butyrophilin, subfamily 2, member A2	NM_013483	NM_013483
-6722	Hist1h3g	+	340	Hist1h2bh	-	chr13	23634500		---	2.46		0	2	1		histone cluster 1, H3g	histone cluster 1, H2bh	NM_145073	NM_145073
-77	Hist1h3f	+	6200	Hist1h4f	-	chr13	23637000		---	2.725		0	2	1		histone cluster 1, H3f	histone cluster 1, H4f	NM_013548	NM_013548
300	Hist1h4f	-	12	Hist1h4f	-	chr13	23643500		---	2.11		0	2	1		histone cluster 1, H4f	histone cluster 1, H4f	NM_175655	NM_175655
36389	Hist1h2be	-	993	Hist1h2be	-	chr13	23712000		---	3.175		0	2	1		histone cluster 1, H2be	histone cluster 1, H2be	NM_178194	NM_178194
6291	Hfe	-	680	Hfe	-	chr13	23802000		---	2.985		0	2	1		hemochromatosis	hemochromatosis	NM_010424	NM_010424
-2417	Scgn	-	18852	Lrrc16a	-	chr13	24085500		---	2.925		0	2	1		secretagogin, EF-hand calcium binding protein	leucine rich repeat containing 16A	NM_145399	NM_145399
-27	Prl8a9	-	9290	Prl8a1	-	chr13	27656500		---	3.065		0	2	1		prolactin family8, subfamily a, member 9	prolactin family 8, subfamily a, member 1	NM_023332	NM_023332
-527	Prl8a9	-	8790	Prl8a1	-	chr13	27657000		---	3.065		0	2	1		prolactin family8, subfamily a, member 9	prolactin family 8, subfamily a, member 1	NM_023332	NM_023332
-1027	Prl8a9	-	8290	Prl8a1	-	chr13	27657500		---	3.065		0	2	1		prolactin family8, subfamily a, member 9	prolactin family 8, subfamily a, member 1	NM_023332	NM_023332
8313	Prl7b1	-	451	Prl7b1	-	chr13	27702000		---	4.4		0	2	1		prolactin family 7, subfamily b, member 1	prolactin family 7, subfamily b, member 1	NM_029355	NM_029355
-49	Prl7b1	-	22747	Prl7a1	-	chr13	27702500		---	4.4		0	2	1		prolactin family 7, subfamily b, member 1	prolactin family 7, subfamily a, member 1	NM_029355	NM_029355
8548	Prl7a2	-	905	Prl7a2	-	chr13	27759000		---	2.79		0	2	1		prolactin family 7, subfamily a, member 2	prolactin family 7, subfamily a, member 2	NM_011168	NM_011168
9356	Serpinb9c	-	1099	Serpinb9c	-	chr13	33250500		---	2.725		0	2	1		serine (or cysteine) peptidase inhibitor, clade B, member 9c	serine (or cysteine) peptidase inhibitor, clade B, member 9c	NM_011453	NM_011453
9856	Serpinb9c	-	599	Serpinb9c	-	chr13	33251000		---	2.725		0	2	1		serine (or cysteine) peptidase inhibitor, clade B, member 9c	serine (or cysteine) peptidase inhibitor, clade B, member 9c	NM_011453	NM_011453
16518	1810022C23Rik	-	678	1810022C23Rik	-	chr13	35055000		---	2.345		0	2	1		RIKEN cDNA 1810022C23 gene	RIKEN cDNA 1810022C23 gene	NM_026947	NM_026947
17018	1810022C23Rik	-	178	1810022C23Rik	-	chr13	35055500		---	2.345		0	2	1		RIKEN cDNA 1810022C23 gene	RIKEN cDNA 1810022C23 gene	NM_026947	NM_026947
-1022	Muted	-	9559	Eef1e1	-	chr13	38728000		---	3.475		0	2	1		muted	eukaryotic translation elongation factor 1 epsilon 1	NM_139063	NM_139063
-1522	Muted	-	9059	Eef1e1	-	chr13	38728500		---	3.475		0	2	1		muted	eukaryotic translation elongation factor 1 epsilon 1	NM_139063	NM_139063
-605	1110007C09Rik	-	14201	Susd3	-	chr13	49312000		---	3.05		0	2	1		RIKEN cDNA 1110007C09 gene	sushi domain containing 3	NM_026738	NM_026738
18307	Lman2	-	644	Lman2	-	chr13	55463500		---	2.62		0	2	1		lectin, mannose-binding 2	lectin, mannose-binding 2	NM_025828	NM_025828
-1551	Trpc7	-	528954	Spock1	-	chr13	56998500		---	3.38		0	2	1		transient receptor potential cation channel, subfamily C, member 7	sparc/osteonectin, cwcv and kazal-like domains proteoglycan 1	NM_012035	NM_012035
-1547	Ubqln1	-	16211	Gkap1	-	chr13	58318500		---	2.555		0	2	1		ubiquilin 1	G kinase anchoring protein 1	NM_152234	NM_152234
-951	Gkap1	-	12376	Kif27	-	chr13	58376500		---	2.635		0	2	1		G kinase anchoring protein 1	kinesin family member 27	NM_019832	NM_019832
12225	Isca1	-	2150	Isca1	-	chr13	59869000		---	2.385		0	2	1		iron-sulfur cluster assembly 1 homolog (S. cerevisiae)	iron-sulfur cluster assembly 1 homolog (S. cerevisiae)	NM_026921	NM_026921
3890	Ctsll3	-	705	Ctsll3	-	chr13	60903500		---	3.105		0	2	1		cathepsin L-like 3	cathepsin L-like 3	NM_027344	NM_027344
21528	4930486L24Rik	-	277	4930486L24Rik	-	chr13	60965500		---	2.685		0	2	1		RIKEN cDNA 4930486L24 gene	RIKEN cDNA 4930486L24 gene	NM_178098	NM_178098
-223	4930486L24Rik	-	30711	Ctla2b	-	chr13	60966000		---	2.685		0	2	1		RIKEN cDNA 4930486L24 gene	cytotoxic T lymphocyte-associated protein 2 beta	NM_178098	NM_178098
-792	Tpbpb	-	28515	Ctla2a	-	chr13	61007000		---	2.405		0	2	1		trophoblast specific protein beta	cytotoxic T lymphocyte-associated protein 2 alpha	NM_026429	NM_026429
-1228	Ctsj	-	27902	Ctsq	-	chr13	61108500		---	3.41		0	2	1		cathepsin J	cathepsin Q	NM_012007	NM_012007
-1728	Ctsj	-	27402	Ctsq	-	chr13	61109000		---	3.41		0	2	1		cathepsin J	cathepsin Q	NM_012007	NM_012007
4425	Ctsr	-	549	Ctsr	-	chr13	61265000		---	2.315		0	2	1		cathepsin R	cathepsin R	NM_020284	NM_020284
20063	A530054K11Rik	-	690	A530054K11Rik	-	chr13	67738000		---	2.975		0	2	1		RIKEN cDNA A530054K11 gene	RIKEN cDNA A530054K11 gene	NM_183146	NM_183146
-310	A530054K11Rik	-	34833	Zfp738	-	chr13	67739000		---	2.135		0	2	1		RIKEN cDNA A530054K11 gene	zinc finger protein 738	NM_183146	NM_183146
-19	Zfp738	-	64236	Zfp85-rs1	-	chr13	67784500		---	2.765		0	2	1		zinc finger protein 738	zinc finger protein 85, related sequence 1	NM_001001187	NM_001001187
80935	Ahrr	-	257	Ahrr	-	chr13	74429500		---	2.61		0	2	1		aryl-hydrocarbon receptor repressor	aryl-hydrocarbon receptor repressor	NM_009644	NM_009644
26798	Sdha	-	1188	Sdha	-	chr13	74486500		---	3.99		0	2	1		succinate dehydrogenase complex, subunit A, flavoprotein (Fp)	succinate dehydrogenase complex, subunit A, flavoprotein (Fp)	NM_023281	NM_023281
27298	Sdha	-	688	Sdha	-	chr13	74487000		---	3.99		0	2	1		succinate dehydrogenase complex, subunit A, flavoprotein (Fp)	succinate dehydrogenase complex, subunit A, flavoprotein (Fp)	NM_023281	NM_023281
5127	Zfp72	-	14	Zfp72	-	chr13	74514000		---	2.265		0	2	1		zinc finger protein 72	zinc finger protein 72	NM_001081680	NM_001081680
-486	Zfp72	-	103004	Zfp825	-	chr13	74514500		---	2.265		0	2	1		zinc finger protein 72	zinc finger protein 825	NM_001081680	NM_001081680
89652	Ankrd32	-	2729	Ankrd32	-	chr13	77272000		---	3.81		0	2	1		ankyrin repeat domain 32	ankyrin repeat domain 32	NM_134071	NM_134071
90152	Ankrd32	-	2229	Ankrd32	-	chr13	77272500		---	3.81		0	2	1		ankyrin repeat domain 32	ankyrin repeat domain 32	NM_134071	NM_134071
90652	Ankrd32	-	1729	Ankrd32	-	chr13	77273000		---	3.81		0	2	1		ankyrin repeat domain 32	ankyrin repeat domain 32	NM_134071	NM_134071
-409	Rasa1	-	754902	Cox7c	-	chr13	85429500		---	2.62		0	2	1		RAS p21 protein activator 1	cytochrome c oxidase, subunit VIIc	NM_145452	NM_145452
-909	Rasa1	-	754402	Cox7c	-	chr13	85430000		---	2.62		0	2	1		RAS p21 protein activator 1	cytochrome c oxidase, subunit VIIc	NM_145452	NM_145452
-699	Zcchc9	-	44991	Ckmt2	-	chr13	91948000		---	2.465		0	2	1		zinc finger, CCHC domain containing 9	creatine kinase, mitochondrial 2	NM_145453	NM_145453
141165	Msh3	-	1958	Msh3	-	chr13	93123000		---	2.705		0	2	1		mutS homolog 3 (E. coli)	mutS homolog 3 (E. coli)	NM_010829	NM_010829
-356	Jmy	-	116845	Bhmt	-	chr13	94270000		---	2.135		0	2	1		junction-mediating and regulatory protein	betaine-homocysteine methyltransferase	NM_021310	NM_021310
4087	Marveld2	-	993	Marveld2	-	chr13	101370000		---	2.705		0	2	1		MARVEL (membrane-associating) domain containing 2	MARVEL (membrane-associating) domain containing 2	NM_178410,NM_001038602	NM_178410,NM_001038602
4587	Marveld2	-	493	Marveld2	-	chr13	101370500		---	2.705		0	2	1		MARVEL (membrane-associating) domain containing 2	MARVEL (membrane-associating) domain containing 2	NM_178410,NM_001038602	NM_178410,NM_001038602
-1406	Erbb2ip	-	101518	Nln	-	chr13	104712000		---	3.385		0	2	1		Erbb2 interacting protein	neurolysin (metallopeptidase M3 family)	NM_021563,NM_001005868	NM_021563,NM_001005868
3700	2410002O22Rik	-	1046	2410002O22Rik	-	chr13	104967500		---	3.47		0	2	1		RIKEN cDNA 2410002O22 gene	RIKEN cDNA 2410002O22 gene	NR_003546	NR_003546
4700	2410002O22Rik	-	46	2410002O22Rik	-	chr13	104968500		---	3.47		0	2	1		RIKEN cDNA 2410002O22 gene	RIKEN cDNA 2410002O22 gene	NR_003546	NR_003546
23295	Ppwd1	-	402	Ppwd1	-	chr13	105018500		---	2.365		0	2	1		peptidylprolyl isomerase domain and WD repeat containing 1	peptidylprolyl isomerase domain and WD repeat containing 1	NM_172807	NM_172807
-134	Pelo	-	1207977	Isl1	-	chr13	115880500		---	3.05		0	2	1		pelota homolog (Drosophila)	ISL1 transcription factor, LIM/homeodomain	NM_134058	NM_134058
-634	Pelo	-	1207477	Isl1	-	chr13	115881000		---	3.05		0	2	1		pelota homolog (Drosophila)	ISL1 transcription factor, LIM/homeodomain	NM_134058	NM_134058
-2142	Ube2e1	-	239590	Ube2e2	-	chr14	19166500		---	2.57		0	2	1		ubiquitin-conjugating enzyme E2E 1, UBC4/5 homolog (yeast)	ubiquitin-conjugating enzyme E2E 2 (UBC4/5 homolog, yeast)	NM_009455	NM_009455
3641	Dnajc9	-	602	Dnajc9	-	chr14	21207500		---	2.875		0	2	1		DnaJ (Hsp40) homolog, subfamily C, member 9	DnaJ (Hsp40) homolog, subfamily C, member 9	NM_134081	NM_134081
-734	Ppp3cb	-	1633	Usp54	-	chr14	21366500		---	3.555		0	2	1		protein phosphatase 3, catalytic subunit, beta isoform	ubiquitin specific peptidase 54	NM_008914	NM_008914
-1234	Ppp3cb	-	1133	Usp54	-	chr14	21367000		---	3.555		0	2	1		protein phosphatase 3, catalytic subunit, beta isoform	ubiquitin specific peptidase 54	NM_008914	NM_008914
-421	---	-	393128	Cacna2d3	-	chr14	29325000		---	2.71		0	2	1		---	calcium channel, voltage-dependent, alpha2/delta subunit 3	NM_001101625	NM_001101625
-921	---	-	392628	Cacna2d3	-	chr14	29325500		---	2.71		0	2	1		---	calcium channel, voltage-dependent, alpha2/delta subunit 3	NM_001101625	NM_001101625
4382	Gnl3	-	2275	Gnl3	-	chr14	31830000		---	2.625		0	2	1		guanine nucleotide binding protein-like 3 (nucleolar)	guanine nucleotide binding protein-like 3 (nucleolar)	NM_153547	NM_153547
3311	2010107H07Rik	-	1109	2010107H07Rik	-	chr14	31941000		---	2.89		0	2	1		RIKEN cDNA 2010107H07 gene	RIKEN cDNA 2010107H07 gene	NR_024069	NR_024069
3811	2010107H07Rik	-	609	2010107H07Rik	-	chr14	31941500		---	2.89		0	2	1		RIKEN cDNA 2010107H07 gene	RIKEN cDNA 2010107H07 gene	NR_024069	NR_024069
15517	Mettl6	-	663	Mettl6	-	chr14	32307500		---	2.175		0	2	1		methyltransferase like 6	methyltransferase like 6	NM_025907	NM_025907
16017	Mettl6	-	163	Mettl6	-	chr14	32308000		---	2.175		0	2	1		methyltransferase like 6	methyltransferase like 6	NM_025907	NM_025907
20647	Timm23	-	1057	Timm23	-	chr14	33014000		---	2.89		0	2	1		translocase of inner mitochondrial membrane 23 homolog (yeast)	translocase of inner mitochondrial membrane 23 homolog (yeast)	NM_016897	NM_016897
71780	Fam35a	-	1689	Fam35a	-	chr14	35122000		---	2.6		0	2	1		family with sequence similarity 35, member A	family with sequence similarity 35, member A	NM_029389	NM_029389
-246	Gcap14	-	101675	Rgr	-	chr14	37749000		---	2.495		0	2	1		granule cell antiserum positive 14	retinal G protein coupled receptor	NM_028407,NM_027045	NM_028407,NM_027045
-33746	Gcap14	-	68175	Rgr	-	chr14	37782500		---	2.645		0	2	1		granule cell antiserum positive 14	retinal G protein coupled receptor	NM_028407,NM_027045	NM_028407,NM_027045
-34246	Gcap14	-	67675	Rgr	-	chr14	37783000		---	2.645		0	2	1		granule cell antiserum positive 14	retinal G protein coupled receptor	NM_028407,NM_027045	NM_028407,NM_027045
-2513	Sftpd	-	2019916	1700001F09Rik	-	chr14	42001000		---	2.965		0	2	1		surfactant associated protein D	RIKEN cDNA 1700001F09 gene	NM_009160	NM_009160
51682	Exoc5	-	2842	Exoc5	-	chr14	49683500		---	2.445		0	2	1		exocyst complex component 5	exocyst complex component 5	NM_207214	NM_207214
-1942	Olfr731	-	40499	Olfr732	-	chr14	50860500		---	3.61		0	2	1		olfactory receptor 731	olfactory receptor 732	NM_146363	NM_146363
-2442	Olfr731	-	39999	Olfr732	-	chr14	50861000		---	3.61		0	2	1		olfactory receptor 731	olfactory receptor 732	NM_146363	NM_146363
-501	Olfr749	-	20589	Ttc5	-	chr14	51364500		---	2.725		0	2	1		olfactory receptor 749	tetratricopeptide repeat domain 5	NM_020288	NM_020288
16645	Sall2	-	845	Sall2	-	chr14	52947500		---	2.49		0	2	1		sal-like 2 (Drosophila)	sal-like 2 (Drosophila)	NM_015772	NM_015772
17145	Sall2	-	345	Sall2	-	chr14	52948000		---	2.41		0	2	1		sal-like 2 (Drosophila)	sal-like 2 (Drosophila)	NM_015772	NM_015772
-54	Olfr1511	-	19088	Olfr1510	-	chr14	53010500		---	2.615		0	2	1		olfactory receptor 1511	olfactory receptor 1510	NM_146271	NM_146271
-864	Olfr1508	-	21695	Olfr1507	-	chr14	53088000		---	3.275		0	2	1		olfactory receptor 1508	olfactory receptor 1507	NM_020513	NM_020513
-1364	Olfr1508	-	21195	Olfr1507	-	chr14	53088500		---	3.275		0	2	1		olfactory receptor 1508	olfactory receptor 1507	NM_020513	NM_020513
9982	Prmt5	-	307	Prmt5	-	chr14	55136000		---	2.145		0	2	1		protein arginine N-methyltransferase 5	protein arginine N-methyltransferase 5	NM_013768	NM_013768
-2092	Myh6	-	2024	Myh7	-	chr14	55587500		---	2.375		0	2	1		myosin, heavy polypeptide 6, cardiac muscle, alpha	myosin, heavy polypeptide 7, cardiac muscle, beta	NM_010856	NM_010856
-2592	Myh6	-	1524	Myh7	-	chr14	55588000		---	2.375		0	2	1		myosin, heavy polypeptide 6, cardiac muscle, alpha	myosin, heavy polypeptide 7, cardiac muscle, beta	NM_010856	NM_010856
338	Jph4	-	9115	Jph4	-	chr14	55726000		---	3.065		0	2	1		junctophilin 4	junctophilin 4	NM_177049	NM_177049
10035	Ipo4	-	15	Ipo4	-	chr14	56254500		---	3.17		0	2	1		importin 4	importin 4	NM_024267	NM_024267
198	Tm9sf1	-	7643	Tm9sf1	-	chr14	56255000		---	3.31		0	2	1		transmembrane 9 superfamily member 1	transmembrane 9 superfamily member 1	NM_028780	NM_028780
1756	Mdp1	-	751	Mdp1	-	chr14	56278500		---	2.5		0	2	1		magnesium-dependent phosphatase 1	magnesium-dependent phosphatase 1	NM_023397	NM_023397
2256	Mdp1	-	251	Mdp1	-	chr14	56279000		---	2.5		0	2	1		magnesium-dependent phosphatase 1	magnesium-dependent phosphatase 1	NM_023397	NM_023397
4644	Dhrs1	-	1929	Dhrs1	-	chr14	56362500		---	3.11		0	2	1		dehydrogenase/reductase (SDR family) member 1	dehydrogenase/reductase (SDR family) member 1	NM_026819	NM_026819
38090	Cdca2	-	1167	Cdca2	-	chr14	68332500		---	3.4		0	2	1		cell division cycle associated 2	cell division cycle associated 2	NM_001110162,NM_175384	NM_001110162,NM_175384
9889	R3hcc1	-	387	R3hcc1	-	chr14	70107000		---	2.94		0	2	1		R3H domain and coiled-coil containing 1	R3H domain and coiled-coil containing 1	NM_001146012	NM_001146012
-113	R3hcc1	-	9285	Chmp7	-	chr14	70107500		---	2.94		0	2	1		R3H domain and coiled-coil containing 1	CHMP family, member 7	NM_001146012	NM_001146012
948	Xpo7	-	111435	Xpo7	-	chr14	71055000		---	2.65		0	2	1		exportin 7	exportin 7	NM_023045	NM_023045
-86851	Lpar6	+	35038	Itm2b	-	chr14	73727000		---	3.815		0	2	1		lysophosphatidic acid receptor 6	integral membrane protein 2B	NM_175116	NM_175116
-825	Gm6994	-	286251	Gm1587	-	chr14	77907500		---	2.96		0	2	1		predicted gene 6994	predicted gene 1587	NM_001037935	NM_001037935
-1325	Gm6994	-	285751	Gm1587	-	chr14	77908000		---	2.96		0	2	1		predicted gene 6994	predicted gene 1587	NM_001037935	NM_001037935
-747	Klhl1	-	1267065	Dach1	-	chr14	96919000		---	3.005		0	2	1		kelch-like 1 (Drosophila)	dachshund 1 (Drosophila)	NM_053105	NM_053105
-1247	Klhl1	-	1266565	Dach1	-	chr14	96919500		---	3.005		0	2	1		kelch-like 1 (Drosophila)	dachshund 1 (Drosophila)	NM_053105	NM_053105
-117	Rnf219	-	591735	Rbm26	-	chr14	104922000		---	2.225		0	2	1		ring finger protein 219	RNA binding motif protein 26	NM_026047	NM_026047
-2544	Slitrk1	-	1831806	Slitrk6	-	chr14	109316000		---	2.745		0	2	1		SLIT and NTRK-like family, member 1	SLIT and NTRK-like family, member 6	NM_199065	NM_199065
-2048	Stk24	-	78342	Slc15a1	-	chr14	121780500		---	2.57		0	2	1		serine/threonine kinase 24 (STE20 homolog, yeast)	solute carrier family 15 (oligopeptide transporter), member 1	NM_145465	NM_145465
24476	Fam105a	-	753	Fam105a	-	chr15	27610500		---	2.335		0	2	1		family with sequence similarity 105, member A	family with sequence similarity 105, member A	NM_198301	NM_198301
-247	Fam105a	-	48903	Trio	-	chr15	27611500		---	2.295		0	2	1		family with sequence similarity 105, member A	triple functional domain (PTPRF interacting)	NM_198301	NM_198301
10609	Hrsp12	-	445	Hrsp12	-	chr15	34424500		---	2.955		0	2	1		heat-responsive protein 12	heat-responsive protein 12	NM_008287	NM_008287
-1987	Dpys	-	11148	Lrp12	-	chr15	39691000		---	3.4		0	2	1		dihydropyrimidinase	low density lipoprotein-related protein 12	NM_022722	NM_022722
-2487	Dpys	-	10648	Lrp12	-	chr15	39691500		---	3.4		0	2	1		dihydropyrimidinase	low density lipoprotein-related protein 12	NM_022722	NM_022722
-1234	Abra	-	553770	Angpt1	-	chr15	41702500		---	2.25		0	2	1		actin-binding Rho activating protein	angiopoietin 1	NM_175456	NM_175456
-1734	Abra	-	553270	Angpt1	-	chr15	41703000		---	2.25		0	2	1		actin-binding Rho activating protein	angiopoietin 1	NM_175456	NM_175456
52228	Nudcd1	-	853	Nudcd1	-	chr15	44259000		---	2.27		0	2	1		NudC domain containing 1	NudC domain containing 1	NM_001113554,NM_026149	NM_001113554,NM_026149
-1496	Sybu	-	352329	Kcnv1	-	chr15	44585500		---	2.63		0	2	1		syntabulin (syntaxin-interacting)	potassium channel, subfamily V, member 1	NM_178765,NM_176998,NM_001032727	NM_178765,NM_176998,NM_001032727
-465	Csmd3	-	1862304	Trps1	-	chr15	48624000		---	2.99		0	2	1		CUB and Sushi multiple domains 3	trichorhinophalangeal syndrome I (human)	NM_001081391	NM_001081391
-965	Csmd3	-	1861804	Trps1	-	chr15	48624500		---	2.99		0	2	1		CUB and Sushi multiple domains 3	trichorhinophalangeal syndrome I (human)	NM_001081391	NM_001081391
439645	Samd12	-	991	Samd12	-	chr15	53733000		---	2.49		0	2	1		sterile alpha motif domain containing 12	sterile alpha motif domain containing 12	NM_177225	NM_177225
440145	Samd12	-	491	Samd12	-	chr15	53733500		---	2.49		0	2	1		sterile alpha motif domain containing 12	sterile alpha motif domain containing 12	NM_177225	NM_177225
-1956	Zhx1	-	15601	Atad2	-	chr15	57910000		---	2.76		0	2	1		zinc fingers and homeoboxes 1	ATPase family, AAA domain containing 2	NM_009572,NM_001042438	NM_009572,NM_001042438
-2456	Zhx1	-	15101	Atad2	-	chr15	57910500		---	2.76		0	2	1		zinc fingers and homeoboxes 1	ATPase family, AAA domain containing 2	NM_009572,NM_001042438	NM_009572,NM_001042438
-1714	Kcnq3	-	91919	Lrrc6	-	chr15	66119500		---	2.305		0	2	1		potassium voltage-gated channel, subfamily Q, member 3	leucine rich repeat containing 6 (testis)	NM_152923	NM_152923
-2214	Kcnq3	-	91419	Lrrc6	-	chr15	66120000		---	2.305		0	2	1		potassium voltage-gated channel, subfamily Q, member 3	leucine rich repeat containing 6 (testis)	NM_152923	NM_152923
30562	Sla	-	20391	Sla	-	chr15	66643000		---	3.075		0	2	1		src-like adaptor	src-like adaptor	NM_001029841	NM_001029841
31062	Sla	-	19891	Sla	-	chr15	66643500		---	3.075		0	2	1		src-like adaptor	src-like adaptor	NM_001029841	NM_001029841
-2056	St3gal1	-	904800	Zfat	-	chr15	67010500		---	3.48		0	2	1		ST3 beta-galactoside alpha-2,3-sialyltransferase 1	zinc finger and AT hook domain containing	NM_009177	NM_009177
-2556	St3gal1	-	904300	Zfat	-	chr15	67011000		---	3.48		0	2	1		ST3 beta-galactoside alpha-2,3-sialyltransferase 1	zinc finger and AT hook domain containing	NM_009177	NM_009177
-1232	Fam135b	-	783048	Kcnk9	-	chr15	71559500		---	2.345		0	2	1		family with sequence similarity 135, member B	potassium channel, subfamily K, member 9	NM_177819	NM_177819
12771	Eef1d	-	1770	Eef1d	-	chr15	75738000		---	3.005		0	2	1		eukaryotic translation elongation factor 1 delta (guanine nucleotide exchange protein)	eukaryotic translation elongation factor 1 delta (guanine nucleotide exchange protein)	NM_023240,NM_029663	NM_023240,NM_029663
3031	Sharpin	-	1040	Sharpin	-	chr15	76180500		---	2.715		0	2	1		SHANK-associated RH domain interacting protein	SHANK-associated RH domain interacting protein	NM_025340	NM_025340
-6132	Tssk5	-	71925	Bop1	-	chr15	76211500		---	2.38		0	2	1		testis-specific serine kinase 5	block of proliferation 1	NM_183099	NM_183099
-752	Dgat1	-	3632	Scrt1	-	chr15	76343000		---	2.735		0	2	1		diacylglycerol O-acyltransferase 1	scratch homolog 1, zinc finger protein (Drosophila)	NM_010046	NM_010046
-1252	Dgat1	-	3132	Scrt1	-	chr15	76343500		---	2.735		0	2	1		diacylglycerol O-acyltransferase 1	scratch homolog 1, zinc finger protein (Drosophila)	NM_010046	NM_010046
334	Nfkbil2	-	13359	Nfkbil2	-	chr15	76457000		---	2.18		0	2	1		nuclear factor of kappa light polypeptide gene enhancer in B-cells inhibitor-like 2	nuclear factor of kappa light polypeptide gene enhancer in B-cells inhibitor-like 2	NM_183091	NM_183091
12834	Nfkbil2	-	859	Nfkbil2	-	chr15	76469500		---	2.595		0	2	1		nuclear factor of kappa light polypeptide gene enhancer in B-cells inhibitor-like 2	nuclear factor of kappa light polypeptide gene enhancer in B-cells inhibitor-like 2	NM_183091	NM_183091
14608	Ift27	-	38	Ift27	-	chr15	78004500		---	2.345		0	2	1		intraflagellar transport 27 homolog (Chlamydomonas)	intraflagellar transport 27 homolog (Chlamydomonas)	NM_025931	NM_025931
-603	Dnalc4	-	11280	Nptxr,Cbx6-Nptxr	-	chr15	79605500		---	3.405		0	2	1		dynein, axonemal, light chain 4	neuronal pentraxin receptor	NM_017470	NM_017470
-1603	Dnalc4	-	10280	Nptxr,Cbx6-Nptxr	-	chr15	79606500		---	3.065		0	2	1		dynein, axonemal, light chain 4	neuronal pentraxin receptor	NM_017470	NM_017470
-2103	Dnalc4	-	9780	Nptxr,Cbx6-Nptxr	-	chr15	79607000		---	3.065		0	2	1		dynein, axonemal, light chain 4	neuronal pentraxin receptor	NM_017470	NM_017470
-2361	Nptxr,Cbx6-Nptxr	-	16827	Cbx6	-	chr15	79637500		---	2.625		0	2	1		neuronal pentraxin receptor	chromobox homolog 6	NM_030689,NM_001013360,NM_001013362	NM_030689,NM_001013360,NM_001013362
91783	Mkl1	-	949	Mkl1	-	chr15	80934500		---	2.365		0	2	1		MKL (megakaryoblastic leukemia)/myocardin-like 1	MKL (megakaryoblastic leukemia)/myocardin-like 1	NM_153049	NM_153049
9301	Tob2	-	756	Tob2	-	chr15	81688000		---	2.95		0	2	1		transducer of ERBB2, 2	transducer of ERBB2, 2	NM_020507	NM_020507
9801	Tob2	-	256	Tob2	-	chr15	81688500		---	2.95		0	2	1		transducer of ERBB2, 2	transducer of ERBB2, 2	NM_020507	NM_020507
-2744	Tob2	-	3445	Phf5a	-	chr15	81691500		---	2.645		0	2	1		transducer of ERBB2, 2	PHD finger protein 5A	NM_020507	NM_020507
-1276	Rnu12	+	2431	Cyb5r3	-	chr15	82981500		---	2.41		0	2	1		RNA U12, small nuclear	cytochrome b5 reductase 3	NR_004432	NR_004432
-911	2210021J22Rik	-	2105	Pkdrej	-	chr15	85643000		---	3.54		0	2	1		RIKEN cDNA 2210021J22 gene	polycystic kidney disease (polycystin) and REJ (sperm receptor for egg jelly, sea urchin homolog)-like	NM_197998	NM_197998
858	Fam116b	-	13405	Fam116b	-	chr15	89013500		---	2.48		0	2	1		family with sequence similarity 116, member B	family with sequence similarity 116, member B	NM_027081	NM_027081
1358	Fam116b	-	12905	Fam116b	-	chr15	89014000		---	2.48		0	2	1		family with sequence similarity 116, member B	family with sequence similarity 116, member B	NM_027081	NM_027081
45199	Abcd2	-	738	Abcd2	-	chr15	91021500		---	2.495		0	2	1		ATP-binding cassette, sub-family D (ALD), member 2	ATP-binding cassette, sub-family D (ALD), member 2	NM_011994	NM_011994
-1021	Olfr285,Olfr257	-	25452	Olfr284	-	chr15	98145000		---	2.845		0	2	1		olfactory receptor 285	olfactory receptor 284	NM_001011778,NM_207554	NM_001011778,NM_207554
23859	Ccnt1	-	567	Ccnt1	-	chr15	98397500		---	2.35		0	2	1		cyclin T1	cyclin T1	NM_009833	NM_009833
308	Wnt10b	-	6081	Wnt10b	-	chr15	98602500		---	2.385		0	2	1		wingless related MMTV integration site 10b	wingless related MMTV integration site 10b	NM_011718	NM_011718
808	Wnt10b	-	5581	Wnt10b	-	chr15	98603000		---	2.385		0	2	1		wingless related MMTV integration site 10b	wingless related MMTV integration site 10b	NM_011718	NM_011718
-1189	Gm5478	-	27453	Krt6b	-	chr15	101479000		---	2.64		0	2	1		predicted pseudogene 5478	keratin 6B	NR_003960	NR_003960
-1821	Itga5	-	33891	Gtsf1	-	chr15	103199000		---	2.82		0	2	1		integrin alpha 5 (fibronectin receptor alpha)	gametocyte specific factor 1	NM_010577	NM_010577
1808	Glycam1	-	509	Glycam1	-	chr15	103395000		---	3.56		0	2	1		glycosylation dependent cell adhesion molecule 1	glycosylation dependent cell adhesion molecule 1	NM_008134	NM_008134
2308	Glycam1	-	9	Glycam1	-	chr15	103395500		---	3.56		0	2	1		glycosylation dependent cell adhesion molecule 1	glycosylation dependent cell adhesion molecule 1	NM_008134	NM_008134
117	Coro7	-	52720	Coro7	-	chr16	4627000		---	2.425		0	2	1		coronin 7	coronin 7	NM_030205	NM_030205
-2170	Anks3	-	21677	Sept12	-	chr16	4966500		---	2.85		0	2	1		ankyrin repeat and sterile alpha motif domain containing 3	septin 12	NM_028301	NM_028301
34506	Glyr1	-	1503	Glyr1	-	chr16	5048500		---	2.635		0	2	1		glyoxylate reductase 1 homolog (Arabidopsis)	glyoxylate reductase 1 homolog (Arabidopsis)	NM_001079814,NM_028720	NM_001079814,NM_028720
-1254	Carhsp1	-	15314	Usp7	-	chr16	8673500		---	2.76		0	2	1		calcium regulated heat stable protein 1	ubiquitin specific peptidase 7	NM_025821	NM_025821
-1754	Carhsp1	-	14814	Usp7	-	chr16	8674000		---	2.76		0	2	1		calcium regulated heat stable protein 1	ubiquitin specific peptidase 7	NM_025821	NM_025821
11510	2610318N02Rik	-	199	2610318N02Rik	-	chr16	17125000		---	2.39		0	2	1		RIKEN cDNA 2610318N02 gene	RIKEN cDNA 2610318N02 gene	NM_183287	NM_183287
-301	2610318N02Rik	-	4730	Sdf2l1	-	chr16	17125500		---	2.39		0	2	1		RIKEN cDNA 2610318N02 gene	stromal cell-derived factor 2-like 1	NM_183287	NM_183287
-348	Gsc2	-	9815	Slc25a1	-	chr16	17915500		---	2.97		0	2	1		goosecoid homebox 2	solute carrier family 25 (mitochondrial carrier, citrate transporter), member 1	NM_029469	NM_029469
-848	Gsc2	-	9315	Slc25a1	-	chr16	17916000		---	2.97		0	2	1		goosecoid homebox 2	solute carrier family 25 (mitochondrial carrier, citrate transporter), member 1	NM_029469	NM_029469
31456	Cdc45	-	65	Cdc45	-	chr16	18812000		---	2.8		0	2	1		cell division cycle 45 homolog (S. cerevisiae)	cell division cycle 45 homolog (S. cerevisiae)	NM_009862	NM_009862
-2273	Olfr167	-	12072	Olfr168	-	chr16	19518000		---	2.355		0	2	1		olfactory receptor 167	olfactory receptor 168	NM_146935	NM_146935
-2773	Olfr167	-	11572	Olfr168	-	chr16	19518500		---	2.355		0	2	1		olfactory receptor 167	olfactory receptor 168	NM_146935	NM_146935
-306	Olfr171	-	27973	Lamp3	-	chr16	19625500		---	3.475		0	2	1		olfactory receptor 171	lysosomal-associated membrane protein 3	NM_146958	NM_146958
-496	Sec22a	-	32897	Pdia5	-	chr16	35364500		---	3.29		0	2	1		SEC22 vesicle trafficking protein homologe A (S. cerevisiae)	protein disulfide isomerase associated 5	NM_133704	NM_133704
-528	Gramd1c	-	68516	Atp6v1a	-	chr16	44017000		---	2.455		0	2	1		GRAM domain containing 1C	ATPase, H+ transporting, lysosomal V1 subunit A	NM_153528	NM_153528
-834	Cd200	-	6867	Gm609	-	chr16	45410000		---	2.92		0	2	1		CD200 antigen	predicted gene 609	NM_010818	NM_010818
-17249	Nfkbiz	-	565	Fam55c	-	chr16	55839500		---	3.24		0	2	1		nuclear factor of kappa light polypeptide gene enhancer in B-cells inhibitor, zeta	family with sequence similarity 55, member C	NM_001159394,NM_001159395,NM_030612	NM_001159394,NM_001159395,NM_030612
699	Olfr186	-	231	Olfr186	-	chr16	59027500		---	2.64		0	2	1		olfactory receptor 186	olfactory receptor 186	NM_146321	NM_146321
-269	Olfr186	-	7634	Olfr187	-	chr16	59028000		---	2.64		0	2	1		olfactory receptor 186	olfactory receptor 187	NM_146321	NM_146321
-2693	Olfr191	-	8891	Olfr192	-	chr16	59089000		---	2.305		0	2	1		olfactory receptor 191	olfactory receptor 192	NM_001011807	NM_001011807
-693	Olfr197	-	14329	Olfr198	-	chr16	59187000		---	2.95		0	2	1		olfactory receptor 197	olfactory receptor 198	NM_146484	NM_146484
396	Olfr206	-	525	Olfr206	-	chr16	59345000		---	2.87		0	2	1		olfactory receptor 206	olfactory receptor 206	NM_146991	NM_146991
896	Olfr206	-	25	Olfr206	-	chr16	59345500		---	2.87		0	2	1		olfactory receptor 206	olfactory receptor 206	NM_146991	NM_146991
376	Olfr207,Olfr208,Olfr209	-	542	Olfr207,Olfr208,Olfr209	-	chr16	59361500		---	2.73		0	2	1		olfactory receptor 207	olfactory receptor 207	NM_001011792,NM_146384,NM_207551	NM_001011792,NM_146384,NM_207551
-517	Epha3	-	613136	Csnka2ip	-	chr16	63864500		---	2.71		0	2	1		Eph receptor A3	casein kinase 2, alpha prime interacting protein	NM_010140	NM_010140
-1701	Csnka2ip	-	156930	4930453N24Rik	-	chr16	64609000		---	3.45		0	2	1		casein kinase 2, alpha prime interacting protein	RIKEN cDNA 4930453N24 gene	NM_173861	NM_173861
-2201	Csnka2ip	-	156430	4930453N24Rik	-	chr16	64609500		---	3.45		0	2	1		casein kinase 2, alpha prime interacting protein	RIKEN cDNA 4930453N24 gene	NM_173861	NM_173861
-2701	Csnka2ip	-	155930	4930453N24Rik	-	chr16	64610000		---	3.45		0	2	1		casein kinase 2, alpha prime interacting protein	RIKEN cDNA 4930453N24 gene	NM_173861	NM_173861
518450	Robo2	-	157	Robo2	-	chr16	74411000		---	2.04		0	2	1		roundabout homolog 2 (Drosophila)	roundabout homolog 2 (Drosophila)	NM_175549	NM_175549
16475	Mrpl39	-	426	Mrpl39	-	chr16	84735000		---	2.41		0	2	1		mitochondrial ribosomal protein L39	mitochondrial ribosomal protein L39	NM_017404	NM_017404
-882	Cyyr1	-	242572	Adamts1	-	chr16	85551500		---	2.59		0	2	1		cysteine and tyrosine-rich protein 1	a disintegrin-like and metallopeptidase (reprolysin type) with thrombospondin type 1 motif, 1	NM_144853	NM_144853
-497	Grik1	-	215051	Cldn17	-	chr16	88291000		---	2.98		0	2	1		glutamate receptor, ionotropic, kainate 1	claudin 17	NM_146072,NM_010348	NM_146072,NM_010348
-986	Krtap16-1	-	2257	Krtap16-5	-	chr16	88875500		---	2.285		0	2	1		keratin associated protein 16-1	keratin associated protein 16-5	NM_130870	NM_130870
14321	4932438H23Rik	-	890	4932438H23Rik	-	chr16	91068500		---	2.415		0	2	1		RIKEN cDNA 4932438H23 gene	RIKEN cDNA 4932438H23 gene	NM_028905	NM_028905
-129927	Runx1	-	756205	Setd4	-	chr16	92827500		---	2.3		0	2	1		runt related transcription factor 1	SET domain containing 4	NM_009821,NM_001111023,NM_001111021,NM_001111022	NM_009821,NM_001111023,NM_001111021,NM_001111022
-130427	Runx1	-	755705	Setd4	-	chr16	92828000		---	2.3		0	2	1		runt related transcription factor 1	SET domain containing 4	NM_009821,NM_001111023,NM_001111021,NM_001111022	NM_009821,NM_001111023,NM_001111021,NM_001111022
4441	Pigp	-	1437	Pigp	-	chr16	94590500		---	3.105		0	2	1		phosphatidylinositol glycan anchor biosynthesis, class P	phosphatidylinositol glycan anchor biosynthesis, class P	NM_001159619,NM_001159618,NM_001159616,NM_001159617,NM_019543	NM_001159619,NM_001159618,NM_001159616,NM_001159617,NM_019543
-1488	Mx1	-	6692	Fam3b	-	chr16	97686000		---	2.505		0	2	1		myxovirus (influenza virus) resistance 1	family with sequence similarity 3, member B	NM_010846	NM_010846
-1257	C2cd2	-	23098	Zfp295	-	chr16	98145500		---	2.59		0	2	1		C2 calcium-dependent domain containing 2	zinc finger protein 295	NM_174847	NM_174847
-1274	Qk	-	82377	Pacrg	-	chr17	10513500		---	2.91		0	2	1		quaking	PARK2 co-regulated	NM_001159516,NM_021881	NM_001159516,NM_021881
41558	Tcte2	-	3401	Tcte2	-	chr17	13895000		---	2.67		0	2	1		t-complex-associated testis expressed 2	t-complex-associated testis expressed 2	NM_022311	NM_022311
13754	Gm3448,Gm3417	-	648	Gm3448,Gm3417	-	chr17	15146500		---	2.31		0	2	1		predicted gene 3448	predicted gene 3448	NM_001123367,NM_001123368	NM_001123367,NM_001123368
-164	Vmn2r105	-	32510	Vmn2r106	-	chr17	20372000		---	2.455		0	2	1		vomeronasal 2, receptor 105	vomeronasal 2, receptor 106	NM_001104567	NM_001104567
19837	A630033E08Rik	-	601	A630033E08Rik	-	chr17	23003500		---	2.575		0	2	1		RIKEN cDNA A630033E08 gene	RIKEN cDNA A630033E08 gene	NM_001110254,NM_177358	NM_001110254,NM_177358
20337	A630033E08Rik	-	101	A630033E08Rik	-	chr17	23004000		---	2.575		0	2	1		RIKEN cDNA A630033E08 gene	RIKEN cDNA A630033E08 gene	NM_001110254,NM_177358	NM_001110254,NM_177358
16682	Zfp13	-	6954	Zfp13	-	chr17	23729500		---	2.335		0	2	1		zinc finger protein 13	zinc finger protein 13	NM_011747	NM_011747
1089	Tnfrsf12a	-	911	Tnfrsf12a	-	chr17	23813500		---	2.64		0	2	1		tumor necrosis factor receptor superfamily, member 12a	tumor necrosis factor receptor superfamily, member 12a	NM_013749	NM_013749
1589	Tnfrsf12a	-	411	Tnfrsf12a	-	chr17	23814000		---	2.64		0	2	1		tumor necrosis factor receptor superfamily, member 12a	tumor necrosis factor receptor superfamily, member 12a	NM_013749	NM_013749
-424	Tceb2	-	4331	Prss33	-	chr17	23966500		---	2.45		0	2	1		transcription elongation factor B (SIII), polypeptide 2	protease, serine, 33	NM_026305	NM_026305
-924	Tceb2	-	3831	Prss33	-	chr17	23967000		---	2.45		0	2	1		transcription elongation factor B (SIII), polypeptide 2	protease, serine, 33	NM_026305	NM_026305
668	Atp6v0c	-	4874	Atp6v0c	-	chr17	24301500		---	2.905		0	2	1		ATPase, H+ transporting, lysosomal V0 subunit C	ATPase, H+ transporting, lysosomal V0 subunit C	NM_009729	NM_009729
3	Mlst8	-	5523	Mlst8	-	chr17	24610500		---	2.845		0	2	1		MTOR associated protein, LST8 homolog (S. cerevisiae)	MTOR associated protein, LST8 homolog (S. cerevisiae)	NM_019988	NM_019988
18206	Traf7	-	775	Traf7	-	chr17	24664000		---	2.645		0	2	1		TNF receptor-associated factor 7	TNF receptor-associated factor 7	NM_153792	NM_153792
-88371	Hs3st6	+	1840	Fahd1	-	chr17	24984000		---	2.84		0	2	1		heparan sulfate (glucosamine) 3-O-sulfotransferase 6	fumarylacetoacetate hydrolase domain containing 1	NM_001012402	NM_001012402
-88871	Hs3st6	+	1340	Fahd1	-	chr17	24984500		---	2.84		0	2	1		heparan sulfate (glucosamine) 3-O-sulfotransferase 6	fumarylacetoacetate hydrolase domain containing 1	NM_001012402	NM_001012402
830	Cramp1l	-	53175	Cramp1l	-	chr17	25099000		---	2.81		0	2	1		Crm, cramped-like (Drosophila)	Crm, cramped-like (Drosophila)	NM_020608	NM_020608
1330	Cramp1l	-	52675	Cramp1l	-	chr17	25099500		---	2.81		0	2	1		Crm, cramped-like (Drosophila)	Crm, cramped-like (Drosophila)	NM_020608	NM_020608
15479	Telo2	-	720	Telo2	-	chr17	25252000		---	2.535		0	2	1		TEL2, telomere maintenance 2, homolog (S. cerevisiae)	TEL2, telomere maintenance 2, homolog (S. cerevisiae)	NM_027880	NM_027880
11045	Ube2i	-	2736	Ube2i	-	chr17	25408500		---	2.81		0	2	1		ubiquitin-conjugating enzyme E2I	ubiquitin-conjugating enzyme E2I	NM_011665	NM_011665
1731	Haghl	-	778	Haghl	-	chr17	25921500		---	3.005		0	2	1		hydroxyacylglutathione hydrolase-like	hydroxyacylglutathione hydrolase-like	NM_026897	NM_026897
550	Fam173a	-	1229	Fam173a	-	chr17	25928000		---	2.555		0	2	1		family with sequence similarity 173, member A	family with sequence similarity 173, member A	NM_145410	NM_145410
1550	Fam173a	-	229	Fam173a	-	chr17	25929000		---	2.555		0	2	1		family with sequence similarity 173, member A	family with sequence similarity 173, member A	NM_145410	NM_145410
-194	Stub1	-	909	Rhbdl1	-	chr17	25970500		---	2.655		0	2	1		STIP1 homology and U-Box containing protein 1	rhomboid, veinlet-like 1 (Drosophila)	NM_019719	NM_019719
5286	Ephx3	-	408	Ephx3	-	chr17	32326000		---	2.74		0	2	1		epoxide hydrolase 3	epoxide hydrolase 3	NM_001033163	NM_001033163
28132	Akap8l	-	1022	Akap8l	-	chr17	32486500		---	2.29		0	2	1		A kinase (PRKA) anchor protein 8-like	A kinase (PRKA) anchor protein 8-like	NM_017476	NM_017476
-1477	Cyp4f14	-	6132	Cyp4f13	-	chr17	33055500		---	2.63		0	2	1		cytochrome P450, family 4, subfamily f, polypeptide 14	cytochrome P450, family 4, subfamily f, polypeptide 13	NM_022434	NM_022434
-1977	Cyp4f14	-	5632	Cyp4f13	-	chr17	33056000		---	2.63		0	2	1		cytochrome P450, family 4, subfamily f, polypeptide 14	cytochrome P450, family 4, subfamily f, polypeptide 13	NM_022434	NM_022434
2456	4921501E09Rik	-	271	4921501E09Rik	-	chr17	33204500		---	3.015		0	2	1		RIKEN cDNA 4921501E09 gene	RIKEN cDNA 4921501E09 gene	NM_001009544	NM_001009544
1344	March2	-	31615	March2	-	chr17	33824000		---	2.04		0	2	1		membrane-associated ring finger (C3HC4) 2	membrane-associated ring finger (C3HC4) 2	NM_145486	NM_145486
1844	March2	-	31115	March2	-	chr17	33824500		---	2.04		0	2	1		membrane-associated ring finger (C3HC4) 2	membrane-associated ring finger (C3HC4) 2	NM_145486	NM_145486
-360	Dpcr1	-	11579	Vars2	-	chr17	35781000		---	2.66		0	2	1		diffuse panbronchiolitis critical region 1 (human)	valyl-tRNA synthetase 2, mitochondrial (putative)	NM_001033366	NM_001033366
3698	Znrd1	-	373	Znrd1	-	chr17	37095000		---	2.96		0	2	1		zinc ribbon domain containing, 1	zinc ribbon domain containing, 1	NM_023162	NM_023162
-1892	Olfr90	-	4878	Olfr91	-	chr17	37225000		---	2.77		0	2	1		olfactory receptor 90	olfactory receptor 91	NM_146477	NM_146477
-2392	Olfr90	-	4378	Olfr91	-	chr17	37225500		---	2.77		0	2	1		olfactory receptor 90	olfactory receptor 91	NM_146477	NM_146477
-1635	Olfr101	-	11400	Olfr102,Olfr100	-	chr17	37439000		---	2.69		0	2	1		olfactory receptor 101	olfactory receptor 102	NM_146834	NM_146834
-1173	Olfr102,Olfr100	-	20733	Olfr103	-	chr17	37452500		---	2.97		0	2	1		olfactory receptor 102	olfactory receptor 103	NM_001011721,NM_207673	NM_001011721,NM_207673
-1673	Olfr102,Olfr100	-	20233	Olfr103	-	chr17	37453000		---	2.97		0	2	1		olfactory receptor 102	olfactory receptor 103	NM_001011721,NM_207673	NM_001011721,NM_207673
73	Olfr113	-	866	Olfr113	-	chr17	37711500		---	2.635		0	2	1		olfactory receptor 113	olfactory receptor 113	NM_146289	NM_146289
-1634	Olfr113	-	12357	Olfr114	-	chr17	37714000		---	2.065		0	2	1		olfactory receptor 113	olfactory receptor 114	NM_146289	NM_146289
-2134	Olfr113	-	11857	Olfr114	-	chr17	37714500		---	2.065		0	2	1		olfactory receptor 113	olfactory receptor 114	NM_146289	NM_146289
-12800	Olfr115	-	112	Olfr116	-	chr17	37760500		---	2.38		0	2	1		olfactory receptor 115	olfactory receptor 116	NM_001011753	NM_001011753
388	Olfr116	-	578	Olfr116	-	chr17	37761000		---	2.38		0	2	1		olfactory receptor 116	olfactory receptor 116	NM_146632	NM_146632
-1738	Opn5	-	95885	Gpr111	-	chr17	42750000		---	2.135		0	2	1		opsin 5	G protein-coupled receptor 111	NM_181753	NM_181753
-1252	Tdrd6	-	10348	Slc25a27	-	chr17	43768500		---	2.62		0	2	1		tudor domain containing 6	solute carrier family 25, member 27	NM_198418	NM_198418
3632	Polr1c	-	494	Polr1c	-	chr17	46384500		---	2.41		0	2	1		polymerase (RNA) I polypeptide C	polymerase (RNA) I polypeptide C	NM_009085	NM_009085
-178	Rftn1	-	88718	Dazl	-	chr17	50330000		---	2.44		0	2	1		raftlin lipid raft linker 1	deleted in azoospermia-like	NM_181397	NM_181397
28061	Sult1c1	-	956	Sult1c1	-	chr17	54129000		---	3.115		0	2	1		sulfotransferase family, cytosolic, 1C, member 1	sulfotransferase family, cytosolic, 1C, member 1	NM_018751	NM_018751
28561	Sult1c1	-	456	Sult1c1	-	chr17	54129500		---	3.115		0	2	1		sulfotransferase family, cytosolic, 1C, member 1	sulfotransferase family, cytosolic, 1C, member 1	NM_018751	NM_018751
12809	Zfp119	-	1195	Zfp119	-	chr17	56017000		---	2.525		0	2	1		zinc finger protein 119	zinc finger protein 119	NM_144546	NM_144546
13309	Zfp119	-	695	Zfp119	-	chr17	56017500		---	2.525		0	2	1		zinc finger protein 119	zinc finger protein 119	NM_144546	NM_144546
1400	Lrg1	-	869	Lrg1	-	chr17	56260500		---	3.265		0	2	1		leucine-rich alpha-2-glycoprotein 1	leucine-rich alpha-2-glycoprotein 1	NM_029796	NM_029796
-131	Lrg1	-	1007	Sema6b	-	chr17	56261500		---	3.62		0	2	1		leucine-rich alpha-2-glycoprotein 1	sema domain, transmembrane domain (TM), and cytoplasmic domain, (semaphorin) 6B	NM_029796	NM_029796
-631	Lrg1	-	507	Sema6b	-	chr17	56262000		---	3.62		0	2	1		leucine-rich alpha-2-glycoprotein 1	sema domain, transmembrane domain (TM), and cytoplasmic domain, (semaphorin) 6B	NM_029796	NM_029796
3136	Safb2	-	18506	Safb2	-	chr17	56705500		---	2.55		0	2	1		scaffold attachment factor B2	scaffold attachment factor B2	NM_001029979	NM_001029979
7512	Tubb4	-	205	Tubb4	-	chr17	57227000		---	3.405		0	2	1		tubulin, beta 4	tubulin, beta 4	NM_009451	NM_009451
11177	Nudt12	-	745	Nudt12	-	chr17	59152000		---	2.78		0	2	1		nudix (nucleoside diphosphate linked moiety X)-type motif 12	nudix (nucleoside diphosphate linked moiety X)-type motif 12	NM_026497	NM_026497
11677	Nudt12	-	245	Nudt12	-	chr17	59152500		---	2.78		0	2	1		nudix (nucleoside diphosphate linked moiety X)-type motif 12	nudix (nucleoside diphosphate linked moiety X)-type motif 12	NM_026497	NM_026497
-2255	Nudt12	-	3797305	Efna5	-	chr17	59155000		---	2.52		0	2	1		nudix (nucleoside diphosphate linked moiety X)-type motif 12	ephrin A5	NM_026497	NM_026497
-2755	Nudt12	-	3796805	Efna5	-	chr17	59155500		---	2.52		0	2	1		nudix (nucleoside diphosphate linked moiety X)-type motif 12	ephrin A5	NM_026497	NM_026497
-990	Rab12	-	146188	Ptprm	-	chr17	66870000		---	2.665		0	2	1		RAB12, member RAS oncogene family	protein tyrosine phosphatase, receptor type, M	NM_024448	NM_024448
-1490	Rab12	-	145688	Ptprm	-	chr17	66870500		---	2.665		0	2	1		RAB12, member RAS oncogene family	protein tyrosine phosphatase, receptor type, M	NM_024448	NM_024448
-1962	Tgif1	-	120802	Myl12b	-	chr17	71202500		---	2.185		0	2	1		TGFB-induced factor homeobox 1	myosin, light chain 12B, regulatory	NM_009372	NM_009372
-1100	Strn	-	15245	Heatr5b	-	chr17	79137000		---	3.15		0	2	1		striatin, calmodulin binding protein	HEAT repeat containing 5B	NM_011500	NM_011500
15658	Cebpz	-	2410	Cebpz	-	chr17	79334000		---	3.01		0	2	1		CCAAT/enhancer binding protein zeta	CCAAT/enhancer binding protein zeta	NM_001024806	NM_001024806
16158	Cebpz	-	1910	Cebpz	-	chr17	79334500		---	3.01		0	2	1		CCAAT/enhancer binding protein zeta	CCAAT/enhancer binding protein zeta	NM_001024806	NM_001024806
-2207	Sos1	-	40889	Cdkl4	-	chr17	80882000		---	2.93		0	2	1		son of sevenless homolog 1 (Drosophila)	cyclin-dependent kinase-like 4	NM_009231	NM_009231
---	---	---	3015817	Pisd-ps2	-	chr17	48500		---	2.1		0	2	1		null	phosphatidylserine decarboxylase, pseudogene 2	null	null
---	---	---	2483317	Pisd-ps2	-	chr17	581000		---	2.665		0	2	1		null	phosphatidylserine decarboxylase, pseudogene 2	null	null
---	---	---	2482817	Pisd-ps2	-	chr17	581500		---	2.665		0	2	1		null	phosphatidylserine decarboxylase, pseudogene 2	null	null
208770	Armc4	-	899	Armc4	-	chr18	7297000		---	3.26		0	2	1		armadillo repeat containing 4	armadillo repeat containing 4	NM_001081393	NM_001081393
209270	Armc4	-	399	Armc4	-	chr18	7297500		---	3.26		0	2	1		armadillo repeat containing 4	armadillo repeat containing 4	NM_001081393	NM_001081393
-101	Armc4	-	52734	Mpp7	-	chr18	7298000		---	3.26		0	2	1		armadillo repeat containing 4	membrane protein, palmitoylated 7 (MAGUK p55 subfamily member 7)	NM_001081393	NM_001081393
62092	Abhd3	-	194	Abhd3	-	chr18	10706500		---	2.875		0	2	1		abhydrolase domain containing 3	abhydrolase domain containing 3	NM_134130	NM_134130
-41445	Chst9	-	829385	Cdh2	-	chr18	15918000		---	2.395		0	2	1		carbohydrate (N-acetylgalactosamine 4-0) sulfotransferase 9	cadherin 2	NM_199055	NM_199055
-41945	Chst9	-	828885	Cdh2	-	chr18	15918500		---	2.395		0	2	1		carbohydrate (N-acetylgalactosamine 4-0) sulfotransferase 9	cadherin 2	NM_199055	NM_199055
-2095	B4galt6	-	97645	D030074E01Rik	-	chr18	20907000		---	2.665		0	2	1		UDP-Gal:betaGlcNAc beta 1,4-galactosyltransferase, polypeptide 6	RIKEN cDNA D030074E01 gene	NM_019737	NM_019737
-1103	4921528I01Rik	-	520913	Nol4	-	chr18	22331000		---	2.94		0	2	1		RIKEN cDNA 4921528I01 gene	nucleolar protein 4	NM_027616	NM_027616
344587	Nol4	-	657	Nol4	-	chr18	23196500		---	3.37		0	2	1		nucleolar protein 4	nucleolar protein 4	NM_199024	NM_199024
345087	Nol4	-	157	Nol4	-	chr18	23197000		---	3.37		0	2	1		nucleolar protein 4	nucleolar protein 4	NM_199024	NM_199024
9539	Syt4	-	69	Syt4	-	chr18	31607000		---	2.45		0	2	1		synaptotagmin IV	synaptotagmin IV	NM_009308	NM_009308
-931	Syt4	-	131821	Slc25a46	-	chr18	31608000		---	2.28		0	2	1		synaptotagmin IV	solute carrier family 25, member 46	NM_009308	NM_009308
-1431	Syt4	-	131321	Slc25a46	-	chr18	31608500		---	2.28		0	2	1		synaptotagmin IV	solute carrier family 25, member 46	NM_009308	NM_009308
17850	Cdc25c	-	687	Cdc25c	-	chr18	34910500		---	3.065		0	2	1		cell division cycle 25 homolog C (S. pombe)	cell division cycle 25 homolog C (S. pombe)	NM_009860	NM_009860
18350	Cdc25c	-	187	Cdc25c	-	chr18	34911000		---	3.065		0	2	1		cell division cycle 25 homolog C (S. pombe)	cell division cycle 25 homolog C (S. pombe)	NM_009860	NM_009860
-1202	Dnajc18	-	8742	Ecscr	-	chr18	35864000		---	3.07		0	2	1		DnaJ (Hsp40) homolog, subfamily C, member 18	endothelial cell-specific chemotaxis regulator	NM_029669	NM_029669
50668	Pfdn1	-	149	Pfdn1	-	chr18	36614000		---	2.34		0	2	1		prefoldin 1	prefoldin 1	NM_026027	NM_026027
-553	Sra1	-	312	Apbb3	-	chr18	36830500		---	2.895		0	2	1		steroid receptor RNA activator 1	amyloid beta (A4) precursor protein-binding, family B, member 3	NM_025291	NM_025291
6688	Apbb3	-	1520	Apbb3	-	chr18	36837500		---	2.755		0	2	1		amyloid beta (A4) precursor protein-binding, family B, member 3	amyloid beta (A4) precursor protein-binding, family B, member 3	NM_146085	NM_146085
16317	Hars	-	274	Hars	-	chr18	36942500		---	2.86		0	2	1		histidyl-tRNA synthetase	histidyl-tRNA synthetase	NM_008214	NM_008214
58998	Lars	-	725	Lars	-	chr18	42421000		---	2.905		0	2	1		leucyl-tRNA synthetase	leucyl-tRNA synthetase	NM_134137	NM_134137
59498	Lars	-	225	Lars	-	chr18	42421500		---	2.905		0	2	1		leucyl-tRNA synthetase	leucyl-tRNA synthetase	NM_134137	NM_134137
-2242	Synpo	-	73629	Ndst1	-	chr18	60772000		---	2.555		0	2	1		synaptopodin	N-deacetylase/N-sulfotransferase (heparan glucosaminyl) 1	NM_001109975	NM_001109975
-87477	Rab27b	-	312293	4930503L19Rik	-	chr18	70300500		---	2.7		0	2	1		RAB27b, member RAS oncogene family	RIKEN cDNA 4930503L19 gene	NM_030554,NM_001082553	NM_030554,NM_001082553
-391321	Slc14a2	-	152618	Setbp1	-	chr18	78794500		---	3.965		0	2	1		solute carrier family 14 (urea transporter), member 2	SET binding protein 1	NM_001110274,NM_030683	NM_001110274,NM_030683
-391821	Slc14a2	-	152118	Setbp1	-	chr18	78795000		---	3.965		0	2	1		solute carrier family 14 (urea transporter), member 2	SET binding protein 1	NM_001110274,NM_030683	NM_001110274,NM_030683
3315	1700034H14Rik	-	916	1700034H14Rik	-	chr18	85120000		---	3.77		0	2	1		RIKEN cDNA 1700034H14 gene	RIKEN cDNA 1700034H14 gene	NM_025969	NM_025969
3631	Ndufs8	-	217	Ndufs8	-	chr19	3912500		---	2.695		0	2	1		NADH dehydrogenase (ubiquinone) Fe-S protein 8	NADH dehydrogenase (ubiquinone) Fe-S protein 8	NM_144870	NM_144870
4996	Ndufv1	-	225	Ndufv1	-	chr19	4012500		---	2.585		0	2	1		NADH dehydrogenase (ubiquinone) flavoprotein 1	NADH dehydrogenase (ubiquinone) flavoprotein 1	NM_133666	NM_133666
-2275	Ndufv1	-	20410	Gstp1	-	chr19	4015000		---	2.965		0	2	1		NADH dehydrogenase (ubiquinone) flavoprotein 1	glutathione S-transferase, pi 1	NM_133666	NM_133666
-998	Lrfn4	-	6050	Rce1	-	chr19	4616500		---	2.805		0	2	1		leucine rich repeat and fibronectin type III domain containing 4	RCE1 homolog, prenyl protein peptidase (S. cerevisiae)	NM_153388	NM_153388
-1498	Lrfn4	-	5550	Rce1	-	chr19	4617000		---	2.805		0	2	1		leucine rich repeat and fibronectin type III domain containing 4	RCE1 homolog, prenyl protein peptidase (S. cerevisiae)	NM_153388	NM_153388
10146	Peli3	-	1092	Peli3	-	chr19	4942000		---	2.85		0	2	1		pellino 3	pellino 3	NM_172835	NM_172835
10646	Peli3	-	592	Peli3	-	chr19	4942500		---	2.85		0	2	1		pellino 3	pellino 3	NM_172835	NM_172835
4646	Npas4	-	971	Npas4	-	chr19	4989000		---	3.05		0	2	1		neuronal PAS domain protein 4	neuronal PAS domain protein 4	NM_153553	NM_153553
5146	Npas4	-	471	Npas4	-	chr19	4989500		---	3.05		0	2	1		neuronal PAS domain protein 4	neuronal PAS domain protein 4	NM_153553	NM_153553
414	Mtvr2	-	1133	Mtvr2	-	chr19	5728500		---	2.865		0	2	1		mammary tumor virus receptor 2	mammary tumor virus receptor 2	NM_023166,NM_181452	NM_023166,NM_181452
4882	Polr2g	-	547	Polr2g	-	chr19	8872500		---	2.54		0	2	1		polymerase (RNA) II (DNA directed) polypeptide G	polymerase (RNA) II (DNA directed) polypeptide G	NM_026329	NM_026329
-1054	Scgb1a1	-	22708	Asrgl1	-	chr19	9163500		---	3.18		0	2	1		secretoglobin, family 1A, member 1 (uteroglobin)	asparaginase like 1	NM_011681	NM_011681
-1554	Scgb1a1	-	22208	Asrgl1	-	chr19	9164000		---	3.18		0	2	1		secretoglobin, family 1A, member 1 (uteroglobin)	asparaginase like 1	NM_011681	NM_011681
-944	Asrgl1	-	421095	---	-	chr19	9211000		---	2.825		0	2	1		asparaginase like 1	---	NM_025610	NM_025610
36347	Fads2	-	993	Fads2	-	chr19	10175000		---	2.41		0	2	1		fatty acid desaturase 2	fatty acid desaturase 2	NM_019699	NM_019699
36847	Fads2	-	493	Fads2	-	chr19	10175500		---	2.41		0	2	1		fatty acid desaturase 2	fatty acid desaturase 2	NM_019699	NM_019699
5126	Tmem138	-	1087	Tmem138	-	chr19	10650500		---	2.475		0	2	1		transmembrane protein 138	transmembrane protein 138	NM_028411	NM_028411
-559	Olfr1418	-	13672	Olfr1419	-	chr19	11931000		---	2.58		0	2	1		olfactory receptor 1418	olfactory receptor 1419	NM_001011524	NM_001011524
-663	Olfr1426	-	6191	Olfr1427	-	chr19	12167000		---	2.83		0	2	1		olfactory receptor 1426	olfactory receptor 1427	NM_146809	NM_146809
-1163	Olfr1426	-	5691	Olfr1427	-	chr19	12167500		---	2.83		0	2	1		olfactory receptor 1426	olfactory receptor 1427	NM_146809	NM_146809
309	Olfr1427	-	627	Olfr1427	-	chr19	12173500		---	2.415		0	2	1		olfactory receptor 1427	olfactory receptor 1427	NM_146679	NM_146679
809	Olfr1427	-	127	Olfr1427	-	chr19	12174000		---	2.415		0	2	1		olfactory receptor 1427	olfactory receptor 1427	NM_146679	NM_146679
-1873	Olfr1427	-	7089	Olfr1428	-	chr19	12176000		---	2.745		0	2	1		olfactory receptor 1427	olfactory receptor 1428	NM_146679	NM_146679
30004	Zfp91	-	112	Zfp91	-	chr19	12870500		---	2.4		0	2	1		zinc finger protein 91	zinc finger protein 91	NM_053009	NM_053009
-1422	Olfr1499	-	10448	Olfr1500	-	chr19	13891500		---	3.23		0	2	1		olfactory receptor 1499	olfactory receptor 1500	NM_146796	NM_146796
-1922	Olfr1499	-	9948	Olfr1500	-	chr19	13892000		---	3.23		0	2	1		olfactory receptor 1499	olfactory receptor 1500	NM_146796	NM_146796
-2083	Vps13a	-	89305	Foxb2	-	chr19	16857500		---	3.115		0	2	1		vacuolar protein sorting 13A (yeast)	forkhead box B2	NM_173028	NM_173028
16577	Anxa1	-	661	Anxa1	-	chr19	20464500		---	2.28		0	2	1		annexin A1	annexin A1	NM_010730	NM_010730
17077	Anxa1	-	161	Anxa1	-	chr19	20465000		---	2.28		0	2	1		annexin A1	annexin A1	NM_010730	NM_010730
54198	1110059E24Rik	-	1281	1110059E24Rik	-	chr19	21726000		---	2.24		0	2	1		RIKEN cDNA 1110059E24 gene	RIKEN cDNA 1110059E24 gene	NM_025423	NM_025423
144902	Mamdc2	-	812	Mamdc2	-	chr19	23522000		---	2.64		0	2	1		MAM domain containing 2	MAM domain containing 2	NM_174857	NM_174857
-491	Fam189a2	-	62991	Tjp2	-	chr19	24106000		---	2.195		0	2	1		family with sequence similarity 189, member A2	tight junction protein 2	NM_001114174	NM_001114174
144475	Myof	-	67	Myof	-	chr19	38118000		---	2.46		0	2	1		myoferlin	myoferlin	NM_001099634	NM_001099634
35032	5730455O13Rik	-	622	5730455O13Rik	-	chr19	38298000		---	2.51		0	2	1		RIKEN cDNA 5730455O13 gene	RIKEN cDNA 5730455O13 gene	NM_001081075	NM_001081075
72955	Cyp2c38	-	565	Cyp2c38	-	chr19	39537000		---	2.635		0	2	1		cytochrome P450, family 2, subfamily c, polypeptide 38	cytochrome P450, family 2, subfamily c, polypeptide 38	NM_010002	NM_010002
73455	Cyp2c38	-	65	Cyp2c38	-	chr19	39537500		---	2.635		0	2	1		cytochrome P450, family 2, subfamily c, polypeptide 38	cytochrome P450, family 2, subfamily c, polypeptide 38	NM_010002	NM_010002
24758	Got1	-	95	Got1	-	chr19	43599000		---	2.745		0	2	1		glutamate oxaloacetate transaminase 1, soluble	glutamate oxaloacetate transaminase 1, soluble	NM_010324	NM_010324
26374	Cwf19l1	-	866	Cwf19l1	-	chr19	44209500		---	2.505		0	2	1		CWF19-like 1, cell cycle control (S. pombe)	CWF19-like 1, cell cycle control (S. pombe)	NM_001081077	NM_001081077
497	Mrpl43	-	932	Mrpl43	-	chr19	45080000		---	2.565		0	2	1		mitochondrial ribosomal protein L43	mitochondrial ribosomal protein L43	NM_053164	NM_053164
283	Lbx1	-	1226	Lbx1	-	chr19	45308500		---	2.285		0	2	1		ladybird homeobox homolog 1 (Drosophila)	ladybird homeobox homolog 1 (Drosophila)	NM_010691	NM_010691
12325	Pitx3	-	315	Pitx3	-	chr19	46222500		---	2.77		0	2	1		paired-like homeodomain transcription factor 3	paired-like homeodomain transcription factor 3	NM_008852	NM_008852
-2230	Pdzd8	-	77093	Emx2os	-	chr19	59422500		---	2.335		0	2	1		PDZ domain containing 8	empty spiracles homolog 2 (Drosophila) opposite strand	NM_001033222	NM_001033222
-2400	D19Ertd737e	-	237643	Prlhr	-	chr19	60305000		---	2.995		0	2	1		DNA segment, Chr 19, ERATO Doi 737, expressed	prolactin releasing hormone receptor	NM_029648	NM_029648
-2900	D19Ertd737e	-	237143	Prlhr	-	chr19	60305500		---	2.995		0	2	1		DNA segment, Chr 19, ERATO Doi 737, expressed	prolactin releasing hormone receptor	NM_029648	NM_029648
---	---	---	3016562	Xkr4	-	chr1	188000		---	3.04		0	2	1		null	X Kell blood group precursor related family member 4	null	null
---	---	---	2933062	Xkr4	-	chr1	271500		---	3.37		0	2	1		null	X Kell blood group precursor related family member 4	null	null
---	---	---	2932562	Xkr4	-	chr1	272000		---	3.37		0	2	1		null	X Kell blood group precursor related family member 4	null	null
---	---	---	2842062	Xkr4	-	chr1	362500		---	2.58		0	2	1		null	X Kell blood group precursor related family member 4	null	null
-242	Suv39h2	-	13625	Hspa14	-	chr2	3392500		---	2.965		0	2	1		suppressor of variegation 3-9 homolog 2 (Drosophila)	heat shock protein 14	NR_027509,NM_022724	NR_027509,NM_022724
-742	Suv39h2	-	13125	Hspa14	-	chr2	3393000		---	2.965		0	2	1		suppressor of variegation 3-9 homolog 2 (Drosophila)	heat shock protein 14	NR_027509,NM_022724	NR_027509,NM_022724
31455	5430407P10Rik	-	231	5430407P10Rik	-	chr2	6051000		---	2.42		0	2	1		RIKEN cDNA 5430407P10 gene	RIKEN cDNA 5430407P10 gene	NM_001159657,NM_144883	NM_001159657,NM_144883
-510458	Celf2	-	2462204	Gata3	-	chr2	7316500		---	2.875		0	2	1		CUGBP, Elav-like family member 2	GATA binding protein 3	NM_001110228,NM_010160,NM_001110229,NM_001110230,NM_001110232,NM_001110231	NM_001110228,NM_010160,NM_001110229,NM_001110230,NM_001110232,NM_001110231
-510958	Celf2	-	2461704	Gata3	-	chr2	7317000		---	2.875		0	2	1		CUGBP, Elav-like family member 2	GATA binding protein 3	NM_001110228,NM_010160,NM_001110229,NM_001110230,NM_001110232,NM_001110231	NM_001110228,NM_010160,NM_001110229,NM_001110230,NM_001110232,NM_001110231
-1009	C1ql3	-	65135	Rsu1	-	chr2	12933500		---	2.58		0	2	1		C1q-like 3	Ras suppressor protein 1	NM_153155	NM_153155
193865	Rsu1	-	405	Rsu1	-	chr2	13192500		---	2.8		0	2	1		Ras suppressor protein 1	Ras suppressor protein 1	NM_009105	NM_009105
-95	Rsu1	-	4964	Cubn	-	chr2	13193000		---	2.82		0	2	1		Ras suppressor protein 1	cubilin (intrinsic factor-cobalamin receptor)	NM_009105	NM_009105
-595	Rsu1	-	4464	Cubn	-	chr2	13193500		---	2.82		0	2	1		Ras suppressor protein 1	cubilin (intrinsic factor-cobalamin receptor)	NM_009105	NM_009105
-769	Ubac1	-	33055	Nacc2	-	chr2	25878000		---	2.2		0	2	1		ubiquitin associated domain containing 1	nucleus accumbens associated 2, BEN and BTB (POZ) domain containing	NM_133835	NM_133835
-1269	Ubac1	-	32555	Nacc2	-	chr2	25878500		---	2.2		0	2	1		ubiquitin associated domain containing 1	nucleus accumbens associated 2, BEN and BTB (POZ) domain containing	NM_133835	NM_133835
36445	Nacc2	-	416	Nacc2	-	chr2	25947500		---	2.74		0	2	1		nucleus accumbens associated 2, BEN and BTB (POZ) domain containing	nucleus accumbens associated 2, BEN and BTB (POZ) domain containing	NM_001037098,NM_026495	NM_001037098,NM_026495
-84	Nacc2	-	107731	Lhx3	-	chr2	25948000		---	2.74		0	2	1		nucleus accumbens associated 2, BEN and BTB (POZ) domain containing	LIM homeobox protein 3	NM_001037098,NM_026495	NM_001037098,NM_026495
1550	Sec16a	-	34236	Sec16a	-	chr2	26266500		---	2.545		0	2	1		SEC16 homolog A (S. cerevisiae)	SEC16 homolog A (S. cerevisiae)	NM_153125	NM_153125
-2764	Sec16a	-	9921	Notch1	-	chr2	26303500		---	2.345		0	2	1		SEC16 homolog A (S. cerevisiae)	Notch gene homolog 1 (Drosophila)	NM_153125	NM_153125
-1198	Lcn4	-	170022	Abo	-	chr2	26528000		---	2.9		0	2	1		lipocalin 4	ABO blood group (transferase A, alpha 1-3-N-acetylgalactosaminyltransferase, transferase B, alpha 1-3-galactosyltransferase)	NM_010695	NM_010695
-1501	Abo	-	24291	Surf6	-	chr2	26722000		---	2.825		0	2	1		ABO blood group (transferase A, alpha 1-3-N-acetylgalactosaminyltransferase, transferase B, alpha 1-3-galactosyltransferase)	surfeit gene 6	NM_030718	NM_030718
11906	Gtf3c4	-	2806	Gtf3c4	-	chr2	28693000		---	2.685		0	2	1		general transcription factor IIIC, polypeptide 4	general transcription factor IIIC, polypeptide 4	NM_172977	NM_172977
12406	Gtf3c4	-	2306	Gtf3c4	-	chr2	28693500		---	2.685		0	2	1		general transcription factor IIIC, polypeptide 4	general transcription factor IIIC, polypeptide 4	NM_172977	NM_172977
4883	Asb6	-	320	Asb6	-	chr2	30683500		---	2.63		0	2	1		ankyrin repeat and SOCS box-containing 6	ankyrin repeat and SOCS box-containing 6	NM_133346	NM_133346
-1276	Garnl3	-	48492	Ralgps1	-	chr2	32944000		---	2.615		0	2	1		GTPase activating RANGAP domain-like 3	Ral GEF with PH domain and SH3 binding motif 1	NM_178888	NM_178888
21028	Lhx6	-	1080	Lhx6	-	chr2	35958500		---	2.95		0	2	1		LIM homeobox protein 6	LIM homeobox protein 6	NM_001083126,NM_001083127,NM_008500,NM_001083125	NM_001083126,NM_001083127,NM_008500,NM_001083125
21528	Lhx6	-	580	Lhx6	-	chr2	35959000		---	2.95		0	2	1		LIM homeobox protein 6	LIM homeobox protein 6	NM_001083126,NM_001083127,NM_008500,NM_001083125	NM_001083126,NM_001083127,NM_008500,NM_001083125
-1420	Lhx6	-	10598	Rbm18	-	chr2	35961000		---	2.825		0	2	1		LIM homeobox protein 6	RNA binding motif protein 18	NM_001083126,NM_001083127,NM_008500,NM_001083125	NM_001083126,NM_001083127,NM_008500,NM_001083125
-1920	Lhx6	-	10098	Rbm18	-	chr2	35961500		---	2.825		0	2	1		LIM homeobox protein 6	RNA binding motif protein 18	NM_001083126,NM_001083127,NM_008500,NM_001083125	NM_001083126,NM_001083127,NM_008500,NM_001083125
17902	Rbm18	-	2724	Rbm18	-	chr2	35989500		---	2.89		0	2	1		RNA binding motif protein 18	RNA binding motif protein 18	NR_027515,NM_001159635,NM_026434	NR_027515,NM_001159635,NM_026434
18402	Rbm18	-	2224	Rbm18	-	chr2	35990000		---	2.89		0	2	1		RNA binding motif protein 18	RNA binding motif protein 18	NR_027515,NM_001159635,NM_026434	NR_027515,NM_001159635,NM_026434
19402	Rbm18	-	1224	Rbm18	-	chr2	35991000		---	2.785		0	2	1		RNA binding motif protein 18	RNA binding motif protein 18	NR_027515,NM_001159635,NM_026434	NR_027515,NM_001159635,NM_026434
19902	Rbm18	-	724	Rbm18	-	chr2	35991500		---	2.665		0	2	1		RNA binding motif protein 18	RNA binding motif protein 18	NR_027515,NM_001159635,NM_026434	NR_027515,NM_001159635,NM_026434
703	Olfr361	-	266	Olfr361	-	chr2	36941000		---	3.475		0	2	1		olfactory receptor 361	olfactory receptor 361	NM_146368	NM_146368
-234	Olfr361	-	18714	Olfr362	-	chr2	36941500		---	3.475		0	2	1		olfactory receptor 361	olfactory receptor 362	NM_146368	NM_146368
-148	Pdcl	-	10590	Rc3h2	-	chr2	37215000		---	3.08		0	2	1		phosducin-like	ring finger and CCCH-type zinc finger domains 2	NM_026176	NM_026176
-2074	Psmb7	-	46679	Nr5a1	-	chr2	38501500		---	3.17		0	2	1		proteasome (prosome, macropain) subunit, beta type 7	nuclear receptor subfamily 5, group A, member 1	NM_011187	NM_011187
1068208	Lrp1b	-	988618	Lrp1b	-	chr2	41520500		---	3.305		0	2	1		low density lipoprotein-related protein 1B (deleted in tumors)	low density lipoprotein-related protein 1B (deleted in tumors)	NM_053011	NM_053011
-282	Acvr1c	-	121348	Acvr1	-	chr2	58177500		---	2.615		0	2	1		activin A receptor, type IC	activin A receptor, type 1	NM_001033369,NM_001111030	NM_001033369,NM_001111030
-525	Cd302	-	8816	Ly75	-	chr2	60123000		---	2.375		0	2	1		CD302 antigen	lymphocyte antigen 75	NM_025422	NM_025422
-1025	Cd302	-	8316	Ly75	-	chr2	60123500		---	2.375		0	2	1		CD302 antigen	lymphocyte antigen 75	NM_025422	NM_025422
-1182	Pla2r1	-	43849	Itgb6	-	chr2	60392500		---	2.9		0	2	1		phospholipase A2 receptor 1	integrin beta 6	NM_008867	NM_008867
-1682	Pla2r1	-	43349	Itgb6	-	chr2	60393000		---	2.9		0	2	1		phospholipase A2 receptor 1	integrin beta 6	NM_008867	NM_008867
-1290	Gcg	-	16001	Fap	-	chr2	62323000		---	2.725		0	2	1		glucagon	fibroblast activation protein	NM_008100	NM_008100
119583	Fign	-	1064	Fign	-	chr2	63935000		---	2.755		0	2	1		fidgetin	fidgetin	NM_021716	NM_021716
120083	Fign	-	564	Fign	-	chr2	63935500		---	2.755		0	2	1		fidgetin	fidgetin	NM_021716	NM_021716
11048	Spc25	-	1214	Spc25	-	chr2	69043000		---	3.06		0	2	1		SPC25, NDC80 kinetochore complex component, homolog (S. cerevisiae)	SPC25, NDC80 kinetochore complex component, homolog (S. cerevisiae)	NM_025565	NM_025565
12558	Chn1	-	297	Chn1	-	chr2	73463500		---	2.665		0	2	1		chimerin (chimaerin) 1	chimerin (chimaerin) 1	NM_029716	NM_029716
2594	Ttc30b	-	19	Ttc30b	-	chr2	75776500		---	2.485		0	2	1		tetratricopeptide repeat domain 30B	tetratricopeptide repeat domain 30B	NM_028235	NM_028235
124473	Ccdc141	-	1193	Ccdc141	-	chr2	77007500		---	2.8		0	2	1		coiled-coil domain containing 141	coiled-coil domain containing 141	NM_001025576	NM_001025576
-297777	Zfp385b	-	78209	Cwc22	-	chr2	77655500		---	2.62		0	2	1		zinc finger protein 385B	CWC22 spliceosome-associated protein homolog (S. cerevisiae)	NM_001113400,NM_001113399,NM_178723	NM_001113400,NM_001113399,NM_178723
93710	Calcrl	-	923	Calcrl	-	chr2	84264500		---	3.715		0	2	1		calcitonin receptor-like	calcitonin receptor-like	NM_018782	NM_018782
-1179	Zdhhc5	-	6778	Clp1	-	chr2	84556500		---	2.505		0	2	1		zinc finger, DHHC domain containing 5	CLP1, cleavage and polyadenylation factor I subunit, homolog (S. cerevisiae)	NM_144887	NM_144887
-5466	Ypel4	+	22016	Serping1	-	chr2	84583500		---	2.44		0	2	1		yippee-like 4 (Drosophila)	serine (or cysteine) peptidase inhibitor, clade G, member 1	NM_001005342	NM_001005342
-2510	Olfr1048	-	15421	Olfr1049	-	chr2	86079500		---	2.465		0	2	1		olfactory receptor 1048	olfactory receptor 1049	NM_147014	NM_147014
-1652	Olfr1049	-	18215	Olfr1051	-	chr2	86097500		---	3.12		0	2	1		olfactory receptor 1049	olfactory receptor 1051	NM_147016	NM_147016
-2152	Olfr1049	-	17715	Olfr1051	-	chr2	86098000		---	3.12		0	2	1		olfactory receptor 1049	olfactory receptor 1051	NM_147016	NM_147016
-2652	Olfr1049	-	17215	Olfr1051	-	chr2	86098500		---	3.12		0	2	1		olfactory receptor 1049	olfactory receptor 1051	NM_147016	NM_147016
-1579	Olfr1055	-	6095	Olfr1056	-	chr2	86189500		---	3.445		0	2	1		olfactory receptor 1055	olfactory receptor 1056	NM_147021	NM_147021
-2079	Olfr1055	-	5595	Olfr1056	-	chr2	86190000		---	3.445		0	2	1		olfactory receptor 1055	olfactory receptor 1056	NM_147021	NM_147021
-427	Olfr1058	-	26265	Olfr1061	-	chr2	86227000		---	3.405		0	2	1		olfactory receptor 1058	olfactory receptor 1061	NM_146391	NM_146391
-1427	Olfr1058	-	25265	Olfr1061	-	chr2	86228000		---	3.355		0	2	1		olfactory receptor 1058	olfactory receptor 1061	NM_146391	NM_146391
-1863	Olfr1065	-	7484	Olfr1066	-	chr2	86288000		---	2.815		0	2	1		olfactory receptor 1065	olfactory receptor 1066	NM_146408	NM_146408
761	Olfr1098	-	187	Olfr1098	-	chr2	86763500		---	3.155		0	2	1		olfactory receptor 1098	olfactory receptor 1098	NM_146845	NM_146845
-313	Olfr1098	-	34674	Olfr1099	-	chr2	86764000		---	3.155		0	2	1		olfactory receptor 1098	olfactory receptor 1099	NM_146845	NM_146845
826	Olfr1099	-	113	Olfr1099	-	chr2	86799500		---	3.79		0	2	1		olfactory receptor 1099	olfactory receptor 1099	NM_146768	NM_146768
-887	Olfr1099	-	17485	Olfr1100	-	chr2	86800500		---	3.74		0	2	1		olfactory receptor 1099	olfactory receptor 1100	NM_146768	NM_146768
-124	Olfr1105	-	13952	Olfr1106	-	chr2	86874500		---	2.775		0	2	1		olfactory receptor 1105	olfactory receptor 1106	NM_001011825	NM_001011825
-1711	Olfr1107	-	18613	Olfr1109	-	chr2	86914000		---	2.62		0	2	1		olfactory receptor 1107	olfactory receptor 1109	NM_146844	NM_146844
-1524	Olfr1110	-	11877	Olfr1111	-	chr2	86978000		---	3.115		0	2	1		olfactory receptor 1110	olfactory receptor 1111	NM_146769	NM_146769
-1598	Olfr1132	-	7836	Olfr1133	-	chr2	87477500		---	3.195		0	2	1		olfactory receptor 1132	olfactory receptor 1133	NM_146836	NM_146836
-722	Olfr1133	-	9137	Olfr1134	-	chr2	87487000		---	2.91		0	2	1		olfactory receptor 1133	olfactory receptor 1134	NM_146351	NM_146351
363	Olfr1134	-	576	Olfr1134	-	chr2	87496500		---	3.1		0	2	1		olfactory receptor 1134	olfactory receptor 1134	NM_147030	NM_147030
863	Olfr1134	-	76	Olfr1134	-	chr2	87497000		---	3.1		0	2	1		olfactory receptor 1134	olfactory receptor 1134	NM_147030	NM_147030
-424	Olfr1134	-	14089	Olfr1135	-	chr2	87497500		---	3.1		0	2	1		olfactory receptor 1134	olfactory receptor 1135	NM_147030	NM_147030
-2169	Olfr1154	-	36838	Olfr1155	-	chr2	87746000		---	3.215		0	2	1		olfactory receptor 1154	olfactory receptor 1155	NM_146647	NM_146647
-206	Olfr73	-	14334	Olfr1162	-	chr2	87875500		---	2.835		0	2	1		olfactory receptor 73	olfactory receptor 1162	NM_054090	NM_054090
666	Olfr1162	-	279	Olfr1162	-	chr2	87890500		---	3.53		0	2	1		olfactory receptor 1162	olfactory receptor 1162	NM_001011835	NM_001011835
-221	Olfr1162	-	19586	Olfr1163	-	chr2	87891000		---	3.53		0	2	1		olfactory receptor 1162	olfactory receptor 1163	NM_001011835	NM_001011835
414	Olfr1163	-	537	Olfr1163	-	chr2	87911000		---	2.67		0	2	1		olfactory receptor 1163	olfactory receptor 1163	NM_146644	NM_146644
914	Olfr1163	-	37	Olfr1163	-	chr2	87911500		---	2.67		0	2	1		olfactory receptor 1163	olfactory receptor 1163	NM_146644	NM_146644
-963	Olfr1163	-	20610	Olfr1164	-	chr2	87912500		---	2.395		0	2	1		olfactory receptor 1163	olfactory receptor 1164	NM_146644	NM_146644
-909	Olfr1164	-	6192	Olfr1165-ps	-	chr2	87935000		---	2.885		0	2	1		olfactory receptor 1164	olfactory receptor 1165, pseudogene	NM_146641	NM_146641
-2409	Olfr1164	-	4692	Olfr1165-ps	-	chr2	87936500		---	2.42		0	2	1		olfactory receptor 1164	olfactory receptor 1165, pseudogene	NM_146641	NM_146641
-313	Olfr1170	-	48765	Olfr1173	-	chr2	88065500		---	3.595		0	2	1		olfactory receptor 1170	olfactory receptor 1173	NM_146532	NM_146532
-813	Olfr1170	-	48265	Olfr1173	-	chr2	88066000		---	3.595		0	2	1		olfactory receptor 1170	olfactory receptor 1173	NM_146532	NM_146532
-613	Olfr1195	-	16039	Olfr1196	-	chr2	88524500		---	2.595		0	2	1		olfactory receptor 1195	olfactory receptor 1196	NM_146753	NM_146753
-2113	Olfr1195	-	14539	Olfr1196	-	chr2	88526000		---	2.555		0	2	1		olfactory receptor 1195	olfactory receptor 1196	NM_146753	NM_146753
-1457	Olfr1198	-	7397	Olfr1199	-	chr2	88588500		---	2.705		0	2	1		olfactory receptor 1198	olfactory receptor 1199	NM_207567	NM_207567
-1957	Olfr1198	-	6897	Olfr1199	-	chr2	88589000		---	2.705		0	2	1		olfactory receptor 1198	olfactory receptor 1199	NM_207567	NM_207567
-1748	Olfr1208	-	10115	Olfr1209	-	chr2	88739500		---	3.275		0	2	1		olfactory receptor 1208	olfactory receptor 1209	NM_146778	NM_146778
-1643	Olfr1214	-	11504	Olfr1215	-	chr2	88830000		---	2.835		0	2	1		olfactory receptor 1214	olfactory receptor 1215	NM_146897	NM_146897
-2143	Olfr1214	-	11004	Olfr1215	-	chr2	88830500		---	2.835		0	2	1		olfactory receptor 1214	olfactory receptor 1215	NM_146897	NM_146897
-842	Olfr1217	-	29645	Olfr1218	-	chr2	88865000		---	3.525		0	2	1		olfactory receptor 1217	olfactory receptor 1218	NM_146901	NM_146901
269	Olfr1221	-	667	Olfr1221	-	chr2	88952000		---	2.47		0	2	1		olfactory receptor 1221	olfactory receptor 1221	NM_146902	NM_146902
769	Olfr1221	-	167	Olfr1221	-	chr2	88952500		---	2.47		0	2	1		olfactory receptor 1221	olfactory receptor 1221	NM_146902	NM_146902
-614	Olfr1222	-	17742	Olfr1223	-	chr2	88966500		---	2.425		0	2	1		olfactory receptor 1222	olfactory receptor 1223	NM_001011860	NM_001011860
-1114	Olfr1222	-	17242	Olfr1223	-	chr2	88967000		---	2.425		0	2	1		olfactory receptor 1222	olfactory receptor 1223	NM_001011860	NM_001011860
-507	Olfr1223	-	18431	Olfr1225	-	chr2	88992000		---	3.01		0	2	1		olfactory receptor 1223	olfactory receptor 1225	NM_146892	NM_146892
-1633	Olfr1225	-	20256	Olfr1226	-	chr2	89013000		---	2.645		0	2	1		olfactory receptor 1225	olfactory receptor 1226	NM_146891	NM_146891
-753	Olfr1231	-	20899	Olfr1232	-	chr2	89144500		---	3.06		0	2	1		olfactory receptor 1231	olfactory receptor 1232	NM_146454	NM_146454
-543	Olfr1233	-	21639	Olfr1234	-	chr2	89181000		---	3.225		0	2	1		olfactory receptor 1233	olfactory receptor 1234	NM_146972	NM_146972
-2043	Olfr1233	-	20139	Olfr1234	-	chr2	89182500		---	3.72		0	2	1		olfactory receptor 1233	olfactory receptor 1234	NM_146972	NM_146972
-2543	Olfr1233	-	19639	Olfr1234	-	chr2	89183000		---	3.72		0	2	1		olfactory receptor 1233	olfactory receptor 1234	NM_146972	NM_146972
-2266	Olfr1238	-	8150	Olfr1239	-	chr2	89249500		---	2.63		0	2	1		olfactory receptor 1238	olfactory receptor 1239	NM_146790	NM_146790
-2766	Olfr1238	-	7650	Olfr1239	-	chr2	89250000		---	2.63		0	2	1		olfactory receptor 1238	olfactory receptor 1239	NM_146790	NM_146790
-932	Olfr1239	-	19989	Olfr1240	-	chr2	89259500		---	2.275		0	2	1		olfactory receptor 1239	olfactory receptor 1240	NM_146970	NM_146970
-1432	Olfr1239	-	19489	Olfr1240	-	chr2	89260000		---	2.275		0	2	1		olfactory receptor 1239	olfactory receptor 1240	NM_146970	NM_146970
-1932	Olfr1239	-	18989	Olfr1240	-	chr2	89260500		---	2.275		0	2	1		olfactory receptor 1239	olfactory receptor 1240	NM_146970	NM_146970
-1619	Olfr1245	-	12825	Olfr1246	-	chr2	89417500		---	3.06		0	2	1		olfactory receptor 1245	olfactory receptor 1246	NM_146788	NM_146788
-243	Olfr1247	-	6923	Olfr1248	-	chr2	89450500		---	2.605		0	2	1		olfactory receptor 1247	olfactory receptor 1248	NM_146966	NM_146966
-743	Olfr1247	-	6423	Olfr1248	-	chr2	89451000		---	2.605		0	2	1		olfactory receptor 1247	olfactory receptor 1248	NM_146966	NM_146966
404	Olfr1249	-	553	Olfr1249	-	chr2	89470500		---	2.665		0	2	1		olfactory receptor 1249	olfactory receptor 1249	NM_001011796	NM_001011796
904	Olfr1249	-	53	Olfr1249	-	chr2	89471000		---	2.665		0	2	1		olfactory receptor 1249	olfactory receptor 1249	NM_001011796	NM_001011796
-447	Olfr1249	-	25151	Olfr1250	-	chr2	89471500		---	2.665		0	2	1		olfactory receptor 1249	olfactory receptor 1250	NM_001011796	NM_001011796
-947	Olfr1249	-	24651	Olfr1250	-	chr2	89472000		---	2.665		0	2	1		olfactory receptor 1249	olfactory receptor 1250	NM_001011796	NM_001011796
-1447	Olfr1249	-	24151	Olfr1250	-	chr2	89472500		---	2.665		0	2	1		olfactory receptor 1249	olfactory receptor 1250	NM_001011796	NM_001011796
-959	Olfr1251	-	52321	Olfr1252	-	chr2	89509000		---	2.615		0	2	1		olfactory receptor 1251	olfactory receptor 1252	NM_001011529	NM_001011529
-1521	Olfr140	-	64823	Olfr1269	-	chr2	89894000		---	2.7		0	2	1		olfactory receptor 140	olfactory receptor 1269	NM_020515	NM_020515
-2021	Olfr140	-	64323	Olfr1269	-	chr2	89894500		---	2.7		0	2	1		olfactory receptor 140	olfactory receptor 1269	NM_020515	NM_020515
-1147	Qser1	-	12897	Prrg4	-	chr2	104658000		---	3.055		0	2	1		glutamine and serine rich 1	proline rich Gla (G-carboxyglutamic acid) 4 (transmembrane)	NM_001123327	NM_001123327
-316	Eif3m	-	59194	AI314831	-	chr2	104857500		---	3.12		0	2	1		eukaryotic translation initiation factor 3, subunit M	expressed sequence AI314831	NM_145380	NM_145380
-816	Eif3m	-	58694	AI314831	-	chr2	104858000		---	3.12		0	2	1		eukaryotic translation initiation factor 3, subunit M	expressed sequence AI314831	NM_145380	NM_145380
1919	Fibin	-	150	Fibin	-	chr2	110203000		---	2.505		0	2	1		fin bud initiation factor homolog (zebrafish)	fin bud initiation factor homolog (zebrafish)	NM_026271	NM_026271
32373	Ano3	-	229901	Ano3	-	chr2	110560500		---	2.945		0	2	1		anoctamin 3	anoctamin 3	NM_001081556	NM_001081556
32873	Ano3	-	229401	Ano3	-	chr2	110561000		---	2.945		0	2	1		anoctamin 3	anoctamin 3	NM_001081556	NM_001081556
890	Olfr1277	-	22	Olfr1277	-	chr2	111110500		---	3.065		0	2	1		olfactory receptor 1277	olfactory receptor 1277	NM_146396	NM_146396
-2313	Olfr1312	-	26302	Olfr1313	-	chr2	111885500		---	3.19		0	2	1		olfactory receptor 1312	olfactory receptor 1313	NM_146362	NM_146362
-2813	Olfr1312	-	25802	Olfr1313	-	chr2	111886000		---	3.19		0	2	1		olfactory receptor 1312	olfactory receptor 1313	NM_146362	NM_146362
-453	Actc1	-	47908	Aqr	-	chr2	113879000		---	2.655		0	2	1		actin, alpha, cardiac muscle 1	aquarius	NM_009608	NM_009608
-953	Actc1	-	47408	Aqr	-	chr2	113879500		---	2.655		0	2	1		actin, alpha, cardiac muscle 1	aquarius	NM_009608	NM_009608
-1332	Zfp770	-	313653	Atpbd4	-	chr2	114028500		---	2.86		0	2	1		zinc finger protein 770	ATP binding domain 4	NM_175466	NM_175466
8233	Oip5	-	741	Oip5	-	chr2	119443500		---	2.525		0	2	1		Opa interacting protein 5	Opa interacting protein 5	NM_001042653	NM_001042653
8733	Oip5	-	241	Oip5	-	chr2	119444000		---	2.525		0	2	1		Opa interacting protein 5	Opa interacting protein 5	NM_001042653	NM_001042653
449	Ttbk2	-	117154	Ttbk2	-	chr2	120559000		---	2.44		0	2	1		tau tubulin kinase 2	tau tubulin kinase 2	NM_001024856,NM_001024857,NM_080788	NM_001024856,NM_001024857,NM_080788
109489	Ubr1	-	951	Ubr1	-	chr2	120795500		---	3.03		0	2	1		ubiquitin protein ligase E3 component n-recognin 1	ubiquitin protein ligase E3 component n-recognin 1	NM_009461	NM_009461
109989	Ubr1	-	451	Ubr1	-	chr2	120796000		---	3.03		0	2	1		ubiquitin protein ligase E3 component n-recognin 1	ubiquitin protein ligase E3 component n-recognin 1	NM_009461	NM_009461
-5	Tgm5	-	51527	Lcmt2	-	chr2	120911500		---	3.24		0	2	1		transglutaminase 5	leucine carboxyl methyltransferase 2	NM_028799	NM_028799
61677	Cep152	-	349	Cep152	-	chr2	125450500		---	2.205		0	2	1		centrosomal protein 152	centrosomal protein 152	NM_001081091	NM_001081091
-39265	Kcnip3	-	5188	Prom2	-	chr2	127347500		---	2.95		0	2	1		Kv channel interacting protein 3, calsenilin	prominin 2	NM_001111331,NM_019789	NM_001111331,NM_019789
-2410	Nphp1	-	8935	Bub1	-	chr2	127617000		---	2.62		0	2	1		nephronophthisis 1 (juvenile) homolog (human)	budding uninhibited by benzimidazoles 1 homolog (S. cerevisiae)	NM_016902	NM_016902
4453	Idh3b	-	663	Idh3b	-	chr2	130109500		---	2.145		0	2	1		isocitrate dehydrogenase 3 (NAD+) beta	isocitrate dehydrogenase 3 (NAD+) beta	NM_130884	NM_130884
-2450	Adam33	-	2956	Siglec1	-	chr2	130892000		---	2.53		0	2	1		a disintegrin and metallopeptidase domain 33	sialic acid binding Ig-like lectin 1, sialoadhesin	NM_033615	NM_033615
306677	Pak7	-	203	Pak7	-	chr2	136213500		---	2.17		0	2	1		p21 protein (Cdc42/Rac)-activated kinase 7	p21 protein (Cdc42/Rac)-activated kinase 7	NM_172858	NM_172858
232785	Tasp1	-	496	Tasp1	-	chr2	139892000		---	2.765		0	2	1		taspase, threonine aspartase 1	taspase, threonine aspartase 1	NM_175225,NM_001159640,NM_001159641	NM_175225,NM_001159640,NM_001159641
-4	Tasp1	-	53116	Esf1	-	chr2	139892500		---	2.765		0	2	1		taspase, threonine aspartase 1	ESF1, nucleolar pre-rRNA processing protein, homolog (S. cerevisiae)	NM_175225,NM_001159640,NM_001159641	NM_175225,NM_001159640,NM_001159641
-504	Tasp1	-	52616	Esf1	-	chr2	139893000		---	2.765		0	2	1		taspase, threonine aspartase 1	ESF1, nucleolar pre-rRNA processing protein, homolog (S. cerevisiae)	NM_175225,NM_001159640,NM_001159641	NM_175225,NM_001159640,NM_001159641
12064	Flrt3	-	1205	Flrt3	-	chr2	140496000		---	3.04		0	2	1		fibronectin leucine rich transmembrane protein 3	fibronectin leucine rich transmembrane protein 3	NM_178382	NM_178382
24684	2310001A20Rik	-	759	2310001A20Rik	-	chr2	150433500		---	2.495		0	2	1		RIKEN cDNA 2310001A20 gene	RIKEN cDNA 2310001A20 gene	NM_027977	NM_027977
-741	2310001A20Rik	-	8846	Acss1	-	chr2	150435000		---	2.64		0	2	1		RIKEN cDNA 2310001A20 gene	acyl-CoA synthetase short-chain family member 1	NM_027977	NM_027977
14931	Rbck1	-	1161	Rbck1	-	chr2	152157000		---	2.83		0	2	1		RanBP-type and C3HC4-type zinc finger containing 1	RanBP-type and C3HC4-type zinc finger containing 1	NM_001083921,NM_019705	NM_001083921,NM_019705
15431	Rbck1	-	661	Rbck1	-	chr2	152157500		---	2.83		0	2	1		RanBP-type and C3HC4-type zinc finger containing 1	RanBP-type and C3HC4-type zinc finger containing 1	NM_001083921,NM_019705	NM_001083921,NM_019705
-1785	8430427H17Rik	-	172569	Commd7	-	chr2	153272000		---	2.29		0	2	1		RIKEN cDNA 8430427H17 gene	COMM domain containing 7	NM_001001986,NM_001134300	NM_001001986,NM_001134300
-1042	Samhd1	-	9638	Rbl1	-	chr2	156962000		---	2.795		0	2	1		SAM domain and HD domain, 1	retinoblastoma-like 1 (p107)	NM_018851,NM_001139520	NM_018851,NM_001139520
-1542	Samhd1	-	9138	Rbl1	-	chr2	156962500		---	2.795		0	2	1		SAM domain and HD domain, 1	retinoblastoma-like 1 (p107)	NM_018851,NM_001139520	NM_018851,NM_001139520
26462	2610036D13Rik	-	1096	2610036D13Rik	-	chr2	157834000		---	3.99		0	2	1		RIKEN cDNA 2610036D13 gene	RIKEN cDNA 2610036D13 gene	NM_029282	NM_029282
26962	2610036D13Rik	-	596	2610036D13Rik	-	chr2	157834500		---	3.99		0	2	1		RIKEN cDNA 2610036D13 gene	RIKEN cDNA 2610036D13 gene	NM_029282	NM_029282
-708	Chd6	-	417858	Ptprt	-	chr2	160935500		---	2.72		0	2	1		chromodomain helicase DNA binding protein 6	protein tyrosine phosphatase, receptor type, T	NM_173368	NM_173368
6811	Wfdc15b	-	399	Wfdc15b	-	chr2	164047000		---	2.735		0	2	1		WAP four-disulfide core domain 15B	WAP four-disulfide core domain 15B	NM_001045554,NM_138685	NM_001045554,NM_138685
-101	Wfdc15b	-	14164	Semg1	-	chr2	164047500		---	2.735		0	2	1		WAP four-disulfide core domain 15B	semenogelin I	NM_001045554,NM_138685	NM_001045554,NM_138685
5158	Spinlw1	-	71	Spinlw1	-	chr2	164419000		---	3.72		0	2	1		serine protease inhibitor-like, with Kunitz and WAP domains 1 (eppin)	serine protease inhibitor-like, with Kunitz and WAP domains 1 (eppin)	NM_029325	NM_029325
-429	Spinlw1	-	3212	Wfdc8	-	chr2	164419500		---	3.72		0	2	1		serine protease inhibitor-like, with Kunitz and WAP domains 1 (eppin)	WAP four-disulfide core domain 8	NM_029325	NM_029325
-929	Spinlw1	-	2712	Wfdc8	-	chr2	164420000		---	3.72		0	2	1		serine protease inhibitor-like, with Kunitz and WAP domains 1 (eppin)	WAP four-disulfide core domain 8	NM_029325	NM_029325
70798	Nfatc2	-	1348	Nfatc2	-	chr2	168414500		---	2.41		0	2	1		nuclear factor of activated T-cells, cytoplasmic, calcineurin-dependent 2	nuclear factor of activated T-cells, cytoplasmic, calcineurin-dependent 2	NM_001037177,NM_001037178	NM_001037177,NM_001037178
71298	Nfatc2	-	848	Nfatc2	-	chr2	168415000		---	2.41		0	2	1		nuclear factor of activated T-cells, cytoplasmic, calcineurin-dependent 2	nuclear factor of activated T-cells, cytoplasmic, calcineurin-dependent 2	NM_001037177,NM_001037178	NM_001037177,NM_001037178
-1104	Tcfl5	-	14168	Dido1	-	chr2	180378500		---	2.705		0	2	1		transcription factor-like 5 (basic helix-loop-helix)	death inducer-obliterator 1	NM_178254	NM_178254
9104	Eef1a2	-	220	Eef1a2	-	chr2	180891500		---	2.69		0	2	1		eukaryotic translation elongation factor 1 alpha 2	eukaryotic translation elongation factor 1 alpha 2	NM_007906	NM_007906
8142	Uckl1	-	4678	Uckl1	-	chr2	181312000		---	2.555		0	2	1		uridine-cytidine kinase 1-like 1	uridine-cytidine kinase 1-like 1	NM_026765	NM_026765
8642	Uckl1	-	4178	Uckl1	-	chr2	181312500		---	2.555		0	2	1		uridine-cytidine kinase 1-like 1	uridine-cytidine kinase 1-like 1	NM_026765	NM_026765
3142	Hey1	-	538	Hey1	-	chr3	8666500		---	3.185		0	2	1		hairy/enhancer-of-split related with YRPW motif 1	hairy/enhancer-of-split related with YRPW motif 1	NM_010423	NM_010423
-2115	Pmp2	-	7623	Fabp9	-	chr3	10186000		---	2.44		0	2	1		peripheral myelin protein 2	fatty acid binding protein 9, testis	NM_001030305	NM_001030305
-2615	Pmp2	-	7123	Fabp9	-	chr3	10186500		---	2.44		0	2	1		peripheral myelin protein 2	fatty acid binding protein 9, testis	NM_001030305	NM_001030305
-1005	Gyg	-	59521	Cpa3	-	chr3	20056000		---	2.525		0	2	1		glycogenin	carboxypeptidase A3, mast cell	NM_013755	NM_013755
-849	Cpb1	-	37894	Agtr1b	-	chr3	20175500		---	2.55		0	2	1		carboxypeptidase B1 (tissue)	angiotensin II receptor, type 1b	NM_029706	NM_029706
-1349	Cpb1	-	37394	Agtr1b	-	chr3	20176000		---	2.55		0	2	1		carboxypeptidase B1 (tissue)	angiotensin II receptor, type 1b	NM_029706	NM_029706
31218	Ccdc39	-	732	Ccdc39	-	chr3	33742500		---	2.525		0	2	1		coiled-coil domain containing 39	coiled-coil domain containing 39	NM_026222	NM_026222
-504	Dcun1d1	-	28730	Mccc1	-	chr3	35829500		---	3.18		0	2	1		DCN1, defective in cullin neddylation 1, domain containing 1 (S. cerevisiae)	methylcrotonoyl-Coenzyme A carboxylase 1 (alpha)	NM_033623	NM_033623
-1504	Dcun1d1	-	27730	Mccc1	-	chr3	35830500		---	3.3		0	2	1		DCN1, defective in cullin neddylation 1, domain containing 1 (S. cerevisiae)	methylcrotonoyl-Coenzyme A carboxylase 1 (alpha)	NM_033623	NM_033623
-2004	Dcun1d1	-	27230	Mccc1	-	chr3	35831000		---	3.3		0	2	1		DCN1, defective in cullin neddylation 1, domain containing 1 (S. cerevisiae)	methylcrotonoyl-Coenzyme A carboxylase 1 (alpha)	NM_033623	NM_033623
12595	Nudt6	-	2012	Nudt6	-	chr3	37316500		---	2.475		0	2	1		nudix (nucleoside diphosphate linked moiety X)-type motif 6	nudix (nucleoside diphosphate linked moiety X)-type motif 6	NM_153561	NM_153561
13095	Nudt6	-	1512	Nudt6	-	chr3	37317000		---	2.475		0	2	1		nudix (nucleoside diphosphate linked moiety X)-type motif 6	nudix (nucleoside diphosphate linked moiety X)-type motif 6	NM_153561	NM_153561
-724	Mfsd8	-	5897	Gm10731	-	chr3	40651500		---	2.4		0	2	1		major facilitator superfamily domain containing 8	predicted gene 10731	NM_028140	NM_028140
-1224	Mfsd8	-	5397	Gm10731	-	chr3	40652000		---	2.4		0	2	1		major facilitator superfamily domain containing 8	predicted gene 10731	NM_028140	NM_028140
-262	Pcdh18	-	607357	Slc7a11	-	chr3	49561500		---	3.105		0	2	1		protocadherin 18	solute carrier family 7 (cationic amino acid transporter, y+ system), member 11	NM_130448	NM_130448
-762	Pcdh18	-	606857	Slc7a11	-	chr3	49562000		---	3.105		0	2	1		protocadherin 18	solute carrier family 7 (cationic amino acid transporter, y+ system), member 11	NM_130448	NM_130448
-2191	6030405A18Rik	-	127390	Ccna1	-	chr3	54722000		---	2.685		0	2	1		RIKEN cDNA 6030405A18 gene	cyclin A1	NM_177854	NM_177854
20279	Fam194a	-	629	Fam194a	-	chr3	58440500		---	2.485		0	2	1		family with sequence similarity 194, member A	family with sequence similarity 194, member A	NM_001081262	NM_001081262
20779	Fam194a	-	129	Fam194a	-	chr3	58441000		---	2.485		0	2	1		family with sequence similarity 194, member A	family with sequence similarity 194, member A	NM_001081262	NM_001081262
74116	Gpr149	-	1062	Gpr149	-	chr3	62408000		---	2.145		0	2	1		G protein-coupled receptor 149	G protein-coupled receptor 149	NM_177346	NM_177346
-47539	Plch1	-	16117	E130311K13Rik	-	chr3	63702500		---	2.84		0	2	1		phospholipase C, eta 1	RIKEN cDNA E130311K13 gene	NM_183191	NM_183191
-48039	Plch1	-	15617	E130311K13Rik	-	chr3	63703000		---	2.84		0	2	1		phospholipase C, eta 1	RIKEN cDNA E130311K13 gene	NM_183191	NM_183191
-853	Ccnl1	-	97556	Veph1	-	chr3	65763000		---	2.715		0	2	1		cyclin L1	ventricular zone expressed PH domain homolog 1 (zebrafish)	NM_019937	NM_019937
-1353	Ccnl1	-	97056	Veph1	-	chr3	65763500		---	2.715		0	2	1		cyclin L1	ventricular zone expressed PH domain homolog 1 (zebrafish)	NM_019937	NM_019937
111570	Ift80	-	387	Ift80	-	chr3	68808000		---	2.425		0	2	1		intraflagellar transport 80 homolog (Chlamydomonas)	intraflagellar transport 80 homolog (Chlamydomonas)	NM_026641	NM_026641
78019	Sis	-	288	Sis	-	chr3	72770500		---	3.125		0	2	1		sucrase isomaltase (alpha-glucosidase)	sucrase isomaltase (alpha-glucosidase)	NM_001081137	NM_001081137
-212	Sis	-	81046	Slitrk3	-	chr3	72771000		---	3.125		0	2	1		sucrase isomaltase (alpha-glucosidase)	SLIT and NTRK-like family, member 3	NM_001081137	NM_001081137
-2163	Bche	-	1327328	Zbbx	-	chr3	73514500		---	2.705		0	2	1		butyrylcholinesterase	zinc finger, B-box domain containing	NM_009738	NM_009738
24267	Etfdh	-	636	Etfdh	-	chr3	79432000		---	2.85		0	2	1		electron transferring flavoprotein, dehydrogenase	electron transferring flavoprotein, dehydrogenase	NM_025794	NM_025794
24767	Etfdh	-	136	Etfdh	-	chr3	79432500		---	2.85		0	2	1		electron transferring flavoprotein, dehydrogenase	electron transferring flavoprotein, dehydrogenase	NM_025794	NM_025794
-1470	Tlr2	-	55208	D930015E06Rik	-	chr3	83647000		---	3.05		0	2	1		toll-like receptor 2	RIKEN cDNA D930015E06 gene	NM_011905	NM_011905
-1970	Tlr2	-	54708	D930015E06Rik	-	chr3	83647500		---	3.05		0	2	1		toll-like receptor 2	RIKEN cDNA D930015E06 gene	NM_011905	NM_011905
-1383	Mnd1	-	4795	Trim2	-	chr3	83961000		---	3.33		0	2	1		meiotic nuclear divisions 1 homolog (S. cerevisiae)	tripartite motif-containing 2	NM_029797	NM_029797
-1883	Mnd1	-	4295	Trim2	-	chr3	83961500		---	3.33		0	2	1		meiotic nuclear divisions 1 homolog (S. cerevisiae)	tripartite motif-containing 2	NM_029797	NM_029797
-2047	Rusc1	-	1509	Fdps	-	chr3	88896000		---	2.92		0	2	1		RUN and SH3 domain containing 1	farnesyl diphosphate synthetase	NM_001083808,NM_001083807,NM_028188	NM_001083808,NM_001083807,NM_028188
8406	Flad1	-	785	Flad1	-	chr3	89215000		---	2.93		0	2	1		RFad1, flavin adenine dinucleotide synthetase, homolog (yeast)	RFad1, flavin adenine dinucleotide synthetase, homolog (yeast)	NM_177041	NM_177041
3122	Hax1	-	108	Hax1	-	chr3	89802500		---	2.59		0	2	1		HCLS1 associated X-1	HCLS1 associated X-1	NM_011826	NM_011826
-151	Slc27a3	-	1309	Ints3	-	chr3	90194000		---	2.88		0	2	1		solute carrier family 27 (fatty acid transporter), member 3	integrator complex subunit 3	NM_011988	NM_011988
-554	Smcp	-	56953	Lce1a1	-	chr3	92393500		---	3.23		0	2	1		sperm mitochondria-associated cysteine-rich protein	late cornified envelope 1A1	NM_008574	NM_008574
966	Lce1a2	-	737	Lce1a2	-	chr3	92473500		---	2.995		0	2	1		late cornified envelope 1A2	late cornified envelope 1A2	NM_028625	NM_028625
1928	Lce1g	-	260	Lce1g	-	chr3	92556000		---	2.84		0	2	1		late cornified envelope 1G	late cornified envelope 1G	NM_025413	NM_025413
-1013	Lce1h	-	11131	Lce1i	-	chr3	92570000		---	2.365		0	2	1		late cornified envelope 1H	late cornified envelope 1I	NM_026335	NM_026335
-1513	Lce1h	-	10631	Lce1i	-	chr3	92570500		---	2.365		0	2	1		late cornified envelope 1H	late cornified envelope 1I	NM_026335	NM_026335
869	Lce1i	-	821	Lce1i	-	chr3	92582000		---	2.51		0	2	1		late cornified envelope 1I	late cornified envelope 1I	NM_029667	NM_029667
-1679	Lce1i	-	42495	Kprp	-	chr3	92584500		---	2.585		0	2	1		late cornified envelope 1I	keratinocyte expressed, proline-rich	NM_029667	NM_029667
-2179	Lce1i	-	41995	Kprp	-	chr3	92585000		---	2.585		0	2	1		late cornified envelope 1I	keratinocyte expressed, proline-rich	NM_029667	NM_029667
-2679	Lce1i	-	41495	Kprp	-	chr3	92585500		---	2.83		0	2	1		late cornified envelope 1I	keratinocyte expressed, proline-rich	NM_029667	NM_029667
4005	Kprp	-	169	Kprp	-	chr3	92631000		---	2.985		0	2	1		keratinocyte expressed, proline-rich	keratinocyte expressed, proline-rich	NM_028629	NM_028629
-331	Kprp	-	22370	Lce1l	-	chr3	92631500		---	2.985		0	2	1		keratinocyte expressed, proline-rich	late cornified envelope 1L	NM_028629	NM_028629
-831	Kprp	-	21870	Lce1l	-	chr3	92632000		---	2.985		0	2	1		keratinocyte expressed, proline-rich	late cornified envelope 1L	NM_028629	NM_028629
1130	Lce1l	-	208	Lce1l	-	chr3	92655000		---	2.815		0	2	1		late cornified envelope 1L	late cornified envelope 1L	NM_028628	NM_028628
-292	Lce1l	-	73708	Lce3a	-	chr3	92655500		---	2.815		0	2	1		late cornified envelope 1L	late cornified envelope 3A	NM_028628	NM_028628
3860	Scnm1	-	410	Scnm1	-	chr3	94937500		---	2.875		0	2	1		sodium channel modifier 1	sodium channel modifier 1	NM_027013	NM_027013
3573	Gm129	-	151	Gm129	-	chr3	95686000		---	2.54		0	2	1		predicted gene 129	predicted gene 129	NM_001033302	NM_001033302
-1605	Hsd3b4	-	40473	Hsd3b4	-	chr3	98316000		---	3.26		0	2	1		hydroxy-delta-5-steroid dehydrogenase, 3 beta- and steroid delta-isomerase 4	hydroxy-delta-5-steroid dehydrogenase, 3 beta- and steroid delta-isomerase 4	NM_001111336,NM_008294	NM_001111336,NM_008294
-1634	Hsd3b4	-	53058	Hsd3b5	-	chr3	98369500		---	3.105		0	2	1		hydroxy-delta-5-steroid dehydrogenase, 3 beta- and steroid delta-isomerase 4	hydroxy-delta-5-steroid dehydrogenase, 3 beta- and steroid delta-isomerase 5	NM_001111336,NM_008294	NM_001111336,NM_008294
-2134	Hsd3b4	-	52558	Hsd3b5	-	chr3	98370000		---	3.105		0	2	1		hydroxy-delta-5-steroid dehydrogenase, 3 beta- and steroid delta-isomerase 4	hydroxy-delta-5-steroid dehydrogenase, 3 beta- and steroid delta-isomerase 5	NM_001111336,NM_008294	NM_001111336,NM_008294
11670	Cd2	-	362	Cd2	-	chr3	101091500		---	2.27		0	2	1		CD2 antigen	CD2 antigen	NM_013486	NM_013486
-76	Olfml3	-	1737	Hipk1	-	chr3	103542000		---	2.87		0	2	1		olfactomedin-like 3	homeodomain interacting protein kinase 1	NM_133859	NM_133859
-671	Magi3	-	232905	Lrig2	-	chr3	104025000		---	2.77		0	2	1		membrane associated guanylate kinase, WW and PDZ domain containing 3	leucine-rich repeats and immunoglobulin-like domains 2	NM_001159354,NM_133853	NM_001159354,NM_133853
-340	Mov10	-	4202	Capza1	-	chr3	104621500		---	2.355		0	2	1		Moloney leukemia virus 10	capping protein (actin filament) muscle Z-line, alpha 1	NM_008619	NM_008619
-840	Mov10	-	3702	Capza1	-	chr3	104622000		---	2.355		0	2	1		Moloney leukemia virus 10	capping protein (actin filament) muscle Z-line, alpha 1	NM_008619	NM_008619
-1340	Mov10	-	3202	Capza1	-	chr3	104622500		---	2.355		0	2	1		Moloney leukemia virus 10	capping protein (actin filament) muscle Z-line, alpha 1	NM_008619	NM_008619
18699	BC051070	-	100	BC051070	-	chr3	106209000		---	2.755		0	2	1		cDNA sequence BC051070	cDNA sequence BC051070	NM_178412	NM_178412
6973	Rbm15	-	207	Rbm15	-	chr3	107136000		---	2.475		0	2	1		RNA binding motif protein 15	RNA binding motif protein 15	NM_001045807	NM_001045807
-1684	Kcnc4	-	6965	Slc6a17	-	chr3	107263500		---	2.64		0	2	1		potassium voltage gated channel, Shaw-related subfamily, member 4	solute carrier family 6 (neurotransmitter transporter), member 17	NM_145922	NM_145922
-109	Gstm1	-	22325	Gstm4	-	chr3	107821000		---	2.335		0	2	1		glutathione S-transferase, mu 1	glutathione S-transferase, mu 4	NM_010358	NM_010358
-609	Gstm1	-	21825	Gstm4	-	chr3	107821500		---	2.335		0	2	1		glutathione S-transferase, mu 1	glutathione S-transferase, mu 4	NM_010358	NM_010358
-1109	Gstm1	-	21325	Gstm4	-	chr3	107822000		---	2.335		0	2	1		glutathione S-transferase, mu 1	glutathione S-transferase, mu 4	NM_010358	NM_010358
-1968	Gnai3	-	238	Gpr61	-	chr3	107951000		---	2.66		0	2	1		guanine nucleotide binding protein (G protein), alpha inhibiting 3	G protein-coupled receptor 61	NM_010306	NM_010306
-1248	Cyb561d1	-	172	Atxn7l2	-	chr3	108005000		---	2.71		0	2	1		cytochrome b-561 domain containing 1	ataxin 7-like 2	NM_001081320,NM_028061	NM_001081320,NM_028061
18471	Sars	-	87	Sars	-	chr3	108248000		---	2.62		0	2	1		seryl-aminoacyl-tRNA synthetase	seryl-aminoacyl-tRNA synthetase	NM_011319	NM_011319
-413	Sars	-	12486	5330417C22Rik	-	chr3	108248500		---	2.62		0	2	1		seryl-aminoacyl-tRNA synthetase	RIKEN cDNA 5330417C22 gene	NM_011319	NM_011319
-2820	Amy1	-	27484	Rnpc3	-	chr3	113280500		---	2.62		0	2	1		amylase 1, salivary	RNA-binding region (RNP1, RRM) containing 3	NM_007446,NM_001110505	NM_007446,NM_001110505
-532	Hiat1	-	7715	Slc35a3	-	chr3	116366000		---	2.78		0	2	1		hippocampus abundant gene transcript 1	solute carrier family 35 (UDP-N-acetylglucosamine (UDP-GlcNAc) transporter), member 3	NM_008246	NM_008246
-302	Slc35a3	-	27416	Agl	-	chr3	116415500		---	2.935		0	2	1		solute carrier family 35 (UDP-N-acetylglucosamine (UDP-GlcNAc) transporter), member 3	amylo-1,6-glucosidase, 4-alpha-glucanotransferase	NM_144902	NM_144902
-802	Slc35a3	-	26916	Agl	-	chr3	116416000		---	2.935		0	2	1		solute carrier family 35 (UDP-N-acetylglucosamine (UDP-GlcNAc) transporter), member 3	amylo-1,6-glucosidase, 4-alpha-glucanotransferase	NM_144902	NM_144902
-991	Clca6	-	28501	Clca3	-	chr3	144639000		---	2.525		0	2	1		chloride channel calcium activated 6	chloride channel calcium activated 3	NM_207208	NM_207208
66510	Wdr63	-	1000	Wdr63	-	chr3	145770000		---	2.805		0	2	1		WD repeat domain 63	WD repeat domain 63	NM_172864	NM_172864
67010	Wdr63	-	500	Wdr63	-	chr3	145770500		---	2.805		0	2	1		WD repeat domain 63	WD repeat domain 63	NM_172864	NM_172864
-2113	Rpf1	-	57837	Dnase2b	-	chr3	146186500		---	2.97		0	2	1		ribosome production factor 1 homolog (S. cerevisiae)	deoxyribonuclease II beta	NM_027332	NM_027332
4278	4930503B20Rik	-	781	4930503B20Rik	-	chr3	146313500		---	2.315		0	2	1		RIKEN cDNA 4930503B20 gene	RIKEN cDNA 4930503B20 gene	NM_029144	NM_029144
3800	H28	-	355	H28	-	chr3	151425500		---	2.26		0	2	1		histocompatibility 28	histocompatibility 28	NM_031367	NM_031367
37927	Ptgfr	-	992	Ptgfr	-	chr3	151499500		---	2.875		0	2	1		prostaglandin F receptor	prostaglandin F receptor	NM_008966	NM_008966
38427	Ptgfr	-	492	Ptgfr	-	chr3	151500000		---	2.875		0	2	1		prostaglandin F receptor	prostaglandin F receptor	NM_008966	NM_008966
-977	Rabggtb	-	9322	Acadm	-	chr3	153576000		---	2.915		0	2	1		RAB geranylgeranyl transferase, b subunit	acyl-Coenzyme A dehydrogenase, medium chain	NM_011231	NM_011231
-1477	Rabggtb	-	8822	Acadm	-	chr3	153576500		---	2.915		0	2	1		RAB geranylgeranyl transferase, b subunit	acyl-Coenzyme A dehydrogenase, medium chain	NM_011231	NM_011231
-629	Tnni3k	-	28882	Fpgt	-	chr3	154719000		---	2.165		0	2	1		TNNI3 interacting kinase	fucose-1-phosphate guanylyltransferase	NM_177066	NM_177066
-1129	Tnni3k	-	28382	Fpgt	-	chr3	154719500		---	2.165		0	2	1		TNNI3 interacting kinase	fucose-1-phosphate guanylyltransferase	NM_177066	NM_177066
-2640	Pdp1	-	71291	Tmem67	-	chr4	11895500		---	2.24		0	2	1		pyruvate dehyrogenase phosphatase catalytic subunit 1	transmembrane protein 67	NM_001098231,NM_001098230,NM_001033453	NM_001098231,NM_001098230,NM_001033453
-3140	Pdp1	-	70791	Tmem67	-	chr4	11896000		---	2.24		0	2	1		pyruvate dehyrogenase phosphatase catalytic subunit 1	transmembrane protein 67	NM_001098231,NM_001098230,NM_001033453	NM_001098231,NM_001098230,NM_001033453
-75	Slc26a7	-	43900	Lrrc69	-	chr4	14549000		---	2.58		0	2	1		solute carrier family 26, member 7	leucine rich repeat containing 69	NM_145947	NM_145947
129600	Lrrc69	-	699	Lrrc69	-	chr4	14722500		---	2.69		0	2	1		leucine rich repeat containing 69	leucine rich repeat containing 69	NM_028499	NM_028499
130100	Lrrc69	-	199	Lrrc69	-	chr4	14723000		---	2.69		0	2	1		leucine rich repeat containing 69	leucine rich repeat containing 69	NM_028499	NM_028499
-1832	Ubap2	-	14336	Dcaf12	-	chr4	41224000		---	2.42		0	2	1		ubiquitin-associated protein 2	DDB1 and CUL4 associated factor 12	NM_026872	NM_026872
-9203	1110017D15Rik	-	1961	2310028H24Rik	-	chr4	41464000		---	3.01		0	2	1		RIKEN cDNA 1110017D15 gene	RIKEN cDNA 2310028H24 gene	NM_028624,NM_001048005	NM_028624,NM_001048005
-9703	1110017D15Rik	-	1461	2310028H24Rik	-	chr4	41464500		---	3.01		0	2	1		RIKEN cDNA 1110017D15 gene	RIKEN cDNA 2310028H24 gene	NM_028624,NM_001048005	NM_028624,NM_001048005
-951	2810432D09Rik	-	329	Dctn3	-	chr4	41661500		---	2.74		0	2	1		RIKEN cDNA 2810432D09 gene	dynactin 3	NM_027278	NM_027278
-1619	Olfr159	-	47707	Olfr156	-	chr4	43785500		---	2.295		0	2	1		olfactory receptor 159	olfactory receptor 156	NM_019476	NM_019476
44739	Tbc1d2	-	1071	Tbc1d2	-	chr4	46662000		---	2.5		0	2	1		TBC1 domain family, member 2	TBC1 domain family, member 2	NM_198664	NM_198664
-1429	Tbc1d2	-	12269	Gabbr2	-	chr4	46664500		---	2.565		0	2	1		TBC1 domain family, member 2	gamma-aminobutyric acid (GABA) B receptor, 2	NM_198664	NM_198664
-2145	Aldob	-	32877	2810432L12Rik	-	chr4	49564500		---	2.74		0	2	1		aldolase B, fructose-bisphosphate	RIKEN cDNA 2810432L12 gene	NM_144903	NM_144903
128340	Abca1	-	767	Abca1	-	chr4	53172000		---	3.59		0	2	1		ATP-binding cassette, sub-family A (ABC1), member 1	ATP-binding cassette, sub-family A (ABC1), member 1	NM_013454	NM_013454
-2504	Txndc8	-	31167	Svep1	-	chr4	58024500		---	2.555		0	2	1		thioredoxin domain containing 8	sushi, von Willebrand factor type A, EGF and pentraxin domain containing 1	NM_026132	NM_026132
13482	1110054O05Rik	-	727	1110054O05Rik	-	chr4	59796000		---	2.83		0	2	1		RIKEN cDNA 1110054O05 gene	RIKEN cDNA 1110054O05 gene	NM_001013577	NM_001013577
-2072	Slc46a2	-	39677	Mup4	-	chr4	59930000		---	2.51		0	2	1		solute carrier family 46, member 2	major urinary protein 4	NM_021053	NM_021053
-1154	Mup3	-	59365	Mup21	-	chr4	61749500		---	2.38		0	2	1		major urinary protein 3	major urinary protein 21	NM_001039544	NM_001039544
-21	Akna	-	11443	Whrn	-	chr4	63064500		---	2.91		0	2	1		AT-hook transcription factor	whirlin	NM_001045514	NM_001045514
-1682	Tnfsf8	-	96818	Tnc	-	chr4	63524000		---	2.325		0	2	1		tumor necrosis factor (ligand) superfamily, member 8	tenascin C	NM_009403	NM_009403
60682	Tnc	-	260	Tnc	-	chr4	63681500		---	2.875		0	2	1		tenascin C	tenascin C	NM_011607	NM_011607
-569	Dbc1	-	1268057	Cdk5rap2	-	chr4	68616000		---	2.99		0	2	1		deleted in bladder cancer 1 (human)	CDK5 regulatory subunit associated protein 2	NM_019967	NM_019967
-1069	Dbc1	-	1267557	Cdk5rap2	-	chr4	68616500		---	2.99		0	2	1		deleted in bladder cancer 1 (human)	CDK5 regulatory subunit associated protein 2	NM_019967	NM_019967
-2069	Dbc1	-	1266557	Cdk5rap2	-	chr4	68617500		---	2.295		0	2	1		deleted in bladder cancer 1 (human)	CDK5 regulatory subunit associated protein 2	NM_019967	NM_019967
-2569	Dbc1	-	1266057	Cdk5rap2	-	chr4	68618000		---	2.295		0	2	1		deleted in bladder cancer 1 (human)	CDK5 regulatory subunit associated protein 2	NM_019967	NM_019967
2346	Cer1	-	1055	Cer1	-	chr4	82530000		---	2.59		0	2	1		cerberus 1 homolog (Xenopus laevis)	cerberus 1 homolog (Xenopus laevis)	NM_009887	NM_009887
2846	Cer1	-	555	Cer1	-	chr4	82530500		---	2.59		0	2	1		cerberus 1 homolog (Xenopus laevis)	cerberus 1 homolog (Xenopus laevis)	NM_009887	NM_009887
-2211	Ifna9	-	7983	Ifna12	-	chr4	88240500		---	2.48		0	2	1		interferon alpha 9	interferon alpha 12	NM_010507	NM_010507
517	Ifna12	-	280	Ifna12	-	chr4	88249000		---	2.44		0	2	1		interferon alpha 12	interferon alpha 12	NM_177361	NM_177361
-2410	C87499	-	7044	Ifna13	-	chr4	88282500		---	2.365		0	2	1		expressed sequence C87499	interferon alpha 13	NR_027385,NM_198663	NR_027385,NM_198663
-2910	C87499	-	6544	Ifna13	-	chr4	88283000		---	2.365		0	2	1		expressed sequence C87499	interferon alpha 13	NR_027385,NM_198663	NR_027385,NM_198663
-690	Cyp2j5	-	59077	Gm12695	-	chr4	96331500		---	3.115		0	2	1		cytochrome P450, family 2, subfamily j, polypeptide 5	predicted gene 12695	NM_010007	NM_010007
17601	Btf3l4	-	1689	Btf3l4	-	chr4	108504500		---	3.05		0	2	1		basic transcription factor 3-like 4	basic transcription factor 3-like 4	NM_027453	NM_027453
18101	Btf3l4	-	1189	Btf3l4	-	chr4	108505000		---	3.05		0	2	1		basic transcription factor 3-like 4	basic transcription factor 3-like 4	NM_027453	NM_027453
47427	Skint9	-	590	Skint9	-	chr4	112106000		---	2.685		0	2	1		selection and upkeep of intraepithelial T cells 9	selection and upkeep of intraepithelial T cells 9	NM_177864	NM_177864
24214	Cyp4x1	-	1082	Cyp4x1	-	chr4	114805500		---	2.9		0	2	1		cytochrome P450, family 4, subfamily x, polypeptide 1	cytochrome P450, family 4, subfamily x, polypeptide 1	NM_001003947	NM_001003947
24714	Cyp4x1	-	582	Cyp4x1	-	chr4	114806000		---	2.9		0	2	1		cytochrome P450, family 4, subfamily x, polypeptide 1	cytochrome P450, family 4, subfamily x, polypeptide 1	NM_001003947	NM_001003947
9696	Cyp4a14	-	246	Cyp4a14	-	chr4	115168500		---	2.255		0	2	1		cytochrome P450, family 4, subfamily a, polypeptide 14	cytochrome P450, family 4, subfamily a, polypeptide 14	NM_007822	NM_007822
7931	Uqcrh	-	175	Uqcrh	-	chr4	115747500		---	2.87		0	2	1		ubiquinol-cytochrome c reductase hinge protein	ubiquinol-cytochrome c reductase hinge protein	NM_025641	NM_025641
14386	Akr1a4	-	756	Akr1a4	-	chr4	116323500		---	2.565		0	2	1		aldo-keto reductase family 1, member A4 (aldehyde reductase)	aldo-keto reductase family 1, member A4 (aldehyde reductase)	NM_021473	NM_021473
3679	Urod	-	480	Urod	-	chr4	116666500		---	2.99		0	2	1		uroporphyrinogen decarboxylase	uroporphyrinogen decarboxylase	NM_009478	NM_009478
-2859	Olfr1338	-	24240	Olfr1337	-	chr4	118430000		---	2.925		0	2	1		olfactory receptor 1338	olfactory receptor 1337	NM_207152	NM_207152
-2430	Olfr1329	-	14003	Olfr1328,Olfr1519	-	chr4	118592500		---	2.63		0	2	1		olfactory receptor 1329	olfactory receptor 1328	NM_001011870	NM_001011870
-2930	Olfr1329	-	13503	Olfr1328,Olfr1519	-	chr4	118593000		---	2.63		0	2	1		olfactory receptor 1329	olfactory receptor 1328	NM_001011870	NM_001011870
38658	Zmpste24	-	348	Zmpste24	-	chr4	120770500		---	3.12		0	2	1		zinc metallopeptidase, STE24 homolog (S. cerevisiae)	zinc metallopeptidase, STE24 homolog (S. cerevisiae)	NM_172700	NM_172700
16254	Tcfap2e	-	4013	Tcfap2e	-	chr4	126409500		---	2.43		0	2	1		transcription factor AP-2, epsilon	transcription factor AP-2, epsilon	NM_198960	NM_198960
8538	Tinagl1	-	866	Tinagl1	-	chr4	129851500		---	2.68		0	2	1		tubulointerstitial nephritis antigen-like 1	tubulointerstitial nephritis antigen-like 1	NM_023476	NM_023476
9038	Tinagl1	-	366	Tinagl1	-	chr4	129852000		---	2.68		0	2	1		tubulointerstitial nephritis antigen-like 1	tubulointerstitial nephritis antigen-like 1	NM_023476	NM_023476
-627	Stx12	-	15536	Fam76a	-	chr4	132441000		---	2.31		0	2	1		syntaxin 12	family with sequence similarity 76, member A	NM_133887	NM_133887
-1974	Arid1a	-	91705	Rps6ka1	-	chr4	133311500		---	2.565		0	2	1		AT rich interactive domain 1A (SWI-like)	ribosomal protein S6 kinase polypeptide 1	NM_001080819	NM_001080819
2280	Zfp593	-	6	Zfp593	-	chr4	133801500		---	2.38		0	2	1		zinc finger protein 593	zinc finger protein 593	NM_024215	NM_024215
2976	Grrp1	-	21	Grrp1	-	chr4	133810000		---	2.375		0	2	1		glycine/arginine rich protein 1	glycine/arginine rich protein 1	NM_001099296	NM_001099296
-1333	Fam54b	-	3806	Sepn1	-	chr4	134090000		---	2.85		0	2	1		family with sequence similarity 54, member B	selenoprotein N, 1	NM_029759	NM_029759
-371	Srrm1	-	16324	A330049M08Rik	-	chr4	134909500		---	2.95		0	2	1		serine/arginine repetitive matrix 1	RIKEN cDNA A330049M08 gene	NM_016799,NM_001130477	NM_016799,NM_001130477
-871	Srrm1	-	15824	A330049M08Rik	-	chr4	134910000		---	2.95		0	2	1		serine/arginine repetitive matrix 1	RIKEN cDNA A330049M08 gene	NM_016799,NM_001130477	NM_016799,NM_001130477
44185	Nipal3	-	1419	Nipal3	-	chr4	135049000		---	2.48		0	2	1		NIPA-like domain containing 3	NIPA-like domain containing 3	NM_028995	NM_028995
2157	Pnrc2	-	742	Pnrc2	-	chr4	135429000		---	2.66		0	2	1		proline-rich nuclear receptor coactivator 2	proline-rich nuclear receptor coactivator 2	NM_026383	NM_026383
69196	Spen	-	1512	Spen	-	chr4	141093000		---	2.68		0	2	1		SPEN homolog, transcriptional regulator (Drosophila)	SPEN homolog, transcriptional regulator (Drosophila)	NM_019763	NM_019763
5598	Gm13084	-	482	Gm13084	-	chr4	143405500		---	2.49		0	2	1		predicted gene 13084	predicted gene 13084	NM_001005371	NM_001005371
-227	Tnfrsf1b	-	21878	Tnfrsf8	-	chr4	144837000		---	3.12		0	2	1		tumor necrosis factor receptor superfamily, member 1b	tumor necrosis factor receptor superfamily, member 8	NM_011610	NM_011610
31408	Clcn6	-	876	Clcn6	-	chr4	147412000		---	2.73		0	2	1		chloride channel 6	chloride channel 6	NM_011929	NM_011929
5089	Fbxo44	-	1989	Fbxo44	-	chr4	147532000		---	2.895		0	2	1		F-box protein 44	F-box protein 44	NM_173401	NM_173401
5589	Fbxo44	-	1489	Fbxo44	-	chr4	147532500		---	2.895		0	2	1		F-box protein 44	F-box protein 44	NM_173401	NM_173401
-18260	Ube4b	-	4810	Rbp7	-	chr4	148819000		---	2.59		0	2	1		ubiquitination factor E4B, UFD2 homolog (S. cerevisiae)	retinol binding protein 7, cellular	NM_022022	NM_022022
-18760	Ube4b	-	4310	Rbp7	-	chr4	148819500		---	2.59		0	2	1		ubiquitination factor E4B, UFD2 homolog (S. cerevisiae)	retinol binding protein 7, cellular	NM_022022	NM_022022
-355	Tmem201	-	5644	Slc25a33	-	chr4	149112500		---	2.225		0	2	1		transmembrane protein 201	solute carrier family 25, member 33	NM_177672	NM_177672
-385	Spsb1	-	24089	H6pd	-	chr4	149329500		---	2.955		0	2	1		splA/ryanodine receptor domain and SOCS box containing 1	hexose-6-phosphate dehydrogenase (glucose 1-dehydrogenase)	NM_029035	NM_029035
-8	Plekhn1	-	1465	Klhl17	-	chr4	155602000		---	2.225		0	2	1		pleckstrin homology domain containing, family N member 1	kelch-like 17 (Drosophila)	NM_001008233	NM_001008233
110501	Ankib1	-	2609	Ankib1	-	chr5	3800500		---	2.875		0	2	1		ankyrin repeat and IBR domain containing 1	ankyrin repeat and IBR domain containing 1	NM_001003909	NM_001003909
111001	Ankib1	-	2109	Ankib1	-	chr5	3801000		---	2.875		0	2	1		ankyrin repeat and IBR domain containing 1	ankyrin repeat and IBR domain containing 1	NM_001003909	NM_001003909
52993	Cd36	-	1214	Cd36	-	chr5	17340500		---	2.71		0	2	1		CD36 antigen	CD36 antigen	NM_001159555,NM_007643,NM_001159556,NM_001159557,NM_001159558	NM_001159555,NM_007643,NM_001159556,NM_001159557,NM_001159558
53493	Cd36	-	714	Cd36	-	chr5	17341000		---	2.71		0	2	1		CD36 antigen	CD36 antigen	NM_001159555,NM_007643,NM_001159556,NM_001159557,NM_001159558	NM_001159555,NM_007643,NM_001159556,NM_001159557,NM_001159558
25406	Dnajc2	-	2483	Dnajc2	-	chr5	21288500		---	2.16		0	2	1		DnaJ (Hsp40) homolog, subfamily C, member 2	DnaJ (Hsp40) homolog, subfamily C, member 2	NM_009584	NM_009584
25906	Dnajc2	-	1983	Dnajc2	-	chr5	21289000		---	2.16		0	2	1		DnaJ (Hsp40) homolog, subfamily C, member 2	DnaJ (Hsp40) homolog, subfamily C, member 2	NM_009584	NM_009584
112827	Srpk2	-	389	Srpk2	-	chr5	23122000		---	3.735		0	2	1		serine/arginine-rich protein specific kinase 2	serine/arginine-rich protein specific kinase 2	NM_009274	NM_009274
-111	Srpk2	-	124013	Pus7	-	chr5	23122500		---	3.735		0	2	1		serine/arginine-rich protein specific kinase 2	pseudouridylate synthase 7 homolog (S. cerevisiae)	NM_009274	NM_009274
-611	Srpk2	-	123513	Pus7	-	chr5	23123000		---	3.735		0	2	1		serine/arginine-rich protein specific kinase 2	pseudouridylate synthase 7 homolog (S. cerevisiae)	NM_009274	NM_009274
-1385	Mpv17	-	378	Gtf3c2	-	chr5	31458000		---	2.92		0	2	1		MpV17 mitochondrial inner membrane protein	general transcription factor IIIC, polypeptide 2, beta	NM_008622	NM_008622
122	Gtf3c2	-	24017	Gtf3c2	-	chr5	31458500		---	2.92		0	2	1		general transcription factor IIIC, polypeptide 2, beta	general transcription factor IIIC, polypeptide 2, beta	NM_027901	NM_027901
36849	Ift172	-	987	Ift172	-	chr5	31592500		---	2.8		0	2	1		intraflagellar transport 172 homolog (Chlamydomonas)	intraflagellar transport 172 homolog (Chlamydomonas)	NM_026298	NM_026298
-927	Haus3	-	6228	Mxd4	-	chr5	34513000		---	2.77		0	2	1		HAUS augmin-like complex, subunit 3	Max dimerization protein 4	NM_146159	NM_146159
92458	Zfyve28	-	973	Zfyve28	-	chr5	34630000		---	2.825		0	2	1		zinc finger, FYVE domain containing 28	zinc finger, FYVE domain containing 28	NM_001015039	NM_001015039
92958	Zfyve28	-	473	Zfyve28	-	chr5	34630500		---	2.825		0	2	1		zinc finger, FYVE domain containing 28	zinc finger, FYVE domain containing 28	NM_001015039	NM_001015039
3205	Mfsd10	-	263	Mfsd10	-	chr5	34979500		---	2.38		0	2	1		major facilitator superfamily domain containing 10	major facilitator superfamily domain containing 10	NM_026660	NM_026660
13346	Lrpap1	-	846	Lrpap1	-	chr5	35447500		---	3.12		0	2	1		low density lipoprotein receptor-related protein associated protein 1	low density lipoprotein receptor-related protein associated protein 1	NM_013587	NM_013587
13846	Lrpap1	-	346	Lrpap1	-	chr5	35448000		---	3.12		0	2	1		low density lipoprotein receptor-related protein associated protein 1	low density lipoprotein receptor-related protein associated protein 1	NM_013587	NM_013587
-52228	Tbc1d14	-	17637	D5Ertd579e	-	chr5	36925500		---	2.695		0	2	1		TBC1 domain family, member 14	DNA segment, Chr 5, ERATO Doi 579, expressed	NM_001113364,NM_133910,NM_001113362	NM_001113364,NM_133910,NM_001113362
17718	Zbtb49	-	2667	Zbtb49	-	chr5	38609000		---	2.655		0	2	1		zinc finger and BTB domain containing 49	zinc finger and BTB domain containing 49	NM_029162	NM_029162
-22455	Slc2a9	-	24051	Wdr1	-	chr5	38894000		---	2.57		0	2	1		solute carrier family 2 (facilitated glucose transporter), member 9	WD repeat domain 1	NM_001102415,NM_001102414,NM_001012363,NM_145559	NM_001102415,NM_001102414,NM_001012363,NM_145559
-22955	Slc2a9	-	23551	Wdr1	-	chr5	38894500		---	2.57		0	2	1		solute carrier family 2 (facilitated glucose transporter), member 9	WD repeat domain 1	NM_001102415,NM_001102414,NM_001012363,NM_145559	NM_001102415,NM_001102414,NM_001012363,NM_145559
-541	Nkx3-2	-	22670	Bod1l	-	chr5	42156000		---	2.75		0	2	1		NK3 homeobox 2	biorientation of chromosomes in cell division 1-like	NM_007524	NM_007524
-1041	Nkx3-2	-	22170	Bod1l	-	chr5	42156500		---	2.75		0	2	1		NK3 homeobox 2	biorientation of chromosomes in cell division 1-like	NM_007524	NM_007524
-499	Fgfbp1	-	11360	Prom1	-	chr5	44373500		---	2.645		0	2	1		fibroblast growth factor binding protein 1	prominin 1	NM_008009	NM_008009
-999	Fgfbp1	-	10860	Prom1	-	chr5	44374000		---	2.505		0	2	1		fibroblast growth factor binding protein 1	prominin 1	NM_008009	NM_008009
-204	Kcnip4	-	2567892	Ppargc1a	-	chr5	49281000		---	3.19		0	2	1		Kv channel interacting protein 4	peroxisome proliferative activated receptor, gamma, coactivator 1 alpha	NM_030265	NM_030265
-704	Kcnip4	-	2567392	Ppargc1a	-	chr5	49281500		---	3.19		0	2	1		Kv channel interacting protein 4	peroxisome proliferative activated receptor, gamma, coactivator 1 alpha	NM_030265	NM_030265
3863	Phox2b	-	865	Phox2b	-	chr5	67489500		---	2.455		0	2	1		paired-like homeobox 2b	paired-like homeobox 2b	NM_008888	NM_008888
4363	Phox2b	-	365	Phox2b	-	chr5	67490000		---	2.455		0	2	1		paired-like homeobox 2b	paired-like homeobox 2b	NM_008888	NM_008888
230977	Kctd8	-	1448	Kctd8	-	chr5	69731500		---	2.505		0	2	1		potassium channel tetramerisation domain containing 8	potassium channel tetramerisation domain containing 8	NM_175519	NM_175519
-644	Gabrg1	-	117795	Gabra2	-	chr5	71234500		---	2.745		0	2	1		gamma-aminobutyric acid (GABA) A receptor, subunit gamma 1	gamma-aminobutyric acid (GABA) A receptor, subunit alpha 2	NM_010252	NM_010252
80371	Lnx1	-	397	Lnx1	-	chr5	75073500		---	3.27		0	2	1		ligand of numb-protein X 1	ligand of numb-protein X 1	NM_001159579,NM_001159580,NM_001159577	NM_001159579,NM_001159580,NM_001159577
-103	Lnx1	-	328448	Chic2	-	chr5	75074000		---	3.27		0	2	1		ligand of numb-protein X 1	cysteine-rich hydrophobic domain 2	NM_001159579,NM_001159580,NM_001159577	NM_001159579,NM_001159580,NM_001159577
-603	Lnx1	-	327948	Chic2	-	chr5	75074500		---	3.27		0	2	1		ligand of numb-protein X 1	cysteine-rich hydrophobic domain 2	NM_001159579,NM_001159580,NM_001159577	NM_001159579,NM_001159580,NM_001159577
14978	Gnrhr	-	895	Gnrhr	-	chr5	86626000		---	2.55		0	2	1		gonadotropin releasing hormone receptor	gonadotropin releasing hormone receptor	NM_010323	NM_010323
-1088	Tmprss11d	-	35934	Tmprss11a	-	chr5	86803500		---	3.425		0	2	1		transmembrane protease, serine 11d	transmembrane protease, serine 11a	NM_145561	NM_145561
-1588	Tmprss11d	-	35434	Tmprss11a	-	chr5	86804000		---	2.925		0	2	1		transmembrane protease, serine 11d	transmembrane protease, serine 11a	NM_145561	NM_145561
-2088	Tmprss11d	-	34934	Tmprss11a	-	chr5	86804500		---	2.925		0	2	1		transmembrane protease, serine 11d	transmembrane protease, serine 11a	NM_145561	NM_145561
16706	Ugt2b34	-	462	Ugt2b34	-	chr5	87335500		---	3.52		0	2	1		UDP glucuronosyltransferase 2 family, polypeptide B34	UDP glucuronosyltransferase 2 family, polypeptide B34	NM_153598	NM_153598
-38	Ugt2b34	-	9663	Ugt2b1	-	chr5	87336000		---	3.52		0	2	1		UDP glucuronosyltransferase 2 family, polypeptide B34	UDP glucuronosyltransferase 2 family, polypeptide B1	NM_153598	NM_153598
22483	Ugt2a2	-	283	Ugt2a2	-	chr5	87911000		---	2.865		0	2	1		UDP glucuronosyltransferase 2 family, polypeptide A2	UDP glucuronosyltransferase 2 family, polypeptide A2	NM_001024148	NM_001024148
-217	Ugt2a2	-	30863	Sult1b1	-	chr5	87911500		---	2.865		0	2	1		UDP glucuronosyltransferase 2 family, polypeptide A2	sulfotransferase family 1B, member 1	NM_001024148	NM_001024148
-1469	Sult1d1	-	5493	Sult1e1	-	chr5	87999500		---	2.355		0	2	1		sulfotransferase family 1D, member 1	sulfotransferase family 1E, member 1	NM_016771	NM_016771
6352	Csn2	-	446	Csn2	-	chr5	88128000		---	2.75		0	2	1		casein beta	casein beta	NM_009972	NM_009972
-120	Cxcl10	-	10570	Cxcl11	-	chr5	92778000		---	3.515		0	2	1		chemokine (C-X-C motif) ligand 10	chemokine (C-X-C motif) ligand 11	NM_021274	NM_021274
33834	Helq	-	2619	Helq	-	chr5	101225000		---	2.84		0	2	1		helicase, POLQ-like	helicase, POLQ-like	NM_001081107	NM_001081107
34334	Helq	-	2119	Helq	-	chr5	101225500		---	2.84		0	2	1		helicase, POLQ-like	helicase, POLQ-like	NM_001081107	NM_001081107
34371	Sparcl1	-	607	Sparcl1	-	chr5	104542500		---	2.42		0	2	1		SPARC-like 1	SPARC-like 1	NM_010097	NM_010097
34871	Sparcl1	-	107	Sparcl1	-	chr5	104543000		---	2.42		0	2	1		SPARC-like 1	SPARC-like 1	NM_010097	NM_010097
-954	Cplx1	-	18432	Gak	-	chr5	108980000		---	3.18		0	2	1		complexin 1	cyclin G associated kinase	NM_007756	NM_007756
-295	Sez6l	-	332997	Adrbk2	-	chr5	113006500		---	2.305		0	2	1		seizure related 6 homolog like	adrenergic receptor kinase, beta 2	NM_019982	NM_019982
14919	Kctd10	-	2014	Kctd10	-	chr5	114828500		---	2.54		0	2	1		potassium channel tetramerisation domain containing 10	potassium channel tetramerisation domain containing 10	NM_001159941,NM_026145	NM_001159941,NM_026145
2929	1110008J03Rik	-	578	1110008J03Rik	-	chr5	121062000		---	2.44		0	2	1		RIKEN cDNA 1110008J03 gene	RIKEN cDNA 1110008J03 gene	NM_029096	NM_029096
3429	1110008J03Rik	-	78	1110008J03Rik	-	chr5	121062500		---	2.44		0	2	1		RIKEN cDNA 1110008J03 gene	RIKEN cDNA 1110008J03 gene	NM_029096	NM_029096
-2322	Dtx1	-	16342	Oas2	-	chr5	121164000		---	2.865		0	2	1		deltex 1 homolog (Drosophila)	2'-5' oligoadenylate synthetase 2	NM_008052	NM_008052
-2822	Dtx1	-	15842	Oas2	-	chr5	121164500		---	2.865		0	2	1		deltex 1 homolog (Drosophila)	2'-5' oligoadenylate synthetase 2	NM_008052	NM_008052
64288	Ift81	-	27	Ift81	-	chr5	123064500		---	2.425		0	2	1		intraflagellar transport 81 homolog (Chlamydomonas)	intraflagellar transport 81 homolog (Chlamydomonas)	NM_009879	NM_009879
-7862	Rhof	-	31315	Hpd	-	chr5	123590500		---	3.95		0	2	1		ras homolog gene family, member f	4-hydroxyphenylpyruvic acid dioxygenase	NM_175092	NM_175092
-8862	Rhof	-	30315	Hpd	-	chr5	123591500		---	3.95		0	2	1		ras homolog gene family, member f	4-hydroxyphenylpyruvic acid dioxygenase	NM_175092	NM_175092
-200	Clip1	-	13810	Zcchc8	-	chr5	124134500		---	2.84		0	2	1		CAP-GLY domain containing linker protein 1	zinc finger, CCHC domain containing 8	NM_019765	NM_019765
-700	Clip1	-	13310	Zcchc8	-	chr5	124135000		---	2.84		0	2	1		CAP-GLY domain containing linker protein 1	zinc finger, CCHC domain containing 8	NM_019765	NM_019765
15134	Rsrc2	-	921	Rsrc2	-	chr5	124198500		---	2.805		0	2	1		arginine/serine-rich coiled-coil 2	arginine/serine-rich coiled-coil 2	NM_001005523	NM_001005523
431180	Wbscr17	-	1392	Wbscr17	-	chr5	131782000		---	2.375		0	2	1		Williams-Beuren syndrome chromosome region 17 homolog (human)	Williams-Beuren syndrome chromosome region 17 homolog (human)	NM_145218	NM_145218
431680	Wbscr17	-	892	Wbscr17	-	chr5	131782500		---	2.375		0	2	1		Williams-Beuren syndrome chromosome region 17 homolog (human)	Williams-Beuren syndrome chromosome region 17 homolog (human)	NM_145218	NM_145218
-508	Hip1	-	14817	Ccl26	-	chr5	136021500		---	2.925		0	2	1		huntingtin interacting protein 1	chemokine (C-C motif) ligand 26	NM_146001	NM_146001
8641	Tmem120a	-	42	Tmem120a	-	chr5	136220000		---	2.28		0	2	1		transmembrane protein 120A	transmembrane protein 120A	NM_172541	NM_172541
98136	Zan	-	292	Zan	-	chr5	137918000		---	3.34		0	2	1		zonadhesin	zonadhesin	NM_011741	NM_011741
-208	Zan	-	5747	Epo	-	chr5	137918500		---	3.34		0	2	1		zonadhesin	erythropoietin	NM_011741	NM_011741
-2208	Zan	-	3747	Epo	-	chr5	137920500		---	2.945		0	2	1		zonadhesin	erythropoietin	NM_011741	NM_011741
-2708	Zan	-	3247	Epo	-	chr5	137921000		---	2.945		0	2	1		zonadhesin	erythropoietin	NM_011741	NM_011741
-382	Zfp316	-	30750	E130309D02Rik	-	chr5	144032000		---	3.065		0	2	1		zinc finger protein 316	RIKEN cDNA E130309D02 gene	NM_017467	NM_017467
-882	Zfp316	-	30250	E130309D02Rik	-	chr5	144032500		---	3.065		0	2	1		zinc finger protein 316	RIKEN cDNA E130309D02 gene	NM_017467	NM_017467
27283	Tecpr1	-	947	Tecpr1	-	chr5	144983500		---	2.84		0	2	1		tectonin beta-propeller repeat containing 1	tectonin beta-propeller repeat containing 1	NM_027410	NM_027410
27783	Tecpr1	-	447	Tecpr1	-	chr5	144984000		---	2.84		0	2	1		tectonin beta-propeller repeat containing 1	tectonin beta-propeller repeat containing 1	NM_027410	NM_027410
24968	Cyp3a41b,Cyp3a41a	-	1099	Cyp3a41b,Cyp3a41a	-	chr5	146344500		---	3.095		0	2	1		cytochrome P450, family 3, subfamily a, polypeptide 41B	cytochrome P450, family 3, subfamily a, polypeptide 41B	NM_001105159,NM_017396	NM_001105159,NM_017396
25468	Cyp3a41b,Cyp3a41a	-	599	Cyp3a41b,Cyp3a41a	-	chr5	146345000		---	3.095		0	2	1		cytochrome P450, family 3, subfamily a, polypeptide 41B	cytochrome P450, family 3, subfamily a, polypeptide 41B	NM_001105159,NM_017396	NM_001105159,NM_017396
24877	Cyp3a41a	-	1212	Cyp3a41a	-	chr5	146530500		---	3.025		0	2	1		cytochrome P450, family 3, subfamily a, polypeptide 41A	cytochrome P450, family 3, subfamily a, polypeptide 41A	NM_017396	NM_017396
25377	Cyp3a41a	-	712	Cyp3a41a	-	chr5	146531000		---	3.025		0	2	1		cytochrome P450, family 3, subfamily a, polypeptide 41A	cytochrome P450, family 3, subfamily a, polypeptide 41A	NM_017396	NM_017396
30942	Cyp3a44	-	950	Cyp3a44	-	chr5	146616500		---	2.575		0	2	1		cytochrome P450, family 3, subfamily a, polypeptide 44	cytochrome P450, family 3, subfamily a, polypeptide 44	NM_177380	NM_177380
152296	Stard13	-	269	Stard13	-	chr5	151992500		---	2.98		0	2	1		StAR-related lipid transfer (START) domain containing 13	StAR-related lipid transfer (START) domain containing 13	NM_146258	NM_146258
32877	Pon2	-	873	Pon2	-	chr6	5247500		---	2.63		0	2	1		paraoxonase 2	paraoxonase 2	NM_183308	NM_183308
41455	Dlx6os1	-	7533	Dlx6os1	-	chr6	6812000		---	2.29		0	2	1		Dlx6 opposite strand transcript 1	Dlx6 opposite strand transcript 1	NR_015388	NR_015388
-1695	Rnf133	-	317160	Tas2r118	-	chr6	23602000		---	2.595		0	2	1		ring finger protein 133	taste receptor, type 2, member 118	NM_198251	NM_198251
-20	Gpr37	-	53734	Pot1a	-	chr6	25640000		---	3.115		0	2	1		G protein-coupled receptor 37	protection of telomeres 1A	NM_010338	NM_010338
-520	Gpr37	-	53234	Pot1a	-	chr6	25640500		---	3.115		0	2	1		G protein-coupled receptor 37	protection of telomeres 1A	NM_010338	NM_010338
-2274	Pot1a	-	1463620	Grm8	-	chr6	25761500		---	2.385		0	2	1		protection of telomeres 1A	glutamate receptor, metabotropic 8	NM_133931	NM_133931
-2774	Pot1a	-	1463120	Grm8	-	chr6	25762000		---	2.385		0	2	1		protection of telomeres 1A	glutamate receptor, metabotropic 8	NM_133931	NM_133931
-631	Grm8	-	104930	Zfp800	-	chr6	28085000		---	3.195		0	2	1		glutamate receptor, metabotropic 8	zinc finger protein 800	NM_008174	NM_008174
-1131	Grm8	-	104430	Zfp800	-	chr6	28085500		---	3.195		0	2	1		glutamate receptor, metabotropic 8	zinc finger protein 800	NM_008174	NM_008174
-1631	Grm8	-	103930	Zfp800	-	chr6	28086000		---	3.195		0	2	1		glutamate receptor, metabotropic 8	zinc finger protein 800	NM_008174	NM_008174
68174	Tnpo3	-	607	Tnpo3	-	chr6	29559000		---	2.705		0	2	1		transportin 3	transportin 3	NM_177296	NM_177296
68674	Tnpo3	-	107	Tnpo3	-	chr6	29559500		---	2.705		0	2	1		transportin 3	transportin 3	NM_177296	NM_177296
-2001	2010107G12Rik	-	65175	Cnot4	-	chr6	34930000		---	2.595		0	2	1		RIKEN cDNA 2010107G12 gene	CCR4-NOT transcription complex, subunit 4	NM_001025573	NM_001025573
-874	Slc13a4	-	3745	Fam180a	-	chr6	35259000		---	3.17		0	2	1		solute carrier family 13 (sodium/sulfate symporters), member 4	family with sequence similarity 180, member A	NM_172892	NM_172892
-1374	Slc13a4	-	3245	Fam180a	-	chr6	35259500		---	3.17		0	2	1		solute carrier family 13 (sodium/sulfate symporters), member 4	family with sequence similarity 180, member A	NM_172892	NM_172892
-4	Svopl	-	1482	Atp6v0a4	-	chr6	37997000		---	3.285		0	2	1		SV2 related protein homolog (rat)-like	ATPase, H+ transporting, lysosomal V0 subunit A4	NM_177200	NM_177200
-504	Svopl	-	982	Atp6v0a4	-	chr6	37997500		---	3.285		0	2	1		SV2 related protein homolog (rat)-like	ATPase, H+ transporting, lysosomal V0 subunit A4	NM_177200	NM_177200
138592	Hipk2	-	723	Hipk2	-	chr6	38786500		---	2.73		0	2	1		homeodomain interacting protein kinase 2	homeodomain interacting protein kinase 2	NM_001136065	NM_001136065
4178	Prss37	-	507	Prss37	-	chr6	40469000		---	2.355		0	2	1		protease, serine, 37	protease, serine, 37	NM_026317	NM_026317
-1993	Prss37	-	22534	Olfr461	-	chr6	40471500		---	2.92		0	2	1		protease, serine, 37	olfactory receptor 461	NM_026317	NM_026317
-2493	Prss37	-	22034	Olfr461	-	chr6	40472000		---	2.92		0	2	1		protease, serine, 37	olfactory receptor 461	NM_026317	NM_026317
10104	Clec5a	-	804	Clec5a	-	chr6	40535000		---	2.435		0	2	1		C-type lectin domain family 5, member a	C-type lectin domain family 5, member a	NM_001038604,NM_021364	NM_001038604,NM_021364
-2191	Tas2r138	-	263292	Moxd2	-	chr6	40565500		---	2.995		0	2	1		taste receptor, type 2, member 138	monooxygenase, DBH-like 2	NM_001001451	NM_001001451
-2691	Tas2r138	-	262792	Moxd2	-	chr6	40566000		---	2.995		0	2	1		taste receptor, type 2, member 138	monooxygenase, DBH-like 2	NM_001001451	NM_001001451
-2507	Moxd2	-	5260	BC048599	-	chr6	40840000		---	2.805		0	2	1		monooxygenase, DBH-like 2	cDNA sequence BC048599	NM_139296	NM_139296
-114	BC048599	-	19958	1700074P13Rik	-	chr6	40850500		---	2.55		0	2	1		cDNA sequence BC048599	RIKEN cDNA 1700074P13 gene	NM_175020	NM_175020
2770	Try5	-	709	Try5	-	chr6	41264000		---	2.38		0	2	1		trypsin 5	trypsin 5	NM_001003405	NM_001003405
17672	Kel	-	324	Kel	-	chr6	41654000		---	2.95		0	2	1		Kell blood group	Kell blood group	NM_032540	NM_032540
21959	Fam115c	-	40	Fam115c	-	chr6	42595000		---	2.55		0	2	1		family with sequence similarity 115, member C	family with sequence similarity 115, member C	NM_146174	NM_146174
-2452	Skap2	-	140365	Hoxa1	-	chr6	51965000		---	2.91		0	2	1		src family associated phosphoprotein 2	homeobox A1	NM_018773	NM_018773
-2952	Skap2	-	139865	Hoxa1	-	chr6	51965500		---	2.91		0	2	1		src family associated phosphoprotein 2	homeobox A1	NM_018773	NM_018773
-1170	Hoxa2	-	3060	Hoxa3	-	chr6	52116000		---	2.51		0	2	1		homeobox A2	homeobox A3	NM_010451	NM_010451
-2670	Hoxa2	-	1560	Hoxa3	-	chr6	52117500		---	2.505		0	2	1		homeobox A2	homeobox A3	NM_010451	NM_010451
-798	Hoxa4	-	9252	Hoxa5	-	chr6	52142500		---	3.625		0	2	1		homeobox A4	homeobox A5	NM_008265	NM_008265
-1298	Hoxa4	-	8752	Hoxa5	-	chr6	52143000		---	3.625		0	2	1		homeobox A4	homeobox A5	NM_008265	NM_008265
-2298	Hoxa4	-	7752	Hoxa5	-	chr6	52144000		---	3.795		0	2	1		homeobox A4	homeobox A5	NM_008265	NM_008265
748	Hoxa5	-	2086	Hoxa5	-	chr6	52152500		---	3.175		0	2	1		homeobox A5	homeobox A5	NM_010453	NM_010453
896	Hoxa11	-	2766	Hoxa11	-	chr6	52193000		---	2.325		0	2	1		homeobox A11	homeobox A11	NM_010450	NM_010450
1396	Hoxa11	-	2266	Hoxa11	-	chr6	52193500		---	2.325		0	2	1		homeobox A11	homeobox A11	NM_010450	NM_010450
14402	Fkbp14	-	1122	Fkbp14	-	chr6	54542000		---	4.215		0	2	1		FK506 binding protein 14	FK506 binding protein 14	NM_153573	NM_153573
14902	Fkbp14	-	622	Fkbp14	-	chr6	54542500		---	4.215		0	2	1		FK506 binding protein 14	FK506 binding protein 14	NM_153573	NM_153573
15402	Fkbp14	-	122	Fkbp14	-	chr6	54543000		---	4.215		0	2	1		FK506 binding protein 14	FK506 binding protein 14	NM_153573	NM_153573
28505	Ppm1k	-	420	Ppm1k	-	chr6	57485000		---	2.975		0	2	1		protein phosphatase 1K (PP2C domain containing)	protein phosphatase 1K (PP2C domain containing)	NM_175523	NM_175523
824	Vmn1r26	-	196	Vmn1r26	-	chr6	57959000		---	2.355		0	2	1		vomeronasal 1 receptor 26	vomeronasal 1 receptor 26	NM_134172	NM_134172
-304	Vmn1r26	-	205599	Vmn1r27	-	chr6	57959500		---	2.355		0	2	1		vomeronasal 1 receptor 26	vomeronasal 1 receptor 27	NM_134172	NM_134172
-807	4930515G16Rik	-	1760176	Rprl1	-	chr6	67516500		---	2.365		0	2	1		myc induced nuclear antigen pseudogene	ribonuclease P RNA-like 1	NR_003100	NR_003100
48980	Hk2	-	448	Hk2	-	chr6	82724000		---	2.955		0	2	1		hexokinase 2	hexokinase 2	NM_013820	NM_013820
3296	Wdr54	-	373	Wdr54	-	chr6	83106000		---	2.875		0	2	1		WD repeat domain 54	WD repeat domain 54	NM_023790	NM_023790
-1612	Dguok	-	4402	Actg2	-	chr6	83458500		---	2.99		0	2	1		deoxyguanosine kinase	actin, gamma 2, smooth muscle, enteric	NM_013764	NM_013764
-2612	Dguok	-	3402	Actg2	-	chr6	83459500		---	2.99		0	2	1		deoxyguanosine kinase	actin, gamma 2, smooth muscle, enteric	NM_013764	NM_013764
-1890	Clec4f	-	13208	Cd207	-	chr6	83608000		---	2.83		0	2	1		C-type lectin domain family 4, member f	CD207 antigen	NM_016751	NM_016751
-412	Gm5878	-	7173	Spr	-	chr6	85076500		---	2.345		0	2	1		predicted gene 5878	sepiapterin reductase	NM_001034902	NM_001034902
-912	Gm5878	-	6673	Spr	-	chr6	85077000		---	2.345		0	2	1		predicted gene 5878	sepiapterin reductase	NM_001034902	NM_001034902
1376	Cml3	-	474	Cml3	-	chr6	85712000		---	2.6		0	2	1		camello-like 3	camello-like 3	NM_053097,NM_001037842	NM_053097,NM_001037842
-26	Cml3	-	54713	Cml5	-	chr6	85712500		---	2.6		0	2	1		camello-like 3	camello-like 5	NM_053097,NM_001037842	NM_053097,NM_001037842
4352	Cml1	-	1171	Cml1	-	chr6	85864500		---	3.275		0	2	1		camello-like 1	camello-like 1	NM_023160	NM_023160
4854	Gkn1	-	409	Gkn1	-	chr6	87300500		---	2.415		0	2	1		gastrokine 1	gastrokine 1	NM_025466	NM_025466
13072	Rab7	-	184	Rab7	-	chr6	87963500		---	2.53		0	2	1		RAB7, member RAS oncogene family	RAB7, member RAS oncogene family	NM_009005	NM_009005
-2477	Iqsec1	-	294060	Nup210	-	chr6	90669000		---	2.625		0	2	1		IQ motif and Sec7 domain 1	nucleoporin 210	NM_001134383,NM_001134384	NM_001134383,NM_001134384
-2977	Iqsec1	-	293560	Nup210	-	chr6	90669500		---	2.625		0	2	1		IQ motif and Sec7 domain 1	nucleoporin 210	NM_001134383,NM_001134384	NM_001134383,NM_001134384
6231	Chchd4	-	2917	Chchd4	-	chr6	91420500		---	3.11		0	2	1		coiled-coil-helix-coiled-coil-helix domain containing 4	coiled-coil-helix-coiled-coil-helix domain containing 4	NM_133928	NM_133928
6731	Chchd4	-	2417	Chchd4	-	chr6	91421000		---	3.11		0	2	1		coiled-coil-helix-coiled-coil-helix domain containing 4	coiled-coil-helix-coiled-coil-helix domain containing 4	NM_133928	NM_133928
-53614	Prickle2	-	237692	Adamts9	-	chr6	92485000		---	2.53		0	2	1		prickle homolog 2 (Drosophila)	a disintegrin-like and metallopeptidase (reprolysin type) with thrombospondin type 1 motif, 9	NM_001134460,NM_001134459,NM_001134461,NM_001081146	NM_001134460,NM_001134459,NM_001134461,NM_001081146
-1882	Tmf1	-	2809	Uba3	-	chr6	97131000		---	2.38		0	2	1		TATA element modulatory factor 1	ubiquitin-like modifier activating enzyme 3	NM_001081111	NM_001081111
11955	Sec13	-	675	Sec13	-	chr6	113690000		---	2.415		0	2	1		SEC13 homolog (S. cerevisiae)	SEC13 homolog (S. cerevisiae)	NM_024206	NM_024206
-825	Sec13	-	4161	Atp2b2	-	chr6	113691500		---	3.26		0	2	1		SEC13 homolog (S. cerevisiae)	ATPase, Ca++ transporting, plasma membrane 2	NM_024206	NM_024206
-1325	Sec13	-	3661	Atp2b2	-	chr6	113692000		---	3.26		0	2	1		SEC13 homolog (S. cerevisiae)	ATPase, Ca++ transporting, plasma membrane 2	NM_024206	NM_024206
-2325	Sec13	-	2661	Atp2b2	-	chr6	113693000		---	2.29		0	2	1		SEC13 homolog (S. cerevisiae)	ATPase, Ca++ transporting, plasma membrane 2	NM_024206	NM_024206
-2825	Sec13	-	2161	Atp2b2	-	chr6	113693500		---	2.29		0	2	1		SEC13 homolog (S. cerevisiae)	ATPase, Ca++ transporting, plasma membrane 2	NM_024206	NM_024206
-1038	Olfr215	-	40033	Zfp422	-	chr6	116534000		---	2.89		0	2	1		olfactory receptor 215	zinc finger protein 422	NM_146446	NM_146446
58919	Ankrd26	-	774	Ankrd26	-	chr6	118511500		---	2.705		0	2	1		ankyrin repeat domain 26	ankyrin repeat domain 26	NM_001081112	NM_001081112
116	Wnk1	-	1186	Wnk1	-	chr6	119912500		---	2.6		0	2	1		WNK lysine deficient protein kinase 1	WNK lysine deficient protein kinase 1	NM_001037155	NM_001037155
616	Wnk1	-	686	Wnk1	-	chr6	119913000		---	2.6		0	2	1		WNK lysine deficient protein kinase 1	WNK lysine deficient protein kinase 1	NM_001037155	NM_001037155
-1467	Phc1	-	115126	Rimklb	-	chr6	122288500		---	2.435		0	2	1		polyhomeotic-like 1 (Drosophila)	ribosomal modification protein rimK-like family member B	NM_001042623,NM_007905	NM_001042623,NM_007905
-1967	Phc1	-	114626	Rimklb	-	chr6	122289000		---	2.435		0	2	1		polyhomeotic-like 1 (Drosophila)	ribosomal modification protein rimK-like family member B	NM_001042623,NM_007905	NM_001042623,NM_007905
33716	Clstn3	-	242	Clstn3	-	chr6	124414500		---	2.71		0	2	1		calsyntenin 3	calsyntenin 3	NM_153508	NM_153508
-2561	Ntf3	-	365068	Kcna5	-	chr6	126117500		---	2.39		0	2	1		neurotrophin 3	potassium voltage-gated channel, shaker-related subfamily, member 5	NM_008742	NM_008742
26028	Ndufa9	-	1143	Ndufa9	-	chr6	126798000		---	4.245		0	2	1		NADH dehydrogenase (ubiquinone) 1 alpha subcomplex, 9	NADH dehydrogenase (ubiquinone) 1 alpha subcomplex, 9	NM_025358	NM_025358
-475	Tas2r121	-	9516	Tas2r122	-	chr6	132651500		---	2.515		0	2	1		taste receptor, type 2, member 121	taste receptor, type 2, member 122	NM_207024	NM_207024
-1975	Tas2r121	-	8016	Tas2r122	-	chr6	132653000		---	2.695		0	2	1		taste receptor, type 2, member 121	taste receptor, type 2, member 122	NM_207024	NM_207024
804	Tas2r136	-	180	Tas2r136	-	chr6	132728000		---	2.96		0	2	1		taste receptor, type 2, member 136	taste receptor, type 2, member 136	NM_181276	NM_181276
-17	Tas2r109	-	73872	Tas2r140	-	chr6	132931000		---	2.57		0	2	1		taste receptor, type 2, member 109	taste receptor, type 2, member 140	NM_207017	NM_207017
323	Gpr19	-	18239	Gpr19	-	chr6	134819500		---	2.565		0	2	1		G protein-coupled receptor 19	G protein-coupled receptor 19	NM_008157	NM_008157
13324	Wbp11	-	1149	Wbp11	-	chr6	136775500		---	2.365		0	2	1		WW domain binding protein 11	WW domain binding protein 11	NM_021714	NM_021714
887	Igbp1b	-	465	Igbp1b	-	chr6	138606500		---	2.41		0	2	1		immunoglobulin (CD79A) binding protein 1b	immunoglobulin (CD79A) binding protein 1b	NM_015777	NM_015777
50258	Plcz1	-	1438	Plcz1	-	chr6	139988500		---	2.49		0	2	1		phospholipase C, zeta 1	phospholipase C, zeta 1	NM_054066	NM_054066
-808	Slco1a4	-	50873	Slco1a1	-	chr6	141805500		---	2.79		0	2	1		solute carrier organic anion transporter family, member 1a4	solute carrier organic anion transporter family, member 1a1	NM_030687	NM_030687
-537	Ldhb	-	56458	Kcnj8	-	chr6	142457000		---	2.855		0	2	1		lactate dehydrogenase B	potassium inwardly-rectifying channel, subfamily J, member 8	NM_008492	NM_008492
17700	Gm766	-	986	Gm766	-	chr6	142752000		---	3.19		0	2	1		predicted gene 766	predicted gene 766	NM_001145390	NM_001145390
-14	Gm766	-	17060	St8sia1	-	chr6	142753000		---	3.315		0	2	1		predicted gene 766	ST8 alpha-N-acetyl-neuraminide alpha-2,8-sialyltransferase 1	NM_001145390	NM_001145390
35050	Casc1	-	921	Casc1	-	chr6	145158500		---	3.02		0	2	1		cancer susceptibility candidate 1	cancer susceptibility candidate 1	NM_177222	NM_177222
-104	Ergic2	-	19951	Tmtc1	-	chr6	148161000		---	2.535		0	2	1		ERGIC and golgi 2	transmembrane and tetratricopeptide repeat containing 1	NM_026355	NM_026355
-604	Ergic2	-	19451	Tmtc1	-	chr6	148161500		---	2.535		0	2	1		ERGIC and golgi 2	transmembrane and tetratricopeptide repeat containing 1	NM_026355	NM_026355
-2104	Ergic2	-	17951	Tmtc1	-	chr6	148163000		---	2.3		0	2	1		ERGIC and golgi 2	transmembrane and tetratricopeptide repeat containing 1	NM_026355	NM_026355
30402	Amn1	-	734	Amn1	-	chr6	149136500		---	2.865		0	2	1		antagonist of mitotic exit network 1 homolog (S. cerevisiae)	antagonist of mitotic exit network 1 homolog (S. cerevisiae)	NM_001113424	NM_001113424
30902	Amn1	-	234	Amn1	-	chr6	149137000		---	2.865		0	2	1		antagonist of mitotic exit network 1 homolog (S. cerevisiae)	antagonist of mitotic exit network 1 homolog (S. cerevisiae)	NM_001113424	NM_001113424
4792	Leng1	-	942	Leng1	-	chr7	3616500		---	2.41		0	2	1		leukocyte receptor cluster (LRC) member 1	leukocyte receptor cluster (LRC) member 1	NM_027203	NM_027203
-218	Ppp1r12c	-	2764	Tnnt1	-	chr7	4453500		---	2.585		0	2	1		protein phosphatase 1, regulatory (inhibitor) subunit 12C	troponin T1, skeletal, slow	NM_029834	NM_029834
-2065	Olfr1348	-	10184	Olfr1349	-	chr7	6457000		---	2.285		0	2	1		olfactory receptor 1348	olfactory receptor 1349	NM_146913	NM_146913
-33461	Vmn2r29	-	1526	Clcn4-2	-	chr7	7233500		---	2.91		0	2	1		vomeronasal 2, receptor 29	chloride channel 4-2	NM_001113468	NM_001113468
7928	Zik1	-	230	Zik1	-	chr7	11080500		---	2.485		0	2	1		zinc finger protein interacting with K protein 1	zinc finger protein interacting with K protein 1	NM_009577	NM_009577
-1046	Vmn2r56	-	69626	Zfp329	-	chr7	13319500		---	2.71		0	2	1		vomeronasal 2, receptor 56	zinc finger protein 329	NM_001104648	NM_001104648
-1546	Vmn2r56	-	69126	Zfp329	-	chr7	13320000		---	2.71		0	2	1		vomeronasal 2, receptor 56	zinc finger protein 329	NM_001104648	NM_001104648
14874	Zfp329	-	209	Zfp329	-	chr7	13404000		---	2.295		0	2	1		zinc finger protein 329	zinc finger protein 329	NM_026046	NM_026046
24988	Pvrl2	-	422	Pvrl2	-	chr7	20334500		---	3.11		0	2	1		poliovirus receptor-related 2	poliovirus receptor-related 2	NM_001159724	NM_001159724
-119	Bcam	-	9066	Cblc	-	chr7	20356000		---	2.875		0	2	1		basal cell adhesion molecule	Casitas B-lineage lymphoma c	NM_020486	NM_020486
-2691	Gm4763	-	17001	Cd177	-	chr7	25512000		---	2.22		0	2	1		predicted gene 4763	CD177 antigen	NM_177593	NM_177593
16142	Dedd2	-	878	Dedd2	-	chr7	26004000		---	3.495		0	2	1		death effector domain-containing DNA binding protein 2	death effector domain-containing DNA binding protein 2	NM_207677	NM_207677
28130	Bckdha	-	780	Bckdha	-	chr7	26443000		---	2.81		0	2	1		branched chain ketoacid dehydrogenase E1, alpha polypeptide	branched chain ketoacid dehydrogenase E1, alpha polypeptide	NM_007533	NM_007533
7927	Dll3	-	304	Dll3	-	chr7	29086500		---	2.385		0	2	1		delta-like 3 (Drosophila)	delta-like 3 (Drosophila)	NM_007866	NM_007866
8231	Nfkbib	-	43	Nfkbib	-	chr7	29551500		---	3.04		0	2	1		nuclear factor of kappa light polypeptide gene enhancer in B-cells inhibitor, beta	nuclear factor of kappa light polypeptide gene enhancer in B-cells inhibitor, beta	NM_010908	NM_010908
3041	Lin37	-	1165	Lin37	-	chr7	31343500		---	2.66		0	2	1		lin-37 homolog (C. elegans)	lin-37 homolog (C. elegans)	NM_029377	NM_029377
1613	Hamp	-	36	Hamp	-	chr7	31729000		---	2.515		0	2	1		hepcidin antimicrobial peptide	hepcidin antimicrobial peptide	NM_032541	NM_032541
8759	Fxyd5	-	337	Fxyd5	-	chr7	31826500		---	3.19		0	2	1		FXYD domain-containing ion transport regulator 5	FXYD domain-containing ion transport regulator 5	NM_001111073,NM_008761	NM_001111073,NM_008761
-1372	4931406P16Rik	-	57738	Lsm14a	-	chr7	35072000		---	2.5		0	2	1		RIKEN cDNA 4931406P16 gene	LSM14 homolog A (SCD6, S. cerevisiae)	NM_172741	NM_172741
-1133	Pop4	-	245657	Gm5591	-	chr7	39057500		---	2.63		0	2	1		processing of precursor 4, ribonuclease P/MRP family, (S. cerevisiae)	predicted gene 5591	NM_025390	NM_025390
9843	Gm5591	-	212	Gm5591	-	chr7	39313000		---	2.92		0	2	1		predicted gene 5591	predicted gene 5591	NM_001013810	NM_001013810
-288	Gm5591	-	7198493	Gm16387	-	chr7	39313500		---	2.92		0	2	1		predicted gene 5591	predicted gene 16387	NM_001013810	NM_001013810
18843	AI987944	-	630	AI987944	-	chr7	48648000		---	2.89		0	2	1		expressed sequence AI987944	expressed sequence AI987944	NM_183167	NM_183167
20257	AW146154	-	760	AW146154	-	chr7	48754500		---	2.375		0	2	1		expressed sequence AW146154	expressed sequence AW146154	NM_001033530	NM_001033530
20757	AW146154	-	260	AW146154	-	chr7	48755000		---	2.4		0	2	1		expressed sequence AW146154	expressed sequence AW146154	NM_001033530	NM_001033530
-460	Vmn2r58	-	138661	Vmn2r59	-	chr7	49128500		---	2.81		0	2	1		vomeronasal 2, receptor 58	vomeronasal 2, receptor 59	NM_001105055	NM_001105055
-960	Vmn2r58	-	138161	Vmn2r59	-	chr7	49129000		---	2.81		0	2	1		vomeronasal 2, receptor 58	vomeronasal 2, receptor 59	NM_001105055	NM_001105055
5406	Bcl2l12	-	949	Bcl2l12	-	chr7	52252000		---	2.45		0	2	1		BCL2-like 12 (proline rich)	BCL2-like 12 (proline rich)	NM_029410	NM_029410
3211	Ppp1r15a	-	83	Ppp1r15a	-	chr7	52781500		---	2.615		0	2	1		protein phosphatase 1, regulatory (inhibitor) subunit 15A	protein phosphatase 1, regulatory (inhibitor) subunit 15A	NM_008654	NM_008654
5408	Grwd1	-	159	Grwd1	-	chr7	53086000		---	2.785		0	2	1		glutamate-rich WD repeat containing 1	glutamate-rich WD repeat containing 1	NM_153419	NM_153419
-2259	Mrgpra3	-	377163	Mrgpra4	-	chr7	54859000		---	2.71		0	2	1		MAS-related GPR, member A3	MAS-related GPR, member A4	NM_153067	NM_153067
11018	Mrgprb1	-	1212	Mrgprb1	-	chr7	55710500		---	3.38		0	2	1		MAS-related GPR, member B1	MAS-related GPR, member B1	NM_205810	NM_205810
11518	Mrgprb1	-	712	Mrgprb1	-	chr7	55711000		---	3.38		0	2	1		MAS-related GPR, member B1	MAS-related GPR, member B1	NM_205810	NM_205810
12018	Mrgprb1	-	212	Mrgprb1	-	chr7	55711500		---	3.38		0	2	1		MAS-related GPR, member B1	MAS-related GPR, member B1	NM_205810	NM_205810
-288	Mrgprb1	-	21988	Mrgprx2	-	chr7	55712000		---	3.38		0	2	1		MAS-related GPR, member B1	MAS-related GPR, member X2	NM_205810	NM_205810
20512	Mrgprx2	-	140	Mrgprx2	-	chr7	55754500		---	2.6		0	2	1		MAS-related GPR, member X2	MAS-related GPR, member X2	NM_001034868	NM_001034868
-44	Mrgprb2	-	84732	Mrgprb3	-	chr7	55813500		---	2.39		0	2	1		MAS-related GPR, member B2	MAS-related GPR, member B3	NM_175531	NM_175531
-834	Slco3a1	-	559280	Sv2b	-	chr7	81700500		---	3.995		0	2	1		solute carrier organic anion transporter family, member 3a1	synaptic vesicle glycoprotein 2 b	NM_023908	NM_023908
193220	Sv2b	-	272	Sv2b	-	chr7	82453000		---	2.155		0	2	1		synaptic vesicle glycoprotein 2 b	synaptic vesicle glycoprotein 2 b	NM_001109753,NM_153579	NM_001109753,NM_153579
-1988	Man2a2	-	4643	Fes	-	chr7	87518000		---	2.91		0	2	1		mannosidase 2, alpha 2	feline sarcoma oncogene	NM_172903	NM_172903
79122	Blm	-	884	Blm	-	chr7	87679000		---	2.27		0	2	1		Bloom syndrome, RecQ helicase-like	Bloom syndrome, RecQ helicase-like	NM_007550,NM_001042527	NM_007550,NM_001042527
-880	Rps17	-	1328	Cpeb1	-	chr7	88491000		---	3.85		0	2	1		ribosomal protein S17	cytoplasmic polyadenylation element binding protein 1	NM_009092	NM_009092
-1380	Rps17	-	828	Cpeb1	-	chr7	88491500		---	3.85		0	2	1		ribosomal protein S17	cytoplasmic polyadenylation element binding protein 1	NM_009092	NM_009092
18872	1700026D08Rik	-	336	1700026D08Rik	-	chr7	90943000		---	2.455		0	2	1		RIKEN cDNA 1700026D08 gene	RIKEN cDNA 1700026D08 gene	NM_029335	NM_029335
23322	Vmn2r65	-	519	Vmn2r65	-	chr7	92112000		---	2.41		0	2	1		vomeronasal 2, receptor 65	vomeronasal 2, receptor 65	NM_001105180	NM_001105180
23822	Vmn2r65	-	19	Vmn2r65	-	chr7	92112500		---	2.47		0	2	1		vomeronasal 2, receptor 65	vomeronasal 2, receptor 65	NM_001105180	NM_001105180
-2008	Vmn2r74	-	184551	Vmn2r75	-	chr7	93112000		---	2.635		0	2	1		vomeronasal 2, receptor 74	vomeronasal 2, receptor 75	NM_001105187	NM_001105187
-2508	Vmn2r74	-	184051	Vmn2r75	-	chr7	93112500		---	2.635		0	2	1		vomeronasal 2, receptor 74	vomeronasal 2, receptor 75	NM_001105187	NM_001105187
-203	Olfr310	-	36194	Olfr309	-	chr7	93418500		---	2.535		0	2	1		olfactory receptor 310	olfactory receptor 309	NM_001011520	NM_001011520
-2282	Tmem126a	-	9338	Tmem126b	-	chr7	97608000		---	2.455		0	2	1		transmembrane protein 126A	transmembrane protein 126B	NM_025460	NM_025460
52808	Ankrd42	-	152	Ankrd42	-	chr7	99785500		---	2.315		0	2	1		ankyrin repeat domain 42	ankyrin repeat domain 42	NM_028665	NM_028665
-2346	Uvrag	-	10172	Dgat2	-	chr7	106292000		---	2.605		0	2	1		UV radiation resistance associated gene	diacylglycerol O-acyltransferase 2	NM_178635	NM_178635
-1073	Neu3	-	8078	Spcs2	-	chr7	106978000		---	2.93		0	2	1		neuraminidase 3	signal peptidase complex subunit 2 homolog (S. cerevisiae)	NM_016720	NM_016720
-1998	Olfr559	-	14244	Olfr78	-	chr7	109875000		---	2.89		0	2	1		olfactory receptor 559	olfactory receptor 78	NM_147112	NM_147112
-2498	Olfr559	-	13744	Olfr78	-	chr7	109875500		---	2.89		0	2	1		olfactory receptor 559	olfactory receptor 78	NM_147112	NM_147112
-1135	Olfr620	-	25698	Olfr622	-	chr7	110762000		---	2.76		0	2	1		olfactory receptor 620	olfactory receptor 622	NM_146812	NM_146812
-848	Olfr622	-	19308	Olfr623	-	chr7	110789500		---	3.72		0	2	1		olfactory receptor 622	olfactory receptor 623	NM_147083	NM_147083
-643	Olfr68	-	8225	Olfr67	-	chr7	110927500		---	2.72		0	2	1		olfactory receptor 68	olfactory receptor 67	NM_013620	NM_013620
849	Hbb-bh1	-	676	Hbb-bh1	-	chr7	110991000		---	2.505		0	2	1		hemoglobin Z, beta-like embryonic chain	hemoglobin Z, beta-like embryonic chain	NM_008219	NM_008219
1349	Hbb-bh1	-	176	Hbb-bh1	-	chr7	110991500		---	2.505		0	2	1		hemoglobin Z, beta-like embryonic chain	hemoglobin Z, beta-like embryonic chain	NM_008219	NM_008219
-779	Hbb-y	-	27319	Olfr66	-	chr7	111002500		---	2.6		0	2	1		hemoglobin Y, beta-like embryonic chain	olfactory receptor 66	NM_008221	NM_008221
-2779	Hbb-y	-	25319	Olfr66	-	chr7	111004500		---	2.77		0	2	1		hemoglobin Y, beta-like embryonic chain	olfactory receptor 66	NM_008221	NM_008221
11474	E030002O03Rik	-	330	E030002O03Rik	-	chr7	111313000		---	2.365		0	2	1		RIKEN cDNA E030002O03 gene	RIKEN cDNA E030002O03 gene	NM_172905	NM_172905
-170	E030002O03Rik	-	14469	Olfr648	-	chr7	111313500		---	2.365		0	2	1		RIKEN cDNA E030002O03 gene	olfactory receptor 648	NM_172905	NM_172905
-1670	E030002O03Rik	-	12969	Olfr648	-	chr7	111315000		---	2.97		0	2	1		RIKEN cDNA E030002O03 gene	olfactory receptor 648	NM_172905	NM_172905
-2170	E030002O03Rik	-	12469	Olfr648	-	chr7	111315500		---	2.97		0	2	1		RIKEN cDNA E030002O03 gene	olfactory receptor 648	NM_172905	NM_172905
-1137	9230105E10Rik	-	911	A530023O14Rik	-	chr7	111503000		---	2.8		0	2	1		RIKEN cDNA 9230105E10 gene	RIKEN cDNA A530023O14 gene	NM_175677,NM_001146007	NM_175677,NM_001146007
55461	Trim30	-	707	Trim30	-	chr7	111613000		---	2.835		0	2	1		tripartite motif-containing 30	tripartite motif-containing 30	NM_009099	NM_009099
-860	Olfr666	-	21827	Olfr667	-	chr7	112043000		---	2.73		0	2	1		olfactory receptor 666	olfactory receptor 667	NM_147096	NM_147096
-1584	Olfr672	-	25538	Olfr675	-	chr7	112147000		---	2.605		0	2	1		olfactory receptor 672	olfactory receptor 675	NM_146760	NM_146760
-2084	Olfr672	-	25038	Olfr675	-	chr7	112147500		---	2.605		0	2	1		olfactory receptor 672	olfactory receptor 675	NM_146760	NM_146760
-677	Olfr683	-	11755	Olfr684	-	chr7	112293500		---	2.655		0	2	1		olfactory receptor 683	olfactory receptor 684	NM_147045	NM_147045
99	Olfr686	-	855	Olfr686	-	chr7	112352000		---	2.78		0	2	1		olfactory receptor 686	olfactory receptor 686	NM_147069	NM_147069
599	Olfr686	-	355	Olfr686	-	chr7	112352500		---	2.78		0	2	1		olfactory receptor 686	olfactory receptor 686	NM_147069	NM_147069
16704	Gm4759	-	586	Gm4759	-	chr7	113584000		---	2.09		0	2	1		GTPase, very large interferon inducible 1 pseudogene	GTPase, very large interferon inducible 1 pseudogene	NR_003967	NR_003967
17204	Gm4759	-	86	Gm4759	-	chr7	113584500		---	2.09		0	2	1		GTPase, very large interferon inducible 1 pseudogene	GTPase, very large interferon inducible 1 pseudogene	NR_003967	NR_003967
-2414	Gm4759	-	234047	Olfr693	-	chr7	113587000		---	2.505		0	2	1		GTPase, very large interferon inducible 1 pseudogene	olfactory receptor 693	NR_003967	NR_003967
-2502	Olfr693	-	7795	Olfr694	-	chr7	113824500		---	2.645		0	2	1		olfactory receptor 693	olfactory receptor 694	NM_146453	NM_146453
-307	Olfr695	-	25992	Olfr697	-	chr7	113858500		---	2.48		0	2	1		olfactory receptor 695	olfactory receptor 697	NM_146598	NM_146598
36	Olfr698	-	900	Olfr698	-	chr7	113896000		---	2.34		0	2	1		olfactory receptor 698	olfactory receptor 698	NM_146602	NM_146602
694	Olfr705	-	257	Olfr705	-	chr7	114017500		---	3.69		0	2	1		olfactory receptor 705	olfactory receptor 705	NM_147032	NM_147032
122	Olfr706	-	829	Olfr706	-	chr7	114029500		---	2.765		0	2	1		olfactory receptor 706	olfactory receptor 706	NM_146353	NM_146353
-671	Olfr706	-	3697	Olfr707	-	chr7	114031000		---	2.945		0	2	1		olfactory receptor 706	olfactory receptor 707	NM_146353	NM_146353
-2052	Olfr6	-	12411	Olfr711	-	chr7	114102500		---	2.38		0	2	1		olfactory receptor 6	olfactory receptor 711	NM_206897	NM_206897
-2312	Olfr492	-	20048	Olfr493	-	chr7	115469500		---	2.43		0	2	1		olfactory receptor 492	olfactory receptor 493	NM_146497	NM_146497
-723	Tmem9b	-	5069	Nrip3	-	chr7	116896500		---	2.26		0	2	1		TMEM9 domain family, member B	nuclear receptor interacting protein 3	NM_020050	NM_020050
-1223	Tmem9b	-	4569	Nrip3	-	chr7	116897000		---	2.26		0	2	1		TMEM9 domain family, member B	nuclear receptor interacting protein 3	NM_020050	NM_020050
-564	Dennd5a	-	11200	Tmem41b	-	chr7	117104500		---	2.75		0	2	1		DENN/MADD domain containing 5A	transmembrane protein 41B	NM_021494	NM_021494
11880	Lyve1	-	467	Lyve1	-	chr7	118006000		---	2.235		0	2	1		lymphatic vessel endothelial hyaluronan receptor 1	lymphatic vessel endothelial hyaluronan receptor 1	NM_053247	NM_053247
-33	Lyve1	-	5280	Mrvi1	-	chr7	118006500		---	2.235		0	2	1		lymphatic vessel endothelial hyaluronan receptor 1	MRV integration site 1	NM_053247	NM_053247
-2033	Lyve1	-	3280	Mrvi1	-	chr7	118008500		---	2.31		0	2	1		lymphatic vessel endothelial hyaluronan receptor 1	MRV integration site 1	NM_053247	NM_053247
-2456	Eif4g2	-	386174	Galntl4	-	chr7	118229000		---	2.69		0	2	1		eukaryotic translation initiation factor 4, gamma 2	UDP-N-acetyl-alpha-D-galactosamine:polypeptide N-acetylgalactosaminyltransferase-like 4	NM_001040131,NM_013507	NM_001040131,NM_013507
-2956	Eif4g2	-	385674	Galntl4	-	chr7	118229500		---	2.69		0	2	1		eukaryotic translation initiation factor 4, gamma 2	UDP-N-acetyl-alpha-D-galactosamine:polypeptide N-acetylgalactosaminyltransferase-like 4	NM_001040131,NM_013507	NM_001040131,NM_013507
-1147	Btbd10	-	15089	Pth	-	chr7	120514000		---	2.795		0	2	1		BTB (POZ) domain containing 10	parathyroid hormone	NM_133700	NM_133700
2196	Calca	-	871	Calca	-	chr7	121779000		---	2.495		0	2	1		calcitonin/calcitonin-related polypeptide, alpha	calcitonin/calcitonin-related polypeptide, alpha	NM_007587	NM_007587
2696	Calca	-	371	Calca	-	chr7	121779500		---	2.495		0	2	1		calcitonin/calcitonin-related polypeptide, alpha	calcitonin/calcitonin-related polypeptide, alpha	NM_007587	NM_007587
2475	Rps13	-	148	Rps13	-	chr7	123477500		---	2.295		0	2	1		ribosomal protein S13	ribosomal protein S13	NM_026533	NM_026533
-1339	Rps15a	-	1413	Arl6ip1	-	chr7	125261000		---	2.415		0	2	1		ribosomal protein S15A	ADP-ribosylation factor-like 6 interacting protein 1	NM_170669	NM_170669
16120	Umod	-	269	Umod	-	chr7	126622500		---	2.915		0	2	1		uromodulin	uromodulin	NM_009470	NM_009470
21347	Zkscan2	-	463	Zkscan2	-	chr7	130643500		---	3.38		0	2	1		zinc finger with KRAB and SCAN domains 2	zinc finger with KRAB and SCAN domains 2	NM_001081329	NM_001081329
-684	Atxn2l	-	42924	Eif3c	-	chr7	133647500		---	2.49		0	2	1		ataxin 2-like	eukaryotic translation initiation factor 3, subunit C	NM_183020	NM_183020
3450	Zfp747	-	64	Zfp747	-	chr7	134519500		---	2.73		0	2	1		zinc finger protein 747	zinc finger protein 747	NM_175560	NM_175560
-1620	Cox6a2	-	26464	9130023H24Rik	-	chr7	135351500		---	2.3		0	2	1		cytochrome c oxidase, subunit VI a, polypeptide 2	RIKEN cDNA 9130023H24 gene	NM_009943	NM_009943
-2178	Fgfr2	-	122507	Ate1	-	chr7	137412500		---	2.055		0	2	1		fibroblast growth factor receptor 2	arginyltransferase 1	NM_010207,NM_201601	NM_010207,NM_201601
-76	Cpxm2	-	81437	Chst15	-	chr7	139346500		---	2.645		0	2	1		carboxypeptidase X 2 (M14 family)	carbohydrate (N-acetylgalactosamine 4-sulfate 6-O) sulfotransferase 15	NM_018867	NM_018867
-1587	Tcerg1l	-	436500	Mapk1ip1	-	chr7	145591000		---	2.105		0	2	1		transcription elongation regulator 1-like	mitogen-activated protein kinase 1 interacting protein 1	NM_183289	NM_183289
-22449	H19	-	50172	Igf2	-	chr7	149786500		---	2.53		0	2	1		H19 fetal liver mRNA	insulin-like growth factor 2	NR_001592	NR_001592
-30949	H19	-	41672	Igf2	-	chr7	149795000		---	2.98		0	2	1		H19 fetal liver mRNA	insulin-like growth factor 2	NR_001592	NR_001592
-750	Tnfrsf26	-	8129	Tnfrsf22	-	chr7	150814500		---	2.835		0	2	1		tumor necrosis factor receptor superfamily, member 26	tumor necrosis factor receptor superfamily, member 22	NM_175649	NM_175649
5528	Cd209e	-	786	Cd209e	-	chr8	3853500		---	2.695		0	2	1		CD209e antigen	CD209e antigen	NM_130905	NM_130905
6028	Cd209e	-	286	Cd209e	-	chr8	3854000		---	2.695		0	2	1		CD209e antigen	CD209e antigen	NM_130905	NM_130905
-1595	Timm44	-	7281	Elavl1	-	chr8	4277500		---	2.52		0	2	1		translocase of inner mitochondrial membrane 44	ELAV (embryonic lethal, abnormal vision, Drosophila)-like 1 (Hu antigen R)	NM_011592	NM_011592
23577	1700016D06Rik	-	250	1700016D06Rik	-	chr8	11678500		---	2.3		0	2	1		RIKEN cDNA 1700016D06 gene	RIKEN cDNA 1700016D06 gene	NM_024271	NM_024271
-384	Defb40	-	7732	Defb37	-	chr8	18978500		---	2.84		0	2	1		defensin beta 40	defensin beta 37	NM_183039	NM_183039
3037	Defb38	-	29	Defb38	-	chr8	19026500		---	3.065		0	2	1		defensin beta 38	defensin beta 38	NM_183036	NM_183036
-1130	Gm6040	-	25035	AY761185	-	chr8	22058500		---	2.66		0	2	1		predicted gene 6040	cDNA sequence AY761185	NM_001025353	NM_001025353
-117	Defb11	-	23284	Defb15	-	chr8	23017000		---	2.81		0	2	1		defensin beta 11	defensin beta 15	NM_139221	NM_139221
91044	Adam5	-	341	Adam5	-	chr8	25934500		---	2.58		0	2	1		a disintegrin and metallopeptidase domain 5	a disintegrin and metallopeptidase domain 5	NM_007401	NM_007401
61882	Plekha2	-	783	Plekha2	-	chr8	26211500		---	2.545		0	2	1		pleckstrin homology domain-containing, family A (phosphoinositide binding specific) member 2	pleckstrin homology domain-containing, family A (phosphoinositide binding specific) member 2	NM_031257	NM_031257
-1907	4930444A02Rik	-	2693	Fnta	-	chr8	27106500		---	2.095		0	2	1		RIKEN cDNA 4930444A02 gene	farnesyltransferase, CAAX box, alpha	NM_029037	NM_029037
-1187	Rbpms	-	111976	Dctn6	-	chr8	35041500		---	2.595		0	2	1		RNA binding protein gene with multiple splicing	dynactin 6	NM_001042675	NM_001042675
-1687	Rbpms	-	111476	Dctn6	-	chr8	35042000		---	2.595		0	2	1		RNA binding protein gene with multiple splicing	dynactin 6	NM_001042675	NM_001042675
-2267	Zfp353	-	1043160	Triml1	-	chr8	43172000		---	3.02		0	2	1		zinc finger protein 353	tripartite motif family-like 1	NM_153096	NM_153096
-2767	Zfp353	-	1042660	Triml1	-	chr8	43172500		---	3.02		0	2	1		zinc finger protein 353	tripartite motif family-like 1	NM_153096	NM_153096
21541	1700029J07Rik	-	106	1700029J07Rik	-	chr8	47060500		---	2.555		0	2	1		RIKEN cDNA 1700029J07 gene	RIKEN cDNA 1700029J07 gene	NM_001033148	NM_001033148
2803	Slc25a4	-	863	Slc25a4	-	chr8	47295500		---	2.465		0	2	1		solute carrier family 25 (mitochondrial carrier, adenine nucleotide translocator), member 4	solute carrier family 25 (mitochondrial carrier, adenine nucleotide translocator), member 4	NM_007450	NM_007450
2099	Helt	-	525	Helt	-	chr8	47379500		---	2.505		0	2	1		Hey-like transcription factor (zebrafish)	Hey-like transcription factor (zebrafish)	NM_173789	NM_173789
88005	Wdr17	-	1032	Wdr17	-	chr8	55803000		---	3.085		0	2	1		WD repeat domain 17	WD repeat domain 17	NM_028220	NM_028220
88505	Wdr17	-	532	Wdr17	-	chr8	55803500		---	3.085		0	2	1		WD repeat domain 17	WD repeat domain 17	NM_028220	NM_028220
17682	BC088983	-	1363	BC088983	-	chr8	59028000		---	2.325		0	2	1		cDNA sequence BC088983	cDNA sequence BC088983	NM_001009951	NM_001009951
18182	BC088983	-	863	BC088983	-	chr8	59028500		---	2.325		0	2	1		cDNA sequence BC088983	cDNA sequence BC088983	NM_001009951	NM_001009951
18682	BC088983	-	363	BC088983	-	chr8	59029000		---	2.48		0	2	1		cDNA sequence BC088983	cDNA sequence BC088983	NM_001009951	NM_001009951
-1200	Galnt7	-	773290	Galntl6	-	chr8	60133000		---	2.65		0	2	1		UDP-N-acetyl-alpha-D-galactosamine: polypeptide N-acetylgalactosaminyltransferase 7	UDP-N-acetyl-alpha-D-galactosamine:polypeptide N-acetylgalactosaminyltransferase-like 6	NM_144731	NM_144731
482210	Galntl6	-	1924	Galntl6	-	chr8	61388500		---	3.4		0	2	1		UDP-N-acetyl-alpha-D-galactosamine:polypeptide N-acetylgalactosaminyltransferase-like 6	UDP-N-acetyl-alpha-D-galactosamine:polypeptide N-acetylgalactosaminyltransferase-like 6	NM_175032	NM_175032
482710	Galntl6	-	1424	Galntl6	-	chr8	61389000		---	3.4		0	2	1		UDP-N-acetyl-alpha-D-galactosamine:polypeptide N-acetylgalactosaminyltransferase-like 6	UDP-N-acetyl-alpha-D-galactosamine:polypeptide N-acetylgalactosaminyltransferase-like 6	NM_175032	NM_175032
483710	Galntl6	-	424	Galntl6	-	chr8	61390000		---	2.945		0	2	1		UDP-N-acetyl-alpha-D-galactosamine:polypeptide N-acetylgalactosaminyltransferase-like 6	UDP-N-acetyl-alpha-D-galactosamine:polypeptide N-acetylgalactosaminyltransferase-like 6	NM_175032	NM_175032
-710	Tll1	-	385848	Cpe	-	chr8	66685500		---	3.125		0	2	1		tolloid-like	carboxypeptidase E	NM_009390	NM_009390
-111	Ccdc124	-	9287	Slc5a5	-	chr8	73397500		---	2.76		0	2	1		coiled-coil domain containing 124	solute carrier family 5 (sodium iodide symporter), member 5	NM_026964	NM_026964
9550	Calr3	-	9677	Calr3	-	chr8	74958000		---	3.15		0	2	1		calreticulin 3	calreticulin 3	NM_028500	NM_028500
10050	Calr3	-	9177	Calr3	-	chr8	74958500		---	3.15		0	2	1		calreticulin 3	calreticulin 3	NM_028500	NM_028500
10550	Calr3	-	8677	Calr3	-	chr8	74959000		---	3.15		0	2	1		calreticulin 3	calreticulin 3	NM_028500	NM_028500
-487	Slc35e1	-	1461	Med26	-	chr8	75017000		---	2.965		0	2	1		solute carrier family 35, member E1	mediator complex subunit 26	NM_177766	NM_177766
-1331	Med26	-	15596	9130011J15Rik	-	chr8	75073500		---	2.32		0	2	1		mediator complex subunit 26	RIKEN cDNA 9130011J15 gene	NM_027485	NM_027485
-1449	Pou4f2	-	67167	Rbmxrt	-	chr8	80962000		---	2.995		0	2	1		POU domain, class 4, transcription factor 2	RNA binding motif protein, X chromosome retrogene	NM_138944	NM_138944
-1949	Pou4f2	-	66667	Rbmxrt	-	chr8	80962500		---	2.995		0	2	1		POU domain, class 4, transcription factor 2	RNA binding motif protein, X chromosome retrogene	NM_138944	NM_138944
-830	Dnaja2	-	80486	Neto2	-	chr8	88080000		---	3.215		0	2	1		DnaJ (Hsp40) homolog, subfamily A, member 2	neuropilin (NRP) and tolloid (TLL)-like 2	NM_019794	NM_019794
53514	Neto2	-	908	Neto2	-	chr8	88214000		---	2.725		0	2	1		neuropilin (NRP) and tolloid (TLL)-like 2	neuropilin (NRP) and tolloid (TLL)-like 2	NM_001081324	NM_001081324
54014	Neto2	-	408	Neto2	-	chr8	88214500		---	2.725		0	2	1		neuropilin (NRP) and tolloid (TLL)-like 2	neuropilin (NRP) and tolloid (TLL)-like 2	NM_001081324	NM_001081324
121062	Itfg1	-	1171	Itfg1	-	chr8	88363500		---	3.095		0	2	1		integrin alpha FG-GAP repeat containing 1	integrin alpha FG-GAP repeat containing 1	NM_028007	NM_028007
27887	Gm4976	-	91	Gm4976	-	chr8	95572000		---	2.985		0	2	1		predicted gene 4976	predicted gene 4976	NM_001013764	NM_001013764
1837	Psmb10	-	505	Psmb10	-	chr8	108461500		---	2.28		0	2	1		proteasome (prosome, macropain) subunit, beta type 10	proteasome (prosome, macropain) subunit, beta type 10	NM_013640	NM_013640
7738	Chtf8	-	1993	Chtf8	-	chr8	109415500		---	2.935		0	2	1		CTF8, chromosome transmission fidelity factor 8 homolog (S. cerevisiae)	CTF8, chromosome transmission fidelity factor 8 homolog (S. cerevisiae)	NM_145412	NM_145412
16577	Dhx38	-	1001	Dhx38	-	chr8	112088500		---	3.125		0	2	1		DEAH (Asp-Glu-Ala-His) box polypeptide 38	DEAH (Asp-Glu-Ala-His) box polypeptide 38	NM_178380	NM_178380
7335	Gins2	-	475	Gins2	-	chr8	123112500		---	2.465		0	2	1		GINS complex subunit 2 (Psf2 homolog)	GINS complex subunit 2 (Psf2 homolog)	NM_178856	NM_178856
-210	Mvd	-	10605	Snai3	-	chr8	124967500		---	2.745		0	2	1		mevalonate (diphospho) decarboxylase	snail homolog 3 (Drosophila)	NM_138656	NM_138656
---	---	---	2837421	Insr	-	chr8	313500		---	3.16		0	2	1		null	insulin receptor	null	null
---	---	---	2816921	Insr	-	chr8	334000		---	2.61		0	2	1		null	insulin receptor	null	null
-2203	Olfr846	-	11384	Olfr847	-	chr9	19168000		---	2.2		0	2	1		olfactory receptor 846	olfactory receptor 847	NM_146282	NM_146282
-628	Olfr853	-	27878	Olfr854	-	chr9	19343000		---	3.705		0	2	1		olfactory receptor 853	olfactory receptor 854	NM_146906	NM_146906
26489	Tyk2	-	719	Tyk2	-	chr9	20935000		---	2.805		0	2	1		tyrosine kinase 2	tyrosine kinase 2	NM_018793	NM_018793
-16209	Gm6484	+	53954	Rab3d	-	chr9	21658000		---	2.38		0	2	1		predicted gene 6484	RAB3D, member RAS oncogene family	NM_001080940	NM_001080940
12185	Ccdc151	-	578	Ccdc151	-	chr9	21806500		---	3.07		0	2	1		coiled-coil domain containing 151	coiled-coil domain containing 151	NM_029939	NM_029939
-754	Tbx20	-	333074	Herpud2	-	chr9	24579500		---	3.24		0	2	1		T-box 20	HERPUD family member 2	NM_020496	NM_020496
42872	Glb1l2	-	502	Glb1l2	-	chr9	26613500		---	2.335		0	2	1		galactosidase, beta 1-like 2	galactosidase, beta 1-like 2	NM_153803	NM_153803
-2452	Gm5615	-	91338	A630095E13Rik	-	chr9	36352000		---	2.31		0	2	1		predicted gene 5615	RIKEN cDNA A630095E13 gene	NM_001033783	NM_001033783
-337	Stt3a	-	11240	Ei24	-	chr9	36575500		---	2.975		0	2	1		STT3, subunit of the oligosaccharyltransferase complex, homolog A (S. cerevisiae)	etoposide induced 2.4 mRNA	NM_008408	NM_008408
-837	Stt3a	-	10740	Ei24	-	chr9	36576000		---	2.975		0	2	1		STT3, subunit of the oligosaccharyltransferase complex, homolog A (S. cerevisiae)	etoposide induced 2.4 mRNA	NM_008408	NM_008408
-1138	Olfr160	-	16637	Olfr151	-	chr9	37521000		---	3.27		0	2	1		olfactory receptor 160	olfactory receptor 151	NM_030553	NM_030553
-893	Olfr915	-	9042	Olfr916	-	chr9	38456000		---	3.52		0	2	1		olfactory receptor 915	olfactory receptor 916	NM_146785	NM_146785
-1393	Olfr915	-	8542	Olfr916	-	chr9	38456500		---	3.52		0	2	1		olfactory receptor 915	olfactory receptor 916	NM_146785	NM_146785
-434	Olfr918	-	23513	Olfr919	-	chr9	38481500		---	2.83		0	2	1		olfactory receptor 918	olfactory receptor 919	NM_146375	NM_146375
-934	Olfr918	-	23013	Olfr919	-	chr9	38482000		---	2.83		0	2	1		olfactory receptor 918	olfactory receptor 919	NM_146375	NM_146375
806	Olfr934	-	127	Olfr934	-	chr9	38790500		---	2.88		0	2	1		olfactory receptor 934	olfactory receptor 934	NM_146442	NM_146442
-19121	Olfr944	+	71	Olfr144	-	chr9	39045000		---	3.015		0	2	1		olfactory receptor 944	olfactory receptor 144	NM_146507	NM_146507
429	Olfr144	-	516	Olfr144	-	chr9	39045500		---	3.015		0	2	1		olfactory receptor 144	olfactory receptor 144	NM_207665	NM_207665
-236	Olfr945	-	59731	Olfr948	-	chr9	39066500		---	2.58		0	2	1		olfactory receptor 945	olfactory receptor 948	NM_146506	NM_146506
-38197	Olfr957	-	15	Olfr958	-	chr9	39357500		---	2.865		0	2	1		olfactory receptor 957	olfactory receptor 958	NM_146745	NM_146745
485	Olfr958	-	454	Olfr958	-	chr9	39358000		---	2.865		0	2	1		olfactory receptor 958	olfactory receptor 958	NM_146330	NM_146330
-1046	Olfr958	-	20406	Olfr959	-	chr9	39359500		---	3.705		0	2	1		olfactory receptor 958	olfactory receptor 959	NM_146330	NM_146330
-1546	Olfr958	-	19906	Olfr959	-	chr9	39360000		---	3.705		0	2	1		olfactory receptor 958	olfactory receptor 959	NM_146330	NM_146330
-190	Olfr979	-	4599	Olfr980	-	chr9	39809000		---	2.42		0	2	1		olfactory receptor 979	olfactory receptor 980	NM_147108	NM_147108
-1451	Olfr983	-	6128	Olfr984	-	chr9	39902000		---	2.705		0	2	1		olfactory receptor 983	olfactory receptor 984	NM_146827	NM_146827
-1427	Olfr984	-	24108	Olfr985	-	chr9	39910500		---	2.725		0	2	1		olfactory receptor 984	olfactory receptor 985	NM_146608	NM_146608
-1927	Olfr984	-	23608	Olfr985	-	chr9	39911000		---	2.725		0	2	1		olfactory receptor 984	olfactory receptor 985	NM_146608	NM_146608
-684	Sc5d	-	64704	Tecta	-	chr9	42073000		---	2.21		0	2	1		sterol-C5-desaturase (fungal ERG3, delta-5-desaturase) homolog (S. cerevisae)	tectorin alpha	NM_172769	NM_172769
-36	Hmbs	-	5687	Vps11	-	chr9	44150500		---	2.2		0	2	1		hydroxymethylbilane synthase	vacuolar protein sorting 11 (yeast)	NM_001110251,NM_013551	NM_001110251,NM_013551
-536	Hmbs	-	5187	Vps11	-	chr9	44151000		---	2.2		0	2	1		hydroxymethylbilane synthase	vacuolar protein sorting 11 (yeast)	NM_001110251,NM_013551	NM_001110251,NM_013551
-745	---	-	1709	Ube4a	-	chr9	44729500		---	2.54		0	2	1		---	ubiquitination factor E4A, UFD2 homolog (S. cerevisiae)	NM_001111335	NM_001111335
41227	Rnf214	-	1960	Rnf214	-	chr9	45713000		---	3		0	2	1		ring finger protein 214	ring finger protein 214	NM_178709	NM_178709
41727	Rnf214	-	1460	Rnf214	-	chr9	45713500		---	3		0	2	1		ring finger protein 214	ring finger protein 214	NM_178709	NM_178709
-2090	Rbm7	-	94494	Nnmt	-	chr9	48305500		---	2.89		0	2	1		RNA binding motif protein 7	nicotinamide N-methyltransferase	NM_144948	NM_144948
-1874	Ankk1	-	8065	Ttc12	-	chr9	49237000		---	2.63		0	2	1		ankyrin repeat and kinase domain containing 1	tetratricopeptide repeat domain 12	NM_172922	NM_172922
17605	4930563M21Rik	-	739	4930563M21Rik	-	chr9	55828000		---	2.72		0	2	1		RIKEN cDNA 4930563M21 gene	RIKEN cDNA 4930563M21 gene	NM_183111	NM_183111
18105	4930563M21Rik	-	239	4930563M21Rik	-	chr9	55828500		---	2.72		0	2	1		RIKEN cDNA 4930563M21 gene	RIKEN cDNA 4930563M21 gene	NM_183111	NM_183111
661	Lman1l	-	13081	Lman1l	-	chr9	57455500		---	3.02		0	2	1		lectin, mannose-binding 1 like	lectin, mannose-binding 1 like	NM_199222	NM_199222
1161	Lman1l	-	12581	Lman1l	-	chr9	57456000		---	3.02		0	2	1		lectin, mannose-binding 1 like	lectin, mannose-binding 1 like	NM_199222	NM_199222
-183	Rplp1	-	2800	Kif23	-	chr9	61762500		---	2.47		0	2	1		ribosomal protein, large, P1	kinesin family member 23	NM_018853	NM_018853
-683	Rplp1	-	2300	Kif23	-	chr9	61763000		---	2.47		0	2	1		ribosomal protein, large, P1	kinesin family member 23	NM_018853	NM_018853
-1903	Paqr5	-	28555	Glce	-	chr9	61876500		---	2.78		0	2	1		progestin and adipoQ receptor family member V	glucuronyl C5-epimerase	NM_028748	NM_028748
-2587	Glce	-	197535	Spesp1	-	chr9	61921000		---	3.045		0	2	1		glucuronyl C5-epimerase	sperm equatorial segment protein 1	NM_033320	NM_033320
4518	Snx22	-	38	Snx22	-	chr9	65917500		---	2.94		0	2	1		sorting nexin 22	sorting nexin 22	NM_001025612	NM_001025612
-1639	Ccnb2	-	2235	Rnf111	-	chr9	70271000		---	2.28		0	2	1		cyclin B2	ring finger 111	NM_007630	NM_007630
-1777	Grinl1a	-	16653	Gcom1	-	chr9	71335500		---	2.79		0	2	1		glutamate receptor, ionotropic, N-methyl D-aspartate-like 1A	GRINL1A complex locus	NM_178602	NM_178602
86847	Gcom1	-	1167	Gcom1	-	chr9	71439000		---	2.805		0	2	1		GRINL1A complex locus	GRINL1A complex locus	NM_001033208	NM_001033208
87347	Gcom1	-	667	Gcom1	-	chr9	71439500		---	2.805		0	2	1		GRINL1A complex locus	GRINL1A complex locus	NM_001033208	NM_001033208
1222	Omt2a	-	823	Omt2a	-	chr9	78161000		---	2.74		0	2	1		oocyte maturation, alpha	oocyte maturation, alpha	NM_001111286	NM_001111286
1722	Omt2a	-	323	Omt2a	-	chr9	78161500		---	2.74		0	2	1		oocyte maturation, alpha	oocyte maturation, alpha	NM_001111286	NM_001111286
51185	Slc17a5	-	334	Slc17a5	-	chr9	78435500		---	2.075		0	2	1		solute carrier family 17 (anion/sugar transporter), member 5	solute carrier family 17 (anion/sugar transporter), member 5	NM_172773	NM_172773
26967	Tbx18	-	95	Tbx18	-	chr9	87626000		---	2.495		0	2	1		T-box18	T-box18	NM_023814	NM_023814
31058	Gm2382	-	136	Gm2382	-	chr9	88614500		---	2.545		0	2	1		predicted gene 2382	predicted gene 2382	NM_001128601	NM_001128601
-1171	Tmed3	-	22086	Ankrd34c	-	chr9	89601000		---	2.94		0	2	1		transmembrane emp24 domain containing 3	ankyrin repeat domain 34C	NM_025360	NM_025360
-1671	Tmed3	-	21586	Ankrd34c	-	chr9	89601500		---	2.83		0	2	1		transmembrane emp24 domain containing 3	ankyrin repeat domain 34C	NM_025360	NM_025360
37671	Acpp	-	1052	Acpp	-	chr9	104239000		---	3.225		0	2	1		acid phosphatase, prostate	acid phosphatase, prostate	NM_019807	NM_019807
38171	Acpp	-	552	Acpp	-	chr9	104239500		---	3.225		0	2	1		acid phosphatase, prostate	acid phosphatase, prostate	NM_019807	NM_019807
-2433	Col6a4	-	78190	Glyctk	-	chr9	105977000		---	2.24		0	2	1		collagen, type VI, alpha 4	glycerate kinase	NM_026763	NM_026763
-2044	Iqcf3	-	4649	Iqcf4	-	chr9	106466000		---	2.41		0	2	1		IQ motif containing F3	IQ motif containing F4	NM_026645	NM_026645
-2544	Iqcf3	-	4149	Iqcf4	-	chr9	106466500		---	2.41		0	2	1		IQ motif containing F3	IQ motif containing F4	NM_026645	NM_026645
-502	Tex264	-	1910	Rad54l2	-	chr9	106588500		---	2.985		0	2	1		testis expressed gene 264	RAD54 like 2 (S. cerevisiae)	NM_011573,NM_001081654	NM_011573,NM_001081654
-1002	Tex264	-	1410	Rad54l2	-	chr9	106589000		---	2.985		0	2	1		testis expressed gene 264	RAD54 like 2 (S. cerevisiae)	NM_011573,NM_001081654	NM_011573,NM_001081654
-1502	Tex264	-	910	Rad54l2	-	chr9	106589500		---	2.985		0	2	1		testis expressed gene 264	RAD54 like 2 (S. cerevisiae)	NM_011573,NM_001081654	NM_011573,NM_001081654
-194	Sema3f	-	29832	Rbm5	-	chr9	107613000		---	2.26		0	2	1		sema domain, immunoglobulin domain (Ig), short basic domain, secreted, (semaphorin) 3F	RNA binding motif protein 5	NM_011349	NM_011349
212	Tcta	-	2782	Tcta	-	chr9	108205500		---	3.38		0	2	1		T-cell leukemia translocation altered gene	T-cell leukemia translocation altered gene	NM_133986	NM_133986
712	Tcta	-	2282	Tcta	-	chr9	108206000		---	3.38		0	2	1		T-cell leukemia translocation altered gene	T-cell leukemia translocation altered gene	NM_133986	NM_133986
12031	Klhdc8b	-	1912	Klhdc8b	-	chr9	108362000		---	3.375		0	2	1		kelch domain containing 8B	kelch domain containing 8B	NM_030075	NM_030075
-690	Fbxw22	-	27331	Fbxw16	-	chr9	109307500		---	2.845		0	2	1		F-box and WD-40 domain protein 22	F-box and WD-40 domain protein 16	NM_001014395	NM_001014395
-1190	Fbxw22	-	26831	Fbxw16	-	chr9	109308000		---	2.845		0	2	1		F-box and WD-40 domain protein 22	F-box and WD-40 domain protein 16	NM_001014395	NM_001014395
-1280	Stac	-	373761	Arpp21	-	chr9	111594000		---	2.52		0	2	1		src homology three (SH3) and cysteine rich domain	cyclic AMP-regulated phosphoprotein, 21	NM_016853	NM_016853
-79	Arpp21	-	1473550	Pdcd6ip	-	chr9	112090500		---	2.655		0	2	1		cyclic AMP-regulated phosphoprotein, 21	programmed cell death 6 interacting protein	NM_028755	NM_028755
-579	Arpp21	-	1473050	Pdcd6ip	-	chr9	112091000		---	2.74		0	2	1		cyclic AMP-regulated phosphoprotein, 21	programmed cell death 6 interacting protein	NM_028755	NM_028755
-1079	Arpp21	-	1472550	Pdcd6ip	-	chr9	112091500		---	2.74		0	2	1		cyclic AMP-regulated phosphoprotein, 21	programmed cell death 6 interacting protein	NM_028755	NM_028755
-1579	Arpp21	-	1472050	Pdcd6ip	-	chr9	112092000		---	3.015		0	2	1		cyclic AMP-regulated phosphoprotein, 21	programmed cell death 6 interacting protein	NM_028755	NM_028755
-2079	Arpp21	-	1471550	Pdcd6ip	-	chr9	112092500		---	3.015		0	2	1		cyclic AMP-regulated phosphoprotein, 21	programmed cell death 6 interacting protein	NM_028755	NM_028755
-2579	Arpp21	-	1471050	Pdcd6ip	-	chr9	112093000		---	3.015		0	2	1		cyclic AMP-regulated phosphoprotein, 21	programmed cell death 6 interacting protein	NM_028755	NM_028755
6042	Ccr1	-	525	Ccr1	-	chr9	123883000		---	2.475		0	2	1		chemokine (C-C motif) receptor 1	chemokine (C-C motif) receptor 1	NM_009912	NM_009912
6542	Ccr1	-	25	Ccr1	-	chr9	123883500		---	2.475		0	2	1		chemokine (C-C motif) receptor 1	chemokine (C-C motif) receptor 1	NM_009912	NM_009912
-975	Ccr1	-	7643	Ccr1l1	-	chr9	123884500		---	2.6		0	2	1		chemokine (C-C motif) receptor 1	chemokine (C-C motif) receptor 1-like 1	NM_009912	NM_009912
-1475	Ccr1	-	7143	Ccr1l1	-	chr9	123885000		---	2.6		0	2	1		chemokine (C-C motif) receptor 1	chemokine (C-C motif) receptor 1-like 1	NM_009912	NM_009912
646	AU022751	-	1537	AU022751	-	chrX	5659000		---	2.49		0	2	1		expressed sequence AU022751	expressed sequence AU022751	NM_001033211	NM_001033211
1282	Usp27x	-	2400	Usp27x	-	chrX	6951000		---	2.765		0	2	1		ubiquitin specific peptidase 27, X chromosome	ubiquitin specific peptidase 27, X chromosome	NM_019461	NM_019461
1782	Usp27x	-	1900	Usp27x	-	chrX	6951500		---	2.765		0	2	1		ubiquitin specific peptidase 27, X chromosome	ubiquitin specific peptidase 27, X chromosome	NM_019461	NM_019461
9041	Wdr13	-	64	Wdr13	-	chrX	7709500		---	3.6		0	2	1		WD repeat domain 13	WD repeat domain 13	NM_026137	NM_026137
-177	Rbm3	-	8604	Tbc1d25	-	chrX	7723000		---	2.96		0	2	1		RNA binding motif protein 3	TBC1 domain family, member 25	NM_016809	NM_016809
112293	Cask	-	217167	Cask	-	chrX	13206500		---	2.755		0	2	1		calcium/calmodulin-dependent serine protein kinase (MAGUK family)	calcium/calmodulin-dependent serine protein kinase (MAGUK family)	NM_009806	NM_009806
186237	Efhc2	-	959	Efhc2	-	chrX	16895500		---	2.92		0	2	1		EF-hand domain (C-terminal) containing 2	EF-hand domain (C-terminal) containing 2	NM_028916	NM_028916
186737	Efhc2	-	459	Efhc2	-	chrX	16896000		---	2.92		0	2	1		EF-hand domain (C-terminal) containing 2	EF-hand domain (C-terminal) containing 2	NM_028916	NM_028916
-47637	Timp1	+	3160	Cfp	-	chrX	20499500		---	3.255		0	2	1		tissue inhibitor of metalloproteinase 1	complement factor properdin	NM_001044384,NM_011593	NM_001044384,NM_011593
-48137	Timp1	+	2660	Cfp	-	chrX	20500000		---	3.255		0	2	1		tissue inhibitor of metalloproteinase 1	complement factor properdin	NM_001044384,NM_011593	NM_001044384,NM_011593
3548	Rhox8	-	621	Rhox8	-	chrX	35231500		---	2.445		0	2	1		reproductive homeobox 8	reproductive homeobox 8	NM_001004193	NM_001004193
8226	Rhox11	-	316	Rhox11	-	chrX	35438000		---	2.465		0	2	1		reproductive homeobox 11	reproductive homeobox 11	NM_198598	NM_198598
2475	Igsf1	-	6541	Igsf1	-	chrX	47142000		---	2.87		0	2	1		immunoglobulin superfamily, member 1	immunoglobulin superfamily, member 1	NM_183335	NM_183335
-87607	Igsf1	-	145	Olfr1322	-	chrX	47238500		---	2.54		0	2	1		immunoglobulin superfamily, member 1	olfactory receptor 1322	NM_177915	NM_177915
355	Olfr1322	-	578	Olfr1322	-	chrX	47239000		---	2.54		0	2	1		olfactory receptor 1322	olfactory receptor 1322	NM_001011794	NM_001011794
-2088	Olfr1323	-	413172	Olfr1324	-	chrX	47365500		---	3.335		0	2	1		olfactory receptor 1323	olfactory receptor 1324	NM_146390	NM_146390
339878	Gpc3	-	1598	Gpc3	-	chrX	49965500		---	2.29		0	2	1		glypican 3	glypican 3	NM_016697	NM_016697
-918	Plac1	-	128110	Fam122b	-	chrX	50468500		---	1.985		0	2	1		placental specific protein 1	family with sequence similarity 122, member B	NM_019538	NM_019538
-1418	Plac1	-	127610	Fam122b	-	chrX	50469000		---	1.985		0	2	1		placental specific protein 1	family with sequence similarity 122, member B	NM_019538	NM_019538
-1918	Plac1	-	127110	Fam122b	-	chrX	50469500		---	1.985		0	2	1		placental specific protein 1	family with sequence similarity 122, member B	NM_019538	NM_019538
-94	Arhgef6	-	47534	Rbmx	-	chrX	54592000		---	2.42		0	2	1		Rac/Cdc42 guanine nucleotide exchange factor (GEF) 6	RNA binding motif protein, X chromosome	NM_152801	NM_152801
-594	Arhgef6	-	47034	Rbmx	-	chrX	54592500		---	2.42		0	2	1		Rac/Cdc42 guanine nucleotide exchange factor (GEF) 6	RNA binding motif protein, X chromosome	NM_152801	NM_152801
-2085	4930567H17Rik	-	63230	BC023829	-	chrX	67650000		---	2.575		0	2	1		RIKEN cDNA 4930567H17 gene	cDNA sequence BC023829	NM_001033807	NM_001033807
3597	Cetn2	-	1183	Cetn2	-	chrX	70162500		---	2.55		0	2	1		centrin 2	centrin 2	NM_019405	NM_019405
4097	Cetn2	-	683	Cetn2	-	chrX	70163000		---	2.55		0	2	1		centrin 2	centrin 2	NM_019405	NM_019405
8540	Renbp	-	157	Renbp	-	chrX	71176000		---	2.48		0	2	1		renin binding protein	renin binding protein	NM_023132	NM_023132
8444	Dnase1l1	-	75	Dnase1l1	-	chrX	71527000		---	2.87		0	2	1		deoxyribonuclease 1-like 1	deoxyribonuclease 1-like 1	NM_027109	NM_027109
14176	G6pdx	-	5500	G6pdx	-	chrX	71669000		---	2.46		0	2	1		glucose-6-phosphate dehydrogenase X-linked	glucose-6-phosphate dehydrogenase X-linked	NM_008062	NM_008062
14676	G6pdx	-	5000	G6pdx	-	chrX	71669500		---	2.46		0	2	1		glucose-6-phosphate dehydrogenase X-linked	glucose-6-phosphate dehydrogenase X-linked	NM_008062	NM_008062
4220	Mtcp1	-	1882	Mtcp1	-	chrX	72660000		---	2.84		0	2	1		mature T-cell proliferation 1	mature T-cell proliferation 1	NM_001039373	NM_001039373
-2093	Gm8787	-	122406	Gm7173	-	chrX	76605500		---	3.065		0	2	1		predicted gene 8787	predicted gene 7173	NM_001099310	NM_001099310
-2593	Gm8787	-	121906	Gm7173	-	chrX	76606000		---	3.065		0	2	1		predicted gene 8787	predicted gene 7173	NM_001099310	NM_001099310
-726	---	-	68544	---	-	chrX	83575000		---	2.285		0	2	1		---	---	NM_001101541	NM_001101541
-1226	---	-	68044	---	-	chrX	83575500		---	2.56		0	2	1		---	---	NM_001101541	NM_001101541
-1726	---	-	67544	---	-	chrX	83576000		---	2.485		0	2	1		---	---	NM_001101541	NM_001101541
471	Mageb2,Mageb1	-	522	Mageb2,Mageb1	-	chrX	89261000		---	3.03		0	2	1		melanoma antigen, family B, 2	melanoma antigen, family B, 2	NM_031171,NM_010759	NM_031171,NM_010759
2126	Cxcr3	-	486	Cxcr3	-	chrX	98929000		---	2.545		0	2	1		chemokine (C-X-C motif) receptor 3	chemokine (C-X-C motif) receptor 3	NM_009910	NM_009910
-14	Cxcr3	-	332382	Rgag4	-	chrX	98929500		---	2.545		0	2	1		chemokine (C-X-C motif) receptor 3	retrotransposon gag domain containing 4	NM_009910	NM_009910
2408	Dmrtc1a	-	808	Dmrtc1a	-	chrX	100101000		---	2.885		0	2	1		DMRT-like family C1a	DMRT-like family C1a	NM_001038616,NM_029378	NM_001038616,NM_029378
2908	Dmrtc1a	-	308	Dmrtc1a	-	chrX	100101500		---	2.885		0	2	1		DMRT-like family C1a	DMRT-like family C1a	NM_001038616,NM_029378	NM_001038616,NM_029378
2289	Xist	-	20572	Xist	-	chrX	100658000		---	3.605		0	2	1		inactive X specific transcripts	inactive X specific transcripts	NR_001463,NR_001570	NR_001463,NR_001570
3789	Xist	-	19072	Xist	-	chrX	100659500		---	3.46		0	2	1		inactive X specific transcripts	inactive X specific transcripts	NR_001463,NR_001570	NR_001463,NR_001570
4289	Xist	-	18572	Xist	-	chrX	100660000		---	3.46		0	2	1		inactive X specific transcripts	inactive X specific transcripts	NR_001463,NR_001570	NR_001463,NR_001570
4789	Xist	-	18072	Xist	-	chrX	100660500		---	3.46		0	2	1		inactive X specific transcripts	inactive X specific transcripts	NR_001463,NR_001570	NR_001463,NR_001570
5289	Xist	-	17572	Xist	-	chrX	100661000		---	3.46		0	2	1		inactive X specific transcripts	inactive X specific transcripts	NR_001463,NR_001570	NR_001463,NR_001570
5645	Cysltr1	-	21301	Cysltr1	-	chrX	103777500		---	3.22		0	2	1		cysteinyl leukotriene receptor 1	cysteinyl leukotriene receptor 1	NM_021476	NM_021476
-2446	Rps6ka6	-	34812	Hdx	-	chrX	108654000		---	2.535		0	2	1		ribosomal protein S6 kinase polypeptide 6	highly divergent homeobox	NM_025949	NM_025949
3007	4932411N23Rik	-	397	4932411N23Rik	-	chrX	123350000		---	3.085		0	2	1		RIKEN cDNA 4932411N23 gene	RIKEN cDNA 4932411N23 gene	NM_177705	NM_177705
-103	4932411N23Rik	-	89612	Gm381	-	chrX	123350500		---	3.085		0	2	1		RIKEN cDNA 4932411N23 gene	predicted pseudogene 381	NM_177705	NM_177705
-2103	4932411N23Rik	-	87612	Gm381	-	chrX	123352500		---	2.885		0	2	1		RIKEN cDNA 4932411N23 gene	predicted pseudogene 381	NM_177705	NM_177705
4815	Armcx2	-	33	Armcx2	-	chrX	131343500		---	2.99		0	2	1		armadillo repeat containing, X-linked 2	armadillo repeat containing, X-linked 2	NM_026139	NM_026139
-1110	Tceal5	-	9010	Bex1	-	chrX	132739500		---	2.995		0	2	1		transcription elongation factor A (SII)-like 5	brain expressed gene 1	NM_177919	NM_177919
15451	Apex2	-	1192	Apex2	-	chrX	147021500		---	2.845		0	2	1		apurinic/apyrimidinic endonuclease 2	apurinic/apyrimidinic endonuclease 2	NM_029943	NM_029943
8874	Ribc1	-	2838	Ribc1	-	chrX	148448000		---	2.435		0	2	1		RIB43A domain with coiled-coils 1	RIB43A domain with coiled-coils 1	NM_025660	NM_025660
-473	Tspyl2	-	1688	Gpr173	-	chrX	148777500		---	2.46		0	2	1		TSPY-like 2	G-protein coupled receptor 173	NM_029836	NM_029836
-690	Gm16390	-	33054	Magea6	-	chrX	151325500		---	2.32		0	2	1		predicted gene 16390	melanoma antigen, family A, 6	NM_001097980	NM_001097980
1446	Magea6	-	658	Magea6	-	chrX	151360000		---	2.285		0	2	1		melanoma antigen, family A, 6	melanoma antigen, family A, 6	NM_020019	NM_020019
-167	Magea1	-	35023	1700042B14Rik	-	chrX	151524500		---	3.305		0	2	1		melanoma antigen, family A, 1	RIKEN cDNA 1700042B14 gene	NM_020015	NM_020015
-667	Magea1	-	34523	1700042B14Rik	-	chrX	151525000		---	3.305		0	2	1		melanoma antigen, family A, 1	RIKEN cDNA 1700042B14 gene	NM_020015	NM_020015
-608	1700042B14Rik	-	64681	Sat1	-	chrX	151583000		---	2.285		0	2	1		RIKEN cDNA 1700042B14 gene	spermidine/spermine N1-acetyl transferase 1	NM_001081671	NM_001081671
96474	Ppef1	-	404	Ppef1	-	chrX	157157500		---	2.785		0	2	1		protein phosphatase with EF hand calcium-binding domain 1	protein phosphatase with EF hand calcium-binding domain 1	NM_011147	NM_011147
3953	Gja6	-	944	Gja6	-	chrX	157344000		---	2.51		0	2	1		gap junction protein, alpha 6	gap junction protein, alpha 6	NM_001001496	NM_001001496
4453	Gja6	-	444	Gja6	-	chrX	157344500		---	2.51		0	2	1		gap junction protein, alpha 6	gap junction protein, alpha 6	NM_001001496	NM_001001496
24638	Tlr7	-	960	Tlr7	-	chrX	163767500		---	2.78		0	2	1		toll-like receptor 7	toll-like receptor 7	NM_133211	NM_133211
25138	Tlr7	-	460	Tlr7	-	chrX	163768000		---	2.78		0	2	1		toll-like receptor 7	toll-like receptor 7	NM_133211	NM_133211
---	---	---	3302860	Gm14345,Gm14346	-	chrX	158500		---	4.165		0	2	1		null	predicted gene 14345	null	null
---	---	---	3302360	Gm14345,Gm14346	-	chrX	159000		---	4.165		0	2	1		null	predicted gene 14345	null	null
-819	Uty	-	15009	Ddx3y	-	chrY	583000		---	2.43		0	2	1		ubiquitously transcribed tetratricopeptide repeat gene, Y chromosome	DEAD (Asp-Glu-Ala-Asp) box polypeptide 3, Y-linked	NM_009484	NM_009484
-1319	Uty	-	14509	Ddx3y	-	chrY	583500		---	2.43		0	2	1		ubiquitously transcribed tetratricopeptide repeat gene, Y chromosome	DEAD (Asp-Glu-Ala-Asp) box polypeptide 3, Y-linked	NM_009484	NM_009484
160097	Usp9y	-	725	Usp9y	-	chrY	795500		---	3.31		0	2	1		ubiquitin specific peptidase 9, Y chromosome	ubiquitin specific peptidase 9, Y chromosome	NM_148943	NM_148943
160597	Usp9y	-	225	Usp9y	-	chrY	796000		---	3.31		0	2	1		ubiquitin specific peptidase 9, Y chromosome	ubiquitin specific peptidase 9, Y chromosome	NM_148943	NM_148943
-1775	Usp9y	-	564122	Zfy2	-	chrY	798000		---	2.96		0	2	1		ubiquitin specific peptidase 9, Y chromosome	zinc finger protein 2, Y linked	NM_148943	NM_148943
-676	Fzd5	-	50694	Plekhm3	-	chr1	64785000		---	3.133		0	3	1		frizzled homolog 5 (Drosophila)	pleckstrin homology domain containing, family M, member 3	NM_022721,NM_001042659	NM_022721,NM_001042659
4757	Scg2	-	665	Scg2	-	chr1	79436000		---	2.917		0	3	1		secretogranin II	secretogranin II	NM_009129	NM_009129
20389	Gpr55	-	1130	Gpr55	-	chr1	87856500		---	3.06		0	3	1		G protein-coupled receptor 55	G protein-coupled receptor 55	NM_001033290	NM_001033290
20889	Gpr55	-	630	Gpr55	-	chr1	87857000		---	3.06		0	3	1		G protein-coupled receptor 55	G protein-coupled receptor 55	NM_001033290	NM_001033290
29257	Dars2	-	763	Dars2	-	chr1	163000000		---	2.7		0	3	1		aspartyl-tRNA synthetase 2 (mitochondrial)	aspartyl-tRNA synthetase 2 (mitochondrial)	NM_172644	NM_172644
17570	Blzf1	-	115	Blzf1	-	chr1	166237500		---	2.963		0	3	1		basic leucine zipper nuclear factor 1	basic leucine zipper nuclear factor 1	NM_001160209,NM_001160208,NM_025505	NM_001160209,NM_001160208,NM_025505
-1469	Pou2f1	-	161779	Dusp27	-	chr1	167866500		---	2.85		0	3	1		POU domain, class 2, transcription factor 1	dual specificity phosphatase 27 (putative)	NM_198934,NM_198933,NM_198932,NM_011137	NM_198934,NM_198933,NM_198932,NM_011137
-183	Ppox	-	585	Usp21	-	chr1	173211500		---	2.68		0	3	1		protoporphyrinogen oxidase	ubiquitin specific peptidase 21	NM_008911	NM_008911
28036	Rrp15	-	237	Rrp15	-	chr1	188573000		---	2.423		0	3	1		ribosomal RNA processing 15 homolog (S. cerevisiae)	ribosomal RNA processing 15 homolog (S. cerevisiae)	NM_026041	NM_026041
49802	Cdc40	-	449	Cdc40	-	chr10	40602500		---	2.977		0	3	1		cell division cycle 40 homolog (yeast)	cell division cycle 40 homolog (yeast)	NM_027879	NM_027879
27005	Qrsl1	-	542	Qrsl1	-	chr10	43621000		---	3.037		0	3	1		glutaminyl-tRNA synthase (glutamine-hydrolyzing)-like 1	glutaminyl-tRNA synthase (glutamine-hydrolyzing)-like 1	NM_001081054	NM_001081054
-1276	Mbd3	-	2241	Uqcr11	-	chr10	79863500		---	2.993		0	3	1		methyl-CpG binding domain protein 3	ubiquinol-cytochrome c reductase, complex III subunit XI	NM_013595	NM_013595
11293	Neurod4	-	796	Neurod4	-	chr10	129716500		---	3.197		0	3	1		neurogenic differentiation 4	neurogenic differentiation 4	NM_007501	NM_007501
11793	Neurod4	-	296	Neurod4	-	chr10	129717000		---	3.197		0	3	1		neurogenic differentiation 4	neurogenic differentiation 4	NM_007501	NM_007501
13211	Mdh1	-	1833	Mdh1	-	chr11	21470000		---	3.507		0	3	1		malate dehydrogenase 1, NAD (soluble)	malate dehydrogenase 1, NAD (soluble)	NM_008618	NM_008618
-3468	Hist3h2ba	+	1049	Hist3h2bb-ps	-	chr11	58766500		---	2.503		0	3	1		histone cluster 3, H2ba	histone cluster 3, H2bb, pseudogene	NM_030082	NM_030082
-1301	Olfr382	-	70299	Olfr385	-	chr11	73332000		---	2.43		0	3	1		olfactory receptor 382	olfactory receptor 385	NM_146443	NM_146443
-1801	Olfr382	-	69799	Olfr385	-	chr11	73332500		---	2.43		0	3	1		olfactory receptor 382	olfactory receptor 385	NM_146443	NM_146443
17584	Prr11	-	1691	Prr11	-	chr11	86920500		---	2.73		0	3	1		proline rich 11	proline rich 11	NM_175563	NM_175563
-384	Plekhh3	-	1311	Ccr10	-	chr11	101033000		---	2.597		0	3	1		pleckstrin homology domain containing, family H (with MyTH4 domain) member 3	chemokine (C-C motif) receptor 10	NM_146030	NM_146030
20868	D11Wsu99e	-	1965	D11Wsu99e	-	chr11	113543500		---	2.86		0	3	1		DNA segment, Chr 11, Wayne State University 99, expressed	DNA segment, Chr 11, Wayne State University 99, expressed	NM_138598	NM_138598
-1139	Fasn	-	855	Ccdc57	-	chr11	120687000		---	2.42		0	3	1		fatty acid synthase	coiled-coil domain containing 57	NM_007988	NM_007988
38919	Wdr89	-	24	Wdr89	-	chr12	76770500		---	3.193		0	3	1		WD repeat domain 89	WD repeat domain 89	NM_028203	NM_028203
19570	Zbtb25	-	486	Zbtb25	-	chr12	77469500		---	3.103		0	3	1		zinc finger and BTB domain containing 25	zinc finger and BTB domain containing 25	NM_028356	NM_028356
-3765	Hist1h1c	+	910	Hist1h3c	-	chr13	23836000		---	2.927		0	3	1		histone cluster 1, H1c	histone cluster 1, H3c	NM_015786	NM_015786
-1051	Trpc7	-	529454	Spock1	-	chr13	56998000		---	3.21		0	3	1		transient receptor potential cation channel, subfamily C, member 7	sparc/osteonectin, cwcv and kazal-like domains proteoglycan 1	NM_012035	NM_012035
-795	Ctsll3	-	38972	4930486L24Rik	-	chr13	60905000		---	3.22		0	3	1		cathepsin L-like 3	RIKEN cDNA 4930486L24 gene	NM_027344	NM_027344
-152	Zfp457	-	6433	Zfp595	-	chr13	67407500		---	2.347		0	3	1		zinc finger protein 457	zinc finger protein 595	NM_001003666	NM_001003666
20563	A530054K11Rik	-	190	A530054K11Rik	-	chr13	67738500		---	2.687		0	3	1		RIKEN cDNA A530054K11 gene	RIKEN cDNA A530054K11 gene	NM_183146	NM_183146
26298	Sdha	-	1688	Sdha	-	chr13	74486000		---	3.52		0	3	1		succinate dehydrogenase complex, subunit A, flavoprotein (Fp)	succinate dehydrogenase complex, subunit A, flavoprotein (Fp)	NM_023281	NM_023281
239475	Xrcc4	-	1213	Xrcc4	-	chr13	90228000		---	2.647		0	3	1		X-ray repair complementing defective repair in Chinese hamster cells 4	X-ray repair complementing defective repair in Chinese hamster cells 4	NM_028012	NM_028012
239975	Xrcc4	-	713	Xrcc4	-	chr13	90228500		---	2.647		0	3	1		X-ray repair complementing defective repair in Chinese hamster cells 4	X-ray repair complementing defective repair in Chinese hamster cells 4	NM_028012	NM_028012
3030	Gpx8	-	596	Gpx8	-	chr13	113836000		---	2.65		0	3	1		glutathione peroxidase 8 (putative)	glutathione peroxidase 8 (putative)	NM_027127	NM_027127
-113	Lrrc3b	-	799672	Oxsm	-	chr14	16271500		---	2.803		0	3	1		leucine rich repeat containing 3B	3-oxoacyl-ACP synthase, mitochondrial	NM_146052	NM_146052
-613	Lrrc3b	-	799172	Oxsm	-	chr14	16272000		---	2.803		0	3	1		leucine rich repeat containing 3B	3-oxoacyl-ACP synthase, mitochondrial	NM_146052	NM_146052
-1996	Sybu	-	351829	Kcnv1	-	chr15	44586000		---	2.487		0	3	1		syntabulin (syntaxin-interacting)	potassium channel, subfamily V, member 1	NM_178765,NM_176998,NM_001032727	NM_178765,NM_176998,NM_001032727
-2496	Sybu	-	351329	Kcnv1	-	chr15	44586500		---	2.487		0	3	1		syntabulin (syntaxin-interacting)	potassium channel, subfamily V, member 1	NM_178765,NM_176998,NM_001032727	NM_178765,NM_176998,NM_001032727
-1484	Enpp2	-	93683	Taf2	-	chr15	54753000		---	2.763		0	3	1		ectonucleotide pyrophosphatase/phosphodiesterase 2	TAF2 RNA polymerase II, TATA box binding protein (TBP)-associated factor	NM_001136077	NM_001136077
-1456	Zhx1	-	16101	Atad2	-	chr15	57909500		---	2.64		0	3	1		zinc fingers and homeoboxes 1	ATPase family, AAA domain containing 2	NM_009572,NM_001042438	NM_009572,NM_001042438
45699	Abcd2	-	238	Abcd2	-	chr15	91022000		---	2.423		0	3	1		ATP-binding cassette, sub-family D (ALD), member 2	ATP-binding cassette, sub-family D (ALD), member 2	NM_011994	NM_011994
-806	Olfr171	-	27473	Lamp3	-	chr16	19626000		---	3.27		0	3	1		olfactory receptor 171	lysosomal-associated membrane protein 3	NM_146958	NM_146958
40037	Liph	-	23	Liph	-	chr16	21995500		---	2.393		0	3	1		lipase, member H	lipase, member H	NM_153404	NM_153404
-357	Etv5	-	26641	Dgkg	-	chr16	22440000		---	2.467		0	3	1		ets variant gene 5	diacylglycerol kinase, gamma	NM_023794	NM_023794
18706	Traf7	-	275	Traf7	-	chr17	24664500		---	2.86		0	3	1		TNF receptor-associated factor 7	TNF receptor-associated factor 7	NM_153792	NM_153792
2231	Haghl	-	278	Haghl	-	chr17	25922000		---	2.843		0	3	1		hydroxyacylglutathione hydrolase-like	hydroxyacylglutathione hydrolase-like	NM_026897	NM_026897
28632	Akap8l	-	522	Akap8l	-	chr17	32487000		---	2.32		0	3	1		A kinase (PRKA) anchor protein 8-like	A kinase (PRKA) anchor protein 8-like	NM_017476	NM_017476
1900	Lrg1	-	369	Lrg1	-	chr17	56261000		---	3.407		0	3	1		leucine-rich alpha-2-glycoprotein 1	leucine-rich alpha-2-glycoprotein 1	NM_029796	NM_029796
-283	Ndufs8	-	490	Aldh3b1	-	chr19	3913000		---	2.75		0	3	1		NADH dehydrogenase (ubiquinone) Fe-S protein 8	aldehyde dehydrogenase 3 family, member B1	NM_144870	NM_144870
6811	Malat1	-	171	Malat1	-	chr19	5802500		---	2.48		0	3	1		metastasis associated lung adenocarcinoma transcript 1 (non-coding RNA)	metastasis associated lung adenocarcinoma transcript 1 (non-coding RNA)	NR_002847	NR_002847
-329	Malat1	-	39301	Neat1	-	chr19	5803000		---	2.48		0	3	1		metastasis associated lung adenocarcinoma transcript 1 (non-coding RNA)	nuclear paraspeckle assembly transcript 1 (non-protein coding)	NR_002847	NR_002847
-580	Fkbp2	-	1461	Vegfb	-	chr19	7055500		---	2.953		0	3	1		FK506 binding protein 2	vascular endothelial growth factor B	NM_008020	NM_008020
90037	4921504E06Rik	-	1037	4921504E06Rik	-	chr2	19474500		---	3.08		0	3	1		RIKEN cDNA 4921504E06 gene	RIKEN cDNA 4921504E06 gene	NM_027600	NM_027600
91037	4921504E06Rik	-	37	4921504E06Rik	-	chr2	19475500		---	3.08		0	3	1		RIKEN cDNA 4921504E06 gene	RIKEN cDNA 4921504E06 gene	NM_027600	NM_027600
-698	Lcn4	-	170522	Abo	-	chr2	26527500		---	2.903		0	3	1		lipocalin 4	ABO blood group (transferase A, alpha 1-3-N-acetylgalactosaminyltransferase, transferase B, alpha 1-3-galactosyltransferase)	NM_010695	NM_010695
-77	Calcrl	-	7516	Tfpi	-	chr2	84265500		---	3.307		0	3	1		calcitonin receptor-like	tissue factor pathway inhibitor	NM_018782	NM_018782
-927	Olfr1058	-	25765	Olfr1061	-	chr2	86227500		---	3.133		0	3	1		olfactory receptor 1058	olfactory receptor 1061	NM_146391	NM_146391
602	Olfr1154	-	331	Olfr1154	-	chr2	87743500		---	2.92		0	3	1		olfactory receptor 1154	olfactory receptor 1154	NM_146647	NM_146647
-643	Olfr1214	-	12504	Olfr1215	-	chr2	88829000		---	2.81		0	3	1		olfactory receptor 1214	olfactory receptor 1215	NM_146897	NM_146897
-1143	Olfr1214	-	12004	Olfr1215	-	chr2	88829500		---	2.81		0	3	1		olfactory receptor 1214	olfactory receptor 1215	NM_146897	NM_146897
-1043	Olfr1233	-	21139	Olfr1234	-	chr2	89181500		---	2.943		0	3	1		olfactory receptor 1233	olfactory receptor 1234	NM_146972	NM_146972
-832	Zfp770	-	314153	Atpbd4	-	chr2	114028000		---	2.843		0	3	1		zinc finger protein 770	ATP binding domain 4	NM_175466	NM_175466
38654	Tgm5	-	995	Tgm5	-	chr2	120910500		---	3.12		0	3	1		transglutaminase 5	transglutaminase 5	NM_028799	NM_028799
47637	4930525F21Rik	-	114987	4930525F21Rik	-	chr2	125857000		---	2.563		0	3	1		RIKEN cDNA 4930525F21 gene	RIKEN cDNA 4930525F21 gene	NM_029455	NM_029455
48137	4930525F21Rik	-	114487	4930525F21Rik	-	chr2	125857500		---	2.563		0	3	1		RIKEN cDNA 4930525F21 gene	RIKEN cDNA 4930525F21 gene	NM_029455	NM_029455
-2144	Il1b	-	85094	F830045P16Rik	-	chr2	129199000		---	3.117		0	3	1		interleukin 1 beta	RIKEN cDNA F830045P16 gene	NM_008361	NM_008361
-241	2310001A20Rik	-	9346	Acss1	-	chr2	150434500		---	2.503		0	3	1		RIKEN cDNA 2310001A20 gene	acyl-CoA synthetase short-chain family member 1	NM_027977	NM_027977
-9607	Elmo2	-	24796	Zfp663	-	chr2	165152000		---	2.877		0	3	1		engulfment and cell motility 2, ced-12 homolog (C. elegans)	zinc finger protein 663	NM_207705	NM_207705
-10107	Elmo2	-	24296	Zfp663	-	chr2	165152500		---	2.877		0	3	1		engulfment and cell motility 2, ced-12 homolog (C. elegans)	zinc finger protein 663	NM_207705	NM_207705
1263	Nespas	-	12937	Nespas	-	chr2	174108000		---	2.593		0	3	1		neuroendocrine secretory protein antisense	neuroendocrine secretory protein antisense	NR_002846	NR_002846
6733	Srms	-	876	Srms	-	chr2	180947000		---	2.54		0	3	1		src-related kinase lacking C-terminal regulatory tyrosine and N-terminal myristylation sites	src-related kinase lacking C-terminal regulatory tyrosine and N-terminal myristylation sites	NM_011481	NM_011481
7233	Srms	-	376	Srms	-	chr2	180947500		---	2.54		0	3	1		src-related kinase lacking C-terminal regulatory tyrosine and N-terminal myristylation sites	src-related kinase lacking C-terminal regulatory tyrosine and N-terminal myristylation sites	NM_011481	NM_011481
19780	Hps3	-	310	Hps3	-	chr3	19935000		---	2.683		0	3	1		Hermansky-Pudlak syndrome 3 homolog (human)	Hermansky-Pudlak syndrome 3 homolog (human)	NM_001146324	NM_001146324
1369	Lce1i	-	321	Lce1i	-	chr3	92582500		---	2.44		0	3	1		late cornified envelope 1I	late cornified envelope 1I	NM_029667	NM_029667
-2105	Hsd3b4	-	39973	Hsd3b4	-	chr3	98316500		---	2.923		0	3	1		hydroxy-delta-5-steroid dehydrogenase, 3 beta- and steroid delta-isomerase 4	hydroxy-delta-5-steroid dehydrogenase, 3 beta- and steroid delta-isomerase 4	NM_001111336,NM_008294	NM_001111336,NM_008294
9082	Dnajb4	-	807	Dnajb4	-	chr3	151856000		---	3.247		0	3	1		DnaJ (Hsp40) homolog, subfamily B, member 4	DnaJ (Hsp40) homolog, subfamily B, member 4	NM_025926,NM_027287	NM_025926,NM_027287
-476	Lhx8	-	245483	Tyw3	-	chr3	153994000		---	2.153		0	3	1		LIM homeobox protein 8	tRNA-yW synthesizing protein 3 homolog (S. cerevisiae)	NM_010713	NM_010713
-2004	Txndc8	-	31667	Svep1	-	chr4	58024000		---	2.397		0	3	1		thioredoxin domain containing 8	sushi, von Willebrand factor type A, EGF and pentraxin domain containing 1	NM_026132	NM_026132
13982	1110054O05Rik	-	227	1110054O05Rik	-	chr4	59796500		---	2.657		0	3	1		RIKEN cDNA 1110054O05 gene	RIKEN cDNA 1110054O05 gene	NM_001013577	NM_001013577
-2474	Arid1a	-	91205	Rps6ka1	-	chr4	133312000		---	2.573		0	3	1		AT rich interactive domain 1A (SWI-like)	ribosomal protein S6 kinase polypeptide 1	NM_001080819	NM_001080819
-885	Spsb1	-	23589	H6pd	-	chr4	149330000		---	2.727		0	3	1		splA/ryanodine receptor domain and SOCS box containing 1	hexose-6-phosphate dehydrogenase (glucose 1-dehydrogenase)	NM_029035	NM_029035
37349	Ift172	-	487	Ift172	-	chr5	31593000		---	2.887		0	3	1		intraflagellar transport 172 homolog (Chlamydomonas)	intraflagellar transport 172 homolog (Chlamydomonas)	NM_026298	NM_026298
5852	Csn2	-	946	Csn2	-	chr5	88127500		---	2.697		0	3	1		casein beta	casein beta	NM_009972	NM_009972
17172	Kel	-	824	Kel	-	chr6	41653500		---	2.767		0	3	1		Kell blood group	Kell blood group	NM_032540	NM_032540
-55614	Prickle2	-	235692	Adamts9	-	chr6	92487000		---	2.45		0	3	1		prickle homolog 2 (Drosophila)	a disintegrin-like and metallopeptidase (reprolysin type) with thrombospondin type 1 motif, 9	NM_001134460,NM_001134459,NM_001134461,NM_001081146	NM_001134460,NM_001134459,NM_001134461,NM_001081146
-1382	Tmf1	-	3309	Uba3	-	chr6	97130500		---	2.537		0	3	1		TATA element modulatory factor 1	ubiquitin-like modifier activating enzyme 3	NM_001081111	NM_001081111
-37	Ldhb	-	56958	Kcnj8	-	chr6	142456500		---	2.907		0	3	1		lactate dehydrogenase B	potassium inwardly-rectifying channel, subfamily J, member 8	NM_008492	NM_008492
18200	Gm766	-	486	Gm766	-	chr6	142752500		---	3.123		0	3	1		predicted gene 766	predicted gene 766	NM_001145390	NM_001145390
-2173	Ube2m	-	2151	Mzf1	-	chr7	13625500		---	2.573		0	3	1		ubiquitin-conjugating enzyme E2M (UBC12 homolog, yeast)	myeloid zinc finger 1	NM_145578	NM_145578
-2110	Psg28	-	40430	Psg26	-	chr7	19019500		---	2.747		0	3	1		pregnancy-specific glycoprotein 28	pregnancy-specific glycoprotein 26	NM_054063	NM_054063
-253	Lrrc68	-	2297	Gemin7	-	chr7	20148000		---	2.427		0	3	1		leucine rich repeat containing 68	gem (nuclear organelle) associated protein 7	NM_199149	NM_199149
28630	Bckdha	-	280	Bckdha	-	chr7	26443500		---	2.813		0	3	1		branched chain ketoacid dehydrogenase E1, alpha polypeptide	branched chain ketoacid dehydrogenase E1, alpha polypeptide	NM_007533	NM_007533
5906	Bcl2l12	-	449	Bcl2l12	-	chr7	52252500		---	2.367		0	3	1		BCL2-like 12 (proline rich)	BCL2-like 12 (proline rich)	NM_029410	NM_029410
-2060	Olfr600	-	9261	Olfr601	-	chr7	110497500		---	2.79		0	3	1		olfactory receptor 600	olfactory receptor 601	NM_147046	NM_147046
-348	Olfr622	-	19808	Olfr623	-	chr7	110789000		---	3.46		0	3	1		olfactory receptor 622	olfactory receptor 623	NM_147083	NM_147083
-2279	Hbb-y	-	25819	Olfr66	-	chr7	111004000		---	2.71		0	3	1		hemoglobin Y, beta-like embryonic chain	olfactory receptor 66	NM_008221	NM_008221
2037	Defb38	-	1029	Defb38	-	chr8	19025500		---	3.07		0	3	1		defensin beta 38	defensin beta 38	NM_183036	NM_183036
2537	Defb38	-	529	Defb38	-	chr8	19026000		---	3.07		0	3	1		defensin beta 38	defensin beta 38	NM_183036	NM_183036
1138893	Sgcz	-	62	Sgcz	-	chr8	39724500		---	3.527		0	3	1		sarcoglycan zeta	sarcoglycan zeta	NM_145841	NM_145841
-1831	Med26	-	15096	9130011J15Rik	-	chr8	75074000		---	2.357		0	3	1		mediator complex subunit 26	RIKEN cDNA 9130011J15 gene	NM_027485	NM_027485
-1330	Dnaja2	-	79986	Neto2	-	chr8	88080500		---	3.303		0	3	1		DnaJ (Hsp40) homolog, subfamily A, member 2	neuropilin (NRP) and tolloid (TLL)-like 2	NM_019794	NM_019794
-896	Ces1	-	176094	Ces7	-	chr8	95862000		---	3.1		0	3	1		carboxylesterase 1	carboxylesterase 7	NM_021456	NM_021456
-1396	Ces1	-	175594	Ces7	-	chr8	95862500		---	3.1		0	3	1		carboxylesterase 1	carboxylesterase 7	NM_021456	NM_021456
12685	Ccdc151	-	78	Ccdc151	-	chr9	21807000		---	3.22		0	3	1		coiled-coil domain containing 151	coiled-coil domain containing 151	NM_029939	NM_029939
-1952	Gm5615	-	91838	A630095E13Rik	-	chr9	36351500		---	2.293		0	3	1		predicted gene 5615	RIKEN cDNA A630095E13 gene	NM_001033783	NM_001033783
-1590	Rbm7	-	94994	Nnmt	-	chr9	48305000		---	2.697		0	3	1		RNA binding motif protein 7	nicotinamide N-methyltransferase	NM_144948	NM_144948
-1659	Neil1	-	6347	Commd4	-	chr9	56996500		---	2.717		0	3	1		nei endonuclease VIII-like 1 (E. coli)	COMM domain containing 4	NM_028347	NM_028347
-1587	Glce	-	198535	Spesp1	-	chr9	61920000		---	3.417		0	3	1		glucuronyl C5-epimerase	sperm equatorial segment protein 1	NM_033320	NM_033320
-2087	Glce	-	198035	Spesp1	-	chr9	61920500		---	3.417		0	3	1		glucuronyl C5-epimerase	sperm equatorial segment protein 1	NM_033320	NM_033320
-364	Gm2382	-	3125	Bcl2a1d	-	chr9	88615000		---	2.547		0	3	1		predicted gene 2382	B-cell leukemia/lymphoma 2 related protein A1d	NM_001128601	NM_001128601
112793	Cask	-	216667	Cask	-	chrX	13207000		---	2.647		0	3	1		calcium/calmodulin-dependent serine protein kinase (MAGUK family)	calcium/calmodulin-dependent serine protein kinase (MAGUK family)	NM_009806	NM_009806
7726	Rhox11	-	816	Rhox11	-	chrX	35437500		---	2.427		0	3	1		reproductive homeobox 11	reproductive homeobox 11	NM_198598	NM_198598
116718	Arhgef9	-	825	Arhgef9	-	chrX	92361000		---	2.41		0	3	1		CDC42 guanine nucleotide exchange factor (GEF) 9	CDC42 guanine nucleotide exchange factor (GEF) 9	NM_001033329	NM_001033329
4315	Armcx2	-	533	Armcx2	-	chrX	131343000		---	2.883		0	3	1		armadillo repeat containing, X-linked 2	armadillo repeat containing, X-linked 2	NM_026139	NM_026139
-3265	Hist1h1c	+	1410	Hist1h3c	-	chr13	23835500		---	2.643		0	4	1		histone cluster 1, H1c	histone cluster 1, H3c	NM_015786	NM_015786
-486732	Fgf14	-	---	---	---	chr14	125078500		---	2.29		0	2	1		fibroblast growth factor 14	null	NM_010201,NM_207667	NM_010201,NM_207667
-487232	Fgf14	-	---	---	---	chr14	125079000		---	2.29		0	2	1		fibroblast growth factor 14	null	NM_010201,NM_207667	NM_010201,NM_207667
-1991	Glycam1	-	---	---	---	chr15	103397500		---	3.067		0	3	1		glycosylation dependent cell adhesion molecule 1	null	NM_008134	NM_008134
-2491	Glycam1	-	---	---	---	chr15	103398000		---	3.067		0	3	1		glycosylation dependent cell adhesion molecule 1	null	NM_008134	NM_008134
-717	Rfc3	-	---	---	---	chr5	152454500		---	2.703		0	3	1		replication factor C (activator 1) 3	null	NM_027009	NM_027009
-1717	Rfc3	-	---	---	---	chr5	152455500		---	2.703		0	3	1		replication factor C (activator 1) 3	null	NM_027009	NM_027009
-1121	Jph1	-	46453	Gdap1	+	chr1	17089000		---	2.525		0	2	1		junctophilin 1	ganglioside-induced differentiation-associated-protein 1	NM_020604	NM_020604
-434656	Gdap1	+	2981	Pi15	+	chr1	17589000		---	2.815		0	2	1		ganglioside-induced differentiation-associated-protein 1	peptidase inhibitor 15	NM_010267	NM_010267
-435156	Gdap1	+	2481	Pi15	+	chr1	17589500		---	2.815		0	2	1		ganglioside-induced differentiation-associated-protein 1	peptidase inhibitor 15	NM_010267	NM_010267
-95481	Pi15	+	997	Crispld1	+	chr1	17716500		---	3.12		0	2	1		peptidase inhibitor 15	cysteine-rich secretory protein LCCL domain containing 1	NM_053191	NM_053191
-1486	Ogfrl1	-	377264	B3gat2	+	chr1	23391500		---	3.075		0	2	1		opioid growth factor receptor-like 1	beta-1,3-glucuronyltransferase 2 (glucuronosyltransferase S)	NM_001081079	NM_001081079
827	Imp4	+	5092	Imp4	+	chr1	34497500		---	2.465		0	2	1		IMP4, U3 small nucleolar ribonucleoprotein, homolog (yeast)	IMP4, U3 small nucleolar ribonucleoprotein, homolog (yeast)	NM_178601	NM_178601
-12908	Imp4	+	1090	Ptpn18	+	chr1	34515500		---	2.22		0	2	1		IMP4, U3 small nucleolar ribonucleoprotein, homolog (yeast)	protein tyrosine phosphatase, non-receptor type 18	NM_178601	NM_178601
-13408	Imp4	+	590	Ptpn18	+	chr1	34516000		---	2.265		0	2	1		IMP4, U3 small nucleolar ribonucleoprotein, homolog (yeast)	protein tyrosine phosphatase, non-receptor type 18	NM_178601	NM_178601
-181	Fam168b	-	6803	Plekhb2	+	chr1	34900000		---	2.715		0	2	1		family with sequence similarity 168, member B	pleckstrin homology domain containing, family B (evectins) member 2	NM_174997	NM_174997
-7076	Tsga10	-	50	Lipt1	+	chr1	37929000		---	2.495		0	2	1		testis specific 10	lipoyltransferase 1	NM_207228	NM_207228
-3415	Npas2	+	1263	Rpl31	+	chr1	39423500		---	2.82		0	2	1		neuronal PAS domain protein 2	ribosomal protein L31	NM_008719	NM_008719
-13322	Il18r1	+	1206	Il18rap	+	chr1	40571000		---	3.075		0	2	1		interleukin 18 receptor 1	interleukin 18 receptor accessory protein	NM_008365	NM_008365
-14322	Il18r1	+	206	Il18rap	+	chr1	40572000		---	2.665		0	2	1		interleukin 18 receptor 1	interleukin 18 receptor accessory protein	NM_008365	NM_008365
-150946	Pou3f3	+	77	Mrps9	+	chr1	42908000		---	2.455		0	2	1		POU domain, class 3, transcription factor 3	mitochondrial ribosomal protein S9	NM_008900	NM_008900
-947	Uxs1	-	105351	Tpp2	+	chr1	43885500		---	2.43		0	2	1		UDP-glucuronate decarboxylase 1	tripeptidyl peptidase II	NM_026430	NM_026430
-105447	Uxs1	-	851	Tpp2	+	chr1	43990000		---	2.77		0	2	1		UDP-glucuronate decarboxylase 1	tripeptidyl peptidase II	NM_026430	NM_026430
-1884	Bivm	+	1088	Ercc5	+	chr1	44203500		---	2.85		0	2	1		basic, immunoglobulin-like variable motif containing	excision repair cross-complementing rodent repair deficiency, complementation group 5	NM_144558	NM_144558
-2384	Bivm	+	588	Ercc5	+	chr1	44204000		---	2.85		0	2	1		basic, immunoglobulin-like variable motif containing	excision repair cross-complementing rodent repair deficiency, complementation group 5	NM_144558	NM_144558
-331724	4832428D23Rik	-	1015	Gulp1	+	chr1	44607500		---	2.76		0	2	1		RIKEN cDNA 4832428D23 gene	GULP, engulfment adaptor PTB domain containing 1	NM_207281	NM_207281
-1146	Slc39a10	-	4072866	Tmeff2	+	chr1	46911500		---	2.715		0	2	1		solute carrier family 39 (zinc transporter), member 10	transmembrane protein with EGF-like and two follistatin-like domains 2	NM_172653	NM_172653
-4071146	Slc39a10	-	2866	Tmeff2	+	chr1	50981500		---	2.875		0	2	1		solute carrier family 39 (zinc transporter), member 10	transmembrane protein with EGF-like and two follistatin-like domains 2	NM_172653	NM_172653
-4071646	Slc39a10	-	2366	Tmeff2	+	chr1	50982000		---	2.875		0	2	1		solute carrier family 39 (zinc transporter), member 10	transmembrane protein with EGF-like and two follistatin-like domains 2	NM_172653	NM_172653
-99386	Tmeff2	+	2469	Sdpr	+	chr1	51343500		---	2.445		0	2	1		transmembrane protein with EGF-like and two follistatin-like domains 2	serum deprivation response	NM_019790	NM_019790
-99886	Tmeff2	+	1969	Sdpr	+	chr1	51344000		---	2.445		0	2	1		transmembrane protein with EGF-like and two follistatin-like domains 2	serum deprivation response	NM_019790	NM_019790
1109	9430016H08Rik	+	8302	9430016H08Rik	+	chr1	57464500		---	2.845		0	2	1		RIKEN cDNA 9430016H08 gene	RIKEN cDNA 9430016H08 gene	NM_001081181	NM_001081181
1609	9430016H08Rik	+	7802	9430016H08Rik	+	chr1	57465000		---	2.845		0	2	1		RIKEN cDNA 9430016H08 gene	RIKEN cDNA 9430016H08 gene	NM_001081181	NM_001081181
-3379	Sgol2	+	312	Aox1	+	chr1	58086500		---	2.415		0	2	1		shugoshin-like 2 (S. pombe)	aldehyde oxidase 1	NM_199007	NM_199007
188	Aox1	+	76254	Aox1	+	chr1	58087000		---	2.43		0	2	1		aldehyde oxidase 1	aldehyde oxidase 1	NM_009676	NM_009676
558	Ndufb3	+	8792	Ndufb3	+	chr1	58644000		---	2.635		0	2	1		NADH dehydrogenase (ubiquinone) 1 beta subcomplex 3	NADH dehydrogenase (ubiquinone) 1 beta subcomplex 3	NM_025597	NM_025597
1058	Ndufb3	+	8292	Ndufb3	+	chr1	58644500		---	2.635		0	2	1		NADH dehydrogenase (ubiquinone) 1 beta subcomplex 3	NADH dehydrogenase (ubiquinone) 1 beta subcomplex 3	NM_025597	NM_025597
-16167	Als2cr12	-	1129	Cflar	+	chr1	58769000		---	2.805		0	2	1		amyotrophic lateral sclerosis 2 (juvenile) chromosome region, candidate 12 (human)	CASP8 and FADD-like apoptosis regulator	NM_175370	NM_175370
-16667	Als2cr12	-	629	Cflar	+	chr1	58769500		---	2.64		0	2	1		amyotrophic lateral sclerosis 2 (juvenile) chromosome region, candidate 12 (human)	CASP8 and FADD-like apoptosis regulator	NM_175370	NM_175370
-26701	Fzd7	+	2607	Gm973	+	chr1	59570500		---	3.47		0	2	1		frizzled homolog 7 (Drosophila)	predicted gene 973	NM_008057	NM_008057
20	Bmpr2	+	106203	Bmpr2	+	chr1	59821500		---	2.41		0	2	1		bone morphogenic protein receptor, type II (serine/threonine kinase)	bone morphogenic protein receptor, type II (serine/threonine kinase)	NM_007561	NM_007561
876	Carf	+	51878	Carf	+	chr1	60156000		---	2.845		0	2	1		calcium response factor	calcium response factor	NM_139150	NM_139150
-19269	Cyp20a1	+	3141	Abi2	+	chr1	60463500		---	2.87		0	2	1		cytochrome P450, family 20, subfamily A, polypeptide 1	abl-interactor 2	NM_030013	NM_030013
-133797	Cd28	+	1868	Ctla4	+	chr1	60964000		---	2.99		0	2	1		CD28 antigen	cytotoxic T-lymphocyte-associated protein 4	NM_007642	NM_007642
-134297	Cd28	+	1368	Ctla4	+	chr1	60964500		---	2.99		0	2	1		CD28 antigen	cytotoxic T-lymphocyte-associated protein 4	NM_007642	NM_007642
-108	Mdh1b	-	198	Fastkd2	+	chr1	63777000		---	3.135		0	2	1		malate dehydrogenase 1B, NAD (soluble)	FAST kinase domains 2	NM_029696	NM_029696
302	Fastkd2	+	22459	Fastkd2	+	chr1	63777500		---	3.135		0	2	1		FAST kinase domains 2	FAST kinase domains 2	NM_172422	NM_172422
802	Fastkd2	+	21959	Fastkd2	+	chr1	63778000		---	3.135		0	2	1		FAST kinase domains 2	FAST kinase domains 2	NM_172422	NM_172422
-1537	Klf7	-	409877	Creb1	+	chr1	64169500		---	2.52		0	2	1		Kruppel-like factor 7 (ubiquitous)	cAMP responsive element binding protein 1	NM_033563	NM_033563
-408537	Klf7	-	2877	Creb1	+	chr1	64576500		---	3.44		0	2	1		Kruppel-like factor 7 (ubiquitous)	cAMP responsive element binding protein 1	NM_033563	NM_033563
-255843	Mtap2	+	2466	Rpe	+	chr1	66745000		---	3.3		0	2	1		microtubule-associated protein 2	ribulose-5-phosphate-3-epimerase	NM_001039934,NM_008632	NM_001039934,NM_008632
-256343	Mtap2	+	1966	Rpe	+	chr1	66745500		---	3.3		0	2	1		microtubule-associated protein 2	ribulose-5-phosphate-3-epimerase	NM_001039934,NM_008632	NM_001039934,NM_008632
773297	Spag16	+	205	Spag16	+	chr1	70771500		---	2.95		0	2	1		sperm associated antigen 16	sperm associated antigen 16	NM_025728	NM_025728
-11084	Rqcd1	+	962	Plcd4	+	chr1	74588500		---	2.81		0	2	1		rcd1 (required for cell differentiation) homolog 1 (S. pombe)	phospholipase C, delta 4	NM_021383	NM_021383
2066	Bcs1l	+	2017	Bcs1l	+	chr1	74637000		---	2.405		0	2	1		BCS1-like (yeast)	BCS1-like (yeast)	NM_025784	NM_025784
-14953	Ttll4	+	647	Cyp27a1	+	chr1	74759500		---	2.605		0	2	1		tubulin tyrosine ligase-like family, member 4	cytochrome P450, family 27, subfamily a, polypeptide 1	NM_001014974	NM_001014974
-15453	Ttll4	+	147	Cyp27a1	+	chr1	74760000		---	2.605		0	2	1		tubulin tyrosine ligase-like family, member 4	cytochrome P450, family 27, subfamily a, polypeptide 1	NM_001014974	NM_001014974
-47753	Wnt10a	+	3102	Cdk5r2	+	chr1	74898500		---	2.36		0	2	1		wingless related MMTV integration site 10a	cyclin-dependent kinase 5, regulatory subunit 2 (p39)	NM_009518	NM_009518
-48253	Wnt10a	+	2602	Cdk5r2	+	chr1	74899000		---	2.36		0	2	1		wingless related MMTV integration site 10a	cyclin-dependent kinase 5, regulatory subunit 2 (p39)	NM_009518	NM_009518
812	Speg	+	21640	Speg	+	chr1	75379500		---	3.015		0	2	1		SPEG complex locus	SPEG complex locus	NM_001085371	NM_001085371
-11071	Inha	+	103	Stk11ip	+	chr1	75518000		---	2.87		0	2	1		inhibin alpha	serine/threonine kinase 11 interacting protein	NM_010564	NM_010564
-41348	Cab39	+	1584	Itm2c	+	chr1	87789500		---	3.18		0	2	1		calcium binding protein 39	integral membrane protein 2C	NM_133781	NM_133781
-41848	Cab39	+	1084	Itm2c	+	chr1	87790000		---	3.18		0	2	1		calcium binding protein 39	integral membrane protein 2C	NM_133781	NM_133781
-58370	Gpr55	-	2516	Spata3	+	chr1	87916000		---	2.3		0	2	1		G protein-coupled receptor 55	spermatogenesis associated 3	NM_001033290	NM_001033290
-58870	Gpr55	-	2016	Spata3	+	chr1	87916500		---	2.3		0	2	1		G protein-coupled receptor 55	spermatogenesis associated 3	NM_001033290	NM_001033290
8899	Neu2	+	14913	Neu2	+	chr1	89479500		---	2.87		0	2	1		neuraminidase 2	neuraminidase 2	NM_001160163,NM_001160164	NM_001160163,NM_001160164
-177	Dnajb3	-	6033	Ugt1a1	+	chr1	90102500		---	2.88		0	2	1		DnaJ (Hsp40) homolog, subfamily B, member 3	UDP glucuronosyltransferase 1 family, polypeptide A1	NM_008299	NM_008299
-677	Dnajb3	-	5533	Ugt1a1	+	chr1	90103000		---	2.88		0	2	1		DnaJ (Hsp40) homolog, subfamily B, member 3	UDP glucuronosyltransferase 1 family, polypeptide A1	NM_008299	NM_008299
-1177	Dnajb3	-	5033	Ugt1a1	+	chr1	90103500		---	2.84		0	2	1		DnaJ (Hsp40) homolog, subfamily B, member 3	UDP glucuronosyltransferase 1 family, polypeptide A1	NM_008299	NM_008299
-17574	Trpm8	+	593	Spp2	+	chr1	90303000		---	3.38		0	2	1		transient receptor potential cation channel, subfamily M, member 8	secreted phosphoprotein 2	NM_134252	NM_134252
-60397	Olfr1414	-	749	Olfr1413	+	chr1	94469000		---	2.855		0	2	1		olfactory receptor 1414	olfactory receptor 1413	NM_147039	NM_147039
-60897	Olfr1414	-	249	Olfr1413	+	chr1	94469500		---	2.855		0	2	1		olfactory receptor 1414	olfactory receptor 1413	NM_147039	NM_147039
-1058	Kif1a	-	32352	Agxt	+	chr1	94999500		---	2.785		0	2	1		kinesin family member 1A	alanine-glyoxylate aminotransferase	NM_008440,NM_001110315	NM_008440,NM_001110315
1279	Ppp1r7	+	22695	Ppp1r7	+	chr1	95241500		---	2.455		0	2	1		protein phosphatase 1, regulatory (inhibitor) subunit 7	protein phosphatase 1, regulatory (inhibitor) subunit 7	NM_023200	NM_023200
-1193	Sept2	+	1180	Farp2	+	chr1	95407500		---	2.615		0	2	1		septin 2	FERM, RhoGEF and pleckstrin domain protein 2	NM_001159719	NM_001159719
-1693	Sept2	+	680	Farp2	+	chr1	95408000		---	2.615		0	2	1		septin 2	FERM, RhoGEF and pleckstrin domain protein 2	NM_001159719	NM_001159719
-4281481	Cntnap5b	+	1395	Cdh20	+	chr1	106664000		---	3.34		0	2	1		contactin associated protein-like 5B	cadherin 20	NM_172851	NM_172851
1563	2310035C23Rik	+	89708	2310035C23Rik	+	chr1	107562000		---	3.005		0	2	1		RIKEN cDNA 2310035C23 gene	RIKEN cDNA 2310035C23 gene	NM_029349,NM_173187	NM_029349,NM_173187
-49575	Serpinb5	+	1525	Serpinb12	+	chr1	108829500		---	2.17		0	2	1		serine (or cysteine) peptidase inhibitor, clade B, member 5	serine (or cysteine) peptidase inhibitor, clade B (ovalbumin), member 12	NM_009257	NM_009257
-50075	Serpinb5	+	1025	Serpinb12	+	chr1	108830000		---	2.17		0	2	1		serine (or cysteine) peptidase inhibitor, clade B, member 5	serine (or cysteine) peptidase inhibitor, clade B (ovalbumin), member 12	NM_009257	NM_009257
-21345	Serpinb12	+	2560	Serpinb13	+	chr1	108875000		---	3.42		0	2	1		serine (or cysteine) peptidase inhibitor, clade B (ovalbumin), member 12	serine (or cysteine) peptidase inhibitor, clade B (ovalbumin), member 13	NM_027971	NM_027971
-21845	Serpinb12	+	2060	Serpinb13	+	chr1	108875500		---	3.42		0	2	1		serine (or cysteine) peptidase inhibitor, clade B (ovalbumin), member 12	serine (or cysteine) peptidase inhibitor, clade B (ovalbumin), member 13	NM_027971	NM_027971
-38948	Serpinb11	+	3265	Serpinb7	+	chr1	109316000		---	3.285		0	2	1		serine (or cysteine) peptidase inhibitor, clade B (ovalbumin), member 11	serine (or cysteine) peptidase inhibitor, clade B, member 7	NM_025867	NM_025867
-39448	Serpinb11	+	2765	Serpinb7	+	chr1	109316500		---	3.285		0	2	1		serine (or cysteine) peptidase inhibitor, clade B (ovalbumin), member 11	serine (or cysteine) peptidase inhibitor, clade B, member 7	NM_025867	NM_025867
-2825	Serpinb2	+	579	Serpinb10-ps	+	chr1	109425000		---	2.435		0	2	1		serine (or cysteine) peptidase inhibitor, clade B, member 2	serine (or cysteine) peptidase inhibitor, clade B (ovalbumin), member 10, pseudogene	NM_011111	NM_011111
-3325	Serpinb2	+	79	Serpinb10-ps	+	chr1	109425500		---	2.435		0	2	1		serine (or cysteine) peptidase inhibitor, clade B, member 2	serine (or cysteine) peptidase inhibitor, clade B (ovalbumin), member 10, pseudogene	NM_011111	NM_011111
-1005	Dsel	-	3819213	Cntnap5a	+	chr1	113762500		---	2.86		0	2	1		dermatan sulfate epimerase-like	contactin associated protein-like 5A	NM_001081316	NM_001081316
-2005	Dsel	-	3818213	Cntnap5a	+	chr1	113763500		---	3.18		0	2	1		dermatan sulfate epimerase-like	contactin associated protein-like 5A	NM_001081316	NM_001081316
-2505	Dsel	-	3817713	Cntnap5a	+	chr1	113764000		---	3.18		0	2	1		dermatan sulfate epimerase-like	contactin associated protein-like 5A	NM_001081316	NM_001081316
287	Cntnap5a	+	895251	Cntnap5a	+	chr1	117582000		---	2.26		0	2	1		contactin associated protein-like 5A	contactin associated protein-like 5A	NM_001077425	NM_001077425
81	Mki67ip	+	11908	Mki67ip	+	chr1	120218500		---	2.67		0	2	1		Mki67 (FHA domain) interacting nucleolar phosphoprotein	Mki67 (FHA domain) interacting nucleolar phosphoprotein	NM_026472	NM_026472
-9366	Yod1	+	552	AA986860	+	chr1	132628000		---	2.315		0	2	1		YOD1 OTU deubiquitinating enzyme 1 homologue (S. cerevisiae)	expressed sequence AA986860	NM_178691	NM_178691
-53301	AA986860	+	2978	Fcamr	+	chr1	132694500		---	2.81		0	2	1		expressed sequence AA986860	Fc receptor, IgA, IgM, high affinity	NM_177604	NM_177604
-53801	AA986860	+	2478	Fcamr	+	chr1	132695000		---	3.005		0	2	1		expressed sequence AA986860	Fc receptor, IgA, IgM, high affinity	NM_177604	NM_177604
-28959	5430435G22Rik	+	1598	Slc26a9	+	chr1	133639000		---	2.29		0	2	1		RIKEN cDNA 5430435G22 gene	solute carrier family 26, member 9	NM_145509	NM_145509
-29459	5430435G22Rik	+	1098	Slc26a9	+	chr1	133639500		---	2.29		0	2	1		RIKEN cDNA 5430435G22 gene	solute carrier family 26, member 9	NM_145509	NM_145509
-8308	Pm20d1	+	1588	Slc41a1	+	chr1	133723000		---	2.825		0	2	1		peptidase M20 domain containing 1	solute carrier family 41, member 1	NM_178079	NM_178079
-1238	Cdk18	-	50512	Lemd1	+	chr1	134037500		---	2.37		0	2	1		cyclin-dependent kinase 18	LEM domain containing 1	NM_008795	NM_008795
-105075	Mdm4	-	1039	Ppp1r15b	+	chr1	135027000		---	2.79		0	2	1		transformed mouse 3T3 cell double minute 4	protein phosphatase 1, regulatory (inhibitor) subunit 15b	NM_008575	NM_008575
-3050	Klhl12	+	736	Rabif	+	chr1	136390500		---	2.78		0	2	1		kelch-like 12 (Drosophila)	RAB interacting factor	NM_153128	NM_153128
-5483	Ppp1r12b	-	1153	Ube2t	+	chr1	136858000		---	2.445		0	2	1		protein phosphatase 1, regulatory (inhibitor) subunit 12B	ubiquitin-conjugating enzyme E2T (putative)	NM_001081307	NM_001081307
-5983	Ppp1r12b	-	653	Ube2t	+	chr1	136858500		---	2.445		0	2	1		protein phosphatase 1, regulatory (inhibitor) subunit 12B	ubiquitin-conjugating enzyme E2T (putative)	NM_001081307	NM_001081307
-1449	Rgs18	-	1718795	Fam5c	+	chr1	146624000		---	3.325		0	2	1		regulator of G-protein signaling 18	family with sequence similarity 5, member C	NM_022881	NM_022881
-1719949	Rgs18	-	295	Fam5c	+	chr1	148342500		---	4.405		0	2	1		regulator of G-protein signaling 18	family with sequence similarity 5, member C	NM_022881	NM_022881
-2086	Pla2g4a	-	136753	Ptgs2	+	chr1	151810500		---	2.445		0	2	1		phospholipase A2, group IVA (cytosolic, calcium-dependent)	prostaglandin-endoperoxide synthase 2	NM_008869	NM_008869
-259	Rgl1	-	125180	Apobec4	+	chr1	154472500		---	2.69		0	2	1		ral guanine nucleotide dissociation stimulator,-like 1	apolipoprotein B mRNA editing enzyme, catalytic polypeptide-like 4 (putative)	NM_016846	NM_016846
-759	Rgl1	-	124680	Apobec4	+	chr1	154473000		---	2.69		0	2	1		ral guanine nucleotide dissociation stimulator,-like 1	apolipoprotein B mRNA editing enzyme, catalytic polypeptide-like 4 (putative)	NM_016846	NM_016846
-103156	Npl	-	166	Rgs8	+	chr1	155500000		---	2.77		0	2	1		N-acetylneuraminate pyruvate lyase	regulator of G-protein signaling 8	NM_028749	NM_028749
-90	Mr1	-	11832	Stx6	+	chr1	156994000		---	3.35		0	2	1		major histocompatibility complex, class I-related	syntaxin 6	NM_008209	NM_008209
-5521	Tdrd5	-	1865	Nphs2	+	chr1	158239000		---	2.57		0	2	1		tudor domain containing 5	nephrosis 2 homolog, podocin (human)	NM_001134741	NM_001134741
-6021	Tdrd5	-	1365	Nphs2	+	chr1	158239500		---	2.57		0	2	1		tudor domain containing 5	nephrosis 2 homolog, podocin (human)	NM_001134741	NM_001134741
-1774	Rasal2	-	44212	BC026585	+	chr1	159344500		---	2.44		0	2	1		RAS protein activator like 2	cDNA sequence BC026585	NM_177644	NM_177644
-2274	Rasal2	-	43712	BC026585	+	chr1	159345000		---	2.44		0	2	1		RAS protein activator like 2	cDNA sequence BC026585	NM_177644	NM_177644
-272931	Pappa2	-	1956	Rfwd2	+	chr1	161160500		---	2.75		0	2	1		pappalysin 2	ring finger and WD repeat domain 2	NM_001085376	NM_001085376
-273431	Pappa2	-	1456	Rfwd2	+	chr1	161161000		---	2.75		0	2	1		pappalysin 2	ring finger and WD repeat domain 2	NM_001085376	NM_001085376
-24	Mettl13	-	22458	Vamp4	+	chr1	164478500		---	2.67		0	2	1		methyltransferase like 13	vesicle-associated membrane protein 4	NM_144877	NM_144877
-524	Mettl13	-	21958	Vamp4	+	chr1	164479000		---	2.67		0	2	1		methyltransferase like 13	vesicle-associated membrane protein 4	NM_144877	NM_144877
-139625	Mael	-	797	Tada1	+	chr1	168308500		---	2.24		0	2	1		maelstrom homolog (Drosophila)	transcriptional adaptor 1	NM_175296	NM_175296
1157	Mpz	+	9254	Mpz	+	chr1	173082000		---	2.65		0	2	1		myelin protein zero	myelin protein zero	NM_008623	NM_008623
-315	Apcs	-	61427	Olfr16	+	chr1	174825500		---	3.04		0	2	1		serum amyloid P-component	olfactory receptor 16	NM_011318	NM_011318
-815	Apcs	-	60927	Olfr16	+	chr1	174826000		---	3.04		0	2	1		serum amyloid P-component	olfactory receptor 16	NM_011318	NM_011318
-8570	Olfr218	+	2783	Olfr1404	+	chr1	175143000		---	3.505		0	2	1		olfactory receptor 218	olfactory receptor 1404	NM_001001809	NM_001001809
-9070	Olfr218	+	2283	Olfr1404	+	chr1	175143500		---	3.505		0	2	1		olfactory receptor 218	olfactory receptor 1404	NM_001001809	NM_001001809
-11070	Olfr218	+	283	Olfr1404	+	chr1	175145500		---	3.48		0	2	1		olfactory receptor 218	olfactory receptor 1404	NM_001001809	NM_001001809
-2140	Fcer1a	-	40807	Olfr418-ps1	+	chr1	175159500		---	2.66		0	2	1		Fc receptor, IgE, high affinity I, alpha polypeptide	olfactory receptor 418, pseudogene 1	NM_010184	NM_010184
418	Olfr433	+	527	Olfr433	+	chr1	175972500		---	2.88		0	2	1		olfactory receptor 433	olfactory receptor 433	NM_146717	NM_146717
-4973	Olfr433	+	2505	Olfr432	+	chr1	175978000		---	2.785		0	2	1		olfactory receptor 433	olfactory receptor 432	NM_146717	NM_146717
-8889	Olfr429	+	590	Olfr427	+	chr1	176029000		---	3.415		0	2	1		olfactory receptor 429	olfactory receptor 427	NM_146722	NM_146722
-12629	Olfr420	+	498	Spna1	+	chr1	176102500		---	2.62		0	2	1		olfactory receptor 420	spectrin alpha 1	NM_146305	NM_146305
-1944	Olfr419	-	77649	1810030J14Rik	+	chr1	176183000		---	2.76		0	2	1		olfactory receptor 419	RIKEN cDNA 1810030J14 gene	NM_146715	NM_146715
-2444	Olfr419	-	77149	1810030J14Rik	+	chr1	176183500		---	2.76		0	2	1		olfactory receptor 419	RIKEN cDNA 1810030J14 gene	NM_146715	NM_146715
-734	Fh1	-	5823	Kmo	+	chr1	177556500		---	2.875		0	2	1		fumarate hydratase 1	kynurenine 3-monooxygenase (kynurenine 3-hydroxylase)	NM_010209	NM_010209
-1745	Cep170	-	5942	Sdccag8	+	chr1	178739000		---	3.255		0	2	1		centrosomal protein 170	serologically defined colon cancer antigen 8	NM_001099637	NM_001099637
-65272	Pppde1	+	1283	Fam36a	+	chr1	180248000		---	2.615		0	2	1		PPPDE peptidase domain containing 1	family with sequence similarity 36, member A	NM_024282	NM_024282
-1486	Wdr26	-	139758	Cnih3	+	chr1	183143000		---	2.875		0	2	1		WD repeat domain 26	cornichon homolog 3 (Drosophila)	NM_145514	NM_145514
1888	Ints7	+	44070	Ints7	+	chr1	193401500		---	2.17		0	2	1		integrator complex subunit 7	integrator complex subunit 7	NM_178632	NM_178632
-93430	Ints7	+	2902	Lpgat1	+	chr1	193539000		---	2.795		0	2	1		integrator complex subunit 7	lysophosphatidylglycerol acyltransferase 1	NM_178632	NM_178632
18695	Irf6	+	229	Irf6	+	chr1	194998000		---	2.985		0	2	1		interferon regulatory factor 6	interferon regulatory factor 6	NM_016851	NM_016851
-271	Irf6	+	1335	A130010J15Rik	+	chr1	194998500		---	2.485		0	2	1		interferon regulatory factor 6	RIKEN cDNA A130010J15 gene	NM_016851	NM_016851
-987502	Ipcef1	+	1682	Rgs17	+	chr10	4422500		---	2.33		0	2	1		interaction protein for cytohesin exchange factors 1	regulator of G-protein signaling 17	NM_001033391	NM_001033391
-988002	Ipcef1	+	1182	Rgs17	+	chr10	4423000		---	2.33		0	2	1		interaction protein for cytohesin exchange factors 1	regulator of G-protein signaling 17	NM_001033391	NM_001033391
11199	Nup43	+	184	Nup43	+	chr10	7398500		---	2.855		0	2	1		nucleoporin 43	nucleoporin 43	NM_145706	NM_145706
-79467	Utrn	-	67259	Sf3b5	+	chr10	12661000		---	2.41		0	2	1		utrophin	splicing factor 3b, subunit 5	NM_011682	NM_011682
20	Nhsl1	+	126197	Nhsl1	+	chr10	18127500		---	2.225		0	2	1		NHS-like 1	NHS-like 1	NM_173390	NM_173390
-340827	Tnfaip3	-	344	Olig3	+	chr10	19076000		---	2.665		0	2	1		tumor necrosis factor, alpha-induced protein 3	oligodendrocyte transcription factor 3	NM_009397	NM_009397
-100757	Gm6251	+	2774	Bclaf1	+	chr10	20029500		---	2.125		0	2	1		predicted gene 6251	BCL2-associated transcription factor 1	NM_001101561	NM_001101561
-133210	Myb	-	1784	Hbs1l	+	chr10	21014000		---	2.5		0	2	1		myeloblastosis oncogene	Hbs1-like (S. cerevisiae)	NM_010848	NM_010848
-133710	Myb	-	1284	Hbs1l	+	chr10	21014500		---	2.5		0	2	1		myeloblastosis oncogene	Hbs1-like (S. cerevisiae)	NM_010848	NM_010848
0	Sgk1	+	5195	Sgk1	+	chr10	21714500		---	2.515		0	2	1		serum/glucocorticoid regulated kinase 1	serum/glucocorticoid regulated kinase 1	NM_011361	NM_011361
500	Sgk1	+	4695	Sgk1	+	chr10	21715000		---	2.515		0	2	1		serum/glucocorticoid regulated kinase 1	serum/glucocorticoid regulated kinase 1	NM_011361	NM_011361
-88115	4930444G20Rik	-	2414	Raet1a	+	chr10	21876000		---	2.65		0	2	1		RIKEN cDNA 4930444G20 gene	retinoic acid early transcript 1, alpha	NM_053264	NM_053264
-88615	4930444G20Rik	-	1914	Raet1a	+	chr10	21876500		---	2.65		0	2	1		RIKEN cDNA 4930444G20 gene	retinoic acid early transcript 1, alpha	NM_053264	NM_053264
-6111	Taar2	+	1863	Taar3	+	chr10	23667500		---	2.67		0	2	1		trace amine-associated receptor 2	trace amine-associated receptor 3	NM_001007266	NM_001007266
-9605	Taar3	+	299	Taar4	+	chr10	23680000		---	3.105		0	2	1		trace amine-associated receptor 3	trace amine-associated receptor 4	NM_001008429	NM_001008429
-7157	Taar4	+	2011	Taar5	+	chr10	23688500		---	2.815		0	2	1		trace amine-associated receptor 4	trace amine-associated receptor 5	NM_001008499	NM_001008499
-7657	Taar4	+	1511	Taar5	+	chr10	23689000		---	2.815		0	2	1		trace amine-associated receptor 4	trace amine-associated receptor 5	NM_001008499	NM_001008499
256	Taar7b	+	821	Taar7b	+	chr10	23720000		---	2.205		0	2	1		trace amine-associated receptor 7B	trace amine-associated receptor 7B	NM_001010827	NM_001010827
-68797	Ptprk	+	2200	Themis	+	chr10	28386000		---	2.67		0	2	1		protein tyrosine phosphatase, receptor type, K	thymocyte selection associated	NM_008983	NM_008983
-69297	Ptprk	+	1700	Themis	+	chr10	28386500		---	2.67		0	2	1		protein tyrosine phosphatase, receptor type, K	thymocyte selection associated	NM_008983	NM_008983
-11808	Tspyl1	+	726	Tspyl4	+	chr10	34016500		---	2.45		0	2	1		testis-specific protein, Y-encoded-like 1	TSPY-like 4	NM_009433	NM_009433
-23109	Col10a1	+	63205	Frk	+	chr10	34140000		---	3.19		0	2	1		collagen, type X, alpha 1	fyn-related kinase	NM_009925	NM_009925
-24109	Col10a1	+	62205	Frk	+	chr10	34141000		---	3.085		0	2	1		collagen, type X, alpha 1	fyn-related kinase	NM_009925	NM_009925
-268	Marcks	-	1826646	Lama4	+	chr10	36859000		---	3.15		0	2	1		myristoylated alanine rich protein kinase C substrate	laminin, alpha 4	NM_008538	NM_008538
-1825268	Marcks	-	1646	Lama4	+	chr10	38684000		---	3.16		0	2	1		myristoylated alanine rich protein kinase C substrate	laminin, alpha 4	NM_008538	NM_008538
-1825768	Marcks	-	1146	Lama4	+	chr10	38684500		---	3.16		0	2	1		myristoylated alanine rich protein kinase C substrate	laminin, alpha 4	NM_008538	NM_008538
-453	Fig4	-	146701	Zbtb24	+	chr10	41023500		---	2.32		0	2	1		FIG4 homolog (S. cerevisiae)	zinc finger and BTB domain containing 24	NM_133999	NM_133999
-2106	Nr2e1	-	93222	Ostm1	+	chr10	42305500		---	2.62		0	2	1		nuclear receptor subfamily 2, group E, member 1	osteopetrosis associated transmembrane protein 1	NM_152229	NM_152229
-132	9030612E09Rik	+	45067	Pdss2	+	chr10	42896500		---	2.535		0	2	1		RIKEN cDNA 9030612E09 gene	prenyl (solanesyl) diphosphate synthase, subunit 2	NM_172419	NM_172419
-440	Grik2	-	803474	Ascc3	+	chr10	49509000		---	2.445		0	2	1		glutamate receptor, ionotropic, kainate 2 (beta 2)	activating signal cointegrator 1 complex subunit 3	NM_010349,NM_001111268	NM_010349,NM_001111268
-940	Grik2	-	802974	Ascc3	+	chr10	49509500		---	2.445		0	2	1		glutamate receptor, ionotropic, kainate 2 (beta 2)	activating signal cointegrator 1 complex subunit 3	NM_010349,NM_001111268	NM_010349,NM_001111268
-42493	Ascc3	+	1956	Sim1	+	chr10	50613500		---	2.445		0	2	1		activating signal cointegrator 1 complex subunit 3	single-minded homolog 1 (Drosophila)	NM_001146089,NM_198007	NM_001146089,NM_198007
44	Sim1	+	93458	Sim1	+	chr10	50615500		---	3.01		0	2	1		single-minded homolog 1 (Drosophila)	single-minded homolog 1 (Drosophila)	NM_011376	NM_011376
544	Sim1	+	92958	Sim1	+	chr10	50616000		---	3.01		0	2	1		single-minded homolog 1 (Drosophila)	single-minded homolog 1 (Drosophila)	NM_011376	NM_011376
-236	Gprc6a	-	46065	Rfx6	+	chr10	51351500		---	3.595		0	2	1		G protein-coupled receptor, family C, group 6, member A	regulatory factor X, 6	NM_153071	NM_153071
-45736	Gprc6a	-	565	Rfx6	+	chr10	51397000		---	2.87		0	2	1		G protein-coupled receptor, family C, group 6, member A	regulatory factor X, 6	NM_153071	NM_153071
395	Gja1	+	12725	Gja1	+	chr10	56097500		---	2.855		0	2	1		gap junction protein, alpha 1	gap junction protein, alpha 1	NM_010288	NM_010288
-98245	Serinc1	-	1386	Pkib	+	chr10	57350500		---	2.6		0	2	1		serine incorporator 1	protein kinase inhibitor beta, cAMP dependent, testis specific	NM_019760	NM_019760
-2144	Col13a1	-	89769	Gm5424	+	chr10	61444000		---	2.88		0	2	1		collagen, type XIII, alpha 1	argininosuccinate synthase pseudogene	NM_007731	NM_007731
-88644	Col13a1	-	3269	Gm5424	+	chr10	61530500		---	2.46		0	2	1		collagen, type XIII, alpha 1	argininosuccinate synthase pseudogene	NM_007731	NM_007731
-89144	Col13a1	-	2769	Gm5424	+	chr10	61531000		---	2.46		0	2	1		collagen, type XIII, alpha 1	argininosuccinate synthase pseudogene	NM_007731	NM_007731
-90644	Col13a1	-	1269	Gm5424	+	chr10	61532500		---	2.54		0	2	1		collagen, type XIII, alpha 1	argininosuccinate synthase pseudogene	NM_007731	NM_007731
163	Neurog3	+	1511	Neurog3	+	chr10	61596000		---	2.375		0	2	1		neurogenin 3	neurogenin 3	NM_009719	NM_009719
663	Neurog3	+	1011	Neurog3	+	chr10	61596500		---	2.375		0	2	1		neurogenin 3	neurogenin 3	NM_009719	NM_009719
-674062	1700049L16Rik	-	142	Zwint	+	chr10	72117500		---	2.315		0	2	1		hematological and neurological expressed 1-like pseudogene	ZW10 interactor	NR_003644	NR_003644
358	Zwint	+	14537	Zwint	+	chr10	72118000		---	2.315		0	2	1		ZW10 interactor	ZW10 interactor	NM_025635	NM_025635
-5	Mif	-	33142	Derl3	+	chr10	75323000		---	2.11		0	2	1		macrophage migration inhibitory factor	Der1-like domain family, member 3	NM_010798	NM_010798
-10021	Chchd10	+	556	Vpreb3	+	chr10	75410500		---	2.43		0	2	1		coiled-coil-helix-coiled-coil-helix domain containing 10	pre-B lymphocyte gene 3	NM_175329	NM_175329
880	LOC100045653	+	1684	LOC100045653	+	chr10	76882000		---	2.42		0	2	1		hypothetical LOC100045653	hypothetical LOC100045653	NR_027377	NR_027377
-59265	Ube2g2	+	1331	LOC16697	+	chr10	77168000		---	2.685		0	2	1		ubiquitin-conjugating enzyme E2G 2	keratin associated protein LOC16697	NM_019803	NM_019803
-11712	Rrp1	-	914	Cstb	+	chr10	77887500		---	2.66		0	2	1		ribosomal RNA processing 1 homolog (S. cerevisiae)	cystatin B	NM_010925	NM_010925
-10175	Olfr1353	+	3036	Olfr1352	+	chr10	78443500		---	2.94		0	2	1		olfactory receptor 1353	olfactory receptor 1352	NM_147042	NM_147042
-10675	Olfr1353	+	2536	Olfr1352	+	chr10	78444000		---	2.825		0	2	1		olfactory receptor 1353	olfactory receptor 1352	NM_147042	NM_147042
-1925	ORF61	-	2344	Cnn2	+	chr10	79449000		---	2.59		0	2	1		open reading frame 61	calponin 2	NM_001003949	NM_001003949
-58648	Tcf3	-	2650	Onecut3	+	chr10	79955000		---	2.71		0	2	1		transcription factor 3	one cut domain, family member 3	NM_011548	NM_011548
-11951	Fam108a	-	624	Adat3	+	chr10	80065000		---	2.71		0	2	1		family with sequence similarity 108, member A	adenosine deaminase, tRNA-specific 3, TAD2 homolog (S. cerevisiae)	NM_145421	NM_145421
1521	Sf3a2	+	4667	Sf3a2	+	chr10	80263000		---	2.665		0	2	1		splicing factor 3a, subunit 2	splicing factor 3a, subunit 2	NM_013651	NM_013651
2021	Sf3a2	+	4167	Sf3a2	+	chr10	80263500		---	2.665		0	2	1		splicing factor 3a, subunit 2	splicing factor 3a, subunit 2	NM_013651	NM_013651
-759	Eef2	+	749	Dapk3	+	chr10	80646000		---	2.49		0	2	1		eukaryotic translation elongation factor 2	death-associated protein kinase 3	NM_007907	NM_007907
-1259	Eef2	+	249	Dapk3	+	chr10	80646500		---	2.49		0	2	1		eukaryotic translation elongation factor 2	death-associated protein kinase 3	NM_007907	NM_007907
-786	Pip5k1c	+	347	2510012J08Rik	+	chr10	80783500		---	3.965		0	2	1		phosphatidylinositol-4-phosphate 5-kinase, type 1 gamma	RIKEN cDNA 2510012J08 gene	NM_008844,NM_001146687	NM_008844,NM_001146687
-6891	Aes	+	2276	Tle2	+	chr10	81036000		---	2.245		0	2	1		amino-terminal enhancer of split	transducin-like enhancer of split 2, homolog of Drosophila E(spl)	NM_010347	NM_010347
-116775	Zfp781	-	871	Zfp873	+	chr10	81510000		---	2.895		0	2	1		zinc finger protein 781	zinc finger protein 873	NM_199062	NM_199062
-1180	Dram1	-	21156	Gnptab	+	chr10	87821000		---	2.655		0	2	1		DNA-damage regulated autophagy modulator 1	N-acetylglucosamine-1-phosphate transferase, alpha and beta subunits	NM_027878	NM_027878
-21012	Hal	+	2876	Ccdc38	+	chr10	93000500		---	2.355		0	2	1		histidine ammonia lyase	coiled-coil domain containing 38	NM_010401	NM_010401
-856557	Btg1	+	3000	Dcn	+	chr10	96942000		---	2.61		0	2	1		B-cell translocation gene 1, anti-proliferative	decorin	NM_007569	NM_007569
-857057	Btg1	+	2500	Dcn	+	chr10	96942500		---	2.845		0	2	1		B-cell translocation gene 1, anti-proliferative	decorin	NM_007569	NM_007569
-34163	Lum	+	338	Kera	+	chr10	97069500		---	2.55		0	2	1		lumican	keratocan	NM_008524	NM_008524
78	Cep290	+	85289	Cep290	+	chr10	99951000		---	2.51		0	2	1		centrosomal protein 290	centrosomal protein 290	NM_146009	NM_146009
-2107	4930430F08Rik	-	1019	1700017N19Rik	+	chr10	100054000		---	2.625		0	2	1		RIKEN cDNA 4930430F08 gene	RIKEN cDNA 1700017N19 gene	NM_175128	NM_175128
-619934	Ccdc59	+	2894	Ppfia2	+	chr10	105904500		---	3.215		0	2	1		coiled-coil domain containing 59	protein tyrosine phosphatase, receptor type, f polypeptide (PTPRF), interacting protein (liprin), alpha 2	NM_025602	NM_025602
-620434	Ccdc59	+	2394	Ppfia2	+	chr10	105905000		---	3.215		0	2	1		coiled-coil domain containing 59	protein tyrosine phosphatase, receptor type, f polypeptide (PTPRF), interacting protein (liprin), alpha 2	NM_025602	NM_025602
-153436	Zdhhc17	-	1357	Osbpl8	+	chr10	110600500		---	2.56		0	2	1		zinc finger, DHHC domain containing 17	oxysterol binding protein-like 8	NM_172554	NM_172554
-167828	Tspan8	+	954	Ptprr	+	chr10	115454500		---	2.98		0	2	1		tetraspanin 8	protein tyrosine phosphatase, receptor type, R	NM_146010	NM_146010
-168328	Tspan8	+	454	Ptprr	+	chr10	115455000		---	2.98		0	2	1		tetraspanin 8	protein tyrosine phosphatase, receptor type, R	NM_146010	NM_146010
-471	Cpsf6	-	252055	Cpm	+	chr10	116814500		---	3.41		0	2	1		cleavage and polyadenylation specific factor 6	carboxypeptidase M	NM_001013391	NM_001013391
-389	Cand1	-	213869	Grip1	+	chr10	118677500		---	3.135		0	2	1		cullin associated and neddylation disassociated 1	glutamate receptor interacting protein 1	NM_027994	NM_027994
-889	Cand1	-	213369	Grip1	+	chr10	118678000		---	3.135		0	2	1		cullin associated and neddylation disassociated 1	glutamate receptor interacting protein 1	NM_027994	NM_027994
-1614	Lemd3	-	53285	Wif1	+	chr10	120418000		---	3.215		0	2	1		LEM domain containing 3	Wnt inhibitory factor 1	NM_001081193	NM_001081193
-2114	Lemd3	-	52785	Wif1	+	chr10	120418500		---	3.215		0	2	1		LEM domain containing 3	Wnt inhibitory factor 1	NM_001081193	NM_001081193
-2614	Lemd3	-	52285	Wif1	+	chr10	120419000		---	3.215		0	2	1		LEM domain containing 3	Wnt inhibitory factor 1	NM_001081193	NM_001081193
-22342	Tmem5	-	252	Gm4489	+	chr10	121556500		---	2.835		0	2	1		transmembrane protein 5	predicted gene 4489	NM_153059	NM_153059
248	Gm4489	+	10614	Gm4489	+	chr10	121557000		---	2.835		0	2	1		predicted gene 4489	predicted gene 4489	NR_027637	NR_027637
652	Ddit3	+	4844	Ddit3	+	chr10	126728500		---	2.63		0	2	1		DNA-damage inducible transcript 3	DNA-damage inducible transcript 3	NM_007837	NM_007837
-49013	Inhbc	-	1422	R3hdm2	+	chr10	126856500		---	2.62		0	2	1		inhibin beta-C	R3H domain containing 2	NM_010565	NM_010565
-3629	Stac3	+	2494	Ndufa4l2	+	chr10	126949500		---	2.935		0	2	1		SH3 and cysteine rich domain 3	NADH dehydrogenase (ubiquinone) 1 alpha subcomplex, 4-like 2	NM_177707	NM_177707
-4129	Stac3	+	1994	Ndufa4l2	+	chr10	126950000		---	2.935		0	2	1		SH3 and cysteine rich domain 3	NADH dehydrogenase (ubiquinone) 1 alpha subcomplex, 4-like 2	NM_177707	NM_177707
-6645	Rdh1	+	1460	Rdh9	+	chr10	127212000		---	4.225		0	2	1		retinol dehydrogenase 1 (all trans)	retinol dehydrogenase 9	NM_080436	NM_080436
-7436	Hsd17b6	-	270	Prim1	+	chr10	127452000		---	2.365		0	2	1		hydroxysteroid (17-beta) dehydrogenase 6	DNA primase, p49 subunit	NM_013786	NM_013786
230	Prim1	+	14586	Prim1	+	chr10	127452500		---	2.365		0	2	1		DNA primase, p49 subunit	DNA primase, p49 subunit	NM_008921	NM_008921
-4690	Ptges3	+	1362	Atp5b	+	chr10	127519000		---	2.955		0	2	1		prostaglandin E synthase 3 (cytosolic)	ATP synthase, H+ transporting mitochondrial F1 complex, beta subunit	NM_019766	NM_019766
-56	Atp5b	+	2338	Baz2a	+	chr10	127527500		---	2.715		0	2	1		ATP synthase, H+ transporting mitochondrial F1 complex, beta subunit	bromodomain adjacent to zinc finger domain, 2A	NM_016774	NM_016774
-556	Atp5b	+	1838	Baz2a	+	chr10	127528000		---	2.875		0	2	1		ATP synthase, H+ transporting mitochondrial F1 complex, beta subunit	bromodomain adjacent to zinc finger domain, 2A	NM_016774	NM_016774
-1056	Atp5b	+	1338	Baz2a	+	chr10	127528500		---	2.875		0	2	1		ATP synthase, H+ transporting mitochondrial F1 complex, beta subunit	bromodomain adjacent to zinc finger domain, 2A	NM_016774	NM_016774
-1556	Atp5b	+	838	Baz2a	+	chr10	127529000		---	2.875		0	2	1		ATP synthase, H+ transporting mitochondrial F1 complex, beta subunit	bromodomain adjacent to zinc finger domain, 2A	NM_016774	NM_016774
-23692	Olfr786	+	1233	Olfr787	+	chr10	128898500		---	2.705		0	2	1		olfactory receptor 786	olfactory receptor 787	NM_146549	NM_146549
-6328	Olfr787	+	2749	Olfr788	+	chr10	128907000		---	2.515		0	2	1		olfactory receptor 787	olfactory receptor 788	NM_001011822	NM_001011822
-23590	Olfr790	+	784	Olfr791	+	chr10	128962500		---	2.62		0	2	1		olfactory receptor 790	olfactory receptor 791	NM_146933	NM_146933
-9996	Olfr807	-	2053	Olfr808	+	chr10	129202500		---	2.98		0	2	1		olfactory receptor 807	olfactory receptor 808	NM_146929	NM_146929
-4508	Olfr808	+	2926	Olfr809	+	chr10	129210000		---	2.815		0	2	1		olfactory receptor 808	olfactory receptor 809	NM_146928	NM_146928
-5008	Olfr808	+	2426	Olfr809	+	chr10	129210500		---	2.815		0	2	1		olfactory receptor 808	olfactory receptor 809	NM_146928	NM_146928
-30020	Olfr247	-	2918	Olfr820	+	chr10	129451500		---	3.815		0	2	1		olfactory receptor 247	olfactory receptor 820	NM_146269	NM_146269
-20980	Patz1	+	1233	Pik3ip1	+	chr11	3229500		---	2.29		0	2	1		POZ (BTB) and AT hook containing zinc finger 1	phosphoinositide-3-kinase interacting protein 1	NM_019574	NM_019574
1717	Dusp18	+	4299	Dusp18	+	chr11	3797000		---	3.61		0	2	1		dual specificity phosphatase 18	dual specificity phosphatase 18	NM_173745	NM_173745
-956	Sf3a1	+	3335	Tbc1d10a	+	chr11	4083500		---	2.665		0	2	1		splicing factor 3a, subunit 1	TBC1 domain family, member 10a	NM_026175	NM_026175
-1456	Sf3a1	+	2835	Tbc1d10a	+	chr11	4084000		---	2.665		0	2	1		splicing factor 3a, subunit 1	TBC1 domain family, member 10a	NM_026175	NM_026175
-12768	Ap1b1	+	2630	Rasl10a	+	chr11	4955500		---	2.955		0	2	1		adaptor protein complex AP-1, beta 1 subunit	RAS-like, family 10, member A	NM_007454	NM_007454
-13268	Ap1b1	+	2130	Rasl10a	+	chr11	4956000		---	2.955		0	2	1		adaptor protein complex AP-1, beta 1 subunit	RAS-like, family 10, member A	NM_007454	NM_007454
-46321	Urgcp	-	985	Dbnl	+	chr11	5687500		---	2.6		0	2	1		upregulator of cell proliferation	drebrin-like	NM_178623,NM_001077661	NM_178623,NM_001077661
-27904	Ogdh	+	2366	Zmiz2	+	chr11	6287000		---	2.345		0	2	1		oxoglutarate dehydrogenase (lipoamide)	zinc finger, MIZ-type containing 2	NM_010956	NM_010956
-16992	Adcy1	+	2289	Igfbp1	+	chr11	7095500		---	2.54		0	2	1		adenylate cyclase 1	insulin-like growth factor binding protein 1	NM_009622	NM_009622
-222089	Zpbp	-	1715	Ikzf1	+	chr11	11584500		---	2.53		0	2	1		zona pellucida binding protein	IKAROS family zinc finger 1	NM_015785	NM_015785
-13	Sec61g	-	243705	Egfr	+	chr11	16408500		---	3.29		0	2	1		SEC61, gamma subunit	epidermal growth factor receptor	NM_001109971,NM_001109972,NM_011343	NM_001109971,NM_001109972,NM_011343
-40795	Plek	-	2436	Cnrip1	+	chr11	16949500		---	2.615		0	2	1		pleckstrin	cannabinoid receptor interacting protein 1	NM_019549	NM_019549
-41295	Plek	-	1936	Cnrip1	+	chr11	16950000		---	2.615		0	2	1		pleckstrin	cannabinoid receptor interacting protein 1	NM_019549	NM_019549
1605	Wdr92	+	21703	Wdr92	+	chr11	17113500		---	2.48		0	2	1		WD repeat domain 92	WD repeat domain 92	NM_178909	NM_178909
-189080	Vrk2	-	2107	Gm12070	+	chr11	26683000		---	2.835		0	2	1		vaccinia related kinase 2	glyceraldehyde-3-phosphate dehydrogenase pseudogene	NM_027260	NM_027260
-228	Ccdc104	-	126274	Ccdc88a	+	chr11	29147500		---	2.765		0	2	1		coiled-coil domain containing 104	coiled coil domain containing 88A	NM_025740	NM_025740
-121604	Acyp2	-	774	Psme4	+	chr11	30671000		---	2.635		0	2	1		acylphosphatase 2, muscle type	proteasome (prosome, macropain) activator subunit 4	NM_029344	NM_029344
-386	Nprl3	-	8599	Hba-x	+	chr11	32168000		---	2.305		0	2	1		nitrogen permease regulator-like 3 (S. cerevisiae)	hemoglobin X, alpha-like embryonic chain in Hba complex	NM_181569	NM_181569
-70362	Kcnmb1	+	3200	Lcp2	+	chr11	33944000		---	2.715		0	2	1		potassium large conductance calcium-activated channel, subfamily M, beta member 1	lymphocyte cytosolic protein 2	NM_031169	NM_031169
-70862	Kcnmb1	+	2700	Lcp2	+	chr11	33944500		---	2.715		0	2	1		potassium large conductance calcium-activated channel, subfamily M, beta member 1	lymphocyte cytosolic protein 2	NM_031169	NM_031169
-857	Ccdc99	-	286957	Slit3	+	chr11	34648000		---	3.205		0	2	1		coiled-coil domain containing 99	slit homolog 3 (Drosophila)	NM_027411	NM_027411
-517	Pttg1	-	7232	Slu7	+	chr11	43240000		---	3.09		0	2	1		pituitary tumor-transforming gene 1	SLU7 splicing factor homolog (S. cerevisiae)	NM_013917,NM_001131054	NM_013917,NM_001131054
-48985	Ublcp1	-	2965	Rnf145	+	chr11	44329500		---	2.85		0	2	1		ubiquitin-like domain containing CTD phosphatase 1	ring finger protein 145	NM_024475	NM_024475
-49485	Ublcp1	-	2465	Rnf145	+	chr11	44330000		---	2.85		0	2	1		ubiquitin-like domain containing CTD phosphatase 1	ring finger protein 145	NM_024475	NM_024475
-5607	Trim41	-	3139	Trim7	+	chr11	48636500		---	3.11		0	2	1		tripartite motif-containing 41	tripartite motif-containing 7	NM_145377	NM_145377
-6107	Trim41	-	2639	Trim7	+	chr11	48637000		---	3.11		0	2	1		tripartite motif-containing 41	tripartite motif-containing 7	NM_145377	NM_145377
-7107	Trim41	-	1639	Trim7	+	chr11	48638000		---	2.505		0	2	1		tripartite motif-containing 41	tripartite motif-containing 7	NM_145377	NM_145377
-909	Btnl9	-	15501	Zfp62	+	chr11	49001500		---	2.905		0	2	1		butyrophilin-like 9	zinc finger protein 62	NM_172793	NM_172793
-15909	Btnl9	-	501	Zfp62	+	chr11	49016500		---	2.59		0	2	1		butyrophilin-like 9	zinc finger protein 62	NM_172793	NM_172793
-11913	Olfr1393	+	324	Olfr1392	+	chr11	49106500		---	2.895		0	2	1		olfactory receptor 1393	olfactory receptor 1392	NM_146471	NM_146471
-86029	Olfr1390	+	2979	Olfr1389	+	chr11	49241000		---	3		0	2	1		olfactory receptor 1390	olfactory receptor 1389	NM_147065	NM_147065
-86529	Olfr1390	+	2479	Olfr1389	+	chr11	49241500		---	3		0	2	1		olfactory receptor 1390	olfactory receptor 1389	NM_147065	NM_147065
-6882	Olfr1387	+	2654	Olfr1386	+	chr11	49281000		---	2.865		0	2	1		olfactory receptor 1387	olfactory receptor 1386	NM_146473	NM_146473
-7382	Olfr1387	+	2154	Olfr1386	+	chr11	49281500		---	2.865		0	2	1		olfactory receptor 1387	olfactory receptor 1386	NM_146473	NM_146473
-1708	Sqstm1	-	13134	Mgat4b	+	chr11	50026000		---	2.57		0	2	1		sequestosome 1	mannoside acetylglucosaminyltransferase 4, isoenzyme B	NM_011018	NM_011018
-13208	Sqstm1	-	1634	Mgat4b	+	chr11	50037500		---	2.335		0	2	1		sequestosome 1	mannoside acetylglucosaminyltransferase 4, isoenzyme B	NM_011018	NM_011018
-13708	Sqstm1	-	1134	Mgat4b	+	chr11	50038000		---	2.18		0	2	1		sequestosome 1	mannoside acetylglucosaminyltransferase 4, isoenzyme B	NM_011018	NM_011018
-50325	Canx	-	1720	Hnrnph1	+	chr11	50189500		---	2.435		0	2	1		calnexin	heterogeneous nuclear ribonucleoprotein H1	NM_001110500,NM_001110499,NM_007597	NM_001110500,NM_001110499,NM_007597
-50825	Canx	-	1220	Hnrnph1	+	chr11	50190000		---	2.435		0	2	1		calnexin	heterogeneous nuclear ribonucleoprotein H1	NM_001110500,NM_001110499,NM_007597	NM_001110500,NM_001110499,NM_007597
-14366	Prop1	-	1021	Olfr1378	+	chr11	50781500		---	3.16		0	2	1		paired like homeodomain factor 1	olfactory receptor 1378	NM_008936	NM_008936
-6734	Clk4	+	1421	Col23a1	+	chr11	51102000		---	2.675		0	2	1		CDC like kinase 4	collagen, type XXIII, alpha 1	NM_007714	NM_007714
-7234	Clk4	+	921	Col23a1	+	chr11	51102500		---	2.675		0	2	1		CDC like kinase 4	collagen, type XXIII, alpha 1	NM_007714	NM_007714
-117	Hnrnpab	-	12774	Nhp2	+	chr11	51420500		---	2.565		0	2	1		heterogeneous nuclear ribonucleoprotein A/B	NHP2 ribonucleoprotein homolog (yeast)	NM_010448,NM_001048061	NM_010448,NM_001048061
-2017	Phf15	-	108164	Cdkn2aipnl	+	chr11	51673000		---	2.705		0	2	1		PHD finger protein 15	CDKN2A interacting protein N-terminal like	NM_199299	NM_199299
-2517	Phf15	-	107664	Cdkn2aipnl	+	chr11	51673500		---	2.705		0	2	1		PHD finger protein 15	CDKN2A interacting protein N-terminal like	NM_199299	NM_199299
-354775	9530068E07Rik	+	1207	Fstl4	+	chr11	52577000		---	2.47		0	2	1		RIKEN cDNA 9530068E07 gene	follistatin-like 4	NM_153117	NM_153117
-1907	Lyrm7	-	3939	Hint1	+	chr11	54676000		---	2.655		0	2	1		LYR motif containing 7	histidine triad nucleotide binding protein 1	NM_029327	NM_029327
-2407	Lyrm7	-	3439	Hint1	+	chr11	54676500		---	2.655		0	2	1		LYR motif containing 7	histidine triad nucleotide binding protein 1	NM_029327	NM_029327
-14203	Olfr320	+	2704	Olfr319	+	chr11	58512500		---	3.565		0	2	1		olfactory receptor 320	olfactory receptor 319	NM_207230	NM_207230
-14703	Olfr320	+	2204	Olfr319	+	chr11	58513000		---	3.565		0	2	1		olfactory receptor 320	olfactory receptor 319	NM_207230	NM_207230
-15203	Olfr320	+	1704	Olfr319	+	chr11	58513500		---	3.565		0	2	1		olfactory receptor 320	olfactory receptor 319	NM_207230	NM_207230
-27770	Olfr314	+	2011	Olfr313	+	chr11	58628500		---	2.285		0	2	1		olfactory receptor 314	olfactory receptor 313	NM_001011760	NM_001011760
-4769	Trim17	+	1617	Trim11	+	chr11	58790000		---	3.21		0	2	1		tripartite motif-containing 17	tripartite motif-containing 11	NM_031172	NM_031172
911	Jmjd4	+	7070	Jmjd4	+	chr11	59264500		---	2.47		0	2	1		jumonji domain containing 4	jumonji domain containing 4	NM_178659	NM_178659
-231	Cops3	-	8074	Nt5m	+	chr11	59653500		---	2.76		0	2	1		COP9 (constitutive photomorphogenic) homolog, subunit 3 (Arabidopsis thaliana)	5',3'-nucleotidase, mitochondrial	NM_011991	NM_011991
-731	Cops3	-	7574	Nt5m	+	chr11	59654000		---	2.76		0	2	1		COP9 (constitutive photomorphogenic) homolog, subunit 3 (Arabidopsis thaliana)	5',3'-nucleotidase, mitochondrial	NM_011991	NM_011991
33486	Rai1	+	60697	Rai1	+	chr11	59952000		---	2.81		0	2	1		retinoic acid induced 1	retinoic acid induced 1	NM_009021	NM_009021
1696	4933439F18Rik	+	26279	4933439F18Rik	+	chr11	60232500		---	3.045		0	2	1		RIKEN cDNA 4933439F18 gene	RIKEN cDNA 4933439F18 gene	NM_025757	NM_025757
-8630	Myo15	+	684	Alkbh5	+	chr11	60350500		---	2.175		0	2	1		myosin XV	alkB, alkylation repair homolog 5 (E. coli)	NM_182698,NM_001103171,NM_010862	NM_182698,NM_001103171,NM_010862
974	Smcr8	+	2569	Smcr8	+	chr11	60592000		---	2.75		0	2	1		Smith-Magenis syndrome chromosome region, candidate 8 homolog (human)	Smith-Magenis syndrome chromosome region, candidate 8 homolog (human)	NM_175491,NM_001085440	NM_175491,NM_001085440
-3550	Trim16	+	624	Fbxw10	+	chr11	62660000		---	2.405		0	2	1		tripartite motif-containing 16	F-box and WD-40 domain protein 10	NM_053169	NM_053169
-1084	Cox10	-	354833	Hs3st3a1	+	chr11	63894000		---	2.335		0	2	1		COX10 homolog, cytochrome c oxidase assembly protein, heme A: farnesyltransferase (yeast)	heparan sulfate (glucosamine) 3-O-sulfotransferase 3A1	NM_178379	NM_178379
-18201	Map2k4	-	745	Zkscan6	+	chr11	65620000		---	2.52		0	2	1		mitogen-activated protein kinase kinase 4	zinc finger with KRAB and SCAN domains 6	NM_009157	NM_009157
1329	Sco1	+	13442	Sco1	+	chr11	66867500		---	2.135		0	2	1		SCO cytochrome oxidase deficient homolog 1 (yeast)	SCO cytochrome oxidase deficient homolog 1 (yeast)	NM_001040026	NM_001040026
50501	Gas7	+	105494	Gas7	+	chr11	67397000		---	4.375		0	2	1		growth arrest specific 7	growth arrest specific 7	NM_008088	NM_008088
51001	Gas7	+	104994	Gas7	+	chr11	67397500		---	4.375		0	2	1		growth arrest specific 7	growth arrest specific 7	NM_008088	NM_008088
463	Gas7	+	101994	Gas7	+	chr11	67400500		---	2.74		0	2	1		growth arrest specific 7	growth arrest specific 7	NM_001109657	NM_001109657
-3652	Pik3r5	+	1520	Pik3r6	+	chr11	68315000		---	2.145		0	2	1		phosphoinositide-3-kinase, regulatory subunit 5, p101	phosphoinositide-3-kinase, regulatory subunit 6	NM_177320	NM_177320
-11140	Arhgef15	-	132	Slc25a35	+	chr11	68781500		---	2.445		0	2	1		Rho guanine nucleotide exchange factor (GEF) 15	solute carrier family 25, member 35	NM_177566	NM_177566
-6117	Vamp2	+	457	Per1	+	chr11	68912000		---	2.945		0	2	1		vesicle-associated membrane protein 2	period homolog 1 (Drosophila)	NM_009497	NM_009497
341	Per1	+	9457	Per1	+	chr11	68914000		---	2.375		0	2	1		period homolog 1 (Drosophila)	period homolog 1 (Drosophila)	NM_001159367	NM_001159367
-649	Nlgn2	-	3026	1810027O10Rik	+	chr11	69649000		---	2.915		0	2	1		neuroligin 2	RIKEN cDNA 1810027O10 gene	NM_198862	NM_198862
-1149	Nlgn2	-	2526	1810027O10Rik	+	chr11	69649500		---	2.915		0	2	1		neuroligin 2	RIKEN cDNA 1810027O10 gene	NM_198862	NM_198862
-1091	Acadvl	-	2106	Dlg4	+	chr11	69830000		---	2.48		0	2	1		acyl-Coenzyme A dehydrogenase, very long chain	discs, large homolog 4 (Drosophila)	NM_017366	NM_017366
355	Asgr2	+	13188	Asgr2	+	chr11	69906500		---	2.78		0	2	1		asialoglycoprotein receptor 2	asialoglycoprotein receptor 2	NM_007493	NM_007493
910	Rnf167	+	2916	Rnf167	+	chr11	70462000		---	2.5		0	2	1		ring finger protein 167	ring finger protein 167	NM_027445	NM_027445
-34894	Slc13a5	-	130	Xaf1	+	chr11	72115000		---	2.475		0	2	1		solute carrier family 13 (sodium-dependent citrate transporter), member 5	XIAP associated factor 1	NM_001004148	NM_001004148
121	Mybbp1a	+	10052	Mybbp1a	+	chr11	72255000		---	2.155		0	2	1		MYB binding protein (P160) 1a	MYB binding protein (P160) 1a	NM_016776	NM_016776
-3933	Camkk1	+	1881	1200014J11Rik	+	chr11	72859500		---	2.63		0	2	1		calcium/calmodulin-dependent protein kinase kinase 1, alpha	RIKEN cDNA 1200014J11 gene	NM_018883	NM_018883
-4433	Camkk1	+	1381	1200014J11Rik	+	chr11	72860000		---	2.63		0	2	1		calcium/calmodulin-dependent protein kinase kinase 1, alpha	RIKEN cDNA 1200014J11 gene	NM_018883	NM_018883
-3864	Aspa	-	1242	Spata22	+	chr11	73142000		---	2.825		0	2	1		aspartoacylase	spermatogenesis associated 22	NM_023113	NM_023113
-4364	Aspa	-	742	Spata22	+	chr11	73142500		---	2.825		0	2	1		aspartoacylase	spermatogenesis associated 22	NM_023113	NM_023113
-262	Olfr385	-	12583	Olfr384	+	chr11	73403500		---	3.26		0	2	1		olfactory receptor 385	olfactory receptor 384	NM_147023	NM_147023
-762	Olfr385	-	12083	Olfr384	+	chr11	73404000		---	3.26		0	2	1		olfactory receptor 385	olfactory receptor 384	NM_147023	NM_147023
221	Zfp735	+	24809	Zfp735	+	chr11	73502500		---	2.82		0	2	1		zinc finger protein 735	zinc finger protein 735	NM_001126489	NM_001126489
721	Zfp735	+	24309	Zfp735	+	chr11	73503000		---	2.82		0	2	1		zinc finger protein 735	zinc finger protein 735	NM_001126489	NM_001126489
-2173	Olfr389	-	7441	Olfr390	+	chr11	73593000		---	2.8		0	2	1		olfactory receptor 389	olfactory receptor 390	NM_147009	NM_147009
-741	Olfr399	-	65792	Olfr401	+	chr11	73869000		---	3.375		0	2	1		olfactory receptor 399	olfactory receptor 401	NM_147004	NM_147004
-709	Olfr43	-	61392	Olfr406-ps	+	chr11	74021500		---	3.03		0	2	1		olfactory receptor 43	olfactory receptor 406, pseudogene	NM_146711	NM_146711
-25906	Crk	+	888	Ywhae	+	chr11	75545500		---	2.24		0	2	1		v-crk sarcoma virus CT10 oncogene homolog (avian)	tyrosine 3-monooxygenase/tryptophan 5-monooxygenase activation protein, epsilon polypeptide	NM_133656	NM_133656
-26406	Crk	+	388	Ywhae	+	chr11	75546000		---	2.24		0	2	1		v-crk sarcoma virus CT10 oncogene homolog (avian)	tyrosine 3-monooxygenase/tryptophan 5-monooxygenase activation protein, epsilon polypeptide	NM_133656	NM_133656
-25030	Efcab5	-	2426	Ssh2	+	chr11	77027500		---	2.475		0	2	1		EF-hand calcium binding domain 5	slingshot homolog 2 (Drosophila)	NM_176965	NM_176965
-25530	Efcab5	-	1926	Ssh2	+	chr11	77028000		---	2.475		0	2	1		EF-hand calcium binding domain 5	slingshot homolog 2 (Drosophila)	NM_176965	NM_176965
-2456	Sez6	+	1317	Phf12	+	chr11	77795000		---	2.885		0	2	1		seizure related gene 6	PHD finger protein 12	NM_021286	NM_021286
-2956	Sez6	+	817	Phf12	+	chr11	77795500		---	2.45		0	2	1		seizure related gene 6	PHD finger protein 12	NM_021286	NM_021286
4186	Dhrs13	+	1366	Dhrs13	+	chr11	77850000		---	2.015		0	2	1		dehydrogenase/reductase (SDR family) member 13	dehydrogenase/reductase (SDR family) member 13	NM_183286	NM_183286
-115	Eral1	-	14174	BC017647	+	chr11	77894000		---	3.21		0	2	1		Era (G-protein)-like 1 (E. coli)	cDNA sequence BC017647	NM_022313	NM_022313
-5753	BC030499	+	2140	Spag5	+	chr11	78113000		---	2.52		0	2	1		cDNA sequence BC030499	sperm associated antigen 5	NM_001045522	NM_001045522
-6253	BC030499	+	1640	Spag5	+	chr11	78113500		---	2.52		0	2	1		cDNA sequence BC030499	sperm associated antigen 5	NM_001045522	NM_001045522
-460459	1700071K01Rik	-	1578	Ccl2	+	chr11	81847500		---	3.195		0	2	1		RIKEN cDNA 1700071K01 gene	chemokine (C-C motif) ligand 2	NM_001033765	NM_001033765
-461959	1700071K01Rik	-	78	Ccl2	+	chr11	81849000		---	3.23		0	2	1		RIKEN cDNA 1700071K01 gene	chemokine (C-C motif) ligand 2	NM_001033765	NM_001033765
-11099	Ccl12	+	693	Ccl8	+	chr11	81928000		---	3.33		0	2	1		chemokine (C-C motif) ligand 12	chemokine (C-C motif) ligand 8	NM_011331	NM_011331
-11599	Ccl12	+	193	Ccl8	+	chr11	81928500		---	3.33		0	2	1		chemokine (C-C motif) ligand 12	chemokine (C-C motif) ligand 8	NM_011331	NM_011331
-1686	Ccl1	-	207401	Tmem132e	+	chr11	81995000		---	2.835		0	2	1		chemokine (C-C motif) ligand 1	transmembrane protein 132E	NM_011329	NM_011329
-2186	Ccl1	-	206901	Tmem132e	+	chr11	81995500		---	2.835		0	2	1		chemokine (C-C motif) ligand 1	transmembrane protein 132E	NM_011329	NM_011329
-2465	Ap2b1	+	2573	Rasl10b	+	chr11	83221000		---	2.4		0	2	1		adaptor-related protein complex 2, beta 1 subunit	RAS-like, family 10, member B	NM_001035854,NM_027915	NM_001035854,NM_027915
-6543	Gas2l2	-	1695	1700020L24Rik	+	chr11	83249500		---	2.35		0	2	1		growth arrest-specific 2 like 2	RIKEN cDNA 1700020L24 gene	NM_001013759	NM_001013759
-8037	Mmp28	-	2109	Taf15	+	chr11	83284500		---	3.19		0	2	1		matrix metallopeptidase 28 (epilysin)	TAF15 RNA polymerase II, TATA box binding protein (TBP)-associated factor	NM_080453,NM_172797	NM_080453,NM_172797
-33138	Expi	+	2441	1100001G20Rik	+	chr11	83558000		---	2.395		0	2	1		extracellular proteinase inhibitor	RIKEN cDNA 1100001G20 gene	NM_007969	NM_007969
-642	Znhit3	-	40844	Car4	+	chr11	84730500		---	3.02		0	2	1		zinc finger, HIT type 3	carbonic anhydrase 4	NM_001005223	NM_001005223
1738	Fam33a	+	11976	Fam33a	+	chr11	86924500		---	2.755		0	2	1		family with sequence similarity 33, member A	family with sequence similarity 33, member A	NM_025377	NM_025377
2238	Fam33a	+	11476	Fam33a	+	chr11	86925000		---	2.755		0	2	1		family with sequence similarity 33, member A	family with sequence similarity 33, member A	NM_025377	NM_025377
-2956	Hsf5	+	588	Rnf43	+	chr11	87476000		---	2.805		0	2	1		heat shock transcription factor family member 5	ring finger protein 43	NM_001045527	NM_001045527
-3456	Hsf5	+	88	Rnf43	+	chr11	87476500		---	2.805		0	2	1		heat shock transcription factor family member 5	ring finger protein 43	NM_001045527	NM_001045527
-11080	Cuedc1	+	419	Mrps23	+	chr11	88017500		---	2.375		0	2	1		CUE domain containing 1	mitochondrial ribosomal protein S23	NM_198013	NM_198013
-12938	Dgke	-	154	Gm525	+	chr11	88935000		---	2.535		0	2	1		diacylglycerol kinase, epsilon	predicted gene 525	NM_019505	NM_019505
503	Cox11	+	7291	Cox11	+	chr11	90500000		---	3.045		0	2	1		COX11 homolog, cytochrome c oxidase assembly protein (yeast)	COX11 homolog, cytochrome c oxidase assembly protein (yeast)	NM_199008	NM_199008
1003	Cox11	+	6791	Cox11	+	chr11	90500500		---	3.045		0	2	1		COX11 homolog, cytochrome c oxidase assembly protein (yeast)	COX11 homolog, cytochrome c oxidase assembly protein (yeast)	NM_199008	NM_199008
-165	Nme1	-	27404	Spag9	+	chr11	93830000		---	2.985		0	2	1		non-metastatic cells 1, protein (NM23A) expressed in	sperm associated antigen 9	NM_008704	NM_008704
45596	Spag9	+	84396	Spag9	+	chr11	93903000		---	3.345		0	2	1		sperm associated antigen 9	sperm associated antigen 9	NM_027569	NM_027569
47096	Spag9	+	82896	Spag9	+	chr11	93904500		---	2.265		0	2	1		sperm associated antigen 9	sperm associated antigen 9	NM_027569	NM_027569
-5275	Luc7l3	-	814	Ankrd40	+	chr11	94188500		---	2.61		0	2	1		LUC7-like 3 (S. cerevisiae)	ankyrin repeat domain 40	NM_026313	NM_026313
-2318	Fam117a	+	735	Slc35b1	+	chr11	95245500		---	3.035		0	2	1		family with sequence similarity 117, memberA	solute carrier family 35, member B1	NM_172543	NM_172543
-2818	Fam117a	+	235	Slc35b1	+	chr11	95246000		---	3.035		0	2	1		family with sequence similarity 117, memberA	solute carrier family 35, member B1	NM_172543	NM_172543
265	Slc35b1	+	6466	Slc35b1	+	chr11	95246500		---	3.035		0	2	1		solute carrier family 35, member B1	solute carrier family 35, member B1	NM_016752	NM_016752
765	Slc35b1	+	5966	Slc35b1	+	chr11	95247000		---	3.035		0	2	1		solute carrier family 35, member B1	solute carrier family 35, member B1	NM_016752	NM_016752
197	Phb	+	13587	Phb	+	chr11	95528500		---	3.48		0	2	1		prohibitin	prohibitin	NM_008831	NM_008831
-17742	Igf2bp1	-	858	Gip	+	chr11	95885000		---	3.185		0	2	1		insulin-like growth factor 2 mRNA binding protein 1	gastric inhibitory polypeptide	NM_009951	NM_009951
142	Gip	+	6142	Gip	+	chr11	95886000		---	2.865		0	2	1		gastric inhibitory polypeptide	gastric inhibitory polypeptide	NM_008119	NM_008119
-26235	Ttll6	+	2674	Hoxb13	+	chr11	96053000		---	2.69		0	2	1		tubulin tyrosine ligase-like family, member 6	homeobox B13	NM_172799	NM_172799
-26735	Ttll6	+	2174	Hoxb13	+	chr11	96053500		---	2.69		0	2	1		tubulin tyrosine ligase-like family, member 6	homeobox B13	NM_172799	NM_172799
41	Hoxb7	+	3477	Hoxb7	+	chr11	96148000		---	2.525		0	2	1		homeobox B7	homeobox B7	NM_010460	NM_010460
-7023	Hoxb7	+	1984	Hoxb6	+	chr11	96158500		---	2.925		0	2	1		homeobox B7	homeobox B6	NM_010460	NM_010460
-7523	Hoxb7	+	1484	Hoxb6	+	chr11	96159000		---	2.925		0	2	1		homeobox B7	homeobox B6	NM_010460	NM_010460
-1117	Hoxb6	+	825	Hoxb5	+	chr11	96164000		---	2.725		0	2	1		homeobox B6	homeobox B5	NM_008269	NM_008269
19061	Hoxb3	+	5744	Hoxb3	+	chr11	96203500		---	2.725		0	2	1		homeobox B3	homeobox B3	NM_001079869	NM_001079869
-10672	Hoxb2	+	1071	Hoxb1	+	chr11	96226000		---	2.505		0	2	1		homeobox B2	homeobox B1	NM_134032	NM_134032
-1673	Nfe2l1	-	24189	Copz2	+	chr11	96687000		---	3.015		0	2	1		nuclear factor, erythroid derived 2,-like 1	coatomer protein complex, subunit zeta 2	NM_001130453,NM_001130454,NM_001130452,NM_001130451,NM_001130450,NM_008686	NM_001130453,NM_001130454,NM_001130452,NM_001130451,NM_001130450,NM_008686
-1422	Lasp1	+	593	B230217C12Rik	+	chr11	97701500		---	2.605		0	2	1		LIM and SH3 protein 1	RIKEN cDNA B230217C12 gene	NM_010688	NM_010688
-1922	Lasp1	+	93	B230217C12Rik	+	chr11	97702000		---	2.605		0	2	1		LIM and SH3 protein 1	RIKEN cDNA B230217C12 gene	NM_010688	NM_010688
-10751	Med24	-	1686	Thra	+	chr11	98601500		---	2.845		0	2	1		mediator complex subunit 24	thyroid hormone receptor alpha	NM_011869	NM_011869
296	Cnp	+	5552	Cnp	+	chr11	100437500		---	2.745		0	2	1		2',3'-cyclic nucleotide 3' phosphodiesterase	2',3'-cyclic nucleotide 3' phosphodiesterase	NM_001146318	NM_001146318
-69	Ptrf	-	38768	Atp6v0a1	+	chr11	100832000		---	2.48		0	2	1		polymerase I and transcript release factor	ATPase, H+ transporting, lysosomal V0 subunit A1	NM_008986	NM_008986
-569	Ptrf	-	38268	Atp6v0a1	+	chr11	100832500		---	2.48		0	2	1		polymerase I and transcript release factor	ATPase, H+ transporting, lysosomal V0 subunit A1	NM_008986	NM_008986
-5472	Atp6v0a1	+	938	Naglu	+	chr11	100930500		---	2.59		0	2	1		ATPase, H+ transporting, lysosomal V0 subunit A1	alpha-N-acetylglucosaminidase (Sanfilippo disease IIIB)	NM_016920	NM_016920
-46528	Gpatch8	-	1744	Fzd2	+	chr11	102464000		---	2.625		0	2	1		G patch domain containing 8	frizzled homolog 2 (Drosophila)	NM_001159492	NM_001159492
-47028	Gpatch8	-	1244	Fzd2	+	chr11	102464500		---	2.625		0	2	1		G patch domain containing 8	frizzled homolog 2 (Drosophila)	NM_001159492	NM_001159492
-11462	Hexim1	+	2152	Hexim2	+	chr11	102992500		---	3.07		0	2	1		hexamethylene bis-acetamide inducible 1	hexamthylene bis-acetamide inducible 2	NM_138753	NM_138753
-11962	Hexim1	+	1652	Hexim2	+	chr11	102993000		---	3.07		0	2	1		hexamethylene bis-acetamide inducible 1	hexamthylene bis-acetamide inducible 2	NM_138753	NM_138753
-12130	Nsf	-	684	Arf2	+	chr11	103827500		---	2.52		0	2	1		N-ethylmaleimide sensitive fusion protein	ADP-ribosylation factor 2	NM_008740	NM_008740
-38290	Mettl2	+	2843	Tlk2	+	chr11	105040000		---	2.485		0	2	1		methyltransferase like 2	tousled-like kinase 2 (Arabidopsis)	NM_172567	NM_172567
-38790	Mettl2	+	2343	Tlk2	+	chr11	105040500		---	2.485		0	2	1		methyltransferase like 2	tousled-like kinase 2 (Arabidopsis)	NM_172567	NM_172567
-1622	Kcnh6	+	1185	Dcaf7	+	chr11	105897000		---	3.43		0	2	1		potassium voltage-gated channel, subfamily H (eag-related), member 6	DDB1 and CUL4 associated factor 7	NM_001037712	NM_001037712
-2122	Kcnh6	+	685	Dcaf7	+	chr11	105897500		---	3.43		0	2	1		potassium voltage-gated channel, subfamily H (eag-related), member 6	DDB1 and CUL4 associated factor 7	NM_001037712	NM_001037712
-798	Prkca	-	50610	Apoh	+	chr11	108206000		---	2.95		0	2	1		protein kinase C, alpha	apolipoprotein H	NM_011101	NM_011101
-1298	Prkca	-	50110	Apoh	+	chr11	108206500		---	2.95		0	2	1		protein kinase C, alpha	apolipoprotein H	NM_011101	NM_011101
-69330	BC006965	-	1523	Sox9	+	chr11	112642000		---	2.995		0	2	1		cDNA sequence BC006965	SRY-box containing gene 9	NR_024085	NR_024085
-69830	BC006965	-	1023	Sox9	+	chr11	112642500		---	2.995		0	2	1		cDNA sequence BC006965	SRY-box containing gene 9	NR_024085	NR_024085
-2268	Ush1g	-	10547	Otop3	+	chr11	115185500		---	2.885		0	2	1		Usher syndrome 1G homolog (human)	otopetrin 3	NM_176847	NM_176847
-5967	C630004H02Rik	-	8229	Cdr2l	+	chr11	115235000		---	3.02		0	2	1		RIKEN cDNA C630004H02 gene	cerebellar degeneration-related protein 2-like	NM_175454	NM_175454
-6054	Cdr2l	+	1579	Ict1	+	chr11	115263500		---	2.63		0	2	1		cerebellar degeneration-related protein 2-like	immature colon carcinoma transcript 1	NM_001080929	NM_001080929
-6554	Cdr2l	+	1079	Ict1	+	chr11	115264000		---	2.63		0	2	1		cerebellar degeneration-related protein 2-like	immature colon carcinoma transcript 1	NM_001080929	NM_001080929
11214	Slc16a5	+	712	Slc16a5	+	chr11	115335000		---	2.745		0	2	1		solute carrier family 16 (monocarboxylic acid transporters), member 5	solute carrier family 16 (monocarboxylic acid transporters), member 5	NM_001080934	NM_001080934
528	Sap30bp	+	31348	Sap30bp	+	chr11	115795500		---	2.665		0	2	1		SAP30 binding protein	SAP30 binding protein	NM_020483	NM_020483
438	Sec14l1	+	43535	Sec14l1	+	chr11	116977000		---	2.635		0	2	1		SEC14-like 1 (S. cerevisiae)	SEC14-like 1 (S. cerevisiae)	NM_028777	NM_028777
-290861	Sept9	+	1102	Tnrc6c	+	chr11	117514500		---	2.61		0	2	1		septin 9	trinucleotide repeat containing 6C	NM_001113488	NM_001113488
1763	Afmid	+	12219	Afmid	+	chr11	117689000		---	2.605		0	2	1		arylformamidase	arylformamidase	NM_027827	NM_027827
-8281	Afmid	+	1050	Birc5	+	chr11	117709500		---	2.74		0	2	1		arylformamidase	baculoviral IAP repeat-containing 5	NM_027827	NM_027827
-1432	Mrpl12	+	1685	Slc25a10	+	chr11	120351500		---	2.53		0	2	1		mitochondrial ribosomal protein L12	solute carrier family 25 (mitochondrial carrier, dicarboxylate transporter), member 10	NM_027204	NM_027204
-7421	BC017643	-	549	Narf	+	chr11	121098000		---	2.58		0	2	1		cDNA sequence BC017643	nuclear prelamin A recognition factor	NM_144832	NM_144832
-110797	Metrnl	+	2031	Ptchd3	+	chr11	121689500		---	2.485		0	2	1		meteorin, glial cell differentiation regulator-like	patched domain containing 3	NM_144797	NM_144797
-38928	Pfn4	+	413	0610009D07Rik	+	chr12	4824000		---	2.36		0	2	1		profilin family, member 4	RIKEN cDNA 0610009D07 gene	NM_028376	NM_028376
-16613	Pum2	+	2201	Sdc1	+	chr12	8776000		---	2.385		0	2	1		pumilio 2 (Drosophila)	syndecan 1	NM_030723	NM_030723
-17613	Pum2	+	1201	Sdc1	+	chr12	8777000		---	2.675		0	2	1		pumilio 2 (Drosophila)	syndecan 1	NM_030723	NM_030723
-534800	Ttc32	+	3302	Osr1	+	chr12	9578000		---	2.69		0	2	1		tetratricopeptide repeat domain 32	odd-skipped related 1 (Drosophila)	NM_029321	NM_029321
-535300	Ttc32	+	2802	Osr1	+	chr12	9578500		---	2.69		0	2	1		tetratricopeptide repeat domain 32	odd-skipped related 1 (Drosophila)	NM_029321	NM_029321
-25840	Cys1	-	618	Rrm2	+	chr12	25392500		---	3.055		0	2	1		cystin 1	ribonucleotide reductase M2	NM_138686,NM_001004455	NM_138686,NM_001004455
-110486	Sh3yl1	+	3332	Fam110c	+	chr12	31755500		---	2.71		0	2	1		Sh3 domain YSC-like 1	family with sequence similarity 110, member C	NM_013709	NM_013709
-110986	Sh3yl1	+	2832	Fam110c	+	chr12	31756000		---	2.71		0	2	1		Sh3 domain YSC-like 1	family with sequence similarity 110, member C	NM_013709	NM_013709
-610797	Pik3cg	-	1339	Nampt	+	chr12	33504000		---	2.32		0	2	1		phosphoinositide-3-kinase, catalytic, gamma polypeptide	nicotinamide phosphoribosyltransferase	NM_001146201,NM_020272,NM_001146200	NM_001146201,NM_020272,NM_001146200
-611297	Pik3cg	-	839	Nampt	+	chr12	33504500		---	2.32		0	2	1		phosphoinositide-3-kinase, catalytic, gamma polypeptide	nicotinamide phosphoribosyltransferase	NM_001146201,NM_020272,NM_001146200	NM_001146201,NM_020272,NM_001146200
-101027	Nampt	+	1309	Sypl	+	chr12	33637500		---	2.595		0	2	1		nicotinamide phosphoribosyltransferase	synaptophysin-like protein	NM_021524	NM_021524
-488755	Twistnb	+	289	Ferd3l	+	chr12	34613000		---	2.225		0	2	1		TWIST neighbor	Fer3-like (Drosophila)	NM_172253	NM_172253
-164	Bzw2	-	276	Ankmy2	+	chr12	36883500		---	2.635		0	2	1		basic leucine zipper and W2 domains 2	ankyrin repeat and MYND domain containing 2	NM_025840	NM_025840
224	Ankmy2	+	30802	Ankmy2	+	chr12	36884000		---	2.86		0	2	1		ankyrin repeat and MYND domain containing 2	ankyrin repeat and MYND domain containing 2	NM_178910,NM_146033	NM_178910,NM_146033
-61885	Meox2	+	225	Tmem195	+	chr12	37968000		---	2.245		0	2	1		mesenchyme homeobox 2	transmembrane protein 195	NM_008584	NM_008584
-445	Dnajb9	-	58640	Pnpla8	+	chr12	45311500		---	2.955		0	2	1		DnaJ (Hsp40) homolog, subfamily B, member 9	patatin-like phospholipase domain containing 8	NM_013760	NM_013760
-945	Dnajb9	-	58140	Pnpla8	+	chr12	45312000		---	2.955		0	2	1		DnaJ (Hsp40) homolog, subfamily B, member 9	patatin-like phospholipase domain containing 8	NM_013760	NM_013760
-1445	Dnajb9	-	57640	Pnpla8	+	chr12	45312500		---	2.955		0	2	1		DnaJ (Hsp40) homolog, subfamily B, member 9	patatin-like phospholipase domain containing 8	NM_013760	NM_013760
-56945	Dnajb9	-	2140	Pnpla8	+	chr12	45368000		---	3.515		0	2	1		DnaJ (Hsp40) homolog, subfamily B, member 9	patatin-like phospholipase domain containing 8	NM_013760	NM_013760
-57445	Dnajb9	-	1640	Pnpla8	+	chr12	45368500		---	3.24		0	2	1		DnaJ (Hsp40) homolog, subfamily B, member 9	patatin-like phospholipase domain containing 8	NM_013760	NM_013760
-57945	Dnajb9	-	1140	Pnpla8	+	chr12	45369000		---	3.24		0	2	1		DnaJ (Hsp40) homolog, subfamily B, member 9	patatin-like phospholipase domain containing 8	NM_013760	NM_013760
-58445	Dnajb9	-	640	Pnpla8	+	chr12	45369500		---	2.69		0	2	1		DnaJ (Hsp40) homolog, subfamily B, member 9	patatin-like phospholipase domain containing 8	NM_013760	NM_013760
-530	Stxbp6	-	4307869	Foxg1	+	chr12	46176000		---	2.24		0	2	1		syntaxin binding protein 6 (amisyn)	forkhead box G1	NM_144552	NM_144552
-4305530	Stxbp6	-	2869	Foxg1	+	chr12	50481000		---	2.85		0	2	1		syntaxin binding protein 6 (amisyn)	forkhead box G1	NM_144552	NM_144552
3048	Ap4s1	+	44926	Ap4s1	+	chr12	52795000		---	2.58		0	2	1		adaptor-related protein complex AP-4, sigma 1	adaptor-related protein complex AP-4, sigma 1	NM_021710	NM_021710
3548	Ap4s1	+	44426	Ap4s1	+	chr12	52795500		---	2.58		0	2	1		adaptor-related protein complex AP-4, sigma 1	adaptor-related protein complex AP-4, sigma 1	NM_021710	NM_021710
-203554	Nubpl	+	1563	Arhgap5	+	chr12	53615500		---	2.77		0	2	1		nucleotide binding protein-like	Rho GTPase activating protein 5	NM_029760	NM_029760
-129162	Arhgap5	+	2369	Akap6	+	chr12	53798000		---	2.65		0	2	1		Rho GTPase activating protein 5	A kinase (PRKA) anchor protein 6	NM_009706	NM_009706
-130662	Arhgap5	+	869	Akap6	+	chr12	53799500		---	2.585		0	2	1		Rho GTPase activating protein 5	A kinase (PRKA) anchor protein 6	NM_009706	NM_009706
-2052	Trappc6b	-	3405	Pnn	+	chr12	60164500		---	3.285		0	2	1		trafficking protein particle complex 6B	pinin	NM_030057	NM_030057
-2552	Trappc6b	-	2905	Pnn	+	chr12	60165000		---	3.285		0	2	1		trafficking protein particle complex 6B	pinin	NM_030057	NM_030057
220	Ctage5	+	60162	Ctage5	+	chr12	60231000		---	2.76		0	2	1		CTAGE family, member 5	CTAGE family, member 5	NM_146034	NM_146034
-2477	Klhl28	-	68320	Prpf39	+	chr12	66069000		---	4.24		0	2	1		kelch-like 28 (Drosophila)	PRP39 pre-mRNA processing factor 39 homolog (yeast)	NM_025707	NM_025707
408	Fancm	+	56045	Fancm	+	chr12	66177000		---	2.31		0	2	1		Fanconi anemia, complementation group M	Fanconi anemia, complementation group M	NM_178912	NM_178912
40	Dbpht2	+	2955	Dbpht2	+	chr12	75398500		---	2.495		0	2	1		DNA binding protein with his-thr domain	DNA binding protein with his-thr domain	NM_198866	NM_198866
540	Dbpht2	+	2455	Dbpht2	+	chr12	75399000		---	2.495		0	2	1		DNA binding protein with his-thr domain	DNA binding protein with his-thr domain	NM_198866	NM_198866
-181	Kcnh5	-	130799	Rhoj	+	chr12	76278500		---	2.415		0	2	1		potassium voltage-gated channel, subfamily H (eag-related), member 5	ras homolog gene family, member J	NM_172805	NM_172805
[truncated: 8,509 more rows]
