# Supplementary material for: A paternal methyl donor-rich diet altered cognitive and neural functions in offspring mice
Source: Mol Psychiatry. 2017 Apr 4;23(5):1345–55. doi: 10.1038/mp.2017.53 (PMC5984088; doi:10.1038/mp.2017.53)
Supplement: Supplementary Data 3 [file mp201753x4.xls]

## Sheet: Sheet0
© 2000-2016 QIAGEN. All rights reserved.
Categories	Diseases or Functions Annotation	p-Value	Molecules	# Molecules
Nervous System Development and Function	olfaction	3,15E-17	APOE,CNGA2,CNTNAP2,GABRR1,HTT,MAN2B1,MKKS,Mup1 (includes others),NLGN3,Olfr1,Olfr10 (includes others),Olfr1000,Olfr1008,Olfr1009,Olfr1010,Olfr1013,Olfr1015,Olfr1018,Olfr1026,Olfr1030,Olfr1036,Olfr107,Olfr1076/Olfr228,Olfr1082 (includes others),Olfr1095/Olfr141,Olfr1112,Olfr1113/Olfr1115,Olfr1120,Olfr1121,Olfr1122,Olfr1124,Olfr1126,Olfr1129/Olfr1130,Olfr113,Olfr1131,Olfr1132,Olfr1136,Olfr1140,Olfr…	406
Nervous System Development and Function	olfactory response	9,22E-17	CNGA2,MKKS,Olfr1,Olfr10 (includes others),Olfr1000,Olfr1008,Olfr1009,Olfr1010,Olfr1013,Olfr1015,Olfr1018,Olfr1026,Olfr1030,Olfr1036,Olfr107,Olfr1076/Olfr228,Olfr1082 (includes others),Olfr1095/Olfr141,Olfr1112,Olfr1113/Olfr1115,Olfr1120,Olfr1121,Olfr1122,Olfr1124,Olfr1126,Olfr1129/Olfr1130,Olfr113,Olfr1131,Olfr1132,Olfr1136,Olfr1140,Olfr1141,Olfr1143,Olfr1145,Olfr1148,Olfr1152,Olfr1153,Olfr1154/O…	398
Cell-To-Cell Signaling and Interaction	signal transduction	6,09E-08	ACTL6A,ACVR1,ACVR1B,ADIPOQ,AGTR2,ALK,APOE,ARAF,ARFRP1,ARHGEF11,ARL2BP,ATRNL1,C18orf32,CALCB,CALCOCO1,CALML5,CAP1,CASP1,CAV1,CBLB,CCL11,CCL24,CCR1,CD14,CD164,CD226,CD3G,CD4,CD83,CDK4,CLCF1,CLIC1,CNGA3,COL4A3,CREM,CSNK1A1,CSNK1D,CSNK2A1,CSNK2B,DAB1,DGKD,DPYSL2,DPYSL5,EBP,EDN1,EDNRA,EGFR,ENPP2,ERBB3,F2RL3,FPR1,Fpr3,GAB2,GABRB3,GABRR1,GALR1,GATA3,GEM,GJA1,GMIP,GNA14,GNAQ,GNAT3,GNB1,GNB2L1,GP1BA,GPR17…	570
Cell-To-Cell Signaling and Interaction	communication	3,12E-07	ACTL6A,ACVR1,ACVR1B,ADIPOQ,AGTR2,AIMP1,ALK,APOE,ARAF,ARFRP1,ARHGEF11,ARL2BP,ASH1L,ATRNL1,C18orf32,CALCB,CALCOCO1,CALML5,CAP1,CASP1,CASP8,CASP9,CAV1,CBLB,CCL11,CCL24,CCR1,CD14,CD164,CD226,CD3G,CD4,CD83,CDK4,CLCF1,CLIC1,CNGA3,CNTNAP2,COL4A3,CRB1,CREM,CSNK1A1,CSNK1D,CSNK2A1,CSNK2B,DAB1,DGKD,DLG1,DPYSL2,DPYSL5,EBP,ECE2,EDN1,EDNRA,EGFR,ENPP2,ERBB3,F2RL3,FGF2,FPR1,Fpr3,FZD1,GAB2,GABRB3,GABRR1,GALR1,GAT…	598
Cell-To-Cell Signaling and Interaction	communication of cells	5,10E-07	ACTL6A,ACVR1,ACVR1B,ADIPOQ,AGTR2,ALK,APOE,ARAF,ARFRP1,ARHGEF11,ARL2BP,ATRNL1,C18orf32,CALCB,CALCOCO1,CALML5,CAP1,CASP1,CASP8,CASP9,CAV1,CBLB,CCL11,CCL24,CCR1,CD14,CD164,CD226,CD3G,CD4,CD83,CDK4,CLCF1,CLIC1,CNGA3,COL4A3,CREM,CSNK1A1,CSNK1D,CSNK2A1,CSNK2B,DAB1,DGKD,DLG1,DPYSL2,DPYSL5,EBP,EDN1,EDNRA,EGFR,ENPP2,ERBB3,F2RL3,FGF2,FPR1,Fpr3,GAB2,GABRB3,GABRR1,GALR1,GATA3,GEM,GJA1,GMIP,GNA14,GNAQ,GNAT3,G…	585
Cellular Development, Cellular Growth and Proliferation, Organ Development, Skeletal and Muscular System Development and Function, Tissue Development	proliferation of myoblasts	1,65E-03	ADIPOQ,BDNF,FGF2,FST,HIF1A,MYC,NDRG2,ODC1,PANX3,PAX3	10
Neurological Disease, Organismal Injury and Abnormalities	bleeding of brain	6,64E-03	CASP9,F7,IDH1,IFNGR1,IL6,ITGB8,LLGL1,NDUFS4,NGFR,NME5,RUNX1,SMAD2,ULK4	13
Hematological Disease, Infectious Diseases	endotoxemia	8,24E-03	ADRB3,APCS,CASP1,CASP4,CAV1,CD14,DLK1,ENPP2,GCA,IFNGR1,IL18,IL6,IL6ST,LY96,MAP3K5,MAP3K8,NFKBIB,RNF41,S100A9,SPHK1,STAT4,TLR4,TRPV1,VAV1	24
Cellular Development, Cellular Growth and Proliferation	proliferation of stem cells	8,56E-03	BDNF,BRCA1,BYSL,CCL11,CDK4,CDK6,CDKN2C,CFL1,CHEK1,CSNK2B,DKK1,EDN1,EGFR,EMX2,FGF2,GAB2,GJA1,HDAC1,HDAC3,HES1,HIF1A,IFT88,IL17A,IL4R,IL6,LYN,MYC,NDN,NEUROD1,PAX3,PPARG,RNF43,RUNX1,S1PR1,SLC1A3,SOX17,TGFBR1,WLS,WNT11,WNT7A	40
Cancer, Cellular Development, Cellular Growth and Proliferation, Neurological Disease, Organismal Injury and Abnormalities, Tumor Morphology	proliferation of glioma cells	9,47E-03	CDK4,DLK1,DVL2,FGF2,IL18,NRP1,PLD1,S100A9,SFRP1,SPHK1	10
Cell Death and Survival	apoptosis of photoreceptors	1,13E-02	CASP9,CD200,FOS,HTT,KIF3A,SPHK1,TUB	7
Cellular Development, Cellular Growth and Proliferation, Organismal Development, Tissue Development	development of endocrine cells	1,13E-02	ATOH1,EGFR,HES1,NEUROD1,PAX6,PDX1,THBS1	7
Hematological Disease, Infectious Diseases, Organismal Injury and Abnormalities	endotoxin shock response	1,33E-02	APCS,CASP1,CASP4,CAV1,CD14,DLK1,ENPP2,GCA,IFNGR1,IL18,IL6,IL6ST,LY96,MAP3K5,MAP3K8,NFKBIB,RNF41,S100A9,SPHK1,TLR4,TRPV1	21
Cellular Assembly and Organization	formation of cellular membrane	1,50E-02	ALS2,AMIGO1,ATOH1,BDNF,CAPRIN1,CAV1,CBLN2,CLDN1,CSNK2B,DCLK1,DKK1,DLG1,DNAJA3,EPHA7,F7,FBXO45,FLRT2,FMR1,FNTA,FZD1,GJA1,GPHN,HDAC1,HIPK1,HIPK2,HTT,ING4,ITGB1,KY,LRRC4B,LRRTM4,MEF2C,NDFIP2,NGF,NGFR,NLGN3,NRDC,PAK1,PANX3,PARD3,PCDHB11,PCDHB3,PCDHB5,PCDHB6,PEX16,PEX3,RAB13,RTN4,S1PR1,SHANK3,SLITRK2,SYN2,SYP,THBS1,TJP1,TNR,TPBG,TRPV1,VCL,WNT7A,ZYX	61
Cellular Function and Maintenance, Cellular Growth and Proliferation	production of neurons	1,65E-02	ATOH1,LBX1,NEUROG2,OLIG1,OLIG2,POU3F4,POU4F3,PTF1A,SOX1	9
Post-Translational Modification, Protein Degradation, Protein Synthesis	proteolysis of Gelatin	1,65E-02	ADAM10,ITGB1,KLK3,MMP1,MMP11,MMP12,MMP13,MMP16,MMP3	9
Cellular Assembly and Organization	formation of plasma membrane	1,72E-02	ALS2,AMIGO1,ATOH1,BDNF,CAPRIN1,CAV1,CBLN2,CLDN1,CSNK2B,DCLK1,DKK1,DLG1,DNAJA3,EPHA7,F7,FBXO45,FLRT2,FMR1,FNTA,FZD1,GJA1,GPHN,HDAC1,HIPK1,HIPK2,HTT,ING4,ITGB1,KY,LRRC4B,LRRTM4,MEF2C,NDFIP2,NGF,NGFR,NLGN3,NRDC,PAK1,PANX3,PARD3,PCDHB11,PCDHB3,PCDHB5,PCDHB6,RAB13,RTN4,S1PR1,SHANK3,SLITRK2,SYN2,SYP,THBS1,TJP1,TNR,TPBG,TRPV1,VCL,WNT7A,ZYX	59
Cell Morphology	cell flattening	1,83E-02	ARHGEF4,DOCK3,EGFR,GEM,HES1,MERTK,NGF,NOX4,PLD1,STK11,THBS1	11
Neurological Disease	hypokinesis	1,83E-02	BRSK2,ERBB3,FBXO45,HTT,OLIG2,OPRL1,PEX13,SLC18A2,SNAP25,SPR,UBE3A	11
Cell-mediated Immune Response, Cellular Development, Cellular Function and Maintenance, Cellular Growth and Proliferation, Hematological System Development and Function, Hematopoiesis, Lymphoid Tissue Structure and Development, Tissue Development	differentiation of naive T lymphocytes	1,83E-02	CLEC6A,EIF2AK4,FOXP3,GATA3,ID3,IL18,IL6,NFATC3,PHB2,PRKCQ,RORC,RUNX1,STAT4	13
Cell-To-Cell Signaling and Interaction, Cellular Assembly and Organization	assembly of cell-cell contacts	2,14E-02	ALS2,AMIGO1,ATOH1,BDNF,CAPRIN1,CAV1,CBLN2,CLDN1,CSNK2B,DCLK1,DKK1,DLG1,DNAJA3,EPHA7,F7,FBXO45,FLRT2,FMR1,FNTA,FZD1,GJA1,GNB2L1,GPHN,HDAC1,HIPK2,HTT,ING4,ITGB1,KY,LRRC4B,LRRTM4,MEF2C,NDFIP2,NGF,NGFR,NLGN3,NRDC,PAK1,PANX3,PARD3,PCDHB11,PCDHB3,PCDHB5,PCDHB6,PKP4,RAB13,RTN4,SHANK3,SLITRK2,SYN2,SYP,THBS1,TJP1,TNR,TPBG,TRPV1,VCL,WNT7A	58
Neurological Disease	abnormality of autonomic nervous system	2,15E-02	AGTR2,ARL6,CALCB,EDN1,FGF2,POU4F3	6
Cell Morphology, Hematological System Development and Function	conversion of blood cells	2,15E-02	FOXP3,ITGB8,PLP1,RORC,STAT4,THBS1	6
Neurological Disease	dysmyelination of axons	2,15E-02	CD200,COPS5,EBF2,EI24,IL6,STMN1	6
Cellular Assembly and Organization	formation of endosomes	2,15E-02	DGKA,HSPA8,HTT,PIKFYVE,RAB22A,RAB5B	6
Dermatological Diseases and Conditions, Infectious Diseases	herpes zoster	2,15E-02	HTR2A,OPRK1,POLA1,POLB,POLD1,TRPV1	6
Lipid Metabolism, Small Molecule Biochemistry	hydroxylation of fatty acid	2,15E-02	CYP2C9,CYP2E1,CYP4A11,Cyp4a14,CYP4A22,PHYH	6
Cellular Movement	mobility of cells	2,15E-02	ACP1,ENPP2,NCK2,NME1,PPARG,TGFBR1	6
Cell Morphology, Hematological System Development and Function	modification of T lymphocytes	2,15E-02	FOXP3,HLA-G,ITGB8,PLP1,RORC,STAT4	6
Endocrine System Disorders, Gastrointestinal Disease, Hereditary Disorder, Metabolic Disease, Organismal Injury and Abnormalities	neonatal diabetes mellitus	2,15E-02	FOXP3,GATA6,IER3IP1,PDX1,PTF1A,RFX6	6
Cellular Development, Cellular Growth and Proliferation, Digestive System Development and Function, Organ Development	proliferation of crypt cells	2,15E-02	APOBEC1,ATOH1,MYC,NEUROG3,NKX2-3,ODC1	6
Organ Morphology, Skeletal and Muscular System Development and Function, Tissue Morphology	quantity of skeletal muscle cells	2,15E-02	DUSP6,HEY1,NFATC3,POMGNT1,PPP3CA,SEPN1	6
Carbohydrate Metabolism, Small Molecule Biochemistry	regulation of D-glucose	2,15E-02	ADIPOQ,FGF19,HTR2C,MYC,PPARG,PTH	6
Embryonic Development, Tissue Morphology	stimulation of embryonic tissue	2,15E-02	ARAF,FGF2,MESDC2,PAX3,SMAD2,TSLP	6
Cancer, Organismal Injury and Abnormalities	tumorigenesis of brain cancer cell lines	2,15E-02	CTSB,EGFR,FGF2,FPR1,PLAUR,SNAI2	6
Cell-To-Cell Signaling and Interaction, Cellular Assembly and Organization, Cellular Function and Maintenance	assembly of intercellular junctions	2,65E-02	ALS2,AMIGO1,ATOH1,BDNF,CAPRIN1,CAV1,CBLN2,CLDN1,CSNK2B,DCLK1,DKK1,DLG1,DNAJA3,EPHA7,F7,FBXO45,FLRT2,FMR1,FNTA,FZD1,GJA1,GPHN,HDAC1,HIPK2,HTT,ING4,ITGB1,KY,LRRC4B,LRRTM4,MEF2C,NDFIP2,NGF,NGFR,NLGN3,NRDC,PAK1,PANX3,PARD3,PCDHB11,PCDHB3,PCDHB5,PCDHB6,PKP4,RAB13,RTN4,SHANK3,SLITRK2,SYN2,SYP,THBS1,TJP1,TNR,TPBG,TRPV1,VCL,WNT7A	57
Inflammatory Response	antibody-dependent cell-mediated cytotoxicity	2,67E-02	ALK,CD226,ERBB3,GFER,GIMAP1-GIMAP5,HLA-A,HLA-G,Klre1,NCR1,PVRL2,RASGRP1,ROR1,SIRPA,VAV1	14
Embryonic Development, Nervous System Development and Function, Organ Development, Organismal Development, Tissue Development	development of dentate gyrus	2,67E-02	ACVR1,ADAM10,APOE,CDK6,EMX2,FGF2,FOXC1,HTT,IL6,IL6ST,KIF3A,LEF1,LMX1A,NEUROD1	14
Hematological System Development and Function, Humoral Immune Response, Lymphoid Tissue Structure and Development, Tissue Morphology	quantity of marginal-zone B lymphocytes	2,67E-02	APOE,ARHGDIA,CASP8,CDH17,Cmah,CYLD,DLK1,EP300,HAX1,LYN,Map3k7,NFATC3,NFKBIB,TRAF3IP2	14
Cell Death and Survival	cell death of melanoma cell lines	2,70E-02	API5,ATF1,BAG3,BIRC5,CASP4,CASP8,CASP9,CDC34,CENPI,CHEK1,CNPY2,CSNK1A1,CUL1,CUL2,DNASE1,DTL,EI24,ELANE,EMG1,ERBB3,FAIM,FANCM,FAU,FEN1,FGF2,FOXP3,GADD45G,GPN1,HDAC1,HDAC3,HSPA5,LCE1E,LZTS2,MAP3K5,MDC1,MED6,MYC,NME1,NOL3,PAX3,PCNA,PEBP1,PLSCR1,PPP1R10,PRCC,PRDM5,PRKCE,PSMD2,RAB22A,ROR1,SPHK1,SPIN1,SSB,STIM2,TMEM69,UBA3,UBE2Q1,WDR19,WWOX,XIAP,ZNF184	61
Cell Morphology, Hematological System Development and Function, Inflammatory Response	abnormal morphology of macrophages	2,80E-02	APOE,CCR1,CD200,ENTPD5,HOXB8,IL18,IL4R,IL6,LIPA,MAN2B1,Mt1,Mt2,NAGLU,NGFR,NKX2-3,PCSK1,PLA2G15,PLP1,PRKAG1	19
Cell Death and Survival	cytolysis of T lymphocytes	2,85E-02	CD226,CD3G,CD4,IL6,MAVS,NCR1,PNP,STMN1	8
Cell Morphology, Cellular Assembly and Organization, Cellular Function and Maintenance, Nervous System Development and Function	extension of neurites	2,95E-02	APOE,ARHGAP20,BCL11A,BDNF,DCLK1,ELK1,EP300,EVX1,GEM,HTT,IL17A,IL6,ITGB1,KNDC1,LRP1,LRPAP1,NDN,NGF,NLGN3,NRP1,NRP2,OLFM1,PAX6,PLD1,POU4F3,PTPN20,ROR1,RTN4,S1PR1,SEMA5A,SEMA7A,SLAIN2,SP1,TNR,TWF2,UBE2I,VCL	37
Nervous System Development and Function, Tissue Morphology	quantity of astrocytes	2,98E-02	APOE,CDK4,EGFR,HDAC3,HTT,IFNGR1,IL6,IL6ST,LIFR,NEUROG2	10
Cancer, Hematological Disease, Immunological Disease, Organismal Injury and Abnormalities	recurrent lymphoma	2,98E-02	HDAC1,HDAC11,HDAC3,HDAC8,IL2RA,MYC,POLA1,POLB,POLD1,TNFRSF8	10
Cell Death and Survival, Organismal Injury and Abnormalities, Renal and Urological Disease	apoptosis of kidney cells	3,01E-02	AATF,APOE,BIRC5,CASP1,CASP8,CCNI,EDN1,EGFR,FGF2,GNAQ,HIF1A,ITGB1,MST1,Mt1,NPHS1,PPP3CA,PTGER1,SERPINB3,Serpinb3b/Serpinb3c,SFRP1,STMN1,TLR4	22
Nervous System Development and Function, Tissue Morphology	quantity of neuroglia	3,13E-02	APOE,BDNF,CD200,CDK4,COPS5,EGFR,ERBB3,FGF2,GJA1,HDAC1,HDAC3,HES1,HIPK2,HTT,IFNGR1,IL6,IL6ST,ITGB1,LIFR,MMP12,MSN,NEUROD1,NEUROG2,NGFR,OLIG2,PAX6,PLP1,ST8SIA4	28
Cardiovascular Disease, Hematological Disease, Metabolic Disease	hyperlipidemia	3,18E-02	ADIPOQ,APOE,CACNA2D1,CPT1C,DLK1,HTR1A,HTR2A,HTR2C,IDH1,IL6,INSIG2,LEPR,LMF1,LRP1,PCSK9,PPARG,SIRT3	17
Skeletal and Muscular System Development and Function	quantity of striated muscle	3,18E-02	BIRC5,CALR,CDK4,CDK6,DUSP6,ETV1,GATA5,HEY1,HEY2,MYLPF,NFATC3,NGFR,POMGNT1,PPP3CA,PVRL2,SEPN1,VCL	17
Cellular Development, Connective Tissue Development and Function, Skeletal and Muscular System Development and Function, Tissue Development	differentiation of chondrocytes	3,46E-02	ACVR1,CREB3L2,EGFR,FGF2,HOXA11,IFT80,ITGB1,KIAA1715,MEF2C,MEF2D,OSR1,OSR2,PTH,SF3B4,SHOX2,SNAI2,STK11,TGFBR1,WNT7A,WNT9A	20
Hematological System Development and Function, Humoral Immune Response, Lymphoid Tissue Structure and Development, Tissue Morphology	quantity of follicular B lymphocytes	3,46E-02	AKIRIN2,APOE,ARHGDIA,ARNTL,BCL2A1,CASP8,CDH17,Cmah,CYLD,DLK1,EP300,HAX1,IL6ST,LYN,Map3k7,NFATC3,NFKBIB,PTPN22,TRAF3IP2,VAV1	20
Cell-mediated Immune Response, Cellular Development, Cellular Function and Maintenance, Cellular Growth and Proliferation, Hematological System Development and Function, Hematopoiesis, Lymphoid Tissue Structure and Development, Tissue Development	differentiation of regulatory T lymphocytes	3,60E-02	CD46,EIF2AK4,FOXP3,Havcr1,HLA-G,ID1,ID3,IL6,ITGB8,MERTK,PLP1,PRKCQ,S1PR1,SMAD2,TGFBR1	15
Cancer, Cellular Development, Cellular Growth and Proliferation, Organismal Injury and Abnormalities, Tumor Morphology	proliferation of cancer cells	3,80E-02	ADAM10,ADIPOQ,ALK,BIRC5,BRCA1,CASP1,CAV1,CDK4,CHEK1,COX17,CTSB,CUL1,DKK1,DLK1,DVL2,EDN1,EGFR,EMX2,ERBB3,FBXW11,FGF19,FGF2,FHIT,FOS,GJA1,HDAC1,HDAC3,HES1,HIF1A,HMMR,ID1,ID3,IL17A,IL18,IL6,KISS1R,KLK3,LDHA,LIN28B,LZTS2,MST1,MYC,NDRG2,NGF,NOL3,NOX4,NPM1,NRP1,ODC1,PIM3,PIN1,PLAUR,PLD1,PLK1,PPARG,PPP1R13L,PPP2CA,PRKCE,PRSS3,PTGER1,PTPN13,RAD17,RGN,RORC,S100A9,SEC14L2,SFRP1,SNAI2,SP1,SPHK1,STMN1,THBS1,…	79
Cell Morphology, Hematological System Development and Function	morphology of myeloid cells	3,95E-02	APOE,ASXL1,ATF4,Ccl7,CCR1,CD200,CDK4,CDK6,ENTPD5,FGF2,HOXB8,IL18,IL4R,IL6,LIPA,Ly6a (includes others),MAN2B1,Mt1,Mt2,MYC,NAGLU,NGFR,NKX2-3,PCSK1,PLA2G15,PLP1,Pot1b,PRG2,PRKAG1,TLR4,TRAF3IP2,TSTA3,TYK2	33
Cell Morphology, Cellular Assembly and Organization	outgrowth of plasma membrane projections	4,00E-02	ADAM10,ALS2,Anp32a,APBA2,APOE,ARHGAP5,ARHGEF11,BASP1,BDNF,BRSK2,CABP5,CALB1,CNPY2,CSNK1D,CSPG5,DNAJA3,DOCK3,DOK4,DOK6,DPYSL2,DPYSL5,DVL2,EEA1,EGFR,ELK1,ENPP2,FAIM,FGF2,FOXG1,GATA3,GJA1,GNAQ,GPHN,GRK5,HBA1/HBA2,HTT,IL17A,IL6,IL6ST,ITGB1,KATNA1,KIF26A,KIF3A,LIFR,LRRC4C,MAP3K5,MAP3K8,MARCH8,MIB1,MYO10,NCK2,NDN,NEU4,NFATC3,NGF,NGFR,NRP1,P2RY2,PAK1,PKP4,PLD1,PLD2,POU4F3,PTPRA,RAB13,RAB22A,REG1A,RTN4,S…	80
Cell Morphology, Cellular Assembly and Organization, Cellular Function and Maintenance	extension of plasma membrane projections	4,00E-02	APOE,ARHGAP20,ARHGAP5,BCL11A,BDNF,DCLK1,DPYSL2,DPYSL5,ELK1,EP300,EVX1,GEM,HTT,IL17A,IL6,ITGB1,KNDC1,LRP1,LRPAP1,NDN,NGF,NLGN3,NRP1,NRP2,OLFM1,PAX6,PLD1,POU4F3,PTPN20,ROR1,RTN4,S1PR1,SEMA5A,SEMA7A,SLAIN2,SP1,TNR,TWF2,UBE2I,VCL	40
Hematological System Development and Function, Tissue Morphology	abnormal morphology of bone marrow	4,03E-02	ASXL1,BCL11A,CDK4,CDK6,EBF1,FGF2,Hbb-b1,ID1,Ly6a (includes others),PPARG,TSTA3,TYK2,ZNF385A	13
Cell Death and Survival	apoptosis of retinal cells	4,03E-02	BDNF,CASP9,CD200,FGF2,FOS,HTT,KIF3A,MYC,NGFR,OTX2,PLAUR,SPHK1,TUB	13
Connective Tissue Development and Function, Organ Morphology, Organismal Development, Skeletal and Muscular System Development and Function, Tissue Development	abnormal morphology of ala temporali	4,07E-02	DLX2,EDNRA,FOXC2,GJA1,OTX2	5
Cancer, Dermatological Diseases and Conditions, Organismal Injury and Abnormalities	acral lentiginous melanoma cancer	4,07E-02	EGFR,FAM91A1,NOX4,OR2D3,PCMTD1	5
Cancer, Hematological Disease, Immunological Disease, Organismal Injury and Abnormalities	acute myeloid leukemia with t(8;21)	4,07E-02	DCK,POLA1,POLB,TOP2A,TOP2B	5
Cell Cycle	arrest in G2 phase of epithelial cells	4,07E-02	CHEK1,ERCC1,MAP3K5,MYC,XPC	5
Cell Cycle	arrest in cell cycle progression of cervical cancer cell lines	4,07E-02	CDC25B,NPM1,PHF6,SMARCA2,SND1	5
Cancer, Neurological Disease, Organismal Injury and Abnormalities	cerebral tumor	4,07E-02	HDAC1,HDAC3,IDH1,MYC,PDCD10	5
Lipid Metabolism, Molecular Transport, Small Molecule Biochemistry	concentration of 22:6(n-3) fatty acids	4,07E-02	ARNTL,EGFR,ELOVL5,HINT1,PNPLA2	5
Cell Morphology, Cell-mediated Immune Response, Cellular Development, Cellular Function and Maintenance, Cellular Growth and Proliferation, Hematological System Development and Function, Hematopoiesis, Lymphoid Tissue Structure and Development, Tissue Development	conversion of T lymphocytes	4,07E-02	FOXP3,ITGB8,PLP1,RORC,STAT4	5
Gastrointestinal Disease, Hematological Disease, Immunological Disease, Inflammatory Disease	eosinophilia of esophagus	4,07E-02	CCL11,CCL24,CCR3,IL2RA,TSLP	5
Behavior	exercise	4,07E-02	ACOT13,FKBP1A,GRASP,KLF15,NR1D1	5
Connective Tissue Disorders, Immunological Disease, Inflammatory Disease, Inflammatory Response, Skeletal and Muscular Disorders	experimentally induced rheumatoid arthritis	4,07E-02	CD4,CTSC,ELANE,IL6,IL6ST	5
Embryonic Development, Organismal Development, Tissue Development	formation of paraxial mesoderm	4,07E-02	FOXC1,FOXC2,HTT,LEF1,WNT11	5
Organismal Injury and Abnormalities	immobility of animal	4,07E-02	EEF2,GRM5,HTR1A,IFNGR1,PCDH17	5
Embryonic Development, Organismal Development, Tissue Morphology	induction of embryonic tissue	4,07E-02	ARAF,FGF2,MESDC2,PAX3,SMAD2	5
Cardiovascular Disease, Organismal Injury and Abnormalities	interstitial fibrosis of heart	4,07E-02	ACSL1,BUB1B,CYBB,PPP1CB,PRDX3	5
Neurological Disease	kindling	4,07E-02	APOE,CREM,FOS,NGF,SLC1A3	5
Organ Morphology, Renal and Urological System Development and Function, Reproductive System Development and Function	mass of ovary	4,07E-02	GALP,GATA6,KISS1R,NUCB2,UBE3A	5
DNA Replication, Recombination, and Repair	mismatch repair	4,07E-02	MLH1,MSH3,PCNA,PMS1,POLB	5
Cell Cycle	mitosis of blood cells	4,07E-02	AURKB,FGF2,FOS,IL6,TSLP	5
Cellular Development, Cellular Growth and Proliferation, Nervous System Development and Function, Tissue Development	myelination of neuroglia	4,07E-02	BDNF,ERBB3,FGF2,IL6ST,NGFR	5
Cancer, Cellular Development, Cellular Growth and Proliferation, Endocrine System Disorders, Gastrointestinal Disease, Organismal Injury and Abnormalities, Tumor Morphology	proliferation of pancreatic cancer cells	4,07E-02	HIF1A,LDHA,NRP1,PIM3,STMN1	5
Cellular Development, Cellular Growth and Proliferation, Connective Tissue Development and Function, Tissue Development	proliferation of synovial fibroblasts	4,07E-02	FGF2,IL6,IL6ST,MYC,PDGFD	5
Ophthalmic Disease, Organismal Injury and Abnormalities, Skeletal and Muscular Disorders	ptosis	4,07E-02	FOXC2,MED12,NDUFS4,NGF,ZFHX4	5
Carbohydrate Metabolism, Molecular Transport, Small Molecule Biochemistry	quantity of inositol phosphate	4,07E-02	BRS3,EDN1,GNAQ,NMBR,P2RY2	5
Gene Expression	replication of RNA	4,07E-02	EP300,G3BP1,IL6,NPM1,PLK1	5
Cellular Assembly and Organization, Nervous System Development and Function	sorting of axons	4,07E-02	COPS5,EBF2,ITGB1,MPP5,PRKAR1A	5
Molecular Transport	transport of oligopeptide	4,07E-02	ABCC5,CDH17,EDN1,IL6,SLCO1B3	5
Cancer, Dermatological Diseases and Conditions, Organismal Injury and Abnormalities	tumorigenesis of epidermis	4,07E-02	FHIT,FOS,LEF1,MLH1,ODC1	5
Lipid Metabolism, Molecular Transport, Small Molecule Biochemistry	uptake of bile acid	4,07E-02	ABCC3,IL6,NR5A2,Slco1a1,SLCO1C1	5
Embryonic Development, Tissue Morphology	abnormal morphology of visceral endoderm	4,47E-02	ACVR1,ACVR1B,BRCA1,GATA6,HTT,ITGB1,MESDC2,NR5A2,PIK3C3,SMAD2,TRIM33	11
Cellular Development, Cellular Growth and Proliferation, Nervous System Development and Function, Tissue Development	development of astrocytes	4,47E-02	CDK6,EIF2B5,HEY1,HEY2,NEUROG2,OLIG1,OLIG2,PLP1,S100A8,S100A9,TLR4	11
Cellular Development, Cellular Growth and Proliferation, Nervous System Development and Function, Tissue Development	development of oligodendrocytes	4,47E-02	CSNK2B,DLX1,DLX2,EIF2B1,EIF2B5,FGF2,HDAC11,IL6ST,MED12,OLIG1,OLIG2	11
Cancer, Organismal Injury and Abnormalities, Reproductive System Disease	metastasis of mammary tumor cells	4,47E-02	CAV1,CD3G,CREB3,FGF2,LYN,NDRG2,PARD3,PCNA,PDCD5,SMURF2,SRSF6	11
Cancer, Hematological Disease, Immunological Disease, Organismal Injury and Abnormalities	recurrent lymphoid cancer	4,47E-02	CD3G,HDAC1,HDAC11,HDAC3,HDAC8,IL2RA,MYC,POLA1,POLB,POLD1,TNFRSF8	11
Cell-To-Cell Signaling and Interaction, Cellular Assembly and Organization, Cellular Function and Maintenance	development of gap junctions	4,55E-02	ALS2,AMIGO1,ATOH1,BDNF,CAPRIN1,CAV1,CBLN2,CSNK2B,DCLK1,DKK1,DNAJA3,EPHA7,F7,FBXO45,FLRT2,FMR1,FNTA,FZD1,GJA1,GPHN,HDAC1,HIPK2,HTT,ITGB1,KY,LRRC4B,LRRTM4,MEF2C,NDFIP2,NGF,NLGN3,NRDC,PAK1,PANX3,PARD3,PCDHB11,PCDHB3,PCDHB5,PCDHB6,RTN4,SHANK3,SLITRK2,SYN2,SYP,THBS1,TNR,TPBG,TRPV1,WNT7A	49
Cell Death and Survival	cell death of sensory neurons	4,58E-02	APOE,ATOH1,BDNF,CASP8,CASP9,DLX1,DLX2,ERBB3,HIPK2,HTT,LRP1,LRPAP1,NGF,NGFR,POU4F3,RASD1	16
Cell Morphology, Cellular Assembly and Organization, Cellular Development, Cellular Growth and Proliferation, Nervous System Development and Function, Tissue Development	outgrowth of neurites	4,72E-02	ADAM10,ALS2,Anp32a,APBA2,APOE,ARHGAP5,ARHGEF11,BASP1,BDNF,BRSK2,CABP5,CALB1,CNPY2,CSNK1D,CSPG5,DNAJA3,DOCK3,DOK4,DOK6,DPYSL2,DPYSL5,DVL2,EEA1,EGFR,ELK1,ENPP2,FAIM,FGF2,FOXG1,GATA3,GJA1,GNAQ,GPHN,GRK5,HBA1/HBA2,HTT,IL17A,IL6,IL6ST,ITGB1,KATNA1,KIF26A,KIF3A,LIFR,LRRC4C,MAP3K5,MAP3K8,MARCH8,MIB1,MYO10,NCK2,NDN,NEU4,NFATC3,NGF,NGFR,NRP1,P2RY2,PAK1,PKP4,PLD1,PLD2,POU4F3,PTPRA,RAB13,RAB22A,REG1A,RTN4,S…	79
Cell Death and Survival	apoptosis of sensory neurons	4,81E-02	APOE,ATOH1,CASP9,DLX1,DLX2,HIPK2,LRP1,LRPAP1,POU4F3	9
Neurological Disease, Organismal Injury and Abnormalities, Psychological Disorders	cerebral hemorrhage	4,81E-02	CASP9,F7,IL6,ITGB8,LLGL1,NGFR,NME5,RUNX1,ULK4	9
Cell Death and Survival, Cellular Compromise	cytotoxicity of cytotoxic T cells	4,81E-02	CCL11,CCR3,EBAG9,HLA-A,HLA-G,HSPA8,IL6,PNP,VAV1	9
Free Radical Scavenging, Small Molecule Biochemistry	generation of hydrogen peroxide	4,81E-02	CAV1,CYP2E1,DUOX2,DUOXA2,EDN1,ELANE,HSD17B10,ITM2B,NOX4	9
Inflammatory Response	host defense	4,81E-02	Cma2/Mcpt9,CSTA,IL17A,IL18,MAP3K8,MAVS,Mcpt1,S1PR1,TLR4	9
Organ Morphology, Skeletal and Muscular System Development and Function	quantity of skeletal muscle	4,81E-02	DUSP6,ETV1,HEY1,MYLPF,NFATC3,NGFR,POMGNT1,PPP3CA,SEPN1	9
Carbohydrate Metabolism	regulation of carbohydrate	4,81E-02	ADIPOQ,FGF19,HTR2C,MTMR2,MYC,PIKFYVE,PPARG,PTH,TLR4	9
Cardiovascular System Development and Function, Organ Morphology, Skeletal and Muscular System Development and Function	size of cardiac muscle	4,81E-02	EDN1,GATA6,GNAQ,IL6,IL6ST,KLF15,MYC,RGS4,TXN2	9
DNA Replication, Recombination, and Repair	excision repair	4,83E-02	COPS5,DDB1,ERCC1,ERCC5,FEN1,FOS,MMS19,MPG,NR2C2,PCNA,POLB,POLD1,POLQ,RAD23A,RAD51,RBBP8,SMUG1,TCEA1,XPC	19
Cell Morphology, Digestive System Development and Function, Hematological System Development and Function, Hepatic System Development and Function, Inflammatory Response, Organ Morphology, Organismal Development	abnormal morphology of Kupffer cells	4,88E-02	CCR1,ENTPD5,LIPA,MAN2B1,NAGLU,NGFR,PRKAG1	7
Infectious Diseases	activation of virus	4,88E-02	APCS,ATF4,IL6,MED14,TGFBR1,TMPRSS11D,YY1	7
Cell Cycle	arrest in interphase of melanoma cell lines	4,88E-02	BRSK2,HLA-G,IL6,ITGB1,MYC,NOX4,PRDM5	7
Embryonic Development, Nervous System Development and Function, Organismal Development, Tissue Development	development of neural crest	4,88E-02	EDN1,EDNRA,ERBB3,FOXC1,FOXC2,HAND2,SNAI2	7
Cardiovascular Disease, Cardiovascular System Development and Function, Organ Morphology	dilation of heart	4,88E-02	GJA1,GNAQ,KLK3,MAP3K5,NOX4,PPP2CA,PRKAR1A	7
Neurological Disease	dysmyelination of nervous tissue	4,88E-02	ADIPOQ,CD200,COPS5,EBF2,EI24,IL6,STMN1	7
Hematological Disease, Immunological Disease, Respiratory Disease	eosinophilia of airway	4,88E-02	BIRC5,CCL11,CCL24,DAZAP2,GATA3,IL1RL1,PRKCQ	7
Cellular Assembly and Organization, Cellular Function and Maintenance, Protein Degradation, Protein Synthesis	formation of aggresome	4,88E-02	BAG3,CRYAB,EP300,HTT,PSMD2,TRIM37,UBD	7
Cell Morphology, Cellular Assembly and Organization, Cellular Development, Cellular Function and Maintenance, Cellular Growth and Proliferation, Embryonic Development, Nervous System Development and Function, Tissue Development	formation of dendritic spines	4,88E-02	BDNF,GIT1,HTT,PAK1,RTN4,STIM2,TNR	7
Organismal Functions	function of rodents	4,88E-02	CYBB,EDN1,HAND2,MEF2C,NGF,NOX4,TBX5	7
Cancer, Organismal Injury and Abnormalities, Reproductive System Disease	metastasis of 4TO7 cells	4,88E-02	CD3G,FGF2,LYN,PCNA,PDCD5,SMURF2,SRSF6	7
Lymphoid Tissue Structure and Development, Organ Morphology, Organismal Development	morphology of marginal zone of spleen	4,88E-02	B3GNT5,CDH17,CYLD,DLK1,NKX2-3,PCSK1,TEC	7
Cardiovascular Disease, Developmental Disorder	overriding aorta	4,88E-02	CITED2,EDN1,EDNRA,FGF19,GATA6,HEY2,ZFPM2	7
Hair and Skin Development and Function	re-epithelialization	4,88E-02	AGTR2,EGFR,NGF,PAX6,PPM1A,PRCP,SMAD2	7
Cellular Assembly and Organization, Cellular Function and Maintenance	secretion of granules	4,88E-02	NEUROD1,PLD1,PLD2,PRKD2,RAB27A,VAMP3,VPS33B	7
Embryonic Development, Organismal Development, Tissue Development	specification of embryonic tissue	4,88E-02	CITED2,GATA6,HOXA11,MEOX2,NEUROG2,PAX6,PTF1A	7
Ophthalmic Disease, Organismal Injury and Abnormalities	visual disturbance	4,88E-02	CFH,DNAJC5,MERTK,NDUFS4,PLA2G6,PPT1,STRA6	7
