# Supplementary material for: A paternal methyl donor-rich diet altered cognitive and neural functions in offspring mice
Source: Mol Psychiatry. 2017 Apr 4;23(5):1345–55. doi: 10.1038/mp.2017.53 (PMC5984088; doi:10.1038/mp.2017.53)
Supplement: Supplementary Data 4 [file mp201753x5.xls]

## Sheet: Sheet0
© 2000-2016 QIAGEN. All rights reserved.
Categories	Diseases or Functions Annotation	p-Value	Molecules	# Molecules
Nervous System Development and Function	olfactory response	8,23E-29	FZD2,Olfr10 (includes others),Olfr1094,Olfr1097/Olfr1098,Olfr1102,Olfr1122,Olfr1124,Olfr113,Olfr1134,Olfr1140,Olfr1143,Olfr1152,Olfr1154/Olfr1160,Olfr116,Olfr1163,Olfr117/Olfr130,Olfr1184,Olfr1188,Olfr1202/Olfr1204,Olfr1212,Olfr1221,Olfr124,Olfr1249,Olfr1261,Olfr1277,Olfr1288,Olfr1299,Olfr1301,Olfr1302,Olfr1320,Olfr1322,Olfr1339,Olfr1340,Olfr1378,Olfr1388,Olfr1389,Olfr1404,Olfr1413,Olfr1427,Olfr1…	146
Nervous System Development and Function	olfaction	1,87E-27	CETN2,FZD2,HTT,Olfr10 (includes others),Olfr1094,Olfr1097/Olfr1098,Olfr1102,Olfr1122,Olfr1124,Olfr113,Olfr1134,Olfr1140,Olfr1143,Olfr1152,Olfr1154/Olfr1160,Olfr116,Olfr1163,Olfr117/Olfr130,Olfr1184,Olfr1188,Olfr1202/Olfr1204,Olfr1212,Olfr1221,Olfr124,Olfr1249,Olfr1261,Olfr1277,Olfr1288,Olfr1299,Olfr1301,Olfr1302,Olfr1320,Olfr1322,Olfr1339,Olfr1340,Olfr1378,Olfr1388,Olfr1389,Olfr1404,Olfr1413,Olfr…	148
Cell-To-Cell Signaling and Interaction	signal transduction	2,14E-11	ABCA1,ADM,ADRB1,AGTR1,AGTR2,AKAP4,ANXA1,ARHGAP6,ARR3,CALCB,CALCRL,CALML5,CAMLG,CCR1,CCR10,CD2,CD36,CDC42SE1,CHN1,CHRM4,CHRNB3,CLEC4A,CLEC5A,COPS3,CSNK2A1,CSPG4,CXCL12,CXCR3,CXCR4,DAB1,DAPK3,DLG4,DRD3,EEF1D,EIF2AK3,ESR2,FCGR2B,FGFRL1,GABRB3,GDI1,GDI2,GIP,GNRHR,GPR173,GPR174,GPR55,GPRC6A,GULP1,HAX1,HBS1L,HINT1,HTR2B,ICK,Igbp1b,IGF1R,IGFBP1,IL18RAP,IL1RN,JAK2,KIF26A,LY96,MAP4K1,MAP4K5,MAVS,MERTK,MRG…	248
Cell-To-Cell Signaling and Interaction	communication	4,41E-11	ABCA1,ADCYAP1,ADM,ADRB1,AGTR1,AGTR2,AKAP4,ANXA1,ARHGAP6,ARR3,ASH1L,ATP6V0C,BARX1,CALCB,CALCRL,CALML5,CAMLG,CCR1,CCR10,CD2,CD36,CDC42SE1,CHN1,CHRM4,CHRNB3,CLEC4A,CLEC5A,COPS3,CSNK2A1,CSPG4,CTLA4,CXCL12,CXCR3,CXCR4,DAB1,DAPK3,DDIT3,DLG4,DRD3,ECE2,EEF1D,EIF2AK3,EPHB6,ESR2,FCGR2B,FGFRL1,FZD2,GABRB3,GDI1,GDI2,GIP,GJB1,GNRHR,GPR173,GPR174,GPR55,GPRC6A,GRM5,GULP1,HAX1,HBS1L,HINT1,HTR2B,HTT,ICK,Igbp1b,IG…	268
Cell-To-Cell Signaling and Interaction	communication of cells	7,74E-11	ABCA1,ADM,ADRB1,AGTR1,AGTR2,AKAP4,ANXA1,ARHGAP6,ARR3,CALCB,CALCRL,CALML5,CAMLG,CCR1,CCR10,CD2,CD36,CDC42SE1,CHN1,CHRM4,CHRNB3,CLEC4A,CLEC5A,COPS3,CSNK2A1,CSPG4,CTLA4,CXCL12,CXCR3,CXCR4,DAB1,DAPK3,DDIT3,DLG4,DRD3,EEF1D,EIF2AK3,EPHB6,ESR2,FCGR2B,FGFRL1,GABRB3,GDI1,GDI2,GIP,GJB1,GNRHR,GPR173,GPR174,GPR55,GPRC6A,GRM5,GULP1,HAX1,HBS1L,HINT1,HTR2B,HTT,ICK,Igbp1b,IGF1R,IGFBP1,IL18RAP,IL1RN,IL6,JAK2,KIF2…	260
Cellular Development, Cellular Growth and Proliferation, Hematological System Development and Function, Hematopoiesis, Inflammatory Response, Lymphoid Tissue Structure and Development, Tissue Development	proliferation of megakaryocytes	9,69E-04	BIRC5,CXCL12,EPO,IKZF1,IL6,JAK2,RBM15,TAL1	8
RNA Post-Transcriptional Modification	polyadenylation of RNA	2,31E-03	CPEB1,CPSF6,CSTF3,MTPAP,TBP,TUT1,UBE2I	7
Cellular Movement	cell movement of nervous tissue cell lines	5,51E-03	A2M,CD36,CSPG4,CXCL12,FES,HDAC9	6
Nucleic Acid Metabolism, Small Molecule Biochemistry	metabolism of pyrimidine base	5,51E-03	ACPP,ALDH6A1,CYP2C9,CYP3A5,DPYD,TKTL1	6
Embryonic Development, Tissue Morphology	morphology of second branchial arch	5,51E-03	CSNK2A1,HAND2,HEY1,NRP1,PSEN1,SMAD5	6
RNA Post-Transcriptional Modification	polyadenylation of mRNA	5,51E-03	CPEB1,CPSF6,CSTF3,MTPAP,TBP,TUT1	6
Cell-To-Cell Signaling and Interaction	response of connective tissue cells	5,51E-03	ABCA1,CD36,IL36B,IL6,MAVS,TLR4	6
Organismal Injury and Abnormalities	formation of pathological cyst	6,99E-03	AGTR1,ESR2,EXOC5,GADD45G,GCNT2,GPC3,HOXA11,HOXA5,HOXD11,MYC,ONECUT1,PKD2,PSEN1,ROBO2,SALL2,TP63	16
Skeletal and Muscular System Development and Function	mass of muscle	9,35E-03	Ccl2,EIF2AK4,FLNC,HEY1,HSD11B1,ICAM1,IGFBP1,MKL1,SEPN1,SRPK3,SSPN,THRA,UBR1	13
Cell Death and Survival, Neurological Disease	apoptosis of brain cells	1,07E-02	A2M,ADCYAP1,Casp12,CR1L,CXCL12,EPO,GLRX,GRM5,HK2,HTT,IGF1R,LRPAP1,MEF2C,MEF2D,NFKBIB,PIN1,PITX2,PLAT,PSEN1,SERPINA3,SGK1,SLC25A10,SRPK2,TP63	24
RNA Post-Transcriptional Modification	processing of mRNA	1,07E-02	AKR1C4,ALKBH5,CDC40,CPEB1,CPSF6,CSTF3,DHX38,GEMIN7,HTT,IWS1,MALAT1,MTPAP,MYOD1,NONO,PHF5A,PIN1,PNN,RBM10,RSRC1,Sf3a2,SOX9,SRPK2,TBP,TUT1	24
Cell Death and Survival	apoptosis of central nervous system cells	1,09E-02	A2M,ADCYAP1,BCL2L12,Casp12,CR1L,CXCL12,EPO,GLRX,GRM5,HK2,HTT,IGF1R,LRPAP1,MEF2C,MEF2D,NFKBIB,PIN1,PITX2,PLAT,PSEN1,SERPINA3,SGK1,SLC25A10,SRPK2,TP63	25
Cancer, Gastrointestinal Disease, Organismal Injury and Abnormalities	oral cavity carcinoma	1,11E-02	ASB5,BIRC5,COL11A1,CSTA,CXCL12,DCN,DPAGT1,DSG2,FLRT3,GATA6,GPC3,HAX1,HMCN1,HSP90B1,IL1RN,IL6,ING1,ITGBL1,LAMA4,PCDH10,ROBO2,SCG2,SERPINB7,SPEN,TNC,TUBA1C,WASF2	27
Gene Expression	binding of E box motif	1,17E-02	HEY1,ID1,IL6,Ins1,MYC,MYOD1,PER1	7
Lipid Metabolism, Small Molecule Biochemistry	internalization of lipid	1,17E-02	ABCA1,CD36,CUBN,HTT,Ins1,SDC1,STAR	7
Cancer, Organismal Injury and Abnormalities	mucoepidermoid carcinoma	1,17E-02	CASP4,IL6,LAMA4,PLAT,SLC25A5,TNC,TP63	7
Organ Development, Skeletal and Muscular System Development and Function	function of skeletal muscle	1,29E-02	EIF2AK4,FLNC,HEY1,HSD11B1,ICAM1,IGFBP1,KEL,LBX1,MKL1,MMP14,SEPN1,SRPK3,SSPN,THRA,TNNT1,UBR1	16
Nervous System Development and Function, Organ Morphology, Organismal Development	abnormal morphology of brainstem	1,31E-02	GSX2,HSD11B1,IGF1R,NAGLU,OLIG3	5
Embryonic Development, Tissue Morphology	abnormal morphology of second branchial arch	1,31E-02	CSNK2A1,HAND2,HEY1,NRP1,PSEN1	5
Organ Morphology, Tissue Development	branching of lung	1,31E-02	FZD2,GATA6,IL6,RBP1,SOX9	5
Cellular Development, Cellular Growth and Proliferation, Connective Tissue Development and Function, Skeletal and Muscular System Development and Function, Tissue Development	formation of osteoclast precursor cells	1,31E-02	BIRC5,EPO,IL6,NFKBIB,TBX3	5
Cellular Function and Maintenance, Molecular Transport, Small Molecule Biochemistry	homeostasis of iron ion	1,31E-02	Hamp/Hamp2,HFE,HTT,MON1A,MYC	5
Cellular Function and Maintenance, Cellular Movement	localization of blood cells	1,31E-02	CXCL12,CXCR4,GATA6,ICAM1,IL6	5
Cellular Movement	migration of cerebellar cortex cells	1,31E-02	ADCYAP1,CXCL12,CXCR4,DAB1,IGF1R	5
Auditory and Vestibular System Development and Function, Embryonic Development, Organ Development, Organ Morphology, Organismal Development, Tissue Development	morphogenesis of middle ear	1,31E-02	MYC,NAGLU,OSR1,OSR2,PRRX1	5
Cellular Movement	movement of adenocarcinoma cell lines	1,31E-02	DNAJB4,KDM5A,MTCH2,Nes,NRP1	5
Cancer, Organismal Injury and Abnormalities	onset of neoplasia	1,31E-02	BIRC5,CTLA4,JAK2,MYC,STAG1	5
Cell-To-Cell Signaling and Interaction, Connective Tissue Development and Function	response of fibroblasts	1,31E-02	ABCA1,CD36,IL36B,IL6,MAVS	5
Organismal Injury and Abnormalities	Pathological Cyst	1,37E-02	AGTR1,ESR2,EXOC5,GADD45G,GCNT2,GPC3,HOXA11,HOXA5,HOXD11,MMP14,MYC,ONECUT1,PKD2,PSEN1,ROBO2,SALL2,TP63	17
Cell-To-Cell Signaling and Interaction, Hematological System Development and Function	binding of T lymphocytes	1,43E-02	CCR1,CCR3,CD2,CTLA4,CXCL12,CXCR3,CXCR4,ICAM1,LCP2,NPY,TNC	11
Cell-mediated Immune Response, Cellular Development, Cellular Function and Maintenance, Cellular Growth and Proliferation, Hematological System Development and Function, Hematopoiesis, Lymphoid Tissue Structure and Development, Tissue Development	differentiation of Th1 cells	1,43E-02	ANXA1,CTLA4,DRD3,GADD45G,ICAM1,IFNA4,IL6,IRF5,TLR7,TSLP,TYK2	11
Organ Development, Organ Morphology, Skeletal and Muscular System Development and Function	mass of skeletal muscle	1,43E-02	EIF2AK4,FLNC,HSD11B1,ICAM1,IGFBP1,MKL1,SEPN1,SRPK3,SSPN,THRA,UBR1	11
Nervous System Development and Function, Organ Morphology, Organismal Development	morphology of spinal cord	1,43E-02	CHN1,EPHA4,FGFRL1,HOXB13,IGF1R,LBX1,LHX1,NFATC2,ROBO2,SMAD5,TLX1	11
Cardiovascular Disease, Developmental Disorder, Organismal Injury and Abnormalities	ventricular hypertrophy	1,50E-02	ABCA1,ACE2,ADRB1,AGTR1,BIRC5,CASQ2,Ccl2,CXCL12,EPO,ESR2,HDAC9,HTR2B,IL6,LAMA4,MYH7,NPPA,PLAT,PRMT5,TLR4	19
Metabolic Disease, Organismal Injury and Abnormalities, Renal and Urological Disease	albuminuria	1,65E-02	AGTR1,Ccl2,CR1L,CUBN,CXCR3,ICAM1,IL6,NPHS2,NPPA,SGK1,STAB2,UMOD	12
Developmental Disorder, Skeletal and Muscular Disorders	centronuclear myopathy	1,72E-02	FLNC,HSD11B1,KEL,MMP14,MYOD1,SEPN1,SRPK3,TNNT1	8
Cellular Movement, Nervous System Development and Function	migration of granule cells	1,72E-02	ADCYAP1,CELSR3,CXCL12,CXCR4,FOXG1,IGF1R,NR1D1,PLAT	8
Cardiovascular Disease, Developmental Disorder, Organismal Injury and Abnormalities	hypertrophy of left ventricle	1,98E-02	ABCA1,ACE2,ADRB1,AGTR1,CASQ2,Ccl2,EPO,ESR2,HDAC9,HTR2B,LAMA4,MYH7,NPPA,PLAT	14
Nervous System Development and Function, Tissue Morphology	quantity of neuroglia	2,10E-02	Ccl2,EIF2AK3,EPO,GJB1,HIPK2,HTT,IGF1R,IL6,LAMA4,NEUROD4,NEUROG2,PSEN1,SLC17A5,SOX9,THRA	15
Cell-To-Cell Signaling and Interaction, Cellular Growth and Proliferation, Hematological System Development and Function	induction of mononuclear leukocytes	2,18E-02	CTLA4,CXCL12,HSP90B1,IL1RN,IL23A,IL6,IRF6,MERTK,TSLP	9
Lipid Metabolism, Molecular Transport, Small Molecule Biochemistry	secretion of steroid hormone	2,18E-02	ADM,GATA6,GIP,HSD11B1,IL6,NPPA,NPY,PER1,STAR	9
Cancer, Gastrointestinal Disease, Organismal Injury and Abnormalities	oral cancer	2,19E-02	ANXA1,ASB5,BIRC5,COL11A1,CSTA,CXCL12,DCN,DPAGT1,DSG2,FLRT3,GATA6,GPC3,HAX1,HMCN1,HSP90B1,IL1RN,IL6,ING1,ITGBL1,LAMA4,MYC,PCDH10,ROBO2,S100A8,SCG2,SERPINB7,SPEN,TNC,TP63,TUBA1C,WASF2	31
Cardiovascular System Development and Function, Organ Morphology, Organismal Development, Tissue Morphology	abnormal morphology of pericardium	2,20E-02	CD36,CDH5,CFLAR,CSNK2A1,EPO,F3,FLRT2,HAND2,HIST1H1C,HIST1H1D,MMP14,MYC,OSR1,PSEN1,TAL1,UBR1	16
Cell Signaling	I-kappaB kinase/NF-kappaB cascade	2,37E-02	ASH1L,CD36,EEF1D,Map3k7,MAVS,MID2,NEK6,OLFM4,PER1,RBCK1,SHARPIN,SLC20A1,TANK,TIFA,TLR4,TMED4,TRIM38,UBD,UBE2I	19
Cell-To-Cell Signaling and Interaction	binding of tumor cell lines	2,39E-02	CALCRL,CD209,CD36,CLEC4A,CXCL12,CXCR3,CXCR4,DCN,EPHB6,ESM1,F3,FUT1,GPC3,HAS3,ICAM1,IGF1R,IL6,Ins1,JAK2,NRP1,PRSS2,TLR4,TNC,TYK2	24
Embryonic Development, Nervous System Development and Function, Organ Development, Organ Morphology, Organismal Development, Tissue Development, Tissue Morphology, Visual System Development and Function	abnormal morphology of retinal pigment epithelium	2,47E-02	Ccl2,MAB21L1,MERTK,NAGLU,RBP1,RPE65	6
Cell-To-Cell Signaling and Interaction	binding of hepatoma cell lines	2,47E-02	CXCR4,FUT1,GPC3,IL6,Ins1,PRSS2	6
Cell Death and Survival	cell death of heart cell lines	2,47E-02	DDIT3,EPO,HSPB6,IL1RN,NFKBIB,PKP2	6
Embryonic Development, Organismal Development, Tissue Development	development of mesenchyme	2,47E-02	FGFRL1,FOXD1,HAND2,HEY1,OSR1,SOX9	6
Auditory and Vestibular System Development and Function, Embryonic Development, Organ Development, Organismal Development, Tissue Development	development of middle ear	2,47E-02	MYC,NAGLU,OSR1,OSR2,PRRX1,THRA	6
Cellular Function and Maintenance, Hematological System Development and Function	engulfment of red blood cells	2,47E-02	CD36,CHN1,FGR,GULP1,MERTK,STAB2	6
Embryonic Development, Nervous System Development and Function, Organ Development, Organismal Development, Tissue Development	formation of cerebellar cortex	2,47E-02	ADCYAP1,AGTR2,CXCL12,CXCR4,NR1D1,Pcnt	6
Lipid Metabolism, Small Molecule Biochemistry, Vitamin and Mineral Metabolism	modification of retinaldehyde	2,47E-02	AOX1,CYP2C8,CYP2C9,DHRS4,RDH11,RDH16	6
Cardiovascular Disease, Developmental Disorder, Organismal Injury and Abnormalities	perimembranous ventricular septal defect	2,47E-02	CXCL12,CXCR4,ECE2,FGFRL1,GPC3,MKL2	6
Nervous System Development and Function, Tissue Morphology	quantity of oligodendrocytes	2,47E-02	EIF2AK3,GJB1,IGF1R,SLC17A5,SOX9,THRA	6
Cell Morphology, Organ Development, Organ Morphology, Skeletal and Muscular System Development and Function, Tissue Morphology	size of skeletal muscle cells	2,47E-02	FLNC,HEY1,KEL,MMP14,SEPN1,TNNT1	6
Nervous System Development and Function, Organ Morphology, Organismal Development	abnormal morphology of spinal cord	2,55E-02	CHN1,EPHA4,FGFRL1,HOXB13,IGF1R,LHX1,NFATC2,ROBO2,SMAD5,TLX1	10
Cardiovascular Disease	primary hypertension	2,55E-02	ACE2,ADRB1,AGTR1,CA3,CYP3A5,CYP4A11,EIF2AK4,ICAM1,NPPA,SLC12A3	10
Organismal Development, Skeletal and Muscular System Development and Function	abnormal morphology of pelvic girdle	2,84E-02	BMPER,FGFRL1,HOXA11,HOXB13,HOXC10,HOXC11,HOXD10,HOXD11,PAX1,TBX3,TP63	11
Cell-To-Cell Signaling and Interaction, Cell-mediated Immune Response, Cellular Movement, Hematological System Development and Function, Immune Cell Trafficking	adhesion of T lymphocytes	3,07E-02	ANXA1,CD2,CD209,CXCL12,CXCR3,CXCR4,DRD3,ICAM1,JAK2,LCP2,MAP4K1,TLR4	12
Cell Cycle	arrest in mitosis	3,07E-02	BIRC5,BLM,CDK19,CENPI,CSE1L,ILK,NEK6,PURA,SPAG5,SPC25,ZW10,ZWINT	12
Cell-To-Cell Signaling and Interaction, Hematological System Development and Function	binding of lymphocytes	3,07E-02	CCR1,CCR3,CD2,CTLA4,CXCL12,CXCR3,CXCR4,ICAM1,LCP2,NFATC2,NPY,TNC	12
Cardiovascular Disease, Immunological Disease	Behcet's disease	3,12E-02	CFLAR,GIMAP1,IL23A,PDE4B	4
Nervous System Development and Function, Tissue Morphology	abnormal morphology of axon bundle	3,12E-02	CELSR3,HOXB13,PURA,SIM1	4
Connective Tissue Development and Function, Organ Morphology, Organismal Development, Skeletal and Muscular System Development and Function, Tissue Development	abnormal morphology of calcaneum	3,12E-02	GPC3,HOXA11,HOXD11,IGF1R	4
Tissue Morphology	abnormal morphology of cortical marginal zone	3,12E-02	CDK5R2,CELSR3,DAB1,PSEN1	4
Nervous System Development and Function	abnormal morphology of somatic nervous system	3,12E-02	GABBR1,HOXB5,HOXB6,NEUROG2	4
Gene Expression	binding of STAT5 binding site	3,12E-02	CD2,EPO,Ins1,JAK2	4
Gene Expression	binding of interferon-gamma activated sequence	3,12E-02	CD2,EPO,IL6,JAK2	4
Carbohydrate Metabolism, Small Molecule Biochemistry	catabolism of D-glucose	3,12E-02	HK2,MYC,PFKFB2,TKTL1	4
Lipid Metabolism, Molecular Transport, Small Molecule Biochemistry	concentration of dinoprost	3,12E-02	AGTR2,CD36,HINT1,PNPLA8	4
Embryonic Development	condensation of embryonic tissue	3,12E-02	HOXA11,HOXC11,HOXD11,SOX9	4
Infectious Diseases	dengue shock syndrome	3,12E-02	F3,IL1RN,IL6,PLAT	4
Cell Signaling, Molecular Transport, Vitamin and Mineral Metabolism	deposition of Ca2+	3,12E-02	ADM,BMP2K,IGF1R,PPP1R15A	4
Reproductive System Development and Function	estrus	3,12E-02	CREB1,GABBR1,GPR149,HOXA5	4
Organismal Injury and Abnormalities	formation of scar tissue	3,12E-02	Ccl2,CSTB,CXCL12,VIM	4
Inflammatory Response	host defense	3,12E-02	Cma2/Mcpt9,CSTA,MAVS,TLR4	4
Auditory Disease, Immunological Disease	hypersensitive reaction of ear	3,12E-02	DCN,SDC1,TLR4,TSLP	4
Hematological Disease, Immunological Disease, Infectious Diseases	infection of myeloid cells	3,12E-02	CASP4,CCR1,CXCR4,EIF2AK4	4
Cell-To-Cell Signaling and Interaction, Cellular Movement	initiation of chemoattraction of cells	3,12E-02	CXCL12,FIGF,SCG2,VEGFB	4
Cell Signaling	integration of lentivirus	3,12E-02	CXCR3,TLR4,TNPO3,UBE2I	4
Lipid Metabolism, Small Molecule Biochemistry	internalization of sterol	3,12E-02	CD36,CUBN,SDC1,STAR	4
Connective Tissue Development and Function, Organismal Development, Skeletal and Muscular System Development and Function, Tissue Development	lack of carpal bone	3,12E-02	HOXA11,HOXD11,TBX3,TP63	4
Cellular Development, Hematological System Development and Function, Hematopoiesis	maturation of macrophages	3,12E-02	IFNA4,IL23A,TLR4,TLR7	4
Small Molecule Biochemistry	metabolism of oxalacetic acid	3,12E-02	GOT1,MDH1,PC,PCK2	4
Cellular Movement, Nervous System Development and Function	migration of cerebellar granule cell	3,12E-02	ADCYAP1,CXCL12,CXCR4,IGF1R	4
Cell Morphology, Cellular Compromise	multinucleation of cervical cancer cell lines	3,12E-02	GEN1,KIF23,KLHDC8B,SEPT7	4
Cell Death and Survival, Gastrointestinal Disease, Inflammatory Disease	necrotizing enterocolitis	3,12E-02	DDIT3,EIF2AK3,EPO,TLR4	4
Cancer, Organismal Injury and Abnormalities	outgrowth of tumor	3,12E-02	CCR1,CDH5,CTLA4,FOXD3	4
Embryonic Development, Organismal Development	patterning of left/right axis	3,12E-02	HSP90B1,IFT172,PITX2,SMAD5	4
Cell-To-Cell Signaling and Interaction, Cellular Function and Maintenance, Inflammatory Response	phagocytosis by neuroglia	3,12E-02	CD36,GULP1,PSEN1,TLR4	4
Connective Tissue Development and Function, Hematological System Development and Function, Hematopoiesis, Organismal Development, Tissue Morphology	quantity of burst-forming erythroid cells	3,12E-02	EPO,HOXA5,IGFBP1,IKZF1	4
Cell Cycle	quiescence of cells	3,12E-02	CXCL12,ESR2,Meis1,NRP1	4
Cancer, Gastrointestinal Disease, Organismal Injury and Abnormalities	salivary gland carcinoma	3,12E-02	IL6,LAMA4,TNC,TP63	4
Cell Death and Survival, Nervous System Development and Function	survival of ganglion cells	3,12E-02	CREB1,IL6,Nes,VEGFB	4
Auditory Disease, Inflammatory Disease, Inflammatory Response, Organismal Injury and Abnormalities	swelling of ear	3,12E-02	CXCR3,DCN,ICAM1,IL23A	4
Molecular Transport	transport of mitochondrial membrane	3,12E-02	HTT,PSEN1,SLC25A10,TMEM14C	4
Hematological System Development and Function, Immune Cell Trafficking, Inflammatory Response, Tissue Development	accumulation of T lymphocytes	3,24E-02	Ccl2,CCR1,CLEC4A,CTLA4,CXCL12,CXCR3,CXCR4,EPHA4,IL23A,IL6,Map3k7,NFATC2,TAL1	13
Organismal Development, Skeletal and Muscular System Development and Function	abnormal morphology of hindlimb	3,35E-02	EIF2AK3,FLNC,GPC3,IGF1R,MYOF,PSEN1,TBX3	7
Cell Cycle	arrest in mitosis of cervical cancer cell lines	3,35E-02	BIRC5,CENPI,CSE1L,ILK,NEK6,SPAG5,SPC25	7
Embryonic Development, Organismal Development, Skeletal and Muscular System Development and Function	development of zeugopod	3,35E-02	AGTR2,HOXA11,HOXA5,HOXB5,HOXD10,HOXD11,ITGBL1	7
Connective Tissue Disorders, Developmental Disorder, Gastrointestinal Disease, Organismal Injury and Abnormalities, Skeletal and Muscular Disorders	hypoplasia of mandible	3,35E-02	ASXL1,ECE2,FGFRL1,GPC3,HAND2,Map3k7,PRRX1	7
Small Molecule Biochemistry	metabolism of dicarboxylic acid	3,35E-02	GOT1,HTT,MDH1,PC,PCK2,SDHA,SUCLG1	7
Cellular Development, Cellular Growth and Proliferation, Hematological System Development and Function	proliferation of memory T lymphocytes	3,35E-02	CD2,CXCR4,IFNA4,IL23A,IL4I1,IL6,TLR4	7
Cell-To-Cell Signaling and Interaction, Cellular Movement, Hematological System Development and Function, Immune Cell Trafficking	recruitment of inflammatory leukocytes	3,35E-02	Ccl2,CXCL12,CXCR4,FCGR2B,IL6,TLR4,TLR7	7
Organ Development, Organ Morphology, Skeletal and Muscular System Development and Function	size of skeletal muscle	3,35E-02	FLNC,HEY1,KEL,LBX1,MMP14,SEPN1,TNNT1	7
Cellular Development, Skeletal and Muscular System Development and Function, Tissue Development	differentiation of muscle precursor cells	3,37E-02	Ccl8,DCN,DDIT3,GNL3,ILK,Ins1,MEF2C,MYOD1,NDN,REST,SOX9,TBX3,TP63,TRIM27	14
Lipid Metabolism, Molecular Transport, Small Molecule Biochemistry	secretion of steroid	3,37E-02	ABCA1,ABCB4,ADCYAP1,ADM,CYP27A1,ESR2,GATA6,GIP,HSD11B1,IL6,NPPA,NPY,PER1,STAR	14
Cancer, Gastrointestinal Disease, Organismal Injury and Abnormalities	oral squamous cell carcinoma	3,41E-02	ASB5,BIRC5,COL11A1,CSTA,CXCL12,DCN,DPAGT1,DSG2,FLRT3,GATA6,GPC3,HAX1,HMCN1,HSP90B1,IL1RN,ING1,ITGBL1,PCDH10,ROBO2,SCG2,SERPINB7,SPEN,TUBA1C,WASF2	24
Cell Morphology, Organ Morphology, Skeletal and Muscular System Development and Function, Tissue Morphology	size of muscle cells	3,52E-02	CASQ2,FLNC,GATA6,HEY1,HTR2B,ICAM1,IL6,Ins1,KEL,MMP14,MYC,NFATC2,PTGFR,SEPN1,THRA,TNNT1	16
Cardiovascular System Development and Function, Cellular Development, Cellular Function and Maintenance, Cellular Growth and Proliferation, Organismal Development, Tissue Development	proliferation of vascular endothelial cells	3,53E-02	ADM,BCLAF1,CXCL12,CYP2C9,FIGF,FPR2,GATA6,HIPK1,HIPK2,IL6,KLK3,MERTK,MYOF,NRP1,RBM15,S100A8,SEMA6B,SERPINA3,SNAI2,TNFRSF12A,WNK1	21
Cellular Function and Maintenance	internalization by tumor cell lines	3,57E-02	ANXA1,ATP6AP1,ATP6V0C,ATP6V1D,CCNT1,CD209,CD36,CDC40,CXCL12,FCGR2B,HAX1,IL6,ILK,MERTK,NRP1,SHARPIN,SRSF3,STAB2,VIM	19
Skeletal and Muscular System Development and Function	size of muscle	3,57E-02	CASQ2,FLNC,GATA6,HEY1,HTR2B,ICAM1,IL6,Ins1,KEL,LBX1,MMP14,MYC,MYOF,NFATC2,PTGFR,SEPN1,THRA,TNNT1	18
Nervous System Development and Function, Organ Morphology, Organismal Development	abnormal morphology of dentate gyrus	4,00E-02	ABI2,CDK5R2,CLSTN3,CSPG4,CXCR4,DAB1,PSEN1,PURA	8
Cell-To-Cell Signaling and Interaction, Hematological System Development and Function, Hypersensitivity Response, Immune Cell Trafficking, Inflammatory Response	activation of mast cells	4,00E-02	HSD11B1,LCP2,MRGPRX2,NPY,PVRL2,S100A8,TLR7,TSLP	8
Cell-To-Cell Signaling and Interaction, Cellular Assembly and Organization	binding of cell surface	4,00E-02	ABCA1,CXCL12,CXCR4,Gpihbp1,LY96,MMP14,SLC20A1,TLR4	8
Gene Expression	binding of synthetic promoter	4,00E-02	ADCYAP1,CFLAR,CISH,Ins1,REST,SIM1,YWHAE,ZBTB17	8
Cell-To-Cell Signaling and Interaction, Cellular Growth and Proliferation, Hematological System Development and Function	induction of lymphocytes	4,00E-02	CTLA4,HSP90B1,IL1RN,IL23A,IL6,IRF6,MERTK,TSLP	8
Hematological Disease, Immunological Disease, Infectious Diseases	infection of leukocytes	4,00E-02	CASP4,CCR1,CD209,CXCL12,CXCR4,EIF2AK4,SIGLEC1,TLR4	8
Cellular Function and Maintenance	internalization of leukemia cell lines	4,00E-02	ANXA1,CD209,CXCL12,FCGR2B,IL6,MERTK,STAB2,VIM	8
Cellular Movement, Immune Cell Trafficking	migration of lymphatic system cells	4,00E-02	CXCL12,CXCR4,EPO,IL6,JAK2,MKL1,Retnla,TLR4	8
Organismal Development, Skeletal and Muscular System Development and Function	morphology of hindlimb	4,00E-02	EIF2AK3,FLNC,GPC3,IGF1R,MYOF,PSEN1,TBX3,TP63	8
Cardiovascular Disease, Developmental Disorder, Organismal Injury and Abnormalities	congenital heart disease	4,17E-02	ADRB1,CHD7,CXCL12,CXCR4,ECE2,FCGR2B,FES,FGFRL1,GATA6,GJA5,GNG5,GPC3,HOXA3,IL6,KDM5A,MEF2C,Meis1,MKL2,NRP1,P2RY1,PITX2,PKD2,PSEN1,RBM10,SMAD5,TBX3,THRA,WASF2,YWHAE	29
Cellular Development	fate determination of cells	4,47E-02	DLL3,FOXG1,GSX2,LBX1,MEF2C,MTA3,MYOD1,ONECUT1,PRRX1	9
Cardiovascular Disease, Organismal Injury and Abnormalities, Skeletal and Muscular Disorders	hypertrophic cardiomyopathy	4,47E-02	AGK,DSG2,ILK,LAMA4,MYH7,MYO6,NPPA,PKP2,SLC25A4	9
Organismal Injury and Abnormalities, Renal and Urological Disease	renal cyst	4,47E-02	AGTR1,GPC3,HOXA11,HOXD11,MYC,PKD2,ROBO2,SALL2,TP63	9
Cancer, Organismal Injury and Abnormalities, Respiratory Disease	squamous cell lung cancer	4,70E-02	ARHGAP5,ASXL1,C1orf74,EPCAM,EPHB6,FBXW7,GABBR1,GABRB3,GALNT13,GPC5,GRM5,HIST1H1C,IGF1R,IL6,ITGAX,MALAT1,MAPKBP1,NAV3,OPCML,OR2B11,OR51F2,PRKCI,RRM2,RRP15,SOX9,STAB2,STAG2,TBP,TBX3,TLR4,TP63,TRIM7,TUBA1C,ZNF48	34
Cellular Movement, Immune Cell Trafficking	cell movement of lymphatic system cells	4,81E-02	CXCL12,CXCR4,EPO,IL6,JAK2,LCP2,MKL1,MMP14,Retnla,TLR4	10
Cell-To-Cell Signaling and Interaction, Cellular Growth and Proliferation, Hematological System Development and Function	stimulation of T lymphocytes	4,81E-02	CD2,CD209,CTLA4,CXCL12,HSP90B1,IL1RN,IL23A,IL6,MERTK,TSLP	10
