# Supplementary material for: A paternal methyl donor-rich diet altered cognitive and neural functions in offspring mice
Source: Mol Psychiatry. 2017 Apr 4;23(5):1345–55. doi: 10.1038/mp.2017.53 (PMC5984088; doi:10.1038/mp.2017.53)
Supplement: Supplementary Data 5 [file mp201753x6.xls]

## Sheet: Sheet0
© 2000-2016 QIAGEN. All rights reserved.
Categories	Diseases or Functions Annotation	p-Value	Molecules	# Molecules
Cardiovascular Disease, Organismal Injury and Abnormalities	coronary disease	1,67E-04	ACE2,ADARB2,ALDH2,ALDH5A1,APLNR,APOA1,AR,BDKRB1,BMPR1B,C8orf34,CACNA2D1,CAMLG,CCL2,Cd59a,CDCP1,CLIC5,CNR1,CNTNAP5,CPEB3,ESR2,F13A1,FCGR3A/FCGR3B,FMN2,FOLR1,GABRA1,IFNA4,KCNJ2,KCNK3,NOS3,OPRK1,PDE7B,PF4,PGR,PLXNA2,PRR16,PTGS1,RASL12,SCNN1A,SCNN1G,SGCD,SLC6A3,TKT,TLR9,TUBG2,VDR,ZNF274	46
Cellular Assembly and Organization, Cellular Function and Maintenance	depolarization of cellular membrane	2,31E-04	BEST2,BIRC5,CAMK2D,ESR2,FAS,FGF12,FHL1,GRIA2,GRIA3,GRM1,HCN4,KCNK3,NTS,P2RX4,PPARGC1A,TAC1,TP53	17
Nutritional Disease	weight loss	2,35E-04	ABCB4,ALDH2,BCR,BDNF,CCR2,Cd59a,CNR1,CRY1,CTSC,CXCL3,DDX58,DGAT2,DIO3,EGF,FAS,GABRA1,GALP,HSP90B1,IFNA4,IL15,IL4R,IL7R,KCNC3,KCNQ1OT1,Map3k7,MAPT,MECP2,Mx1/Mx2,NEFL,NLRX1,NPC1,NPY,NR1I3,PAX6,PGR,PNRC2,PPARGC1A,PYY,RBM38,RORC,SCNN1G,SGK1,SLC24A4,SLC6A19,TP53,TPMT,VDR,ZFP36	48
Digestive System Development and Function, Organismal Development	abnormal morphology of tooth	2,37E-04	FGF10,FOXA2,IDUA,MECP2,MMP14,PAX9,PITX2,PRRX1,PRRX2,PTPN9,SLC24A4,SOSTDC1,SPRY2	13
Organ Morphology	size of secretory structure	3,31E-04	APC,AR,CBX2,DIO3,DRD2,ERBB2,ESR2,FOXD3,GNAS,MMP14,PITX2,SERP1,SLC6A3,SREBF2,TAC1,TCF7L2,TRAF3IP2,VDR	18
Organismal Injury and Abnormalities, Renal and Urological Disease	urination disorder	3,80E-04	AMPD2,CACNA2D1,CCL2,Cd59a,CLCN5,CNR1,CYP2C8,DRD2,EDNRB,ESR2,ETFDH,EZR,FAS,FERMT1,HADH,IL12B,IVD,Kap,KCNJ10,LAMB2,Mcpt4,MTR,MYO1E,NOS3,PSEN1,PTGDS,PTGS1,RRM2B,SCNN1A,SCNN1G,SGK1,SLC12A1,SLC25A19,SLC6A18,SLC6A19,SLC6A20,SLC6A3,SLC7A9,SREBF1,STC1,SUCLG1,TAC1,THBD,TLR9,TRPV5,UMOD,VDR	47
Lipid Metabolism, Small Molecule Biochemistry, Vitamin and Mineral Metabolism	synthesis of terpenoid	6,08E-04	ACBD3,ADM,ALG2,APC,APOA1,AR,BAAT,BDNF,CH25H,CREB1,CRY1,CX3CL1,CYP1B1,CYP26A1,CYP27A1,CYP51A1,DAB2,DDX25,DPAGT1,DPM3,EGF,ELOVL7,ESR2,FDFT1,FDPS,GRM1,IGFBP4,INSIG2,KCNK3,LIPE,NPC1,PDSS2,PMVK,PPARGC1A,PRKAG2,PRL,RDH16,Rdh7,SET,SREBF1,SREBF2,STAR,STC1,SULT1E1,TNFRSF1B,TP53	46
Organismal Injury and Abnormalities, Renal and Urological Disease	proteinuria	9,53E-04	AMPD2,CACNA2D1,CCL2,Cd59a,CLCN5,CNR1,CYP2C8,EDNRB,EZR,FAS,FERMT1,IL12B,Kap,LAMB2,Mcpt4,MYO1E,NOS3,PSEN1,PTGDS,PTGS1,RRM2B,SCNN1A,SCNN1G,SGK1,SREBF1,STC1,THBD,TLR9,UMOD,VDR	30
Hematological System Development and Function, Tissue Morphology	quantity of natural killer T lymphocytes	1,22E-03	AP3B1,CISH,CTSV,ETS1,IL12B,IL15,IL17RB,IL2RG,NHEJ1,PCSK1,SH2D1A,TP53	12
Lipid Metabolism, Molecular Transport, Small Molecule Biochemistry	accumulation of ganglioside	1,57E-03	FAS,GM2A,IDUA,NPC1,NPC2	5
Connective Tissue Disorders, Hematological Disease, Hereditary Disorder, Organismal Injury and Abnormalities	beta thalassemia	1,57E-03	CACNA2D1,CAMLG,FDFT1,FDPS,VDR	5
Cancer, Cell-To-Cell Signaling and Interaction, Inflammatory Response, Reproductive System Disease	cytotoxic reaction of breast cancer cell lines	1,57E-03	BIRC5,ERBB2,MPG,TOP2A,TP53	5
Cancer, Organismal Injury and Abnormalities	delay in growth of tumor	1,57E-03	AR,CTLA4,ERBB2,FAS,IL12B	5
Cancer, Organismal Injury and Abnormalities	primary adenocarcinoma	1,57E-03	CLEC3B,ERBB2,PARP2,RASSF1,TP53	5
Endocrine System Development and Function, Molecular Transport, Protein Synthesis, Small Molecule Biochemistry	quantity of renin in blood	1,57E-03	KCNK3,NOS3,SLC12A1,SUCNR1,VDR	5
Connective Tissue Disorders, Inflammatory Disease, Skeletal and Muscular Disorders	rheumatic disease of joint	1,58E-03	BDNF,CACNA2D1,COL9A1,CTLA4,ERBB2,FDFT1,FDPS,GPI,HYAL1,IL12B,IL15,ITGA7,NPY,OPRK1,PTGS1,RENBP,SELENBP1,SLC6A3,TNFRSF1B,TP53,TUBG2	21
Nutritional Disease	body mass index	1,75E-03	ACP1,ACSM3,APOA1,APOD,AR,BDNF,ESR2,GATM,GNAS,LIPE,MC5R,NPY,PGR,PPARGC1A,RUNX1T1,SGK1,TCF7L2,TNFRSF1B,VDR	19
Hematological System Development and Function, Tissue Morphology	quantity of memory T lymphocytes	1,83E-03	APOA1,BDNF,CTLA4,DDX58,ETS1,GADD45G,IL15,Pmaip1,PTPN22,RPTOR,TNFRSF1B,TP53,TRAF3IP2	13
Gene Expression	binding of NFkB binding site	1,88E-03	COPS5,EGF,ESR2,FAS,GLRX,GNAS,IL15,IL24,ING4,KNG1,NFKBID,NTS,PML,PRMT2,TAC1,TNFRSF1B,TP53	17
Digestive System Development and Function, Organismal Development	morphology of tooth	1,93E-03	FGF10,FOXA2,IDUA,MECP2,MMP14,PAX9,PITX2,POLR3B,PRRX1,PRRX2,PTPN9,SATB2,SLC24A4,SOSTDC1,SPRY2	15
Lipid Metabolism, Molecular Transport, Small Molecule Biochemistry	accumulation of sphingolipid	2,07E-03	FAS,GLA,GM2A,GULP1,IDUA,NPC1,NPC2,SMPD2,TP53	9
Cell Morphology	morphology of breast cancer cell lines	2,07E-03	ADM,ARHGAP24,CD81,CDCP1,EGF,EZR,PGR,RORA,TP53	9
Cardiovascular System Development and Function, Tissue Development	formation of endothelial tube	2,29E-03	ARHGAP24,BDNF,CBL,CCL2,CX3CL1,F13A1,KNG1,MMP14,NOS3,PF4,PPP1R14B,PRL	12
Cardiovascular System Development and Function, Organ Morphology	relaxation of heart	2,29E-03	ADM,BDNF,CAMK2D,IDUA,KCNJ2,KNG1,NOS3,P2RX4,PRL,TAC1,Tpm1,VDR	12
Cell-To-Cell Signaling and Interaction, Cellular Growth and Proliferation, Hematological System Development and Function	induction of antigen presenting cells	2,31E-03	APOA1,CLEC4M,IL15,IL4R,PF4,TLR9	6
Cancer, Organismal Injury and Abnormalities, Reproductive System Disease	metastatic prostate carcinoma	2,31E-03	AR,CCR2,ESR2,FDFT1,FDPS,TUBG2	6
Endocrine System Development and Function, Molecular Transport, Protein Synthesis, Small Molecule Biochemistry	quantity of LH in blood	2,31E-03	AR,ESR2,PCYT1B,PGR,PRL,VDR	6
Developmental Disorder, Hereditary Disorder, Organismal Injury and Abnormalities, Renal and Urological Disease	autosomal dominant polycystic kidney disease	2,33E-03	IL13RA1,IL4R,KRT19,PIGR,PKD1,SSTR1,SSTR3,UMOD	8
Gene Expression	binding of cAMP response element	2,47E-03	CREB1,EGF,ERBB2,GNAS,MAPT,RASSF1,VDR	7
Cell-To-Cell Signaling and Interaction, Cellular Assembly and Organization, Cellular Compromise	disruption of cell-cell contacts	2,47E-03	EGF,ESR2,F11R,GNB2L1,Mcpt4,MMP14,THBD	7
Cardiovascular System Development and Function, Organ Morphology, Skeletal and Muscular System Development and Function	relaxation of cardiac muscle	2,47E-03	BDNF,CAMK2D,IDUA,KCNJ2,NOS3,P2RX4,VDR	7
Developmental Disorder, Hereditary Disorder, Organismal Injury and Abnormalities, Renal and Urological Disease	Polycystic Kidney Disease	2,51E-03	ACSL1,B9D1,B9D2,C2CD3,CAPN8,CC2D2A,CCNB1,CCNC,DNASE1,EGF,IL13RA1,IL4R,KRT19,OFD1,PDE7B,PIGR,PKD1,PKHD1,PSCA,SGK1,SLC16A7,SSTR1,SSTR3,TMEM231,TMEM67,UMOD	26
Inflammatory Disease	chronic inflammatory disorder	2,65E-03	ABCB4,ACSL1,ADAMTS4,ADD2,ADM,ALDOA,ALPP,APOA1,ARL16,AXL,BDNF,BGN,BIRC5,C12orf50,C1R,CACNA2D1,CAMK2D,CAMLG,CCL2,Ccl6,Ccl8,CCNB1,CCR2,CCRL2,CD3D,CD79A,CKMT1A/CKMT1B,COL4A5,COX15,CST5,CTLA4,CTSB,CTSC,CXCL3,CYP51A1,DARS,DAXX,DDX25,DGAT2,DNASE1,DRD2,EGF,F11R,FAM19A4,FAS,FCGR3A/FCGR3B,FDFT1,FDPS,FERMT1,FGF10,FMN2,GABRA1,GBP6,GINS2,GOLPH3,HLA-DMA,HLA-DRB5,HSP90B1,IGFBP4,IL12B,IL15,IL24,IL4R,IL7R,KCNC2,K…	121
Hematological System Development and Function, Humoral Immune Response, Tissue Morphology	quantity of plasma cells	2,87E-03	Cd59a,CD79A,CLEC4M,ETS1,IL2RG,IL7R,Madcam1,RASGRP3,TANK,TNFRSF1B,TRAF3IP2	11
Organismal Development, Skeletal and Muscular System Development and Function	abnormal morphology of stylopod	3,11E-03	BGN,BMPR1B,Clec2d (includes others),COL9A1,CST5,DRD2,ESR2,FGF10,HOXC10,LUM,MMP14,NOS3,PGR,PITX2,VDR	15
Cellular Movement, Hematological System Development and Function, Immune Cell Trafficking, Inflammatory Response	chemotaxis of macrophages	3,15E-03	CCL2,CCR2,CX3CL1,EDNRB,ERBB2,G6PC3,IL12B,IL4R,NUP85,PF4,RPL13A,STAP1,TRAF3IP2	13
Molecular Transport	transport of ion	3,46E-03	ADD2,ANO5,ANO6,AP3B1,ARL2,ATP2B2,BCAP31,BDNF,BEST1,BEST2,CA2,CACNA2D1,CAMK2D,CLCN5,CLIC5,CNGA3,CNR1,CSN2,CXCL3,DRD2,EGF,FAS,FGF12,FHL1,GABRA1,GNAS,HCN4,KCNAB3,KCNC2,KCNH7,KCNJ10,KCNJ15,KCNJ2,KCNK3,Mt3,NOS3,NPY,P2RX4,PKD1,PPME1,PRL,PRSS8,PSEN1,SCNN1A,SCNN1G,SGK1,SLC12A1,SLC22A24,SLC25A26,SLC2A1,SLC30A5,SLC30A8,SLC38A7,STC1,TRPM8,TRPV5,TUSC3,VDAC2,VDR	59
Gastrointestinal Disease, Inflammatory Disease	Inflammatory Bowel Disease	3,47E-03	ABCB4,ACSL1,AXL,C12orf50,CCL2,CKMT1A/CKMT1B,CXCL3,DARS,DDX25,DRD2,FAM19A4,FAS,FDFT1,FDPS,FERMT1,GABRA1,HSP90B1,IL12B,IL24,NICN1,NOD1,NOS3,PIK3C2G,PROCR,PTGS1,RASGRP3,S100A8,SLC24A4,SLC6A3,STAT4,TCF7L2,TCTA,THBD,TP53,TPMT,TRPM8,VDR	37
Lipid Metabolism, Small Molecule Biochemistry, Vitamin and Mineral Metabolism	metabolism of terpenoid	3,48E-03	ADM,APC,APOA1,BAAT,BDNF,CH25H,CREB1,CX3CL1,CYP1B1,CYP26A1,CYP27A1,CYP2C8,CYP3A5,CYP51A1,DHRS4,DPAGT1,EGF,FDFT1,FDPS,FOXA2,GRM1,IGFBP4,INSIG2,LIPE,MECP2,Mt3,NPC1,NPC2,PGR,PMVK,PRL,RDH16,Rdh7,RORA,RORC,RXRA,SREBF1,SREBF2,STAR,STC1,Sult1a1,SULT1E1,TP53,TRPV5,VDR	45
Lipid Metabolism, Small Molecule Biochemistry, Vitamin and Mineral Metabolism	synthesis of steroid	3,49E-03	ACBD3,ADM,APOA1,AR,BAAT,BDNF,CH25H,CREB1,CRY1,CX3CL1,CYP1B1,CYP27A1,CYP51A1,DAB2,DDX25,EGF,ELOVL7,ESR2,FDFT1,FDPS,GRM1,IGFBP4,INSIG2,KCNK3,LIPE,NPC1,PMVK,PPARGC1A,PRKAG2,PRL,SET,SREBF1,SREBF2,STAR,STC1,SULT1E1,TNFRSF1B,TP53	38
Lipid Metabolism, Small Molecule Biochemistry, Vitamin and Mineral Metabolism	steroid metabolism	3,51E-03	ADM,APOA1,BAAT,BDNF,CH25H,CREB1,CX3CL1,CYP1B1,CYP27A1,CYP3A5,CYP51A1,DHRS4,EGF,FDFT1,FDPS,FOXA2,GRM1,IGFBP4,INSIG2,LIPE,MECP2,Mt3,NPC1,PGR,PMVK,PRL,RDH16,RORA,RORC,RXRA,SREBF1,SREBF2,STAR,STC1,Sult1a1,SULT1E1,TP53,TRPV5,VDR	39
Cell Morphology, Cellular Function and Maintenance	depolarization of cells	3,56E-03	ADCYAP1R1,ATP2B3,BDNF,FAS,GRM1,KCNJ10,KNG1,NPY,NTS,TAC1	10
Endocrine System Disorders, Organismal Injury and Abnormalities, Reproductive System Disease	polycystic ovary syndrome	3,56E-03	AR,CYP1B1,ESR2,FMN2,IGFBP4,LIPE,PGR,PRL,SLC6A3,STAR	10
Nervous System Development and Function	sensation	3,82E-03	ADM,Aff2,BDKRB1,BDNF,BHLHE22,CACNA2D1,CCR2,CNR1,CNTNAP2,CX3CL1,EDNRB,ERBB2,FAM134B,FAM19A4,FCGR3A/FCGR3B,GRM1,HOXB8,IL12B,KCNJ10,KNG1,MECP2,OPRK1,P2RX4,PTGS1,RAB3A,SEMA3A,TAC1,TP53,TRPM8	29
Lipid Metabolism, Small Molecule Biochemistry, Vitamin and Mineral Metabolism	synthesis of cholesterol	4,02E-03	APOA1,BDNF,CH25H,CYP27A1,CYP51A1,FDFT1,FDPS,INSIG2,NPC1,PMVK,SREBF1,SREBF2	12
Digestive System Development and Function, Organismal Development	morphology of mouth	4,20E-03	BDNF,CYP51A1,FGF10,FOXA2,HOXA3,IDUA,IL12B,MECP2,MMP14,PAX9,PITX2,POLR3B,PRRX1,PRRX2,PTPN9,RRM2B,SATB2,SLC24A4,SOSTDC1,SPRY2	20
Inflammatory Response	inflammation of vessel	4,38E-03	ABCB4,FDPS,IL17RB,NOS3,PKD1,PSEN1,SSBP2,TLR9,VDR	9
Nucleic Acid Metabolism	metabolism of nucleic acid component or derivative	4,64E-03	ACOT2,ADCYAP1R1,ADM,ALDH2,ALDOA,AMPD2,APLNR,APOA1,ATP2B2,ATP5O,BAAT,CCL2,CCNB1,CHCHD6,CNR1,CRMP1,CRY1,CS,CTPS2,CYP1B1,CYP3A5,DPAGT1,DPYD,DRD2,EGF,EHHADH,FAS,FDPS,GALR1,GLYAT,GMPS,GNAS,GRM1,GUK1,IDH3G,KNG1,MAPT,MC5R,MDH1,NADK,NAMPT,NOS3,NPY,NQO1,NT5M,OAS1,OAS3,OSTN,OXSM,PML,PPARGC1A,PRKAG2,PRPS1,PTGS1,PYY,RORA,RRM2B,SAMHD1,SLC25A25,SSTR3,SUCLG1,SUCNR1,TAC1,TET2,TP53,TPMT,WDR5	67
Cardiovascular Disease	primary hypertension	4,83E-03	ACE2,AR,BMPR1B,CA2,CA3,CACNA2D1,CCL2,CYP3A5,CYP4A11,FHL1,KCNK3,NOS3,SCNN1A,SCNN1G,SLC12A1	15
Cellular Movement	cell movement of blood cells	5,11E-03	ABCB4,ADM,ALPP,ANO6,APOA1,AR,BAG4,BCR,BDKRB1,BDNF,BGN,CAST,CBL,CCL2,Ccl6,CCNT1,CCR2,CCRL2,Cd59a,CD81,CDH3,CLEC4M,CNN2,CNR1,CTLA4,CTSB,CTSC,CTSV,CX3CL1,CXCL3,CYP1B1,DDX58,DRD2,EDNRB,EGF,ERBB2,ESR2,ETS1,EZR,F11R,F13A1,FAS,FCGR3A/FCGR3B,FIGF,FOXA2,G6PC3,GLRX,GNAS,GNB2L1,HYAL1,HYOU1,IL12B,IL15,IL17RB,IL4R,KDM6B,KNG1,LUM,Madcam1,MAP2K3,Mcpt4,MMP14,MYO1F,NOD1,NOS3,NPC1,NPY,NQO1,NUP85,PF4,PGLYRP1,PIGR,P…	107
Lipid Metabolism, Molecular Transport, Small Molecule Biochemistry	accumulation of glycosphingolipid	5,31E-03	FAS,GLA,GM2A,GULP1,IDUA,NPC1,NPC2,SMPD2	8
Cardiovascular Disease, Organismal Injury and Abnormalities	formation of thrombus	5,31E-03	F8,NPC1,PF4,PRDX2,SGK1,THBD,TNFRSF1B,VDR	8
Developmental Disorder, Organismal Injury and Abnormalities, Renal and Urological Disease	congenital anomalies of kidney and urinary tract	5,31E-03	ACSL1,AR,B9D1,B9D2,C2CD3,CAPN8,CC2D2A,CCNB1,CCNC,DNASE1,EGF,ESR2,FGF10,IL13RA1,IL4R,KRT19,LZTS2,MMP14,NOS3,OFD1,PDE7B,PIGR,PKD1,PKHD1,PSCA,SALL2,SGK1,SLC16A7,SPRY2,SSTR1,SSTR3,TMEM231,TMEM67,UMOD	34
Cellular Movement, Hematological System Development and Function, Immune Cell Trafficking	cell movement of leukocytes	5,59E-03	ABCB4,ADM,ALPP,ANO6,APOA1,AR,BAG4,BDKRB1,BGN,CAST,CCL2,Ccl6,CCNT1,CCR2,CCRL2,Cd59a,CD81,CDH3,CLEC4M,CNN2,CNR1,CTLA4,CTSB,CTSV,CX3CL1,CXCL3,DDX58,DRD2,EDNRB,EGF,ERBB2,ESR2,ETS1,EZR,F11R,FAS,FCGR3A/FCGR3B,FIGF,FOXA2,G6PC3,GNAS,HYAL1,HYOU1,IL12B,IL15,IL17RB,IL4R,KNG1,LUM,Madcam1,Mcpt4,MMP14,MYO1F,NOS3,NPC1,NPY,NQO1,NUP85,PF4,PGLYRP1,PIGR,PPP1R15A,PROCR,PTGDS,RORC,RPL13A,RPTOR,S100A8,S1PR2,SBDS,SEMA3…	93
Gene Expression	binding of DNA	5,72E-03	AHRR,AR,BAZ2A,BMPR1B,BTAF1,CFLAR,CISH,COPS5,CREB1,CTLA4,CYP1B1,DDX58,DNASE1,EGF,ERBB2,ERCC5,ESR2,ETS1,FAS,FOXA2,GLRX,GNAS,GNB2L1,GTF2B,HBE1,HIPK2,HOXD12,IL12B,IL15,IL24,IL2RG,IL4R,ING4,JUND,KAT2B,KNG1,MAPT,MBD2,MGMT,MPG,NFATC4,NFKBID,NR1I3,NTS,OAS1,PGR,PML,PPARGC1A,PRL,PRMT2,PSEN1,RASSF1,RUNX1T1,RXRA,SATB2,SET,SREBF1,SREBF2,SSBP2,STAT4,SUFU,TAC1,TBP,TCF7L2,TNFRSF1B,TP53,TSNAX,VDR,WHSC1,ZBTB5	70
Cell Cycle	M phase of fibroblast cell lines	5,73E-03	HIPK2,IVNS1ABP,KIFC1,RASSF1	4
Endocrine System Development and Function, Molecular Transport, Small Molecule Biochemistry	abnormal quantity of thyroid hormone	5,73E-03	CTSB,CTSV,DIO3,NR1I3	4
Inflammatory Response	anti-tumor response	5,73E-03	CTLA4,ERBB2,FAS,HYOU1	4
Cell Cycle	arrest in sub-G1 phase of tumor cell lines	5,73E-03	AR,CYP1B1,SMARCB1,SSTR1	4
Inflammatory Disease, Respiratory Disease	bronchiolitis	5,73E-03	CCL2,CCR2,SLC12A1,VDR	4
Cell Death and Survival	cell death of limb	5,73E-03	EGF,FDFT1,FDPS,TP53	4
Cancer, Cell Death and Survival, Organismal Injury and Abnormalities, Tumor Morphology	cell death of ovarian cancer cells	5,73E-03	BIRC5,FAS,IL24,TP53	4
Cellular Development, Reproductive System Development and Function	differentiation of male germ cells	5,73E-03	AR,CNR1,HSPA2,RHBDD1	4
Cellular Function and Maintenance, Molecular Transport	efflux of monovalent inorganic cation	5,73E-03	FAS,SCNN1A,SCNN1G,SGK1	4
Cancer, Connective Tissue Disorders, Organismal Injury and Abnormalities, Skeletal and Muscular Disorders	femur osteosarcoma	5,73E-03	CRMP1,PRPF38A,TP53,USP25	4
Cellular Assembly and Organization, Neurological Disease, Organismal Development, Tissue Development	formation of amyloid-beta plaques	5,73E-03	MAPT,PSEN1,SERPINA3,STMN2	4
DNA Replication, Recombination, and Repair	mitochondrial DNA damage	5,73E-03	APTX,BDKRB1,CYP1B1,TP53	4
Cell Cycle, Connective Tissue Development and Function	mitosis of fibroblasts	5,73E-03	FIGF,KNG1,TAC1,TP53	4
Tissue Morphology	quantity of brain cancer cell lines	5,73E-03	EIF2AK2,IL7R,INPPL1,PGR	4
Hematological System Development and Function, Tissue Morphology	quantity of effector T lymphocytes	5,73E-03	APOA1,CTLA4,IL15,Pmaip1	4
Hematological System Development and Function, Tissue Morphology	quantity of intraepithelial T lymphocytes	5,73E-03	IL15,IL2RG,IL7R,PIGR	4
Cardiovascular System Development and Function, Tissue Morphology	relaxation of pulmonary artery	5,73E-03	ADM,APOA1,NOS3,TAC1	4
Nervous System Development and Function, Organ Morphology, Organismal Development	size of mesencephalon	5,73E-03	AKTIP,EN1,EN2,Irx5	4
Lipid Metabolism, Molecular Transport, Small Molecule Biochemistry	transport of glycolipid	5,73E-03	ABCB4,APOA1,NPC1,NPC2	4
Dermatological Diseases and Conditions	psoriasis	5,87E-03	ADM,ALDH3A2,ALOX12B,APOD,CAMLG,CCL2,CCNF,CCR2,CFLAR,CKMT1A/CKMT1B,CLEC3B,CRIP1,CTLA4,CTSB,CTSV,CX3CL1,CXCL3,CYP1B1,CYP3A5,DDX58,DSG1,EIF4EBP1,EIF5,F13A1,FAR2,FCGR3A/FCGR3B,FGF10,FIGF,GM2A,IFIT3,IL12B,IL13RA1,IL15,IL17RB,IL24,IL36RN,IL4R,JUND,KYNU,MAP2K3,MECP2,METAP2,MFSD10,MMP14,MTR,NAMPT,OAS1,OAS3,OXSM,PGR,PTGS1,RAB38,RORC,RXRA,S100A8,SEMA3A,SERBP1,SERPINB13,SGK1,TAC1,THBD,TLE3,TLR9,TRAF3IP2,UBE…	69
Cellular Movement, Immune Cell Trafficking	leukocyte migration	5,89E-03	ABCB4,ADM,ALPP,ANO6,APOA1,AR,BAG4,BCR,BDKRB1,BGN,CAST,CBL,CCL2,Ccl6,CCNT1,CCR2,CCRL2,Cd59a,CD81,CDH3,CLEC4M,CNN2,CNR1,CTLA4,CTSB,CTSC,CTSV,CX3CL1,CXCL3,CYP1B1,DDX58,DRD2,EDNRB,EGF,ERBB2,ESR2,ETS1,EZR,F11R,F13A1,FAS,FCGR3A/FCGR3B,FIGF,FOXA2,G6PC3,GLRX,GNAS,GNB2L1,HYAL1,HYOU1,IL12B,IL15,IL17RB,IL4R,KDM6B,KNG1,LUM,Madcam1,MAP2K3,Mcpt4,MMP14,MYO1F,NOD1,NOS3,NPC1,NPY,NQO1,NUP85,PF4,PGLYRP1,PIGR,PPP1R1…	106
Molecular Transport	transport of cation	6,14E-03	ANO6,AP3B1,ARL2,ATP2B2,CA2,CACNA2D1,CAMK2D,CNGA3,CSN2,CXCL3,DRD2,EGF,FAS,FGF12,FHL1,GNAS,HCN4,KCNAB3,KCNH7,KCNJ10,KCNJ15,KCNJ2,KCNK3,Mt3,NOS3,NPY,P2RX4,PKD1,PPME1,PRL,PRSS8,PSEN1,SCNN1A,SCNN1G,SGK1,SLC12A1,SLC25A26,SLC2A1,SLC30A5,SLC30A8,SLC38A7,TRPM8,TRPV5,TUSC3,VDR	45
Cardiovascular Disease, Organismal Injury and Abnormalities	acute coronary event	6,24E-03	ACE2,APOA1,CAMLG,CNR1,F13A1,FCGR3A/FCGR3B,IFNA4,KCNJ2,KCNK3,NOS3,OPRK1,SLC6A3,TLR9,TUBG2	14
Reproductive System Development and Function	estrous cycle	6,24E-03	ADCYAP1R1,AXL,BMPR1B,DRD2,ERBB2,ESR2,FZD4,IL2RG,NOS3,PER2,PGR,PRL,STAR,VDR	14
Embryonic Development, Organ Development, Organ Morphology, Organismal Development, Reproductive System Development and Function, Tissue Development	abnormal morphology of mammary gland	6,28E-03	BTN1A1,CBL,CDH3,ESR2,FGF10,PGR,PRL	7
Inflammatory Disease, Inflammatory Response, Organismal Injury and Abnormalities, Renal and Urological Disease	focal glomerulonephritis	6,28E-03	ADD2,CCL2,DGAT2,PIGR,TLR9,TP53,VDR	7
Lipid Metabolism, Nucleic Acid Metabolism, Small Molecule Biochemistry	metabolism of acyl-coenzyme A	6,28E-03	ACOT2,BAAT,CS,EHHADH,GLYAT,OXSM,SUCLG1	7
Cancer, Organismal Injury and Abnormalities, Reproductive System Disease	metastatic castration-recurrent prostate cancer	6,28E-03	AR,CYP51A1,ESR2,FDFT1,FDPS,TOP2A,TUBG2	7
Cancer, Dermatological Diseases and Conditions, Organismal Injury and Abnormalities	metastatic malignant cutaneous melanoma cancer	6,28E-03	ARAF,CTLA4,IL2RG,NEK11,RASSF1,SRMS,TUBG2	7
Cell-To-Cell Signaling and Interaction, Molecular Transport, Small Molecule Biochemistry	transport of biogenic amine	6,28E-03	ARL2,DRD2,MAP2K3,NTS,SLC29A4,SLC6A3,TAC1	7
Cell-To-Cell Signaling and Interaction, Molecular Transport, Small Molecule Biochemistry	transport of neurotransmitter	6,28E-03	ARL2,DRD2,MAP2K3,NTS,SLC29A4,SLC6A3,TAC1	7
Behavior	conditioning	6,43E-03	ADCYAP1R1,ADD2,Aff2,AMPH,BDNF,BMPR1B,CCR2,CNR1,CPEB3,CREB1,DRD2,ESR2,GABRA1,GALP,GALR1,GRIA2,GRM1,MAPT,MECP2,NAMPT,NOS3,NPY,PAK3,PDE6B,PER2,PSEN1,RAB11FIP5,SGK1,SLC6A3,UBQLN2	30
Digestive System Development and Function, Organ Morphology, Organismal Development	abnormal morphology of ileum	6,53E-03	BCR,DDX58,EGF,FERMT1,IL2RG,IL7R,Madcam1,RORC,TNFRSF1B,TP53	10
Cancer, Organismal Injury and Abnormalities	adult solid tumor	6,53E-03	AR,CACNA2D1,DRD2,OPRK1,PTGS1,SLC6A3,SSTR1,SSTR3,TOP2A,TUBG2	10
Neurological Disease, Organismal Injury and Abnormalities	brain atrophy	6,53E-03	BDNF,CTSB,CTSV,MAPT,NAMPT,NEFL,PPARGC1A,PPT1,PSEN1,SERPINA3	10
Cellular Compromise	depletion of mononuclear leukocytes	6,53E-03	CCR2,CTLA4,EOMES,FAS,FCGR3A/FCGR3B,IFNA4,IL15,Madcam1,SET,TNFRSF1B	10
Cancer, Organismal Injury and Abnormalities, Reproductive System Disease	metastatic malignant neoplasm of prostate	6,66E-03	AR,CCR2,CYP3A5,CYP51A1,ESR2,FDFT1,FDPS,LAMB2,RNF144B,TOP2A,TUBG2,ZFP36	12
Organ Morphology	morphology of epidermis	6,94E-03	ALOX12B,CTSB,CTSV,DGAT2,Eda,EGF,EN1,ESR2,FERMT1,FGF10,MECP2,PSEN1,RXRA,SPINK5,SUFU,SYNE2,TAC1,VDR	18
Endocrine System Development and Function, Lipid Metabolism, Small Molecule Biochemistry, Vitamin and Mineral Metabolism	steroidogenesis of hormone	6,94E-03	ADM,AR,CREB1,CX3CL1,CYP1B1,DDX25,EGF,ELOVL7,ESR2,GRM1,IGFBP4,LIPE,PRL,SET,STAR,STC1,SULT1E1,TP53	18
Organismal Injury and Abnormalities, Reproductive System Disease	disorder of menstruation	7,09E-03	AR,DRD2,ESR2,PCSK1,PGR,PTGS1	6
DNA Replication, Recombination, and Repair	mutation of DNA	7,09E-03	ERBB2,LIG4,MGMT,MPG,RRM2B,TP53	6
Respiratory Disease	pleural effusion	7,09E-03	DNASE1,F13A1,FDFT1,FDPS,IVNS1ABP,PDE7B	6
Molecular Transport, Small Molecule Biochemistry	transport of monoamines	7,09E-03	DRD2,MAP2K3,NTS,SLC29A4,SLC6A3,TAC1	6
Protein Synthesis	quantity of protein in blood	7,12E-03	ABCB4,ADCYAP1R1,Akr1b7,APOA1,AR,AXL,BAG4,BCR,BDNF,CBL,CCR2,Clec2d (includes others),CNR1,CRY1,CTSC,CX3CL1,DIO3,DOK1,DRD2,EIF4EBP1,ESR2,FAM3B,G6PC3,GATM,GNAS,Gpihbp1,HADH,HADHA,HBZ,IDUA,IGFBP4,IL12B,IL13RA1,IL4R,INPPL1,ITGA7,KCNK3,KPNA1,LIPE,LRRC4C,MECP2,NFATC2IP,NLRX1,NOS3,NQO1,ONECUT1,PAX8,PCSK1,PCYT1B,PER2,PGR,PILRB,PNRC2,PPARGC1A,PRL,PYY,SERP1,SGCD,SLC12A1,SSFA2,STAT4,SUCNR1,THBD,TNFRSF1B,TP53…	67
Organismal Injury and Abnormalities, Renal and Urological Disease	chronic renal failure	7,21E-03	ADM,AR,CACNA2D1,CAMLG,Cd59a,DACT3,DRD2,FCGR3A/FCGR3B,FDPS,GABRA1,KNG1,Mcpt4,MMP14,MR1,MYO1E,NOS3,PDE7B,PKD1,PTGS1,SLC12A1,SLC6A3,STC1,TNFRSF1B,VDR	24
Skeletal and Muscular System Development and Function	contraction of striated muscle	7,23E-03	ACE2,ALDOA,CAMK2D,CTSV,EDNRB,HCN4,HSPB6,KLK3,MAP2K3,MYH1,NOS3,P2RX4,TNNT3,Tpm1,VDR	15
Developmental Disorder, Endocrine System Disorders	acromegaly	7,28E-03	AIP,DRD2,PRL,SSTR1,SSTR3	5
Cell Death and Survival	cell death of red blood cells	7,28E-03	AIP,EDNRB,FAS,HIPK2,TP53	5
DNA Replication, Recombination, and Repair	damage of genomic DNA	7,28E-03	APTX,BDKRB1,CYP1B1,DNASE1,TP53	5
DNA Replication, Recombination, and Repair	dealkylation of DNA	7,28E-03	ALKBH2,MBD2,MGMT,MPG,TP53	5
Cell Signaling, Molecular Transport, Vitamin and Mineral Metabolism	deposition of Ca2+	7,28E-03	ADM,BMP2K,F13A1,NOS3,PPP1R15A	5
Cell-To-Cell Signaling and Interaction, Cellular Assembly and Organization, Cellular Compromise	disruption of intercellular junctions	7,28E-03	EGF,ESR2,F11R,Mcpt4,THBD	5
Protein Synthesis	expression of reporter protein	7,28E-03	CREB1,DRD2,NR1I3,TP53,VDR	5
Cellular Assembly and Organization, DNA Replication, Recombination, and Repair	formation of nuclear bodies	7,28E-03	DAXX,ETS1,HIPK2,PML,SELENBP1	5
Cardiovascular System Development and Function, Organ Development	function of left ventricle	7,28E-03	AR,BGN,GNAS,KLF15,SLC2A1	5
Cell Cycle	interphase of T lymphocytes	7,28E-03	CTLA4,IL15,IL4R,RPTOR,TP53	5
Neurological Disease, Psychological Disorders	parkinsonism	7,28E-03	DRD2,MAPT,SERPINA3,SLC6A3,TAF1	5
Molecular Transport	quantity of urea	7,28E-03	APOA1,BDKRB1,Cd59a,EDNRB,EGF	5
Cell Morphology	size of bone cancer cell lines	7,28E-03	EIF4EBP1,MID1,PPARGC1A,SREBF1,SREBF2	5
Organ Morphology	size of exocrine gland	7,28E-03	ERBB2,ESR2,MMP14,TAC1,TRAF3IP2	5
Embryonic Development, Organ Development, Organ Morphology, Organismal Development, Tissue Development, Visual System Development and Function	size of eye	7,28E-03	AKTIP,Irx5,LUM,PAX6,SIX6	5
Cell Morphology	size of sarcoma cell lines	7,28E-03	EIF4EBP1,MID1,PPARGC1A,SREBF1,SREBF2	5
Organ Morphology	thickening of epidermis	7,28E-03	EGF,Map3k7,PRSS8,TP53,TTC7A	5
Cardiovascular Disease, Organismal Injury and Abnormalities	unstable angina	7,28E-03	CNR1,KCNJ2,KCNK3,SLC6A3,TLR9	5
Connective Tissue Development and Function, Organ Morphology, Organismal Development, Skeletal and Muscular System Development and Function, Tissue Development	morphology of limb bone	8,00E-03	BGN,BMPR1B,Clec2d (includes others),COL9A1,CST5,CYP51A1,DRD2,ESR2,FGF10,HOXC10,IDUA,LUM,MMP14,NOS3,OFD1,PGR,PITX2,PRRX1,TP53,VDR	20
Molecular Transport	transport of metal ion	8,07E-03	AP3B1,ATP2B2,CACNA2D1,CAMK2D,CSN2,CXCL3,DRD2,EGF,FAS,FGF12,FHL1,GNAS,KCNAB3,KCNH7,KCNJ10,KCNJ15,KCNJ2,KCNK3,Mt3,NOS3,NPY,P2RX4,PKD1,PPME1,PRL,PRSS8,SCNN1A,SCNN1G,SGK1,SLC12A1,SLC30A5,SLC30A8,SLC38A7,TRPM8,TRPV5,TUSC3,VDR	37
Lipid Metabolism, Small Molecule Biochemistry, Vitamin and Mineral Metabolism	synthesis of sterol	8,08E-03	APOA1,BDNF,CH25H,CYP27A1,CYP51A1,FDFT1,FDPS,INSIG2,NPC1,PMVK,PRKAG2,SREBF1,SREBF2	13
Organ Morphology	abnormal morphology of epidermis	8,13E-03	ALOX12B,CTSB,CTSV,DGAT2,EGF,EN1,ESR2,FERMT1,FGF10,MECP2,PSEN1,RXRA,SPINK5,SUFU,SYNE2,VDR	16
Behavior	aversive behavior	8,30E-03	Aff2,CCR2,CREB1,DRD2,GABRA1,GALP,NPY,PAK3,PDE6B	9
Embryonic Development, Endocrine System Development and Function, Organ Development, Organismal Development, Reproductive System Development and Function, Tissue Development	development of pituitary gland	8,30E-03	CREB1,DRD2,FGF10,LHX4,OTP,PAX6,PITX2,SLC6A3,TCF7L2	9
Cancer, Organismal Injury and Abnormalities	metastatic recurrent cancer	8,30E-03	AR,CYP51A1,ERBB2,ESR2,FDFT1,FDPS,PGR,TOP2A,TUBG2	9
Molecular Transport, Small Molecule Biochemistry	transport of amine	8,30E-03	ABCB4,ARL2,DRD2,MAP2K3,NTS,PSEN1,SLC29A4,SLC6A3,TAC1	9
Cancer, Hematological Disease, Immunological Disease, Organismal Injury and Abnormalities	chronic leukemia	8,62E-03	ADD2,ANO5,APH1A,ARAF,ARID1B,ARL6IP5,AXL,BCR,C9orf91,CBL,CCL2,CDCP1,CDH10,CNTNAP2,CPD,CPT1A,CYP4F11,DDX58,ESR2,FAM129B,FAM3B,FANCL,FAS,GPR174,IL1RAP,ILDR1,KCNC2,LRP10,LYPLA2,MGMT,MTMR4,NAMPT,OPN4,PCDH10,PCLO,PDE7B,PEBP4,PGR,POLRMT,PRICKLE2,RNF13,RPL3,RRM2B,S1PR2,SELENBP1,SI,SIPA1,SMARCB1,SOX30,SPEN,SRMS,ST6GALNAC4,STAG2,STMN2,SUCLG1,SYNE2,TBP,TET2,TLR9,TMEM168,TP53,TUBG2,WFIKKN1,ZBTB39,ZFHX3	65
Cell Morphology	size of cells	9,22E-03	ADD2,Akr1b7,ANO6,APC,AR,ATP2B2,BCR,BDNF,CBL,CCL2,CREB1,DRD2,EIF4EBP1,ERBB2,FAS,FOXD3,GNAS,GOLPH3,HSP90B1,IL15,IL2RG,IL4R,IL7R,ITGA7,KLF15,LIPE,MAPT,MECP2,MID1,MLST8,MMP14,MPRIP,NEFL,NPY,PACSIN1,PAK3,PARP2,PAX6,PKD1,PPARGC1A,PPP1R15A,PSEN1,PTGDS,RASSF1,RPTOR,RXRA,SREBF1,SREBF2,SSFA2,SULT1E1,TAC1,TCF7L2,TP53,Tpm1,TRPV5,VDR,VPREB1	57
Cellular Function and Maintenance	movement of organelle	9,37E-03	ADM,APC,CCDC114,CCDC151,EGF,F8A1 (includes others),MAPT,MYO1E,NEFL,NPC1,RILP,STX5,SYNE2,WASF2	14
Molecular Transport	transport of Na+	9,37E-03	CAMK2D,DRD2,EGF,FGF12,GNAS,NOS3,P2RX4,PPME1,PRSS8,SCNN1A,SCNN1G,SGK1,SLC12A1,SLC38A7	14
Carbohydrate Metabolism	metabolism of monosaccharide	9,63E-03	ALDH5A1,ALDOA,APOD,BDNF,CPT1A,FOXA2,G6PC3,GPI,INPPL1,OAS1,ONECUT1,PML,PPARGC1A,SERP1,SLC2A1,SMARCB1,SREBF1,TCF7L2	18
Nervous System Development and Function	nociception	9,78E-03	ADM,BDKRB1,BDNF,BHLHE22,CACNA2D1,CCR2,CNR1,CNTNAP2,CX3CL1,EDNRB,FAM134B,FAM19A4,FCGR3A/FCGR3B,GRM1,HOXB8,IL12B,KCNJ10,KNG1,MECP2,OPRK1,P2RX4,PTGS1,SEMA3A,TAC1,TP53,TRPM8	26
Cancer	hyperplasia of secretory structure	9,92E-03	APC,AR,CDH3,CTSV,DRD2,ERBB2,ESR2,FOXA2,GNAS,IFT88,IL1RAP,IL4R,ING4,KLK3,MMP14,MST1R,PGR,PRL,RORA,SET,STAR,TCF7L2,TNK1,TOP2A,TP53,TRPM8,VDR	27
Cardiovascular System Development and Function, Organ Morphology, Skeletal and Muscular System Development and Function	contraction of cardiac muscle	1,05E-02	ACE2,CAMK2D,CTSV,EDNRB,HCN4,HSPB6,KLK3,MAP2K3,NOS3,P2RX4,Tpm1,VDR	12
Gene Expression	binding of estrogen response element	1,05E-02	EGF,ESR2,MPG,NFATC4,PGR,PPARGC1A,SREBF1,TP53	8
Cellular Compromise	depletion of T lymphocytes	1,05E-02	CTLA4,EOMES,FAS,FCGR3A/FCGR3B,IFNA4,IL15,Madcam1,TNFRSF1B	8
Gastrointestinal Disease, Hepatic System Disease, Organismal Injury and Abnormalities	progressive intrahepatic cholestasis	1,05E-02	ABCB4,ABCB7,ACSL1,BAAT,CYP27A1,RDH16,SLC35B1,SREBF1	8
Inflammatory Response	inflammation of body cavity	1,07E-02	ABCB4,ACE2,ADD2,ADM,ALDH2,ALDOA,ALPP,APOA1,AXL,BIRC5,CAMLG,CBL,CCL2,Ccl6,CCR2,Cd59a,CH25H,CISH,CKMT1A/CKMT1B,COL4A5,CTLA4,CTSB,CTSV,CXCL3,CYP51A1,DDX58,DGAT2,DNASE1,DRD2,EDNRB,ESR2,F8,FAS,FCGR3A/FCGR3B,FERMT1,FOXA2,GADD45G,HSP90B1,IFNA4,IL12B,IL15,IL17RB,IL24,IL2RG,IL4R,LAMB2,MAP2K3,Map3k7,Mx1/Mx2,NFKBID,NLRX1,NOD1,NOS3,NPC1,NQO1,OPRK1,PDE7B,PF4,PGR,PIGR,PKD1,Pmaip1,PRDX2,PROCR,PRSS2,PSEN1,PTGS1,…	97
Cancer, Organismal Injury and Abnormalities	growth of melanoma	1,11E-02	ADM,BIRC5,CCL2,CDH3,CTLA4,CXCL3,FOXD3,IL24,LUM,MGMT	10
Cancer, Hematological Disease, Immunological Disease, Organismal Injury and Abnormalities	lymphocytic leukemia	1,15E-02	ADARB2,ADD2,ANO5,ARAF,ARID1B,ARL6IP5,ATP11A,AXL,BCR,C9orf91,CCL2,CD3D,CDH10,CNTNAP2,CPD,CYP3A5,CYP4F11,DDX58,ESR2,FAM129B,FAM3B,FANCL,FAS,GADD45G,GPR174,IL15,IL7R,ILDR1,KCNC2,LRP10,LYPLA2,MGMT,MTMR4,MTR,NAMPT,NQO1,OPN4,PCDH10,PCLO,PDE7B,PEBP4,PGR,PHF6,POLRMT,PRICKLE2,RNF13,RPL10,RPTOR,RRM2B,RUNX1T1,S1PR2,SELENBP1,SI,SLC16A7,SLC6A3,SOX30,SPEN,SRMS,ST6GALNAC4,STMN2,SUCLG1,SYNE2,TBP,TLR9,TMEM168,TOP…	73
Hereditary Disorder, Organismal Injury and Abnormalities	X-linked hereditary disease	1,15E-02	ABCB7,AR,ASPN,ATP2B3,BCAP31,BGN,CA2,CA3,CAST,CLCN5,COL4A5,DAB2,DKC1,DRD2,EMILIN1,F8,FCGR3A/FCGR3B,FGD1,FHL1,FTSJ1,GLA,GRIA3,IL2RG,MECP2,MID1,MID2,OFD1,PAK3,PHF6,PHF8,PQBP1,PRPS1,RASSF1,SH2D1A,SHROOM4,SLC6A3,TNNT3,UBE2A,USP9X	39
Molecular Transport	transport of inorganic cation	1,15E-02	AP3B1,ATP2B2,CA2,CACNA2D1,CAMK2D,CSN2,CXCL3,DRD2,EGF,FAS,FGF12,FHL1,GNAS,KCNAB3,KCNH7,KCNJ10,KCNJ15,KCNJ2,KCNK3,Mt3,NOS3,NPY,P2RX4,PKD1,PPME1,PRL,PRSS8,SCNN1A,SCNN1G,SGK1,SLC12A1,SLC2A1,SLC30A5,SLC30A8,SLC38A7,TRPM8,TRPV5,TUSC3,VDR	39
Skeletal and Muscular System Development and Function	abnormal morphology of appendicular skeleton	1,16E-02	BGN,BMPR1B,CBX2,Clec2d (includes others),COL9A1,CST5,CYP51A1,DRD2,ESR2,FGF10,HOXA3,HOXC10,IDUA,LUM,MMP14,NOS3,OFD1,PGR,PITX2,PRRX1,TP53,VDR	22
Molecular Transport	transport of monovalent inorganic cation	1,21E-02	CA2,CAMK2D,DRD2,EGF,FAS,FGF12,FHL1,GNAS,KCNAB3,KCNH7,KCNJ10,KCNJ15,KCNJ2,KCNK3,NOS3,P2RX4,PPME1,PRSS8,SCNN1A,SCNN1G,SGK1,SLC12A1,SLC2A1,SLC38A7	24
Organismal Development, Skeletal and Muscular System Development and Function	abnormal morphology of limb	1,21E-02	B9D1,BGN,BMPR1B,CBX2,Clec2d (includes others),COL9A1,CST5,CYP26A1,CYP51A1,DRD2,EN1,ESR2,EVX2,FGF10,HOXA3,HOXC10,HOXD12,IDUA,ITGA7,LUM,MMP14,NOS3,OFD1,PAX8,PGR,PITX2,PRRX1,PRRX2,PSEN1,RXRA,SATB2,SPRY2,TP53,VDR,WNT3	35
Cell Signaling, Molecular Transport, Small Molecule Biochemistry	release of nitric oxide	1,22E-02	APOA1,BDNF,CNR1,EDNRB,EGF,IL12B,IL4R,KNG1,MAPT,NOS3,STAT4,TAC1,THBD	13
Post-Translational Modification, Protein Degradation, Protein Synthesis	molecular cleavage of protein fragment	1,23E-02	ADAMTS4,APH1A,ATG4C,C2CD3,CAPN7,CPN1,Cts7,Cts8,CTSB,CTSC,CTSO,CTSV,ENDOU,F8,FAS,Folh1,GGH,GPLD1,IMMP2L,KLK3,KNG1,Mcpt4,MMP14,PCSK1,PRSS2,PSEN1,SERPINB7,SPINK5,SUFU,THOC1,TP53,TPP1,USP25	33
Organismal Functions	body temperature	1,24E-02	BDNF,CBL,CREB1,DRD2,GALP,IDUA,IL4R,KCNC3,MECP2,NOS3,NPY,PPARGC1A,PTGS1,RXRA,SLC6A3,THBD,TRPM8	17
Gastrointestinal Disease, Inflammatory Disease, Inflammatory Response	ulcerative colitis	1,24E-02	AXL,CCL2,CKMT1A/CKMT1B,CXCL3,FAS,FERMT1,HSP90B1,IL12B,IL24,NOD1,NOS3,PROCR,PTGS1,S100A8,TP53,TPMT,VDR	17
Lymphoid Tissue Structure and Development	formation of lymphatic system component	1,30E-02	ADM,APC,BARX1,BIRC5,CBL,CD3D,CFC1/CFC1B,CREB1,CTLA4,EEF1D,EGF,EOMES,ETS1,FAS,FGF10,FIGF,HLA-DMA,HOXA3,IL12B,IL13RA1,IL15,IL2RG,IL4R,IL7R,Map3k7,NQO1,ONECUT1,PCID2,PITX2,PRDX2,PSEN1,PTPN22,RASGRP3,RORC,RPTOR,S1PR2,SH2D1A,TAC1,TET2,TNFRSF1B,TP53,TRAF3IP2	42
Cancer, Organismal Injury and Abnormalities, Reproductive System Disease	prostatic intraepithelial neoplasia	1,31E-02	ANO6,AR,ASS1,AURKB,C1R,CDH3,CX3CL1,ERBB2,ESR2,FAM3B,FCGR3A/FCGR3B,GPRC5A,KLK3,PTGDS,S100A8,SPRY2,TP53,WIF1	18
Digestive System Development and Function, Organismal Development	abnormal morphology of incisor	1,32E-02	FGF10,FOXA2,IDUA,MMP14,PITX2,PRRX1,PRRX2	7
Hereditary Disorder, Metabolic Disease, Organismal Injury and Abnormalities, Renal and Urological Disease	inborn error renal tubular transport	1,32E-02	CA2,CA3,CLCN5,SCNN1A,SCNN1G,SLC12A1,SLC7A9	7
Cancer, Organismal Injury and Abnormalities, Reproductive System Disease	primary breast cancer	1,32E-02	ERBB2,ESR2,ING4,MMP14,PARP2,RASSF1,TOP2A	7
Endocrine System Development and Function, Nervous System Development and Function, Organ Morphology, Tissue Morphology	quantity of anterior pituitary cells	1,32E-02	DRD2,EGF,LHX4,PAX8,PGR,PRL,SLC6A3	7
Hematological Disease, Immunological Disease	chronic lymphoproliferative disease	1,33E-02	ADD2,ANO5,APH1A,ARAF,ARID1B,ARL6IP5,AXL,BCR,C9orf91,CBL,CCL2,CDCP1,CDH10,CNTNAP2,CPD,CPT1A,CYP4F11,DDX58,ESR2,FAM129B,FAM3B,FANCL,FAS,GPR174,IL15,IL1RAP,ILDR1,KCNC2,LRP10,LYPLA2,MGMT,MTMR4,NAMPT,OPN4,OPRK1,PCDH10,PCLO,PDE7B,PEBP4,PGR,POLRMT,PRICKLE2,PTGS1,RNF13,RPL3,RRM2B,S1PR2,SELENBP1,SI,SIPA1,SMARCB1,SOX30,SPEN,SRMS,ST6GALNAC4,STAG2,STMN2,SUCLG1,SYNE2,TBP,TET2,TLR9,TMEM168,TP53,TUBG2,WFIKKN1,Z…	68
Cell Death and Survival, Cellular Compromise	cytotoxicity of natural killer cells	1,36E-02	CCL2,CD81,CX3CL1,FAS,FCGR3A/FCGR3B,IL15,Map3k7,NPC1,SH2D1A,STAT4,TLR9	11
Gastrointestinal Disease, Inflammatory Response	inflammation of large intestine	1,44E-02	ABCB4,ADM,AXL,CCL2,CCR2,CKMT1A/CKMT1B,CTLA4,CXCL3,DDX58,DRD2,ESR2,FAS,FERMT1,HSP90B1,IL12B,IL24,IL2RG,Map3k7,NFKBID,NLRX1,NOD1,NOS3,PROCR,PTGS1,PTPN22,RORC,RPTOR,RXRA,S100A8,STAT4,TLR9,TP53,TPMT,TRAF3IP2,TRPM8,VDR	36
Cell-To-Cell Signaling and Interaction, Hematological System Development and Function, Immune Cell Trafficking, Inflammatory Response	activation of cytotoxic T cells	1,44E-02	CCR2,CTLA4,ERBB2,FAS,IL15,Raet1a,Serpinb1b,TAC1,TP53	9
Cellular Compromise	depletion of lymphocytes	1,44E-02	CTLA4,EOMES,FAS,FCGR3A/FCGR3B,IFNA4,IL15,Madcam1,SET,TNFRSF1B	9
Cancer, Organismal Injury and Abnormalities, Reproductive System Disease	fallopian tube cancer	1,44E-02	ALPP,ERBB2,ESR2,HSP90B1,PARP2,PGR,TOP2A,TP53,TUBG2	9
Cancer, Immunological Disease, Organismal Injury and Abnormalities	hyperplasia of spleen	1,44E-02	CBL,CISH,ESR2,GADD45G,IL2RG,SIPA1,TANK,TRAF3IP2,ZFP36	9
Organismal Injury and Abnormalities, Renal and Urological Disease	polyuria	1,44E-02	CLCN5,DRD2,KCNJ10,NOS3,PTGS1,SLC12A1,TRPV5,UMOD,VDR	9
Inflammatory Disease	sarcoidosis	1,44E-02	CCL2,CRIP1,GNG13,IL12B,MMP14,NOD1,SLC6A3,TLR9,ZNF207	9
Organismal Injury and Abnormalities	thrombus	1,44E-02	CCR2,F8,NPC1,PF4,PRDX2,SGK1,THBD,TNFRSF1B,VDR	9
Hematological System Development and Function, Tissue Morphology	quantity of antigen presenting cells	1,48E-02	BCL11A,BDNF,CCL2,CCR2,Cd59a,CNN2,CTLA4,CTSV,CX3CL1,FAS,GNAS,IFNA4,IL12B,IL15,IL2RG,IL4R,IL7R,LUM,MAEA,MAPT,NPC1,NPY,PCSK1,PGLYRP1,PSEN1,RPTOR,SREBF1,STAT4,THBD,TP53,TPSG1,TRAF3IP2,VDR,XCL1	34
Lipid Metabolism, Small Molecule Biochemistry, Vitamin and Mineral Metabolism	metabolism of cholesterol	1,49E-02	APOA1,BDNF,CH25H,CYP27A1,CYP51A1,FDFT1,FDPS,INSIG2,Mt3,NPC1,PMVK,RXRA,SREBF1,SREBF2,STAR	15
Organismal Injury and Abnormalities, Renal and Urological Disease	end stage renal disease	1,49E-02	AR,CAMLG,Cd59a,DACT3,DRD2,FCGR3A/FCGR3B,FDPS,GABRA1,KNG1,Mcpt4,MMP14,MR1,MYO1E,NOS3,PDE7B,PKD1,PTGS1,SLC12A1,SLC6A3,STC1,TNFRSF1B,VDR	22
Connective Tissue Disorders, Inflammatory Disease, Inflammatory Response, Skeletal and Muscular Disorders	osteoarthritis	1,49E-02	AR,ASPN,BDNF,BGN,CACNA2D1,CAMK2D,CCL2,COL11A1,COL9A1,CTLA4,DRD2,FDFT1,FDPS,HYAL1,LUM,OPRK1,PTGDS,PTGS1,SLC6A3,TCF7L2,TLR9,TUBG2	22
Developmental Disorder, Neurological Disease	syndromic mental retardation	1,49E-02	BCAP31,CC2D2A,CHKB,DRD2,FGD1,FTSJ1,GRIA3,KCNJ10,LIG4,MECP2,MID2,PAK3,PAX6,PHF8,PQBP1,SATB2,SHROOM4,SLC6A3,TAF6,TMEM67,UBE2A,USP9X	22
Cardiovascular Disease, Organismal Injury and Abnormalities	coronary artery disease	1,50E-02	ADARB2,ALDH5A1,APOA1,BDKRB1,BMPR1B,C8orf34,CACNA2D1,CCL2,Cd59a,CDCP1,CLIC5,CNR1,CNTNAP5,CPEB3,ESR2,FMN2,FOLR1,GABRA1,NOS3,OPRK1,PDE7B,PF4,PLXNA2,PRR16,PTGS1,RASL12,SCNN1A,SCNN1G,SGCD,TKT,TUBG2,VDR,ZNF274	33
Lymphoid Tissue Structure and Development, Organ Morphology, Organismal Development	abnormal morphology of enlarged spleen	1,55E-02	ABCB4,ADD2,AXL,CBL,CCR2,CTLA4,DDX58,DNASE1,DOK1,ESR2,FAS,IL2RG,PCSK1,PRDX2,PSEN1,PTGS1,PTPN22,RBM38,RORC,SIPA1,SRPX,TP53,TRAF3IP2,VDR,ZFP36	25
Connective Tissue Development and Function, Organ Morphology, Organismal Development, Skeletal and Muscular System Development and Function, Tissue Development	abnormal morphology of femur	1,58E-02	BGN,Clec2d (includes others),COL9A1,CST5,DRD2,ESR2,HOXC10,LUM,MMP14,NOS3,PITX2,VDR	12
Developmental Disorder, Hereditary Disorder, Organismal Injury and Abnormalities, Renal and Urological Disease	autosomal recessive polycystic kidney disease	1,58E-02	B9D1,B9D2,C2CD3,CC2D2A,CCNB1,CCNC,EGF,OFD1,PKD1,PKHD1,TMEM231,TMEM67	12
Cell Morphology, Cellular Assembly and Organization, Cellular Development, Cellular Function and Maintenance, Cellular Growth and Proliferation, Embryonic Development, Nervous System Development and Function, Tissue Development, Tissue Morphology	density of dendritic spines	1,58E-02	BDNF,CNR1,CNTNAP2,CREB1,CRMP1,DRD2,IL1RAP,MAPT,MECP2,PACSIN1,PSEN1,UBQLN2	12
Cellular Function and Maintenance, Hematological System Development and Function	function of helper T lymphocytes	1,58E-02	CCRL2,CD81,CREB1,GADD45G,HLA-DMA,IL12B,IL13RA1,IL4R,NFATC2IP,PDLIM2,STAT4,TLR9	12
Carbohydrate Metabolism, Small Molecule Biochemistry	metabolism of D-hexose	1,59E-02	ALDH5A1,ALDOA,APOD,BDNF,CPT1A,FOXA2,INPPL1,OAS1,ONECUT1,PML,PPARGC1A,SERP1,SLC2A1,SMARCB1,SREBF1,TCF7L2	16
Protein Synthesis	expression of protein	1,59E-02	ADM,AMPD2,BCR,COPS5,CPEB3,CREB1,CTLA4,DARS,DDX25,DKC1,DRD2,EGF,EIF2AK2,EIF2B2,EIF2S3,EIF3D,EIF4E2,EIF4EBP1,EIF4EBP3,EIF5,FAS,Fus,GNB2L1,IL7R,MAP2K3,MAPT,MID1,MMP14,MRPL41,MRPS7,MTRF1,NANOS1,NPY,NR1I3,PAIP2B,PPP1R15A,PYY,RPL13A,RPL27A,RPL37,RPS5,SLC12A1,TNRC6B,TP53,VDR,WARS,ZFP36	47
Immunological Disease, Inflammatory Disease, Inflammatory Response, Organismal Injury and Abnormalities, Renal and Urological Disease	IgA nephropathy	1,63E-02	ADD2,DGAT2,PIGR,TLR9,TP53,VDR	6
Cell Cycle	arrest in G2/M phase transition of tumor cell lines	1,63E-02	AR,CCNB1,EGF,IL24,RRM2B,TP53	6
Cardiovascular System Development and Function	cardiac output	1,63E-02	EDNRB,IDUA,KLK3,NOS3,PPARGC1A,RXRA	6
Cellular Function and Maintenance, Molecular Transport	flux of monovalent inorganic cation	1,63E-02	FAS,KCNJ10,NTS,SCNN1A,SCNN1G,SGK1	6
Endocrine System Disorders	goiter	1,63E-02	APOD,CRABP1,FAS,GNAS,KRT19,PTTG1IP	6
Cancer, Organismal Injury and Abnormalities, Reproductive System Disease	recurrent endometrial carcinoma	1,63E-02	AR,ESR2,HSP90B1,PGR,TOP2A,TUBG2	6
Cancer, Organismal Injury and Abnormalities	stage 3c cancer	1,63E-02	ARAF,ERBB2,NEK11,PARP2,SRMS,TUBG2	6
Organismal Injury and Abnormalities	Fibrosis	1,65E-02	ABCB4,ACE2,ACSL1,APOA1,AR,BDKRB1,CAMLG,CBL,CC2D2A,CCL2,CCR2,Cd59a,CISH,CREB1,CTSB,CX3CL1,CYP3A5,DACT3,DIO3,EDNRB,EGF,ETS1,FAS,FGF10,GNAS,GNB2L1,HEXIM1,HSPB6,IFT88,IL12B,IL17RB,IL2RG,JUND,KLF15,KNG1,KRT19,Mcpt4,MMP14,MYO1E,NAMPT,NOS3,NPC1,PF4,PKD1,PKHD1,PPP1CB,PSEN1,RASSF1,RORA,RORC,RRM2B,S1PR2,SGCD,SREBF1,STAT4,STC1,TET2,TLN1,TMEM67,TNFRSF1B,TP53,TPSG1,TRAF3IP2,UMOD,VDR	65
Connective Tissue Disorders, Inflammatory Disease, Skeletal and Muscular Disorders	Rheumatic Disease	1,65E-02	ACSL1,ADAMTS4,ADM,ALDOA,APOA1,AR,ARL16,ASPN,AXL,BDKRB1,BDNF,BGN,BIRC5,C1R,CACNA2D1,CAMK2D,CAMLG,CCL2,Ccl6,Ccl8,CCNB1,CCR2,CCRL2,CD3D,Cd59a,CD79A,CD81,COL11A1,COL4A5,COL9A1,COX15,CREB1,CRY1,CST5,CTLA4,CTSB,CTSC,CXCL3,DAXX,DDX25,DNASE1,DRD2,EDNRB,ERBB2,F11R,F13A1,FAS,FCGR3A/FCGR3B,FDFT1,FDPS,FGF10,FMN2,GABRA1,GBP6,GINS2,GOLPH3,GPI,HLA-DMA,HLA-DRB5,HSP90B1,HYAL1,IGFBP4,IL12B,IL15,IL4R,IL7R,ITGA7,KCN…	125
Behavior	vertical rearing	1,68E-02	APOD,BDNF,CKMT1A/CKMT1B,CNR1,CREB1,CTSB,CTSV,DRD2,ESR2,IDUA,MECP2,NAMPT,S1PR2,SLC6A3,SRR,TPP1,VDR	17
Cellular Movement, Hematological System Development and Function, Immune Cell Trafficking	cell movement of myeloid cells	1,69E-02	ADM,ALPP,ANO6,APOA1,AR,BAG4,CAST,CCL2,CCR2,CNN2,CNR1,CTSB,CTSV,CX3CL1,CXCL3,EDNRB,EGF,ERBB2,F11R,FAS,FIGF,FOXA2,G6PC3,HYAL1,IL12B,IL15,IL17RB,IL4R,KNG1,LUM,MMP14,MYO1F,NPC1,NQO1,NUP85,PF4,PIGR,PPP1R15A,PROCR,PTGDS,RPL13A,S100A8,SEMA3A,SERPINA3,SPON2,SREBF1,STAP1,STC1,TAC1,TET2,THBD,TLN1,TNFRSF1B,TNR,TP53,TRAF3IP2,TREML2,UMOD,USP25,XCL1	60
Protein Synthesis	synthesis of protein	1,69E-02	ADM,AMPD2,BCR,BDNF,COPS5,CPEB3,CREB1,CTLA4,CYP1B1,DARS,DDX25,DKC1,DRD2,EGF,EIF2AK2,EIF2B2,EIF2S3,EIF3D,EIF4E2,EIF4EBP1,EIF4EBP3,EIF5,ERBB2,FAS,FKBP7,Fus,GNB2L1,IL7R,INPPL1,KLF15,MAP2K3,MAPT,METAP2,MID1,MMP14,MRPL41,MRPS7,MTRF1,NANOS1,NPY,NR1I3,PAIP2B,PGR,PPP1R15A,PRL,PRR16,PYY,RASSF1,RPL13A,RPL27A,RPL37,RPS5,SERP1,SLC12A1,SREBF1,TNRC6B,TP53,VDR,WARS,ZFP36	60
Connective Tissue Disorders, Inflammatory Disease, Inflammatory Response, Skeletal and Muscular Disorders	inflammation of joint	1,70E-02	ACSL1,ADAMTS4,ADM,ALDOA,APOA1,AR,ARL16,ASPN,AXL,BDKRB1,BDNF,BGN,BIRC5,C1R,CACNA2D1,CAMK2D,CAMLG,CCL2,Ccl6,Ccl8,CCNB1,CCR2,CCRL2,CD3D,Cd59a,CD79A,CD81,COL11A1,COL4A5,COL9A1,COX15,CRY1,CST5,CTLA4,CTSB,CTSC,CXCL3,DAXX,DDX25,DRD2,ERBB2,F11R,F13A1,FAS,FCGR3A/FCGR3B,FDFT1,FDPS,FGF10,FMN2,GABRA1,GBP6,GINS2,GOLPH3,GPI,HLA-DMA,HLA-DRB5,HSP90B1,HYAL1,IGFBP4,IL12B,IL15,IL4R,IL7R,ITGA7,KCNJ15,LAP3,LDHB,LIPE,…	113
Behavior, Nervous System Development and Function	spatial memory	1,75E-02	APOD,ARL6IP5,B3GAT1,BDNF,CNR1,CPEB3,CREB1,DRD2,GRIA2,IDUA,MAPT,NAMPT,NPY,PSEN1,SGK1,SRR,TNFRSF1B,UBQLN2	18
Skeletal and Muscular System Development and Function	abnormal morphology of joint	1,78E-02	BGN,BMPR1B,CLEC3B,COL9A1,IDUA,LUM,MMP14,PRRX1,PSEN1,SSBP2	10
Inflammatory Disease	granulomatous disease	1,78E-02	CCL2,CRIP1,CYP51A1,GNG13,IL12B,MMP14,NOD1,SLC6A3,TLR9,ZNF207	10
Cellular Movement	cellular infiltration	1,81E-02	ABCB4,ADM,ALDH2,ALDOA,APOA1,BGN,CBL,CCL2,CCNT1,CCR2,Cd59a,CDH3,CNR1,CTLA4,CTSB,CX3CL1,CXCL3,ERBB2,ESR2,ETS1,FAS,FOXA2,HYAL1,HYOU1,IL12B,IL15,IL17RB,IL4R,KNG1,Mcpt4,MMP14,NOS3,NPC1,NQO1,PF4,PGLYRP1,PPP1R15A,PROCR,RORC,RPL13A,S100A8,SELENBP1,SREBF1,STC1,TET2,THBD,TKT,TNFRSF1B,TP53,TRAF3IP2,UMOD,USP25,XCL1	53
Cellular Movement, Hematological System Development and Function, Immune Cell Trafficking	cellular infiltration by lymphocytes	1,85E-02	APOA1,BGN,CCL2,CCNT1,CCR2,Cd59a,CDH3,CTLA4,ERBB2,ESR2,FAS,HYOU1,IL15,IL17RB,Mcpt4,MMP14,RORC,TP53,TRAF3IP2,XCL1	20
Endocrine System Development and Function, Nervous System Development and Function, Organ Morphology, Organismal Development	abnormal morphology of adenohypophysis	1,87E-02	DRD2,FGF10,LHX4,PAX8,PRL,SERP1,SLC6A3,TCF7L2	8
Connective Tissue Development and Function, Organ Morphology, Organismal Development, Skeletal and Muscular System Development and Function, Tissue Development	abnormal morphology of short femur	1,87E-02	BGN,Clec2d (includes others),DRD2,ESR2,HOXC10,MMP14,NOS3,VDR	8
Organismal Injury and Abnormalities	calcinosis	1,87E-02	CA2,CLCN5,PTGS1,SGCD,SLC12A1,UMOD,VDR,WNT3	8
Neurological Disease, Organismal Injury and Abnormalities	damage of cerebral cortex	1,87E-02	BDNF,CFLAR,CNR1,CX3CL1,Mt3,PPARGC1A,PSEN1,SEMA3A	8
Endocrine System Disorders, Organismal Injury and Abnormalities, Renal and Urological Disease	hypercalciuria	1,87E-02	CA2,CA3,CLCN5,DRD2,SLC12A1,SLC6A3,TRPV5,UMOD	8
Inflammatory Response	inflammation of cells	1,87E-02	CTLA4,FAS,Map3k7,PSEN1,S100A8,SGK1,THBD,TP53	8
Respiratory Disease	sleep apnea syndrome	1,87E-02	CA2,CA3,CACNA2D1,GABRA1,NOS3,PGR,PTGS1,SLC6A3	8
Organismal Injury and Abnormalities, Renal and Urological Disease	urolithiasis	1,87E-02	CA2,CA3,CLCN5,OPRK1,PTGS1,SLC7A9,UMOD,VDR	8
Organismal Survival	survival of organism	1,88E-02	ABCB4,ADM,ALDH2,ALDH5A1,APC,APOA1,AR,AURKB,BCR,BDNF,BGN,BIRC5,CAST,CCL2,CCR2,Cd59a,CH25H,CNR1,CREB1,CRMP1,CTLA4,CTSB,CTSC,CXCL3,CYP3A5,DDX58,DIO3,DOK1,EIF4E2,EIF4EBP1,ERBB2,ESR2,ETS1,FAS,FCGR3A/FCGR3B,GNAS,GRIA2,GSTA5,HIPK2,HOXA3,HSP90B1,HSPB6,HYOU1,IDUA,IFT88,IL12B,IL15,IL2RG,IL4R,IL7R,ITGA7,KRT19,MAPT,MGMT,MMP14,Mt3,Mx1/Mx2,NDC80,NOS3,NPC1,NR1I3,ONECUT1,PCLO,PEBP4,PGR,PPP1R15A,PRSS8,PSCA,PTGS1,…	89
Connective Tissue Disorders, Skeletal and Muscular Disorders	arthropathy	1,90E-02	ACSL1,ADAMTS4,ADM,ALDOA,APOA1,AR,ARL16,ASPN,AXL,BDKRB1,BDNF,BGN,BIRC5,C1R,CACNA2D1,CAMK2D,CAMLG,CCL2,Ccl6,Ccl8,CCNB1,CCR2,CCRL2,CD3D,Cd59a,CD79A,CD81,COL11A1,COL4A5,COL9A1,COX15,CRY1,CST5,CTLA4,CTSB,CTSC,CXCL3,DAXX,DDX25,DNASE1,DRD2,ERBB2,F11R,F13A1,FAS,FCGR3A/FCGR3B,FDFT1,FDPS,FGF10,FMN2,GABRA1,GBP6,GINS2,GOLPH3,GPI,HLA-DMA,HLA-DRB5,HSP90B1,HYAL1,IGFBP4,IL12B,IL15,IL4R,IL7R,ITGA7,KCNJ15,LAP3,LDH…	115
Hematological System Development and Function, Inflammatory Response, Tissue Morphology	quantity of macrophages	1,91E-02	CCL2,CCR2,Cd59a,CNN2,CTSV,CX3CL1,FAS,GNAS,IL12B,IL2RG,IL4R,LUM,MAEA,NPC1,NPY,PGLYRP1,SREBF1,STAT4,THBD,TP53,TPSG1,VDR	22
Cellular Function and Maintenance, Small Molecule Biochemistry	homeostasis of inorganic cation	1,91E-02	ABCB7,ADM,ATP2B2,ATP2B3,CA2,CAMK2D,CCDC22,CPEB3,GNAS,KCNJ2,MAPT,Mt3,PF4,PKHD1,PSEN1,REG1A,SGK1,SLC30A5,SLC30A8,SLC4A10,STC1,TMEM203,TMEM38B,TP53,TRPM8,TRPV5,TTC7A,VDR	28
Infectious Diseases	sexually transmitted disease	1,92E-02	ALPP,CAMLG,CCL2,CYP3A5,CYP51A1,DRD2,FAS,FCGR3A/FCGR3B,MICB,OPRK1,PTGS1,SLC6A3,TOP2A,TUBG2	14
Cancer, Organismal Injury and Abnormalities	unresectable solid tumor	1,92E-02	ARAF,AXL,CTLA4,ERBB2,ESR2,HSP90B1,IL2RG,NEK11,PTGS1,SRMS,SSTR1,SSTR3,TOP2A,TUBG2	14
Cellular Movement, Hematological System Development and Function, Immune Cell Trafficking	cellular infiltration by mononuclear leukocytes	1,92E-02	APOA1,BGN,CCL2,CCNT1,CCR2,Cd59a,CDH3,CTLA4,ERBB2,ESR2,FAS,HYOU1,IL12B,IL15,IL17RB,Mcpt4,MMP14,PF4,RORC,TP53,TRAF3IP2,USP25,XCL1	23
Cancer, Gastrointestinal Disease, Organismal Injury and Abnormalities	adenocarcinoma of the small bowel	1,97E-02	APC,ERBB2,GNAS,SSBP2,TP53	5
Cancer, Endocrine System Disorders, Organismal Injury and Abnormalities	adrenal cortex adenoma	1,97E-02	AR,ATP2B3,GNAS,TP53,UBE2I	5
Cell-mediated Immune Response, Cellular Development, Cellular Function and Maintenance, Cellular Growth and Proliferation, Hematological System Development and Function, Hematopoiesis, Lymphoid Tissue Structure and Development, Tissue Development	development of gamma-delta T lymphocytes	1,97E-02	CD3D,DOK1,IL2RG,RORC,SH2D1A	5
Cellular Assembly and Organization, Cellular Function and Maintenance	formation of axonemes	1,97E-02	CC2D2A,CLUAP1,IFT88,OFD1,SPAG16	5
Cell-To-Cell Signaling and Interaction, Cellular Growth and Proliferation, Hematological System Development and Function, Inflammatory Response	induction of phagocytes	1,97E-02	APOA1,CLEC4M,IL15,IL4R,PF4	5
Respiratory Disease	infectious lung disease	1,97E-02	CCL2,CCR2,CYP51A1,FCGR3A/FCGR3B,TOP2A	5
Connective Tissue Disorders, Inflammatory Disease, Inflammatory Response, Skeletal and Muscular Disorders	intervertebral disc disorder	1,97E-02	ADAMTS4,ASPN,COL11A1,OPRK1,TP53	5
Cardiovascular Disease, Neurological Disease, Organismal Injury and Abnormalities, Psychological Disorders	ischemic injury of brain	1,97E-02	CNR1,CX3CL1,Folh1,HYOU1,NOS3	5
Cancer, Organismal Injury and Abnormalities, Skeletal and Muscular Disorders	leiomyosarcoma	1,97E-02	AR,PGR,ST5,TOP2A,TP53	5
Nucleic Acid Metabolism, Small Molecule Biochemistry	metabolism of purine base	1,97E-02	CYP1B1,CYP3A5,DPYD,PRPS1,TPMT	5
Cell Death and Survival, Developmental Disorder, Embryonic Development	necrosis of embryonic tissue	1,97E-02	METAP2,PTPN9,SLC25A19,TCF7L2,TP53	5
Nervous System Development and Function	neuroprotection of cerebrum	1,97E-02	BDNF,BIRC5,CNR1,NFATC4,NOS3	5
Endocrine System Disorders, Organismal Injury and Abnormalities, Reproductive System Disease	premature ovarian failure	1,97E-02	EIF2B2,ESR2,MCM8,PGR,STAR	5
Cancer, Organismal Injury and Abnormalities, Reproductive System Disease	primary breast carcinoma	1,97E-02	ERBB2,ING4,MMP14,PARP2,RASSF1	5
Free Radical Scavenging	removal of reactive oxygen species	1,97E-02	NOS3,NQO1,PPARGC1A,PRDX2,TP53	5
Cancer, Organismal Injury and Abnormalities	stage 3 melanoma	1,97E-02	ARAF,CTLA4,IL2RG,NEK11,SRMS	5
Cellular Function and Maintenance, Molecular Transport	uptake of Na+	1,97E-02	ADM,CYP4A11,EGF,SGK1,UMOD	5
Cellular Development, Cellular Growth and Proliferation	cell proliferation of breast cancer cell lines	2,01E-02	AR,ARRDC3,BIRC5,CBL,CFLAR,CHCHD6,COPS3,COPS4,COPS5,CX3CL1,CYP2C8,CYP3A5,DAB2,EGF,EIF4EBP1,ERBB2,ESR2,ETS1,FOLR1,GNAS,GNB2L1,HEXIM1,IL24,ING4,KNG1,KRT19,LRRC26,MAP2K3,MBD2,MMP14,NFATC4,NQO1,OAS3,PGR,PIK3R3,PML,PRDX2,PRL,RASSF1,RBCK1,RORA,RPTOR,RXRA,SEL1L,SMARCB1,SMPD2,SULT1E1,TAC1,TAF6,THOC1,TP53,UBE2I,VDR,ZFP36	54
Connective Tissue Development and Function, Skeletal and Muscular System Development and Function, Tissue Morphology	abnormal morphology of cartilage tissue	2,04E-02	BGN,BMPR1B,CLEC3B,COL9A1,CTSV,HOXA3,HYAL1,IDUA,LUM,MMP14,PKD1,PRRX1,RXRA,SATB2,VDR	15
Digestive System Development and Function, Organ Morphology, Organismal Development	abnormal morphology of small intestine	2,04E-02	APC,BCR,DDX58,DRD2,EGF,ERCC5,FERMT1,IL2RG,IL7R,LIG4,Madcam1,RORC,TCF7L2,TNFRSF1B,TP53	15
Carbohydrate Metabolism, Small Molecule Biochemistry	metabolism of D-glucose	2,04E-02	ALDH5A1,APOD,BDNF,CPT1A,FOXA2,INPPL1,OAS1,ONECUT1,PML,PPARGC1A,SERP1,SLC2A1,SMARCB1,SREBF1,TCF7L2	15
Organismal Injury and Abnormalities	blood clot	2,06E-02	CCR2,F13A1,F8,MMP14,NPC1,PF4,PRDX2,SGK1,THBD,TNFRSF1B,VDR	11
Cellular Compromise	depletion of leukocytes	2,06E-02	CCR2,CTLA4,EOMES,FAS,FCGR3A/FCGR3B,IFNA4,IL15,Madcam1,PCSK1,SET,TNFRSF1B	11
Behavior, Nervous System Development and Function	long-term memory	2,06E-02	BDNF,CPEB3,CREB1,DRD2,MECP2,NOS3,PCDH8,PPARGC1A,PSEN1,SGK1,TAC1	11
Cell-To-Cell Signaling and Interaction, Nervous System Development and Function	synaptic transmission of cerebral cortex cells	2,06E-02	BDNF,CNTNAP2,DRD2,GRIA2,GRIA3,MECP2,Nedd4,PPP1R15A,PSEN1,RAB11FIP5,SH3GL3	11
Cancer, Hematological Disease, Immunological Disease, Organismal Injury and Abnormalities	chronic lymphocytic leukemia	2,06E-02	ADD2,ANO5,ARAF,ARID1B,ARL6IP5,C9orf91,CCL2,CDH10,CNTNAP2,CPD,CYP4F11,DDX58,ESR2,FAM129B,FAM3B,FANCL,FAS,GPR174,ILDR1,KCNC2,LRP10,LYPLA2,MGMT,MTMR4,NAMPT,OPN4,PCDH10,PCLO,PDE7B,PEBP4,PGR,POLRMT,PRICKLE2,RNF13,RRM2B,S1PR2,SELENBP1,SI,SOX30,SPEN,SRMS,ST6GALNAC4,STMN2,SUCLG1,SYNE2,TBP,TLR9,TMEM168,TP53,TUBG2,WFIKKN1,ZBTB39,ZFHX3	53
Inflammatory Response	immune response of cells	2,08E-02	APOA1,AXL,BCR,BIRC5,CBL,CCL2,CD79A,CH25H,CLEC4M,CNN2,CTLA4,CTSB,CXCL3,CYP1B1,DDX58,DNTTIP1,EIF2AK2,EIF4EBP1,ERBB2,ETS1,FAS,FCGR3A/FCGR3B,G6PC3,GLRX,GNAS,GNB2L1,GULP1,IFNA4,IL12B,IL15,IL1RAP,IL7R,IRF2BP1,KLK3,LUM,Map3k7,MAPT,MID1,MID2,MLST8,MPG,NAMPT,NLRX1,NOD1,NPY,Otud5,PEBP4,PF4,PGLYRP1,PLD4,Pmaip1,PML,PSCA,PSEN1,RORA,S100A8,Sf3a2,SGK1,SH2D1A,SPRY2,THBD,TLR9,TNFRSF1B,TOP2A,TP53,TRAF3IP2,TREML2,T…	69
Cancer, Organismal Injury and Abnormalities	BRAF mutation negative melanoma	2,08E-02	CTLA4,SSTR1,SSTR3	3
Cell Cycle, Connective Tissue Development and Function	G0 phase of fibroblast cell lines	2,08E-02	COPS5,GNB2L1,TP53	3
Cell Cycle	G1 phase of T lymphocytes	2,08E-02	CTLA4,RPTOR,TP53	3
Connective Tissue Development and Function, Organ Morphology, Skeletal and Muscular System Development and Function, Tissue Development, Tissue Morphology	abnormal morphology of articular cartilage	2,08E-02	BGN,COL9A1,LUM	3
Nervous System Development and Function	abnormal morphology of hypoglossal nerve	2,08E-02	ERBB2,LHX4,REG1B	3
Auditory and Vestibular System Development and Function, Organ Morphology, Organismal Development	abnormal morphology of otoliths	2,08E-02	ATP2B2,BCR,S1PR2	3
Organismal Injury and Abnormalities, Renal and Urological Disease	abnormal reabsorption by kidney	2,08E-02	CYP4A11,SLC12A1,SLC6A18	3
Cellular Assembly and Organization, Neurological Disease	accumulation of amyloid-beta plaques	2,08E-02	MAPT,PPARGC1A,PSEN1	3
Lipid Metabolism, Molecular Transport, Small Molecule Biochemistry	accumulation of asialo GM2 ganglioside	2,08E-02	GM2A,NPC1,NPC2	3
Lipid Metabolism, Molecular Transport, Small Molecule Biochemistry	accumulation of ganglioside GM2	2,08E-02	GM2A,NPC1,NPC2	3
Lipid Metabolism, Molecular Transport, Small Molecule Biochemistry	accumulation of ganglioside GM3	2,08E-02	IDUA,NPC1,NPC2	3
Organismal Injury and Abnormalities, Reproductive System Disease	amenorrhea	2,08E-02	AR,PCSK1,PGR	3
Nervous System Development and Function	antinociception of spinal cord	2,08E-02	ESR2,OPRK1,PGR	3
Hematological Disease, Immunological Disease	antiphospholipid syndrome	2,08E-02	DNASE1,PTGS1,TLR9	3
Cell Death and Survival	apoptosis of cytotoxic T cells	2,08E-02	FAS,IL15,TNFRSF1B	3
Cancer, Cell Death and Survival, Organismal Injury and Abnormalities, Tumor Morphology	apoptosis of ovarian cancer cells	2,08E-02	BIRC5,IL24,TP53	3
Developmental Disorder, Hereditary Disorder, Metabolic Disease, Organismal Injury and Abnormalities	autosomal dominant amyloidosis	2,08E-02	APOA1,MAPT,PSEN1	3
Auditory Disease, Developmental Disorder, Hereditary Disorder, Neurological Disease, Organismal Injury and Abnormalities	autosomal recessive nonsyndromic hearing impairment	2,08E-02	ATP2B2,CLIC5,KCNJ10	3
Connective Tissue Disorders, Hematological Disease, Hereditary Disorder, Organismal Injury and Abnormalities	beta-thalassemia major	2,08E-02	CACNA2D1,CAMLG,VDR	3
Cell-To-Cell Signaling and Interaction, Hematological System Development and Function	binding of natural killer cells	2,08E-02	FAS,FCGR3A/FCGR3B,SH2D1A	3
Gene Expression	binding of thyroid hormone response element	2,08E-02	RXRA,TP53,VDR	3
Cell Morphology, Cellular Compromise	binucleation of tumor cell lines	2,08E-02	LZTS2,SEPT7,TP53	3
Cell Death and Survival	cell death of effector T lymphocytes	2,08E-02	CFLAR,FAS,IL15	3
Cell Death and Survival	cell death of memory T lymphocytes	2,08E-02	EOMES,FAS,IL15	3
Cellular Movement, Hematological System Development and Function, Immune Cell Trafficking, Inflammatory Response	cellular infiltration by monocyte-derived macrophages	2,08E-02	CCR2,PPP1R15A,THBD	3
Cell Death and Survival, Cellular Function and Maintenance	clearance of Klebsiella pneumoniae	2,08E-02	CCL2,STAT4,TP53	3
Cell Cycle, Cellular Movement, Connective Tissue Development and Function	cytokinesis of fibroblast cell lines	2,08E-02	HIPK2,IVNS1ABP,RASSF1	3
DNA Replication, Recombination, and Repair, Gene Expression	demethylation of DNA	2,08E-02	ALKBH2,MBD2,TP53	3
Embryonic Development, Organismal Development, Tissue Development	development of ophthalmic vesicle	2,08E-02	AKTIP,FOXA2,Irx5	3
Connective Tissue Development and Function, Tissue Development	development of white adipose tissue	2,08E-02	FGF10,HIPK2,SREBF1	3
Cellular Development, Reproductive System Development and Function	differentiation of spermatids	2,08E-02	AR,CNR1,RHBDD1	3
Cell-To-Cell Signaling and Interaction, Cellular Assembly and Organization, Cellular Compromise	disruption of tight junctions	2,08E-02	EGF,F11R,Mcpt4	3
Cancer, Gastrointestinal Disease, Organismal Injury and Abnormalities	duodenal adenocarcinoma	2,08E-02	ERBB2,GNAS,TP53	3
Cellular Function and Maintenance, Molecular Transport	efflux of Na+	2,08E-02	SCNN1A,SCNN1G,SGK1	3
Lipid Metabolism, Molecular Transport, Small Molecule Biochemistry	efflux of sphingomyelin	2,08E-02	ABCB4,APOA1,NPC1	3
Reproductive System Development and Function	ejaculation	2,08E-02	ESR2,NOS3,TAC1	3
Reproductive System Development and Function	estrus	2,08E-02	CREB1,DRD2,PRL	3
Behavior	ethanol aversion	2,08E-02	CCR2,DRD2,GABRA1	3
Carbohydrate Metabolism	excretion of carbohydrate	2,08E-02	ABCB4,IDUA,PPARGC1A	3
Cellular Development, Cellular Growth and Proliferation, Hematological System Development and Function	expansion of natural killer T lymphocytes	2,08E-02	CTLA4,DOK1,IL15	3
Cancer, Organismal Injury and Abnormalities, Reproductive System Disease	fallopian tube adenocarcinoma	2,08E-02	ALPP,PARP2,TP53	3
Cell-To-Cell Signaling and Interaction, Nervous System Development and Function	firing of dopaminergic neurons	2,08E-02	BDNF,CNR1,DRD2	3
Carbohydrate Metabolism, Molecular Transport, Small Molecule Biochemistry	flux of D-glucose	2,08E-02	CPT1A,GPI,NPY	3
Cellular Development, Cellular Growth and Proliferation, Embryonic Development, Lymphoid Tissue Structure and Development, Organ Development, Organismal Development, Tissue Development	formation of splenocytes	2,08E-02	IL12B,IL15,TRAF3IP2	3
Hereditary Disorder, Neurological Disease, Organismal Injury and Abnormalities, Psychological Disorders, Skeletal and Muscular Disorders	grade 1 Huntington's disease	2,08E-02	CNR1,DRD2,TBP	3
Hereditary Disorder, Neurological Disease, Organismal Injury and Abnormalities, Psychological Disorders, Skeletal and Muscular Disorders	grade 2 Huntington's disease	2,08E-02	CNR1,DRD2,TBP	3
Inflammatory Disease	granulomatosis	2,08E-02	FDPS,NOD1,VDR	3
Lipid Metabolism, Small Molecule Biochemistry	homeostasis of triacylglycerol	2,08E-02	APOA1,Gpihbp1,RORA	3
Cell-To-Cell Signaling and Interaction, Cellular Growth and Proliferation, Hematological System Development and Function, Inflammatory Response	induction of macrophages	2,08E-02	APOA1,IL4R,PF4	3
Cell Morphology, Nervous System Development and Function, Neurological Disease, Tissue Morphology	loss of motor axons	2,08E-02	BDNF,CAST,MAPT	3
Cancer, Endocrine System Disorders, Organismal Injury and Abnormalities, Reproductive System Disease	metastatic ovarian cancer	2,08E-02	HSP90B1,MMP14,PARP2	3
Cellular Movement, Hematological System Development and Function, Hematopoiesis, Immune Cell Trafficking	mobilization of myeloid progenitor cells	2,08E-02	CCL2,CXCL3,PF4	3
Cell Morphology, Cellular Assembly and Organization	morphology of endosomes	2,08E-02	EXOC5,PLIN3,RILP	3
Cell Death and Survival, Skeletal and Muscular Disorders	necrosis of limb	2,08E-02	EGF,FDFT1,FDPS	3
Behavior	place aversion	2,08E-02	CREB1,DRD2,NPY	3
Cancer, Organismal Injury and Abnormalities, Reproductive System Disease	primary breast adenocarcinoma	2,08E-02	ERBB2,PARP2,RASSF1	3
Cancer, Organismal Injury and Abnormalities, Reproductive System Disease	primary estrogen receptor-negative breast cancer	2,08E-02	ERBB2,ESR2,PARP2	3
Neurological Disease	progressive dystonia	2,08E-02	SLC2A1,SLC6A3,TAF1	3
Cellular Development, Cellular Growth and Proliferation, Digestive System Development and Function	proliferation of colon cell lines	2,08E-02	EGF,NTS,TAC1	3
Nervous System Development and Function	pupillary light reflex	2,08E-02	EOMES,OPN4,PDE6B	3
Endocrine System Development and Function, Molecular Transport, Small Molecule Biochemistry	quantity of TSH	2,08E-02	DIO3,LHX4,PAX8	3
Protein Synthesis	quantity of creatine kinase in blood	2,08E-02	ITGA7,NOS3,SGCD	3
Hematological System Development and Function, Tissue Morphology	quantity of effector memory T lymphocytes	2,08E-02	APOA1,CTLA4,Pmaip1	3
Cell-To-Cell Signaling and Interaction, Cell-mediated Immune Response, Cellular Movement, Hematological System Development and Function, Immune Cell Trafficking	recruitment of CD8+ T lymphocyte	2,08E-02	CX3CL1,DDX58,TLR9	3
Cell-To-Cell Signaling and Interaction, Cellular Movement, Hematological System Development and Function, Immune Cell Trafficking, Inflammatory Response	recruitment of inflammatory monocytes	2,08E-02	APOA1,CCL2,CCR2	3
Endocrine System Development and Function, Lipid Metabolism, Molecular Transport, Small Molecule Biochemistry	release of aldosterone	2,08E-02	ADM,NPY,PYY	3
Cell-To-Cell Signaling and Interaction, Inflammatory Response	response of bone marrow-derived dendritic cells	2,08E-02	IFNA4,Otud5,TLR9	3
Cell Morphology, Connective Tissue Development and Function	ruffling of fibroblasts	2,08E-02	EGF,TP53,WASF2	3
Cancer, Endocrine System Disorders, Organismal Injury and Abnormalities	secreting adrenocortical adenoma	2,08E-02	ATP2B3,GNAS,UBE2I	3
Nervous System Development and Function, Skeletal and Muscular System Development and Function	sensorimotor integration	2,08E-02	IDUA,MECP2,PAX6	3
Organismal Injury and Abnormalities, Reproductive System Disease	stage 1-2 endometriosis	2,08E-02	CCL2,IL1RAP,TNFRSF1B	3
Cell-To-Cell Signaling and Interaction, Cellular Growth and Proliferation, Nervous System Development and Function	stimulation of astrocytes	2,08E-02	CCL2,EGF,TAC1	3
Cell-To-Cell Signaling and Interaction, Cellular Growth and Proliferation	stimulation of lymphoma cell lines	2,08E-02	IL15,IL24,PRL	3
Cell Death and Survival, Hematological System Development and Function, Nervous System Development and Function	survival of microglia	2,08E-02	CX3CL1,ERBB2,IL15	3
Cell-To-Cell Signaling and Interaction, Nervous System Development and Function	synaptic transmission of cortical neurons	2,08E-02	CNTNAP2,MECP2,SH3GL3	3
Amino Acid Metabolism, Small Molecule Biochemistry	synthesis of basic amino acid	2,08E-02	ASS1,GLYAT,NOS3	3
Cellular Development, Tissue Development	transdifferentiation of epithelial tissue	2,08E-02	DMRT1,EGF,PAX6	3
Molecular Transport	uptake of K+	2,08E-02	FAS,KCNJ10,KLK3	3
Cardiovascular System Development and Function, Organismal Development, Skeletal and Muscular System Development and Function, Tissue Development	vascularization of muscle	2,08E-02	HEXIM1,NPY,STC1	3
Gastrointestinal Disease, Inflammatory Disease, Inflammatory Response	colitis	2,12E-02	ADM,AXL,CCL2,CCR2,CKMT1A/CKMT1B,CTLA4,CXCL3,DDX58,DRD2,ESR2,FAS,FERMT1,HSP90B1,IL12B,IL24,Map3k7,NFKBID,NLRX1,NOD1,NOS3,PROCR,PTGS1,PTPN22,RORC,RPTOR,RXRA,S100A8,STAT4,TLR9,TP53,TPMT,TRAF3IP2,TRPM8,VDR	34
Lipid Metabolism, Small Molecule Biochemistry, Vitamin and Mineral Metabolism	metabolism of sterol	2,15E-02	APOA1,BDNF,CH25H,CYP27A1,CYP51A1,FDFT1,FDPS,INSIG2,Mt3,NPC1,PMVK,RXRA,SREBF1,SREBF2,STAR,VDR	16
Immunological Disease	primary immunodeficiency disorder	2,15E-02	CD3D,CD81,CTLA4,CYP51A1,DRD2,DSG1,FAS,FCGR3A/FCGR3B,IFNA4,IL2RG,IL4R,IL7R,NHEJ1,OAS1,SH2D1A,SLC6A3	16
Cardiovascular System Development and Function, Organismal Development	vascularization of body region	2,15E-02	AXL,CBL,CCR2,Cd59a,EGF,ERBB2,HEXIM1,MMP14,NOS3,NPY,Prl2c2 (includes others),RORA,S1PR2,SEMA3A,STC1,TP53	16
Organismal Injury and Abnormalities, Reproductive System Disease	benign breast disease	2,23E-02	BSX,CDH3,CRLF1,DRD2,ERBB2,ESR2,GNAS,GSX2,ING4,MMP14,MST1R,PGR,PTGS1,SH3GL3,SLC6A3,TCF7L2,TP53	17
Connective Tissue Disorders, Skeletal and Muscular Disorders	osteoporosis	2,23E-02	AR,ARL6IP5,BGN,CA2,CA3,CNR1,CTLA4,ESR2,FDFT1,FDPS,MAP2K3,MMP14,PGR,PTGS1,SLC12A1,TP53,VDR	17
Organ Morphology, Respiratory System Development and Function, Skeletal and Muscular System Development and Function	abnormal morphology of diaphragm	2,23E-02	CLIP3,HADHA,ITGA7,MMP14	4
Digestive System Development and Function, Organismal Development	abnormal morphology of molar tooth	2,23E-02	FGF10,PAX9,SOSTDC1,SPRY2	4
Molecular Transport, RNA Trafficking	accumulation of RNA	2,23E-02	MAPT,PNN,SBDS,TNPO2	4
Cell Death and Survival	activation-induced cell death of T-cell hybrid cells	2,23E-02	CTLA4,FAS,RORC,TNFRSF1B	4
Cancer, Endocrine System Disorders	adrenal cortical hyperplasia	2,23E-02	AR,DRD2,GNAS,STAR	4
Antimicrobial Response, Inflammatory Response	antiviral response of fibroblast cell lines	2,23E-02	DDX58,MLST8,SPRY2,USP25	4
Cell Death and Survival	apoptosis of erythroid progenitor cells	2,23E-02	AIP,FAS,HIPK2,TP53	4
Gene Expression	binding of TATA box	2,23E-02	BTAF1,GTF2B,TBP,TP53	4
Organismal Injury and Abnormalities, Reproductive System Disease	bleeding of uterus	2,23E-02	AR,F13A1,PGR,PTGS1	4
Auditory Disease, Developmental Disorder, Neurological Disease	congenital deafness	2,23E-02	ATP2B2,CLIC5,EDNRB,KCNJ10	4
Cellular Assembly and Organization	density of mitochondria	2,23E-02	KAT2B,PPARGC1A,PSEN1,RXRA	4
Cancer, Endocrine System Disorders, Organismal Injury and Abnormalities	development of neuroendocrine tumor	2,23E-02	CTSB,DRD2,PRL,TP53	4
Organismal Injury and Abnormalities	dysfunction of mice	2,23E-02	AR,IL2RG,MAPT,SLC6A3	4
Cellular Development, Cellular Growth and Proliferation	expansion of tumor cell lines	2,23E-02	EGF,ERBB2,KNG1,SBDS	4
Organismal Injury and Abnormalities, Skeletal and Muscular Disorders	fibrosis of muscle	2,23E-02	GNAS,MMP14,SGCD,VDR	4
Cellular Assembly and Organization, DNA Replication, Recombination, and Repair	formation of PML nuclear bodies	2,23E-02	DAXX,ETS1,HIPK2,PML	4
Connective Tissue Disorders, Inflammatory Disease, Inflammatory Response, Skeletal and Muscular Disorders	hip osteoarthritis	2,23E-02	FDFT1,FDPS,HYAL1,PTGS1	4
Cancer, Organismal Injury and Abnormalities, Reproductive System Disease	metastatic castration-resistant prostate cancer	2,23E-02	AR,FDFT1,FDPS,TUBG2	4
Cell Death and Survival, Connective Tissue Disorders, Skeletal and Muscular Disorders	necrosis of bone	2,23E-02	ACP1,CYP2C8,FDFT1,FDPS	4
Developmental Disorder, Hereditary Disorder, Neurological Disease, Organismal Injury and Abnormalities	nonsyndromic X-linked mental retardation	2,23E-02	FGD1,FTSJ1,PAK3,USP9X	4
Embryonic Development, Organismal Development	outgrowth of embryo	2,23E-02	Cops2,EGF,LZTS2,THOC1	4
Cardiovascular System Development and Function, Nervous System Development and Function, Organ Morphology, Tissue Morphology	permeability of blood-brain barrier	2,23E-02	CCR2,KNG1,PROCR,TNFRSF1B	4
Endocrine System Disorders, Metabolic Disease, Organismal Injury and Abnormalities, Reproductive System Disease	pituitary ACTH hypersecretion	2,23E-02	DRD2,PGR,SSTR1,SSTR3	4
Connective Tissue Disorders, Skeletal and Muscular Disorders	postmenopausal osteoporosis	2,23E-02	ESR2,FDFT1,FDPS,VDR	4
Cancer, Organismal Injury and Abnormalities, Reproductive System Disease	progesterone receptor-positive breast cancer	2,23E-02	AR,ESR2,FDPS,PGR	4
Endocrine System Development and Function, Nervous System Development and Function, Organ Morphology, Tissue Morphology	quantity of gonadotropes	2,23E-02	DRD2,EGF,LHX4,PGR	4
Cardiovascular System Development and Function, Organ Morphology, Tissue Morphology	relaxation of coronary vessel	2,23E-02	ADM,KNG1,PRL,TAC1	4
Molecular Transport, Small Molecule Biochemistry	secretion of lactic acid	2,23E-02	CX3CL1,NPC2,SLC2A1,TAC1	4
Cancer, Dermatological Diseases and Conditions, Organismal Injury and Abnormalities	stage IV cutaneous melanoma	2,23E-02	ARAF,CTLA4,NEK11,SRMS	4
Cell-To-Cell Signaling and Interaction, Cellular Growth and Proliferation, Nervous System Development and Function	stimulation of neuroglia	2,23E-02	CCL2,EGF,TAC1,TLR9	4
Cell Death and Survival, Nervous System Development and Function	survival of dopaminergic neurons	2,23E-02	BDNF,EGF,EN1,EN2	4
Lipid Metabolism, Small Molecule Biochemistry	transmission of cholesterol	2,23E-02	APOA1,NPC1,NPC2,STAR	4
Carbohydrate Metabolism, Molecular Transport, Small Molecule Biochemistry	transport of lactic acid	2,23E-02	GRIA2,SLC16A7,SLC16A8,TP53	4
Gastrointestinal Disease, Hepatic System Disease	cholestasis	2,29E-02	ABCB4,ABCB7,ACSL1,ALPP,APOA1,BAAT,CACNA2D1,CYP27A1,FAS,RDH16,SLC35B1,SREBF1	12
Connective Tissue Disorders, Dental Disease, Developmental Disorder, Gastrointestinal Disease, Skeletal and Muscular Disorders	dental abnormality	2,29E-02	CBX2,CTSC,FOXA2,MECP2,MMP14,PAX9,PITX2,POLR3B,PRRX1,PRRX2,SATB2,SLC24A4	12
Cell-mediated Immune Response, Cellular Movement, Hematological System Development and Function, Immune Cell Trafficking	infiltration by T lymphocytes	2,29E-02	APOA1,CCR2,CTLA4,ERBB2,ESR2,FAS,HYOU1,IL15,Mcpt4,RORC,TRAF3IP2,XCL1	12
Gastrointestinal Disease, Inflammatory Response	inflammation of intestine	2,30E-02	ABCB4,ADM,AXL,CCL2,CCR2,CKMT1A/CKMT1B,CTLA4,CXCL3,DDX58,DRD2,ESR2,FAS,FERMT1,HSP90B1,IL12B,IL24,IL2RG,Map3k7,NFKBID,NLRX1,NOD1,NOS3,PROCR,PTGS1,PTPN22,RORC,RPTOR,RXRA,S100A8,STAT4,TLR9,TNFRSF1B,TP53,TPMT,TRAF3IP2,TRPM8,VDR,VNN1	38
Developmental Disorder, Organismal Injury and Abnormalities	congenital malformation of genitourinary system	2,31E-02	ACSL1,AR,B9D1,B9D2,BMPR1B,C2CD3,CAPN8,CBX2,CC2D2A,CCNB1,CCNC,CYP1B1,DNASE1,EGF,ESR2,FGF10,GABRA1,GADD45G,IL13RA1,IL4R,KRT19,LZTS2,MECP2,MID1,MMP14,NOS3,OFD1,PAX8,PDE7B,PIGR,PKD1,PKHD1,PSCA,SALL2,SGK1,SLC16A7,SPRY2,SSTR1,SSTR3,STAR,TMEM231,TMEM67,UMOD,VDR	44
Cellular Movement	cellular infiltration of cells	2,31E-02	ABCB4,ADM,APOA1,BGN,CBL,CCL2,CCNT1,CCR2,Cd59a,CDH3,CNR1,CTLA4,CTSB,CX3CL1,CXCL3,ERBB2,ESR2,ETS1,FAS,FOXA2,HYAL1,HYOU1,IL12B,IL15,IL17RB,IL4R,KNG1,Mcpt4,MMP14,NOS3,NPC1,NQO1,PF4,PGLYRP1,PPP1R15A,PROCR,RORC,RPL13A,S100A8,SREBF1,STC1,TET2,THBD,TNFRSF1B,TP53,TRAF3IP2,UMOD,USP25,XCL1	49
Cardiovascular Disease	Hypotension	2,32E-02	ACE2,CNR1,DRD2,EPHB4,F8,KNG1,OPRK1,SCNN1G,SLC12A1	9
Developmental Disorder, Endocrine System Disorders, Organismal Injury and Abnormalities, Reproductive System Disease	hypogonadism	2,32E-02	AR,CHD7,ESR2,FDPS,KLK3,PCSK1,POLR3B,SEMA3A,VDR	9
Embryonic Development, Organ Development, Organ Morphology, Organismal Development, Reproductive System Development and Function, Tissue Development	morphology of mammary gland	2,32E-02	BTN1A1,CBL,CDH3,EGF,ESR2,FGF10,MMP14,PGR,PRL	9
Respiratory Disease	obstruction of airway	2,32E-02	CA2,CA3,CCL2,CCR2,GABRA1,NOS3,PGR,PTGS1,SLC6A3	9
Dermatological Diseases and Conditions	pruritus	2,32E-02	ALPP,APOA1,BHLHE22,CACNA2D1,CTLA4,OPRK1,PDE7B,PGR,PRDM8	9
Nucleic Acid Metabolism, Small Molecule Biochemistry	metabolism of nucleotide	2,35E-02	ADCYAP1R1,ADM,ALDH2,ALDOA,AMPD2,APLNR,APOA1,ATP2B2,ATP5O,CCL2,CCNB1,CHCHD6,CNR1,CRY1,CTPS2,DRD2,EGF,FAS,FDPS,GALR1,GMPS,GNAS,GRM1,GUK1,IDH3G,KNG1,MAPT,MC5R,MDH1,NADK,NAMPT,NOS3,NPY,NQO1,NT5M,OAS1,OSTN,PML,PPARGC1A,PRKAG2,PRPS1,PTGS1,PYY,RORA,RRM2B,SAMHD1,SLC25A25,SSTR3,SUCNR1,TAC1,TP53,TPMT,WDR5	53
Cellular Movement, Hematological System Development and Function, Immune Cell Trafficking	cellular infiltration by leukocytes	2,38E-02	ABCB4,ADM,APOA1,BGN,CCL2,CCNT1,CCR2,Cd59a,CDH3,CNR1,CTLA4,CTSB,CX3CL1,CXCL3,ERBB2,ESR2,ETS1,FAS,FOXA2,HYAL1,HYOU1,IL12B,IL15,IL17RB,IL4R,KNG1,Mcpt4,MMP14,NOS3,NPC1,NQO1,PF4,PGLYRP1,PPP1R15A,PROCR,RORC,RPL13A,S100A8,SREBF1,STC1,TET2,THBD,TNFRSF1B,TP53,TRAF3IP2,UMOD,USP25,XCL1	48
Gastrointestinal Disease, Inflammatory Disease	Crohn's disease	2,40E-02	ACSL1,C12orf50,CKMT1A/CKMT1B,DARS,DDX25,DRD2,FDFT1,FDPS,IL12B,IL24,NICN1,NOD1,NOS3,PIK3C2G,PROCR,PTGS1,RASGRP3,S100A8,SLC24A4,SLC6A3,TCF7L2,TCTA,TRPM8,VDR	24
Lymphoid Tissue Structure and Development, Organ Morphology, Organismal Development	abnormal splenic cell ratio	2,42E-02	CBL,CTLA4,IL2RG,PPP1R15A,RORC,VDR,VPREB1	7
Cancer, Endocrine System Disorders, Organismal Injury and Abnormalities	adrenal cortex tumor	2,42E-02	AR,ATP2B3,BMPR1B,GNAS,RPTOR,TP53,UBE2I	7
Cellular Movement	chemokinesis of cells	2,42E-02	BDNF,CAST,CNR1,CREB1,CXCL3,EGF,IL15	7
Cellular Development, Cellular Growth and Proliferation, Renal and Urological System Development and Function	development of kidney cell lines	2,42E-02	EGF,ERBB2,EZR,MST1R,PKD1,PKHD1,TMEM67	7
Cellular Function and Maintenance, Hematological System Development and Function	function of CD4+ T-lymphocytes	2,42E-02	Cd59a,HLA-DMA,HSH2D,IL12B,MAP2K3,SH2D1A,VDR	7
Cardiovascular Disease, Inflammatory Response	inflammation of blood vessel	2,42E-02	FDPS,IL17RB,NOS3,PSEN1,SSBP2,TLR9,VDR	7
Small Molecule Biochemistry	metabolism of dicarboxylic acid	2,42E-02	ALDH5A1,CS,GRHPR,KYNU,MDH1,PC,SUCLG1	7
Cellular Compromise, Neurological Disease, Organismal Injury and Abnormalities	neurodegeneration of cerebral cortex cells	2,42E-02	BDNF,CREB1,CXCL3,GRIA2,MAPT,PPT1,PSEN1	7
Gastrointestinal Disease, Hepatic System Disease, Hereditary Disorder, Organismal Injury and Abnormalities	progressive familial intrahepatic cholestasis type 1	2,42E-02	ABCB7,ACSL1,BAAT,CYP27A1,RDH16,SLC35B1,SREBF1	7
Developmental Disorder, Hereditary Disorder, Neurological Disease, Organismal Injury and Abnormalities	syndromic X-linked mental retardation	2,42E-02	BCAP31,FGD1,GRIA3,MECP2,PQBP1,SHROOM4,UBE2A	7
Auditory and Vestibular System Development and Function, Organ Morphology, Organismal Development	abnormal morphology of inner ear	2,48E-02	ATP2B2,BCR,BDNF,CHD7,COL9A1,ERBB2,FGF10,IDUA,KCNJ10,PAX8,PRRX1,S1PR2,SPRY2	13
Cellular Compromise, Neurological Disease, Organismal Injury and Abnormalities	neurodegeneration of brain cells	2,48E-02	BDNF,CREB1,CTSB,CTSV,CXCL3,GRIA2,IDUA,MAPT,NPC1,PPT1,PSEN1,TBP,TPP1	13
Cellular Movement, Hematological System Development and Function, Immune Cell Trafficking	cell movement of lymphocytes	2,59E-02	APOA1,BGN,CCL2,Ccl6,CCNT1,CCR2,Cd59a,CD81,CDH3,CTLA4,CTSV,CX3CL1,CXCL3,DDX58,DRD2,ERBB2,ESR2,ETS1,EZR,F11R,FAS,GNAS,HYOU1,IL12B,IL15,IL17RB,Madcam1,Mcpt4,MMP14,NQO1,PROCR,RORC,S1PR2,SEMA3A,SERP1,SH2D1A,SMPD2,TAC1,TLN1,TLR9,TNFRSF1B,TP53,TRAF3IP2,WDR44,XCL1	45
Cardiovascular Disease	occlusion of blood vessel	2,60E-02	ADARB2,ALDH5A1,APOA1,AR,BDKRB1,BMPR1B,C8orf34,CACNA2D1,CCL2,CCR2,Cd59a,CDCP1,CLIC5,CNR1,CNTNAP5,CPEB3,CTSV,CX3CL1,CYP27A1,DGAT2,DRD2,ESR2,F13A1,F8,FMN2,FOLR1,GABRA1,LIPE,MAPT,MMP14,NOS3,NPC1,OPRK1,PDE7B,PF4,PLXNA2,PRDX2,PROCR,PRR16,PTGS1,RASL12,S100A8,SCNN1A,SCNN1G,SGCD,SLC6A3,THBD,TKT,TNFRSF1B,TP53,TUBG2,VDR,ZFP36,ZNF274	54
Cell-To-Cell Signaling and Interaction, Inflammatory Response	immune response of leukocytes	2,63E-02	APOA1,AXL,BCR,CCL2,CD79A,CH25H,CLEC4M,CNN2,CTLA4,CXCL3,DDX58,ETS1,FAS,FCGR3A/FCGR3B,G6PC3,GLRX,GNAS,IFNA4,IL12B,IL15,IL1RAP,IL7R,KLK3,LUM,NAMPT,Otud5,PF4,PGLYRP1,Pmaip1,PSCA,PSEN1,RORA,SH2D1A,THBD,TLR9,TNFRSF1B,TP53,TRAF3IP2,TREML2	39
Developmental Disorder, Hereditary Disorder, Neurological Disease, Organismal Injury and Abnormalities	X-linked mental retardation	2,63E-02	BCAP31,DRD2,FGD1,FTSJ1,GRIA3,MECP2,MID2,PAK3,PHF8,PQBP1,SHROOM4,SLC6A3,UBE2A,USP9X	14
Auditory and Vestibular System Development and Function, Organ Morphology, Organismal Development	morphology of inner ear	2,63E-02	ATP2B2,BCR,BDNF,CHD7,COL9A1,ERBB2,FGF10,IDUA,KCNJ10,PAX8,PRRX1,PRRX2,S1PR2,SPRY2	14
Cancer, Organismal Injury and Abnormalities	primary carcinoma	2,63E-02	ALPP,CLEC3B,DDX58,ERBB2,ESR2,HSP90B1,ING4,MMP14,PARP2,PGR,RASSF1,TOP2A,TP53,TUBG2	14
Cellular Movement, Hematological System Development and Function, Immune Cell Trafficking, Inflammatory Response	cell movement of phagocytes	2,66E-02	ADM,ANO6,APOA1,AR,BAG4,CAST,CCL2,CCR2,CCRL2,CD81,CLEC4M,CNN2,CNR1,CTSB,CTSV,CX3CL1,CXCL3,EDNRB,EGF,ERBB2,F11R,FAS,FIGF,FOXA2,G6PC3,HYAL1,IL12B,IL15,IL17RB,IL4R,LUM,MMP14,MYO1F,NPC1,NPY,NQO1,NUP85,PF4,PIGR,PPP1R15A,PROCR,PTGDS,RPL13A,RPTOR,S100A8,SEMA3A,SERPINA3,SREBF1,STAP1,STC1,TAC1,THBD,TLN1,TNFRSF1B,TNR,TP53,TRAF3IP2,TREML2,UMOD,USP25,XCL1	61
Cardiovascular Disease	occlusion of artery	2,67E-02	ADARB2,ALDH5A1,APOA1,AR,BDKRB1,BMPR1B,C8orf34,CACNA2D1,CCL2,CCR2,Cd59a,CDCP1,CLIC5,CNR1,CNTNAP5,CPEB3,CTSV,CX3CL1,CYP27A1,DGAT2,DRD2,ESR2,F13A1,F8,FMN2,FOLR1,GABRA1,LIPE,MAPT,MMP14,NOS3,NPC1,OPRK1,PDE7B,PF4,PLXNA2,PRDX2,PROCR,PRR16,PTGS1,RASL12,S100A8,SCNN1A,SCNN1G,SGCD,SLC6A3,THBD,TKT,TP53,TUBG2,VDR,ZFP36,ZNF274	53
Respiratory Disease	apnea	2,69E-02	CA2,CA3,CACNA2D1,GABRA1,GSX2,MECP2,NOS3,PGR,PTGS1,SLC6A3	10
Organ Development, Renal and Urological System Development and Function	function of kidney	2,69E-02	ADM,IFT88,NOS3,RRM2B,SLC12A1,SOSTDC1,STAT4,STC1,SUCNR1,VDR	10
Organismal Injury and Abnormalities, Renal and Urological Disease	cystic kidney disease	2,72E-02	ACSL1,APC,B9D1,B9D2,C2CD3,CAPN8,CC2D2A,CCNB1,CCNC,DNASE1,EGF,IL13RA1,IL4R,KRT19,LZTS2,OFD1,PAX8,PDE7B,PIGR,PKD1,PKHD1,PSCA,SALL2,SGK1,SLC16A7,SSTR1,SSTR3,TMEM231,TMEM67,UMOD	30
Cellular Function and Maintenance	ion homeostasis of cells	2,72E-02	ABCB7,ADM,APOA1,ATP2B2,ATP2B3,BCAP31,BCR,BDKRB1,BDNF,CA2,CAMK2D,CCDC22,CCL2,CCR2,CD79A,CD81,CLIC5,CPEB3,CTLA4,CX3CL1,CXCL3,CYP4A11,DRD2,EDNRB,EGF,FAS,FCGR3A/FCGR3B,FZD2,G6PC3,GABRA1,GNAS,KCNJ10,KCNJ2,KNG1,MAPT,Mt3,NPY,NTS,P2RX4,PEBP4,PF4,PKD1,PKHD1,PRL,PSEN1,REG1A,SCNN1A,SCNN1G,SGK1,SH2D1A,SLC12A1,SLC30A5,SLC30A8,SLC4A10,STC1,TAC1,TMEM203,TMEM38B,TP53,TRPM8,TRPV5,TTC7A,UMOD,VDR	64
Cancer	hyperplasia of exocrine gland	2,75E-02	APC,CDH3,CTSV,ERBB2,FOXA2,IFT88,IL1RAP,IL4R,ING4,MMP14,MST1R,PGR,RORA,SET,TP53	15
Lipid Metabolism, Molecular Transport, Small Molecule Biochemistry	release of lipid	2,81E-02	ABCB4,ADM,APOA1,APOD,AR,BDNF,CCL2,CNR1,CTSB,CX3CL1,DOK1,DRD2,EGF,ERBB2,FAS,GRM1,KNG1,LIPE,NAMPT,NPC1,NPY,NTS,PPARGC1A,PRL,PTGS1,PYY,SMPD2,TAC1	28
Inflammatory Response	inflammation of body region	2,87E-02	ABCB4,ACE2,ADD2,ADM,ALDH2,ALDOA,ALPP,APOA1,AXL,BDKRB1,BIRC5,BTN1A1,CA2,CA3,CAMLG,CBL,CCL2,Ccl6,CCR2,Cd59a,CH25H,CISH,CKMT1A/CKMT1B,COL4A5,CTLA4,CTSB,CTSV,CXCL3,CYP51A1,DDX58,DGAT2,DNASE1,DRD2,EDNRB,ESR2,F8,FAS,FCGR3A/FCGR3B,FERMT1,FOXA2,GADD45G,GPR174,GRIA3,HLA-DMA,HSP90B1,IFNA4,IL12B,IL15,IL17RB,IL24,IL2RG,IL4R,LAMB2,MAP2K3,Map3k7,MAPT,MR1,Mx1/Mx2,NFKBID,NLRX1,NOD1,NOS3,NPC1,NPY,NQO1,OPRK1,PAX6,…	110
Nervous System Development and Function	reflex	2,91E-02	ATP2B2,BDNF,DRD2,EN2,EOMES,GABRA1,GNAS,GRIA2,KCNJ10,KNG1,MECP2,NOS3,OPN4,PDE6B,S1PR2,TAC1,TBP	17
Cancer, Endocrine System Disorders, Organismal Injury and Abnormalities	benign neoplasm of endocrine gland	2,92E-02	AIP,ALDH2,APC,APOA1,AR,ARAF,ASS1,ATP2B3,BDNF,CTSB,DKC1,DRD2,ERBB2,FOLR1,GNAS,MMP14,PRDX2,PRL,PXMP2,S100A8,SSTR1,SSTR3,TP53,UBE2I,VDR	25
Connective Tissue Disorders, Immunological Disease, Inflammatory Disease, Inflammatory Response, Skeletal and Muscular Disorders	rheumatoid arthritis	2,95E-02	ACSL1,ADAMTS4,ADM,ALDOA,APOA1,ARL16,BDNF,BGN,BIRC5,C1R,CACNA2D1,CAMK2D,CAMLG,CCL2,Ccl6,Ccl8,CCNB1,CCR2,CCRL2,CD3D,CD79A,COL4A5,COX15,CST5,CTLA4,CTSB,CTSC,CXCL3,DAXX,DDX25,DRD2,F11R,FCGR3A/FCGR3B,FDPS,FGF10,FMN2,GABRA1,GBP6,GINS2,GOLPH3,HLA-DMA,HLA-DRB5,HSP90B1,IGFBP4,IL15,IL4R,IL7R,KCNJ15,LAP3,LDHB,MNAT1,MRPS28,NAMPT,NRM,OPRK1,PDGFRL,PGLYRP1,PRDX2,PTGS1,PTPN22,RBM38,RORC,S100A8,SEL1L,SPAG16,ST6GA…	81
Organismal Injury and Abnormalities, Renal and Urological Disease	glomerulosclerosis	2,98E-02	ADM,BDKRB1,CCL2,Cd59a,DACT3,JUND,Kap,KLF15,KNG1,Mcpt4,MMP14,MYO1E,NOS3,PKD1,RRM2B,SREBF1,STC1,TNFRSF1B,UMOD	19
Hematological Disease, Immunological Disease	neutropenia	2,99E-02	CAMLG,CYP51A1,DPYD,FAS,G6PC3,IFNA4,NQO1,PTPN22,SBDS,TP53,TPMT	11
Connective Tissue Disorders, Inflammatory Disease, Inflammatory Response, Skeletal and Muscular Disorders	experimentally-induced arthritis	3,00E-02	APOA1,CCR2,Cd59a,CTLA4,ERBB2,F13A1,FAS,FCGR3A/FCGR3B,GPI,IL12B,IL15,IL4R,LIPE,NAMPT,NOS3,NQO1,PTGS1,SH2D1A,STAT4,TNFRSF1B,TP53	21
Cell Morphology, Tissue Morphology	morphology of connective tissue cells	3,00E-02	AMPH,BMPR1B,CBL,COL9A1,DMRT1,DOK1,ESR2,FIGF,HYAL1,IDUA,MMP14,PGR,PML,PNRC2,PPARGC1A,PRRX1,PRRX2,SPAG16,SPRY2,TP53,VDR	21
Endocrine System Disorders, Organismal Injury and Abnormalities, Reproductive System Disease	pituitary lesion	3,00E-02	AIP,ALDH2,APC,ARAF,ASS1,BDNF,CTLA4,DKC1,DRD2,ERBB2,FOLR1,GNAS,KDM5A,MMP14,PRL,PXMP2,S100A8,SSTR1,SSTR3,TP53,WIF1	21
Endocrine System Development and Function, Small Molecule Biochemistry	synthesis of hormone	3,00E-02	ADM,AR,CNR1,CREB1,CX3CL1,CYP1B1,DDX25,DIO3,EGF,ELOVL7,ESR2,GRM1,IGFBP4,LIPE,PAX6,PRL,SET,STAR,STC1,SULT1E1,TP53	21
Cell Morphology, Organ Morphology, Reproductive System Development and Function	morphology of testicular cells	3,05E-02	AMPH,AR,DDX25,DMRT1,ESR2,SPAG16,STAR,SULT1E1	8
Cell Morphology, Cellular Compromise	multinucleation of cells	3,05E-02	ALDOA,AURKB,DAXX,GEN1,LZTS2,PGR,SEPT7,TP53	8
Cancer, Organismal Injury and Abnormalities	primary peritoneal cancer	3,05E-02	ERBB2,ESR2,HSP90B1,PARP2,PGR,TOP2A,TP53,TUBG2	8
Neurological Disease	syndromic encephalopathy	3,10E-02	ACSL1,ADM,B9D1,B9D2,C2CD3,CC2D2A,COX15,CREB1,CRLF1,DDX58,DRD2,EIF4EBP1,GOLPH3,HADHA,MAPT,MECP2,OFD1,RRM2B,SAMHD1,SERPINA3,SLC25A19,SLC6A3,SMARCB1,ST6GALNAC4,SUCLG1,SVIL,TBC1D2,TMEM231,TMEM67,TP53,TRAF3IP2,XCL1	32
Cancer, Hematological Disease, Immunological Disease, Organismal Injury and Abnormalities	hairy-cell leukemia	3,13E-02	ADD2,ANO5,ARAF,ARL6IP5,C9orf91,CDH10,CNTNAP2,CPD,CYP4F11,DDX58,FAM129B,FAM3B,FANCL,GPR174,ILDR1,KCNC2,LRP10,MTMR4,OPN4,PCDH10,PGR,POLRMT,PRICKLE2,RNF13,RRM2B,SELENBP1,SI,SOX30,SPEN,SRMS,ST6GALNAC4,STMN2,SUCLG1,TBP,TMEM168,TP53,WFIKKN1,ZBTB39	38
Connective Tissue Development and Function, Organ Morphology, Organismal Development, Skeletal and Muscular System Development and Function, Tissue Development	abnormal morphology of carpal bone	3,14E-02	BMPR1B,CYP51A1,EVX2,HOXD12,PRRX1,PRRX2	6
Cellular Assembly and Organization, Nervous System Development and Function, Tissue Morphology	abnormal quantity of synaptic vesicles	3,14E-02	MECP2,Nedd4,PACSIN1,PCLO,SH3GL3,TNR	6
Embryonic Development, Tissue Development	branching morphogenesis of epithelial tubule	3,14E-02	EGF,FGF10,MMP14,PKD1,SPRY2,TMEM67	6
Cell Morphology, Cell-To-Cell Signaling and Interaction, Cellular Function and Maintenance, Nervous System Development and Function	depolarization of neurons	3,14E-02	ADCYAP1R1,BDNF,GRM1,KNG1,NTS,TAC1	6
Cellular Development, Reproductive System Development and Function	differentiation of gonadal cells	3,14E-02	AR,CNR1,DMRT1,ESR2,HSPA2,RHBDD1	6
Cellular Function and Maintenance, Molecular Transport	efflux of inorganic cation	3,14E-02	CXCL3,EGF,FAS,SCNN1A,SCNN1G,SGK1	6
Carbohydrate Metabolism	flux of carbohydrate	3,14E-02	ABCB4,APOA1,CPT1A,GPI,NPC1,NPY	6
Organismal Injury and Abnormalities	hot flashes	3,14E-02	AR,CACNA2D1,DRD2,ESR2,PGR,SLC6A3	6
Cellular Movement	invasion of pancreatic cancer cell lines	3,14E-02	ADM,EGF,FGF10,MST1R,PRRX1,SEL1L	6
Cancer, Organismal Injury and Abnormalities, Reproductive System Disease	metastatic endometrial carcinoma	3,14E-02	AR,ESR2,HSP90B1,PGR,TOP2A,TUBG2	6
Embryonic Development, Organ Development, Organ Morphology, Organismal Development, Respiratory System Development and Function, Tissue Development	morphogenesis of lung	3,14E-02	CCL2,FGF10,FOXA2,FZD2,RPL13A,SPRY2	6
Gastrointestinal Disease, Immunological Disease, Ophthalmic Disease, Organismal Injury and Abnormalities	primary Sjogren's syndrome	3,14E-02	CAMLG,IL4R,MICB,PML,RORC,TLR9	6
Molecular Transport	transmembrane transport of ion	3,14E-02	CNGA3,GABRA1,KCNC2,KCNK3,P2RX4,SLC12A1	6
Digestive System Development and Function, Organ Morphology, Organismal Development	abnormal morphology of intestine	3,17E-02	APC,ARAF,BCR,BDNF,CBX2,CISH,DDX58,DRD2,EDNRB,EGF,ERCC5,ESR2,FERMT1,FGF10,FOLR1,IL2RG,IL4R,IL7R,LIG4,Madcam1,NUAK2,PIGR,PLAGL2,PPARGC1A,PTGS1,RORC,SPRY2,TCF7L2,TNFRSF1B,TP53,VDR	31
Cellular Movement, Hematological System Development and Function, Immune Cell Trafficking, Inflammatory Response	cell movement of macrophages	3,17E-02	APOA1,AR,BAG4,CCL2,CCR2,CNN2,CNR1,CX3CL1,EDNRB,EGF,ERBB2,G6PC3,IL12B,IL15,IL17RB,IL4R,NPC1,NQO1,NUP85,PF4,PPP1R15A,PTGDS,RPL13A,SREBF1,STAP1,STC1,THBD,TNR,TP53,TRAF3IP2,UMOD	31
Organismal Development, Skeletal and Muscular System Development and Function	abnormal morphology of zeugopod	3,22E-02	BMPR1B,COL9A1,CST5,CYP51A1,ESR2,IDUA,OFD1,PGR,PRRX1,PRRX2,TP53,VDR	12
Digestive System Development and Function	abnormal morphology of digestive system	3,24E-02	ABCB4,APC,APOA1,ARAF,B9D1,BARX1,BCR,BDNF,CBX2,CCR2,CFC1/CFC1B,CISH,CYP51A1,DDX58,DRD2,EDNRB,EGF,ERCC5,ESR2,FDFT1,FERMT1,FGF10,FOLR1,FOXA2,GLA,HADH,HADHA,HOXA3,HYAL1,IDUA,IGFBP4,IL12B,IL2RG,IL4R,IL7R,LIG4,Madcam1,MECP2,MGMT,MMP14,MPG,NFATC4,NOS3,NPC1,NQO1,NR1I3,NUAK2,ONECUT1,PAX9,PIGR,PITX2,PKD1,PKHD1,PLAGL2,POLR3B,PPARGC1A,PPT1,PRRX1,PRRX2,PTGS1,PTPN9,RORC,RRM2B,RXRA,SATB2,SLC24A4,SLC9A4,SOSTDC1,…	75
Post-Translational Modification, Protein Degradation, Protein Synthesis	hydrolysis of protein fragment	3,30E-02	ADAMTS4,APH1A,ATG4C,C2CD3,CAPN7,CPN1,Cts7,Cts8,CTSB,CTSC,CTSO,CTSV,ENDOU,F8,Folh1,GGH,KLK3,KNG1,Mcpt4,MMP14,PCSK1,PRSS2,PSEN1,SERPINB7,SPINK5,SUFU,TP53,TPP1,USP25	29
Organismal Development	size of head	3,30E-02	AKTIP,BDNF,BMPR1B,CKMT1A/CKMT1B,CYP51A1,EIF4E2,EN1,EN2,ESR2,FGF10,FOXA2,Irx5,LUM,MAP3K12,MECP2,MMP14,PAX6,PITX2,PPARGC1A,PPT1,PTPN9,SATB2,SEMA3A,SERP1,SIX6,SLC6A3,TNFRSF1B,TP53,TRAF3IP2	29
Cell Death and Survival, Renal and Urological System Development and Function	cell viability of kidney cell lines	3,39E-02	BIRC5,DPYD,EGF,EZR,FGD1,HSP90B1,HYOU1,MAPT,OXSM,SLC2A1,THOC1,TINAG,UMOD	13
Neurological Disease	cognitive impairment	3,40E-02	APOA1,AR,ARID1B,BCAP31,BDKRB1,BDNF,CA2,CA3,CC2D2A,CCL2,CCNB1,CHKB,CNR1,DRD2,FGD1,FIGF,FMN2,FTSJ1,GABRA1,GRIA3,IL12B,KCNJ10,KNG1,LIG4,MAPT,MECP2,MID2,NEFL,NPY,PAK3,PAX6,PHF8,PQBP1,PSEN1,RAB18,SATB2,SHROOM4,SLC6A3,SMARCB1,TAF6,TCF7L2,TMEM67,TUSC3,UBE2A,USP9X	45
Organ Morphology	abnormal morphology of dermis	3,53E-02	APOA1,BDNF,BGN,CTSV,EN1,LUM,RXRA,SYNE2,TP53	9
Dermatological Diseases and Conditions, Organismal Injury and Abnormalities	edema of skin	3,53E-02	FIGF,GALP,GNAS,KNG1,PKD1,PSEN1,RXRA,S1PR2,TAC1	9
Organismal Injury and Abnormalities, Reproductive System Disease	failure of lactation	3,53E-02	BSX,CRLF1,DRD2,GNAS,GSX2,PTGS1,SH3GL3,SLC6A3,TCF7L2	9
Cell-To-Cell Signaling and Interaction, Nervous System Development and Function	firing of neurons	3,53E-02	BDNF,CNGA3,CNR1,DRD2,Gucy2d,KCNJ2,KNG1,MAPT,OPN4	9
Cellular Function and Maintenance	hyperpolarization	3,53E-02	BIRC5,EGF,KCNJ10,KCNJ2,MAPT,NOS3,PSEN1,PYY,SGK1	9
Gastrointestinal Disease, Hepatic System Disease, Organismal Injury and Abnormalities	intrahepatic cholestasis	3,53E-02	ABCB4,ABCB7,ACSL1,ALPP,BAAT,CYP27A1,RDH16,SLC35B1,SREBF1	9
Cellular Compromise	nucleation of cells	3,53E-02	ALDOA,AURKB,DAXX,GEN1,LZTS2,PGR,SEPT7,SNX33,TP53	9
Cell-To-Cell Signaling and Interaction, Cell-mediated Immune Response, Cellular Movement, Hematological System Development and Function, Immune Cell Trafficking	recruitment of T lymphocytes	3,53E-02	CCL2,CCR2,CX3CL1,CXCL3,DDX58,ETS1,IL15,S1PR2,TLR9	9
Cancer, Organismal Injury and Abnormalities	stage 4 metastatic solid tumor	3,53E-02	AR,ARAF,CTLA4,ERBB2,IL24,IL2RG,NEK11,SRMS,TUBG2	9
Cell-To-Cell Signaling and Interaction, Cellular Growth and Proliferation, Hematological System Development and Function, Inflammatory Response	stimulation of phagocytes	3,53E-02	APOA1,CLEC4M,IL15,IL4R,NTS,PF4,PRL,TAC1,TLR9	9
Cellular Compromise	depletion of cells	3,62E-02	AR,BCR,CCR2,CTLA4,EOMES,FAS,FCGR3A/FCGR3B,IFNA4,IL15,Madcam1,MGMT,PCSK1,SET,TNFRSF1B,TP53	15
Endocrine System Disorders, Metabolic Disease	impaired glucose tolerance	3,62E-02	ADCYAP1R1,CRY1,DIO3,EIF2AK2,FAM132A,GNAS,MGMT,Mup1 (includes others),PSEN1,PTGDS,RAB3A,SEL1L,TLR9,TRIM72,VDR	15
Endocrine System Disorders, Organismal Injury and Abnormalities, Reproductive System Disease	pituitary dysfunction	3,62E-02	AR,CHD7,DRD2,KCNQ1OT1,LHX4,OFD1,PCSK1,PGR,POLR3B,PRL,SEMA3A,SLC6A3,SSTR1,SSTR3,TCF7L2	15
Hematological System Development and Function, Inflammatory Response, Tissue Morphology	quantity of monocytes	3,62E-02	BCR,CCR2,CLEC4M,CNN2,CX3CL1,DOK1,ESR2,FAS,GNAS,IL15,IL2RG,PML,PRL,TRAF3IP2,ZFP36	15
Cell-To-Cell Signaling and Interaction, Nervous System Development and Function	synaptic transmission of nervous tissue	3,62E-02	BDNF,CAST,CNTNAP2,DRD2,GRIA2,GRIA3,MAPT,MECP2,Nedd4,NQO1,PPP1R15A,PSEN1,RAB11FIP5,RAB3A,SH3GL3	15
Gastrointestinal Disease, Hepatic System Disease, Organismal Injury and Abnormalities	fibrosis of liver	3,69E-02	ABCB4,CC2D2A,CCR2,CTSB,GNB2L1,IFT88,IL2RG,NPC1,PKHD1,RORA,RORC,S1PR2,SREBF1,TMEM67,TP53,VDR	16
Cellular Growth and Proliferation, Organismal Development	growth of yeast	3,69E-02	EIF2AK2,EIF4EBP1,FGF10,GNB2L1,GTPBP3,IL15,Map3k7,MAPT,PARP2,POLR2H,PPP1CB,SH3GL3,SLC25A14,SLC30A5,TP53,UBE2I	16
Carbohydrate Metabolism	quantity of monosaccharide	3,71E-02	ABCB4,ACP1,ACSL1,ADM,Akr1b7,BDNF,C2CD4B,CLCN5,CPT1A,CREB1,DGAT2,EIF2AK2,ESR2,FAM132A,G6PC3,GATM,GNAS,HADH,IGFBP4,LIPE,MGMT,MPG,NOS3,NPY,NQO1,NUAK2,ONECUT1,PGR,PKD1,PPARGC1A,PPP1R15A,PYY,SLC12A1,SLC2A1,SLC30A8,SREBF1,SSFA2,STAT4,TAC1,TCF7L2,TP53,VDR	42
Cell-To-Cell Signaling and Interaction, Nervous System Development and Function	long-term potentiation of synapse	3,72E-02	ADCYAP1R1,ADD2,B3GAT1,BDNF,CNR1,CREB1,CRMP1,DRD2,ESR2,GRIA2,GRIA3,GRM1,KLK3,NOS3,P2RX4,PAK3,PCDH8,PSEN1,RAB3A,SLC6A3,SRR	21
Cancer, Organismal Injury and Abnormalities	hyperplasia of epithelial tissue	3,73E-02	CDH3,CNR1,CTSV,DMRT1,ERBB2,ESR2,FOXA2,GRM1,IFT88,IL12B,IL1RAP,IL4R,PER2,PRL,RORA,RXRA,TP53	17
Cell-To-Cell Signaling and Interaction, Inflammatory Response	immune response of T lymphocytes	3,73E-02	APOA1,AXL,BCR,CTLA4,ETS1,GNAS,IL12B,IL15,IL7R,KLK3,NAMPT,PSCA,SH2D1A,TLR9,TNFRSF1B,TRAF3IP2,TREML2	17
Endocrine System Disorders, Metabolic Disease	metabolic syndrome X	3,75E-02	ACSL1,APOA1,AR,CA2,CA3,CCL2,CNR1,CPT1A,CYP4A11,DGAT2,DRD2,ESR2,GABRA1,HADHA,LIPE,PPARGC1A,SREBF1,TRIM72	18
Organismal Injury and Abnormalities	ulcer	3,75E-02	APOA1,CCR2,COL11A1,COL4A5,COL9A1,CYP51A1,DRD2,EGF,ESR2,PRL,PRSS8,PSEN1,PTGS1,RBM38,SERPINB13,TOP2A,TP53,VDR	18
Cell-To-Cell Signaling and Interaction, Hematological System Development and Function, Immune Cell Trafficking, Inflammatory Response	activation of T lymphocytes	3,83E-02	AXL,CCDC88B,CCL2,CCR2,CD3D,CD81,CISH,CNR1,CRY1,CTLA4,DDX58,ERBB2,ETS1,FAS,HSH2D,HSP90B1,HYOU1,IFNA4,IL12B,IL15,IL24,IL2RG,MR1,Nedd4,NFKBID,PRL,PTPN22,Raet1a,Serpinb1b,STAT4,SUCNR1,TAC1,TLR9,TNFRSF1B,TP53,TREML2	36
Gastrointestinal Disease, Inflammatory Disease	gastroenteritis	3,83E-02	ADM,AXL,CCL2,CCR2,CKMT1A/CKMT1B,CTLA4,CXCL3,DDX58,DRD2,ESR2,FAS,FERMT1,HSP90B1,IL12B,IL24,Map3k7,NFKBID,NLRX1,NOD1,NOS3,PROCR,PTGS1,PTPN22,RORC,RPTOR,RXRA,S100A8,SLC9A4,STAT4,TLR9,TP53,TPMT,TRAF3IP2,TRPM8,VDR,XCL1	36
Inflammatory Response, Respiratory Disease	inflammation of respiratory system component	3,87E-02	ACE2,ALDH2,ALDOA,APOA1,BIRC5,CBL,CCL2,Ccl6,CCR2,Cd59a,CH25H,CISH,CTLA4,CXCL3,CYP51A1,DRD2,EDNRB,EOMES,FAS,FOXA2,IL12B,IL15,IL17RB,IL2RG,IL4R,MAP2K3,Mx1/Mx2,NOD1,NQO1,OPRK1,Pmaip1,PTGS1,RORA,RORC,SELENBP1,SLC6A3,TAC1,TANK,TKT,TLR9,TNFRSF1B,TOP2A,TP53,TRAF3IP2,VDR	45
Cell-To-Cell Signaling and Interaction, Renal and Urological System Development and Function	adhesion of kidney cells	3,90E-02	ACP1,BGN,CBL,CCL2,CTSV,MST1R,PIGR,PKD1,PNN,PSEN1	10
Auditory and Vestibular System Development and Function	bodily balance	3,90E-02	ATP2B2,BCR,BDNF,GM2A,GNAS,KCNC3,KCNJ10,NAMPT,RORA,TP53	10
Cell Death and Survival	cell death of motor neurons	3,90E-02	AR,BDNF,DAXX,FAS,GRIA2,MAP3K12,MAPT,NEFL,PSEN1,SMPD2	10
Inflammatory Response	inflammation of organ	3,93E-02	ABCB4,ACE2,ADD2,ADM,ALDH2,ALDOA,ALPP,APOA1,AXL,BGN,BIRC5,BTN1A1,CA2,CA3,CAMLG,CBL,CCL2,Ccl6,CCR2,Cd59a,CH25H,CISH,CKMT1A/CKMT1B,CNR1,COL4A5,CTLA4,CTSB,CTSV,CX3CL1,CXCL3,CYP51A1,DDX58,DGAT2,DNASE1,DRD2,DSG1,EDNRB,EGF,EIF2AK2,ESR2,F8,FAS,FCGR3A/FCGR3B,FERMT1,FIGF,FOXA2,GADD45G,GPR174,GRIA2,GRIA3,HLA-DMA,HLA-DRB5,HSP90B1,IFNA4,IL12B,IL15,IL17RB,IL24,IL2RG,IL36RN,IL4R,KNG1,LAMB2,MAP2K3,Map3k7,MAPT,MR…	132
Embryonic Development, Lymphoid Tissue Structure and Development, Organ Development, Organismal Development, Tissue Development	formation of lymphoid organ	3,94E-02	ADM,APC,BARX1,BIRC5,CBL,CD3D,CFC1/CFC1B,CREB1,EEF1D,EOMES,ETS1,FAS,FGF10,HOXA3,IL12B,IL13RA1,IL15,IL2RG,IL4R,IL7R,Map3k7,ONECUT1,PCID2,PITX2,PRDX2,PSEN1,PTPN22,RASGRP3,RORC,RPTOR,S1PR2,TET2,TNFRSF1B,TP53,TRAF3IP2	35
Organismal Injury and Abnormalities, Reproductive System Disease	benign pelvic disease	3,99E-02	AHRR,APOBEC3B,AR,ATP2B2,BIRC5,CCL2,CLCN5,CREB1,CX3CL1,CYP26A1,ERBB2,ERBB2IP,ESR2,EZR,GNAS,GPI,IL1RAP,IL2RG,ITGA7,ITSN2,MCM7,MMP14,MST1R,NOS3,PGR,PKD1,PKIA,PRL,PTGS1,PTPN22,S100A8,SGK1,SLC2A3,SLC6A3,SPRY2,STAR,STC1,TNFRSF1B,TOP2A,TP53,XCL1,ZBTB39,ZFP36,ZNF25	44
Digestive System Development and Function, Lymphoid Tissue Structure and Development, Organ Morphology, Organismal Development, Tissue Morphology	abnormal morphology of Peyer's patches	4,02E-02	DDX58,IL2RG,IL7R,Madcam1,RORC,TNFRSF1B,TP53	7
Cardiovascular System Development and Function, Embryonic Development, Organ Development, Organismal Development, Tissue Development, Visual System Development and Function	angiogenesis of eye	4,02E-02	CCL2,EGF,FIGF,KNG1,S1PR2,THBD,WARS	7
Antimicrobial Response, Inflammatory Response	antiviral response of cells	4,02E-02	DDX58,EIF2AK2,MLST8,NLRX1,SPRY2,TLR9,USP25	7
Reproductive System Development and Function	birthweight	4,02E-02	DGAT2,EIF4E2,GNAS,IGFBP4,MMP14,TCF7L2,UBE2A	7
Cancer, Cellular Development, Cellular Growth and Proliferation, Organismal Injury and Abnormalities, Tumor Morphology	colony formation of cancer cells	4,02E-02	CTSB,EIF4EBP1,EZR,IL24,LZTS2,TP53,TPD52	7
Cellular Assembly and Organization, Cellular Compromise	disruption of filaments	4,02E-02	ARHGAP24,ARL2,EGF,MAPT,NEFL,SEPT7,STMN2	7
Cancer, Hematological Disease, Immunological Disease, Organismal Injury and Abnormalities	follicular non-Hodgkin's disease	4,02E-02	FCGR3A/FCGR3B,KCNRG,KIF11,PEBP4,RXRA,TP53,TUBG2	7
Neurological Disease	memory deficits	4,02E-02	APOA1,BDNF,FIGF,KNG1,MAPT,NPY,PSEN1	7
Respiratory Disease	obstructive sleep apnea	4,02E-02	CA2,CA3,GABRA1,NOS3,PGR,PTGS1,SLC6A3	7
Neurological Disease, Psychological Disorders	restless legs syndrome	4,02E-02	CA2,CA3,CACNA2D1,DRD2,GABRA1,OPRK1,SLC6A3	7
Cell Death and Survival	susceptibility to excitotoxicity of neurons	4,02E-02	CAST,CNR1,DRD2,GRIA2,HYOU1,NOS3,TNFRSF1B	7
Drug Metabolism, Endocrine System Development and Function, Lipid Metabolism, Small Molecule Biochemistry, Vitamin and Mineral Metabolism	synthesis of testosterone	4,02E-02	AR,DDX25,ELOVL7,IGFBP4,SET,STAR,SULT1E1	7
Dermatological Diseases and Conditions	acanthosis	4,07E-02	CNR1,CTSV,IL36RN,PRSS8,SPINK5	5
Metabolic Disease, Organismal Injury and Abnormalities, Renal and Urological Disease	aminoaciduria	4,07E-02	CLCN5,SLC6A18,SLC6A19,SLC6A20,SLC7A9	5
Cardiovascular System Development and Function, Embryonic Development, Organ Development, Organismal Development, Tissue Development, Visual System Development and Function	angiogenesis of cornea	4,07E-02	CCL2,EGF,FIGF,KNG1,THBD	5
Cancer, Cell Death and Survival, Organismal Injury and Abnormalities, Tumor Morphology	apoptosis of chronic lymphocytic leukemia cells	4,07E-02	FAS,IL15,LYPLA2,TLR9,TP53	5
Cell Death and Survival, Embryonic Development	apoptosis of embryonic stem cells	4,07E-02	BCAP31,ETS1,FAS,SLC2A1,TP53	5
Cell Cycle	arrest in cell cycle progression of breast cancer cell lines	4,07E-02	ERBB2,KRT19,PML,RASSF1,TP53	5
Cellular Development, Cellular Growth and Proliferation	development of progenitor cells	4,07E-02	BDNF,FOXA2,IL15,PAX6,PRL	5
Cellular Assembly and Organization, Cellular Compromise, Cellular Function and Maintenance	disruption of microtubules	4,07E-02	ARL2,EGF,MAPT,NEFL,STMN2	5
Organismal Injury and Abnormalities	fibrosis of interstitial tissue	4,07E-02	CCL2,CCR2,EGF,HSPB6,JUND	5
Organismal Injury and Abnormalities	fibrosis of secretory structure	4,07E-02	AR,FGF10,MMP14,PKD1,TRAF3IP2	5
Cardiovascular Disease, Inflammatory Response, Organismal Injury and Abnormalities	inflammation of heart	4,07E-02	APOA1,IFNA4,NOS3,XCL1,ZFP36	5
Connective Tissue Disorders, Inflammatory Disease, Inflammatory Response, Skeletal and Muscular Disorders	knee osteoarthritis	4,07E-02	HYAL1,OPRK1,PTGS1,SLC6A3,TUBG2	5
Connective Tissue Disorders, Dental Disease, Developmental Disorder, Gastrointestinal Disease, Skeletal and Muscular Disorders	malocclusion	4,07E-02	CBX2,FOXA2,MECP2,MMP14,PITX2	5
Connective Tissue Development and Function, Tissue Morphology	mass of inguinal fat pad	4,07E-02	Akr1b7,DRD2,EIF4EBP1,PNRC2,SLC30A5	5
Endocrine System Development and Function, Lipid Metabolism, Small Molecule Biochemistry, Vitamin and Mineral Metabolism	metabolism of glucocorticoid	4,07E-02	APOA1,CYP3A5,EGF,MECP2,STAR	5
Endocrine System Disorders	nodular goiter	4,07E-02	APOD,CRABP1,FAS,KRT19,PTTG1IP	5
Cancer, Organismal Injury and Abnormalities, Reproductive System Disease	primary invasive breast cancer	4,07E-02	ERBB2,ESR2,MMP14,PARP2,RASSF1	5
Endocrine System Development and Function, Molecular Transport, Protein Synthesis, Small Molecule Biochemistry	quantity of glucagon in blood	4,07E-02	G6PC3,GNAS,NQO1,ONECUT1,PCSK1	5
Carbohydrate Metabolism, Molecular Transport, Small Molecule Biochemistry	quantity of glycosaminoglycan	4,07E-02	CHSY3,EGF,ESR2,IDUA,Mcpt4	5
Endocrine System Development and Function, Nervous System Development and Function, Organ Morphology, Tissue Morphology	quantity of lactotropes	4,07E-02	DRD2,PAX8,PGR,PRL,SLC6A3	5
Infectious Diseases	replication of Murine herpesvirus 4	4,07E-02	CH25H,CXCL3,DDX58,OAS1,SPRY2	5
Cellular Movement, Hematological System Development and Function, Immune Cell Trafficking, Inflammatory Response	transmigration of monocytes	4,07E-02	CCL2,CCR2,CTSV,F11R,MMP14	5
Cancer, Organismal Injury and Abnormalities	visceral metastasis	4,07E-02	AR,CYP51A1,ESR2,TOP2A,TUBG2	5
