# Supplementary material for: A paternal methyl donor-rich diet altered cognitive and neural functions in offspring mice
Source: Mol Psychiatry. 2017 Apr 4;23(5):1345–55. doi: 10.1038/mp.2017.53 (PMC5984088; doi:10.1038/mp.2017.53)
Supplement: Supplementary Data 6 [file mp201753x7.xls]

## Sheet: Sheet0
© 2000-2016 QIAGEN. All rights reserved.
Categories	Diseases or Functions Annotation	p-Value	Molecules	# Molecules
Cancer, Organismal Injury and Abnormalities	cancer	1,85E-05	ABCA13,ABHD11,ABHD6,ABTB2,ACBD7,ACOX3,ACSBG1,ACTR1B,ACVR1,ADAM30,ADAM8,ADAMTS13,ADAMTS4,ADAP2,ADCY4,ADCY5,ADH5,ADORA1,ADORA2A,ADRBK1,ADSSL1,AGBL5,AIMP2,AKNA,AKR1B10,AKR1E2,ALDH18A1,ALDH2,ALDOC,ALG3,ALKBH2,ALKBH4,ALOX15,ALOX15B,ALOXE3,ALPP,ALS2,ALX4,AMBRA1,AMDHD2,AMT,AMZ1,ANKHD1/ANKHD1-EIF4EBP3,ANKMY1,ANKRD55,ANO10,ANO4,ANO5,ANO6,AOC2,AP4B1,APBB1IP,APH1A,APOA4,APOE,ARAF,ARG2,ARHGAP11A,ARHGAP21,ARH…	1510
Infectious Diseases	Viral Infection	4,09E-05	ADORA1,ADORA2A,ADRBK1,AGBL5,ALPP,AMDHD2,APBB1IP,APOE,ARAF,ARHGAP21,ARHGAP23,ARNTL,ATP6V0B,AXL,BAK1,BAX,BCL2L11,BCR,BRCA1,BSG,Bst2,CACNA2D4,CCDC134,CD200,Cd59a,CD70,CD79A,CD81,CDC40,CDK2,CEBPD,CH25H,CHST6,CLEC4M,CLIP3,CLTB,CLU,COASY,COL5A1,COPZ1,CSNK2A1,CTSB,CX3CL1,CXCL10,CXCL12,CXCR4,CYP3A5,CYP3A7,CYP46A1,DCBLD1,DCLK1,DDX5,DGAT1,DMAP1,DMPK,DNAJB2,DNM2,DRD5,EEA1,EGF,EGFR,EGR1,EIF2B5,EIF3H,ENC1,ERC…	241
Cancer, Hematological Disease, Immunological Disease, Organismal Injury and Abnormalities	acute lymphocytic leukemia	6,51E-05	ADORA1,ADORA2A,AXL,BAX,BCR,CNOT3,CXCL10,CYP3A5,DDR2,DNM2,E2F4,EBF1,ELMO1,FYN,GADD45G,GATA3,INCA1,KCNE4,KCNMB2,LEF1,MGMT,MTR,MYC,NF1,NQO1,NUP214,PARP1,PAX2,PDGFRA,PDGFRB,POLD1,RET,RHOBTB1,RND3,RPL10,RPTOR,SLC6A3,SORCS3,TAL2,TEK,TOP2A,TUBG2,WHSC1,ZMIZ1	44
Cancer, Organismal Injury and Abnormalities	tumorigenesis of tissue	9,80E-05	ABCA13,ABHD11,ABHD6,ABTB2,ACBD7,ACOX3,ACTR1B,ACVR1,ADAM30,ADAM8,ADAMTS13,ADAMTS4,ADAP2,ADCY4,ADCY5,ADH5,ADORA1,ADORA2A,ADRBK1,ADSSL1,AGBL5,AKNA,AKR1B10,AKR1E2,ALDH18A1,ALDH2,ALDOC,ALG3,ALKBH2,ALKBH4,ALOX15,ALOX15B,ALOXE3,ALPP,ALS2,ALX4,AMBRA1,AMDHD2,AMT,AMZ1,ANKHD1/ANKHD1-EIF4EBP3,ANKMY1,ANKRD55,ANO10,ANO4,ANO5,ANO6,AOC2,AP4B1,APBB1IP,APH1A,APOA4,APOE,ARAF,ARG2,ARHGAP11A,ARHGAP21,ARHGAP24,ARHGAP2…	1426
Cancer, Organismal Injury and Abnormalities	neoplasia of epithelial tissue	1,11E-04	ABCA13,ABHD11,ABHD6,ABTB2,ACBD7,ACOX3,ACTR1B,ACVR1,ADAM30,ADAM8,ADAMTS13,ADAMTS4,ADAP2,ADCY4,ADCY5,ADH5,ADORA1,ADORA2A,ADRBK1,ADSSL1,AGBL5,AKNA,AKR1B10,AKR1E2,ALDH18A1,ALDH2,ALDOC,ALG3,ALKBH2,ALKBH4,ALOX15,ALOX15B,ALOXE3,ALPP,ALS2,ALX4,AMBRA1,AMDHD2,AMT,AMZ1,ANKHD1/ANKHD1-EIF4EBP3,ANKMY1,ANKRD55,ANO10,ANO4,ANO5,ANO6,AOC2,AP4B1,APBB1IP,APH1A,APOA4,APOE,ARAF,ARG2,ARHGAP11A,ARHGAP21,ARHGAP24,ARHGAP2…	1411
Cancer, Organismal Injury and Abnormalities	malignant solid tumor	1,33E-04	ABCA13,ABHD11,ABHD6,ABTB2,ACBD7,ACOX3,ACSBG1,ACTR1B,ACVR1,ADAM30,ADAM8,ADAMTS13,ADAMTS4,ADAP2,ADCY4,ADCY5,ADH5,ADORA1,ADORA2A,ADRBK1,ADSSL1,AGBL5,AIMP2,AKNA,AKR1B10,AKR1E2,ALDH18A1,ALDH2,ALDOC,ALG3,ALKBH2,ALKBH4,ALOX15,ALOX15B,ALOXE3,ALPP,ALS2,ALX4,AMBRA1,AMDHD2,AMT,AMZ1,ANKHD1/ANKHD1-EIF4EBP3,ANKMY1,ANKRD55,ANO10,ANO4,ANO5,ANO6,AOC2,AP4B1,APBB1IP,APH1A,APOA4,APOE,ARAF,ARG2,ARHGAP11A,ARHGAP21,ARH…	1488
Lipid Metabolism, Molecular Transport, Small Molecule Biochemistry	concentration of lipid	1,64E-04	ABHD6,ACSBG1,ADORA1,ADORA2A,ADRBK1,ALOX15,ALOXE3,APOA4,APOE,ARFRP1,ARNTL,BAX,BCR,BRCA1,BRD2,BRMS1,CCDC80,CDKN2D,CHGA,CIDEA,CLEC11A,CLU,CNOT3,CPT1A,CPT1C,CRHR2,CRY2,CTSD,CX3CL1,CXCL12,CYP11A1,CYP24A1,CYP26A1,CYP27B1,CYP3A5,CYP3A7,DAB2IP,DBH,DBI,DGAT1,DLK1,DNM2,EGF,EGFR,EGR1,ELOVL3,ENG,ENPP2,EXTL1,FFAR3,FGF19,GAD1,GAD2,GALR3,GATA4,GATA6,GATM,GBA2,GFER,Gm12253,GNA11,GNAI3,GNAS,GNMT,HADHA,HTT,IL10,IL…	138
Cancer, Organismal Injury and Abnormalities	adenoma	2,08E-04	ALDH2,ALDOC,APOE,ARAF,ASS1,BAK1,BCR,BRCA1,BYSL,C9orf16,CALR,CCDC80,CCND3,CDK12,CDK2,CEBPD,CLU,CTCF,CTSB,DACT3,DDX5,DPYSL4,DTNA,EGFR,EGR1,ELF3,ENC1,EPHB3,FAH,FHIT,FOXF2,FOXQ1,GATA3,GATA6,GBA2,GLUL,GNAS,GUCA2A,H19,HIST1H1C,HIST1H2BD,HIST2H2AA3/HIST2H2AA4,HOXC5,IFITM2,IGFBP4,INSR,KIF11,KLK4,KLK6,LEF1,LYZL4,MGMT,MMP14,MMP7,MYC,NF1,PARP1,PDGFRA,PGR,PISD,PLCG1,POLD1,PRKAR1A,PRX,PTPN5,RALY,RGS5,RND3,RRA…	87
Cancer, Cellular Development, Cellular Growth and Proliferation, Organismal Injury and Abnormalities, Tumor Morphology	proliferation of cancer cells	2,10E-04	ADRBK1,BCR,BRCA1,BSG,CCND3,CD70,CDK2,CST6,CTSB,DLK1,EFNA1,EGF,EGFR,EGR1,EHMT2,FGF19,FHIT,GAST,GREM1,GRN,HDAC1,HMMR,ICMT,ID3,IL10,IL1RN,IL24,ILK,INSR,IRF4,JUN,KISS1R,KLK3,LDHA,LGALS12,LGALS7/LGALS7B,LTA,MGMT,MST1,MYC,NR2F2,NR4A1,PARP1,PDGFRA,PLAT,PLAUR,PLD1,PPP1R13L,PRLHR,PYGO2,RET,SEC14L2,SFRP1,SHH,SKP2,TGFB3,TWIST1,ZMYND10	58
Cancer, Gastrointestinal Disease, Hepatic System Disease, Organismal Injury and Abnormalities	hepatocellular carcinoma	2,35E-04	ADCY5,ADH5,AKR1B10,ALDH2,ALPP,ASRGL1,AXL,BCL2L11,BSG,CCDC80,CCDC84,CDK5RAP3,CSMD3,CTSD,CYP4A22,DDR2,DRD5,EGFR,EIF3H,ELMO1,ENG,ENPP2,FAH,FGF19,FHIT,FOXQ1,FOXRED1,GHITM,GNAS,GNB2L1,GNMT,GPC2,GSTO1,HIST1H2BD,HIST1H3B,HIST1H3C,HTT,ICAM5,IGF2R,IL10,INSR,ITGA5,ITGAE,JUN,KCNC3,KCNJ12,KIF26B,LEF1,LRRC1,LRRC4C,LTA,MGMT,MGRN1,MMP14,MMP7,MORN4,MVD,MYC,MZF1,NASP,NFATC3,NPC1,NQO1,OR2T8,PBXIP1,PDGFRA,PDGFRB,PF…	101
Cancer, Endocrine System Disorders, Organismal Injury and Abnormalities	endocrine gland tumor	2,88E-04	ACTR1B,ADAMTSL2,ADSSL1,AGRP,AKR1B10,AKR1E2,ALDH2,ALDOC,ALOX15,ALOX15B,ALX4,ANKMY1,APBB1IP,ARAF,ASS1,ATG4D,ATPAF1,AXL,BAIAP2,BAX,BCL2L11,BRCA1,C17orf97,CACNG6,CALR,CARD10,CASKIN2,CCDC110,CCDC6,CCND3,CDH15,CDK2,CEBPD,CEP70,CHGA,CHRND,CLU,CNGA2,CNTN4,COL13A1,CRK,CSMD3,CSNK1G2,CST7,CTDSP2,CTSB,CUEDC1,CXCR4,CYP24A1,CYP27B1,DACT3,DHX37,DPYSL4,DRD4,DRD5,E2F4,EGF,EGFR,EGR1,EHMT2,ENG,ENO2,EPHB3,EPHB4,ERF,…	229
Cancer, Organismal Injury and Abnormalities	growth of malignant tumor	4,59E-04	ADORA2A,ADRBK1,AKR1B10,BCR,BRCA1,BSG,CCND3,CD70,CDK2,CST6,CTGF,CTSB,CXCL12,CXCR4,DAB2IP,DLK1,EFNA1,EGF,EGFR,EGR1,EHMT2,FGF19,FHIT,FOXD3,GAST,GNB2L1,GNMT,GREM1,GRN,HDAC1,HMMR,ICMT,ID3,IL10,IL1RN,IL24,ILK,INSR,IRF4,JUN,KISS1R,KLK3,LDHA,LGALS12,LGALS7/LGALS7B,LTA,MGMT,MST1,MYC,NR2F2,NR4A1,PARP1,PDGFRA,PGF,PLAT,PLAUR,PLD1,PPP1R13L,PRLHR,PYGO2,RET,RRM2,S100A10,SEC14L2,SFRP1,SHH,SKP2,TGFB3,TWIST1,WISP1…	71
Cancer, Organismal Injury and Abnormalities	adenocarcinoma	4,74E-04	ABCA13,ABHD11,ABHD6,ABTB2,ACBD7,ACOX3,ACVR1,ADAM30,ADAM8,ADAMTS13,ADAMTS4,ADAP2,ADCY4,ADCY5,ADORA1,ADORA2A,ADRBK1,ADSSL1,AGBL5,AKNA,AKR1B10,ALDH18A1,ALDH2,ALDOC,ALG3,ALKBH2,ALKBH4,ALOX15,ALOX15B,ALOXE3,ALPP,ALS2,ALX4,AMBRA1,AMT,AMZ1,ANKHD1/ANKHD1-EIF4EBP3,ANKMY1,ANKRD55,ANO10,ANO4,ANO5,ANO6,AOC2,AP4B1,APBB1IP,APH1A,APOA4,APOE,ARAF,ARG2,ARHGAP11A,ARHGAP21,ARHGAP24,ARHGAP27,ARHGEF18,ARHGEF4,ARID3A,…	1230
Hereditary Disorder, Organismal Injury and Abnormalities	autosomal dominant disease	5,25E-04	ADCY5,ALDH18A1,ALX4,APOE,C10orf2,CA4,CCND3,CDH15,CFL1,CLU,CNN3,COL5A1,COL7A1,CTCF,CXCR4,DDX5,DMPK,DNM2,DTNA,DYNC1H1,EFTUD2,ENG,ENO2,ERF,EXT1,FAM111A,FLT3LG,FZD4,GABRA1,GABRG2,GATA2,GFI1,GNA11,GNAI3,GNAL,GNB1,GRN,HAX1,HOXA9,HOXB4,HSF4,HTRA2,IFI30,IFIH1,IL2RG,IL4R,INF2,INSR,ITGA2B,KCNC3,KCNE3,KIF11,KIF5A,KLHL1,LARS2,LTBP3,MMP19,MYC,MYO1A,NEFL,NKX2-5,NLRP1,NR2F2,OPA3,OSBPL2,PAX2,PAX9,PDGFRB,PDX1,PIK…	104
Cancer, Endocrine System Disorders, Organismal Injury and Abnormalities	benign neoplasm of endocrine gland	5,64E-04	ALDH2,ALDOC,ARAF,ASS1,CALR,CCND3,CEBPD,CLU,CTSB,DPYSL4,EGR1,GNAS,HOXC5,MMP14,MYC,PISD,PRKAR1A,PTPN5,RALY,RET,RGS5,RRM2,S100A8,SSTR1,UBE2I,ZNF436	26
Cancer, Organismal Injury and Abnormalities	abdominal neoplasm	5,75E-04	ABCA13,ABHD11,ABHD6,ABTB2,ACBD7,ACOX3,ACVR1,ADAM30,ADAM8,ADAMTS13,ADAMTS4,ADAP2,ADCY4,ADCY5,ADH5,ADORA1,ADORA2A,ADRBK1,ADSSL1,AGBL5,AKNA,AKR1B10,ALDH18A1,ALDH2,ALG3,ALKBH2,ALKBH4,ALOX15,ALOX15B,ALOXE3,ALPP,ALS2,ALX4,AMBRA1,AMT,AMZ1,ANKHD1/ANKHD1-EIF4EBP3,ANKMY1,ANKRD55,ANO10,ANO4,ANO5,ANO6,AOC2,AP4B1,APBB1IP,APOA4,APOE,ARAF,ARG2,ARHGAP11A,ARHGAP21,ARHGAP24,ARHGAP27,ARHGEF18,ARHGEF4,ARID3A,ARL4D,A…	1369
Cellular Assembly and Organization, Cellular Function and Maintenance, Tissue Development	formation of actin filaments	6,03E-04	ADORA1,ADORA2A,ALOX15,Cald1,CCL24,CDC42EP5,CFL1,CHRM1,CORO1A,CRK,CTGF,CXCL12,DBN1,EGF,EGFR,FMN1,FYN,GALR2,GAP43,GNA11,GNAI2,GNB1,GNG2,GSN,HAX1,HCLS1,INPP5A,INPP5B,ITGA3,ITGB1BP1,KANK4,KISS1R,KNG1,MLST8,MPRIP,MYLK,NF1,PIK3R2,PITPNM1,PLAT,PLD1,PTGER4,RHOQ,RND3,ROCK2,S100A10,SERPINF2,SKIL,SPRY2,STK11,SYNPO,TWF2,WNT11	53
Cancer, Organismal Injury and Abnormalities	epithelial cancer	6,18E-04	ABCA13,ABHD11,ABHD6,ABTB2,ACBD7,ACOX3,ACTR1B,ACVR1,ADAM30,ADAM8,ADAMTS13,ADAMTS4,ADAP2,ADCY4,ADCY5,ADH5,ADORA1,ADORA2A,ADRBK1,ADSSL1,AGBL5,AKNA,AKR1B10,AKR1E2,ALDH18A1,ALDH2,ALDOC,ALG3,ALKBH2,ALKBH4,ALOX15,ALOX15B,ALOXE3,ALPP,ALS2,ALX4,AMBRA1,AMDHD2,AMT,AMZ1,ANKHD1/ANKHD1-EIF4EBP3,ANKMY1,ANKRD55,ANO10,ANO4,ANO5,ANO6,AOC2,AP4B1,APBB1IP,APH1A,APOA4,APOE,ARAF,ARG2,ARHGAP11A,ARHGAP21,ARHGAP24,ARHGAP2…	1393
Cell Death and Survival	cell death	8,03E-04	ADAM8,ADAMTS13,ADCY5,ADH5,ADI1,ADORA1,ADORA2A,ADRBK1,AIMP2,ALDH2,ALDOC,ALOX15,ALOX15B,ALS2,ALX4,AMBRA1,ANO6,Anp32b,APBB3,APH1A,APOE,ARAF,ARG2,ARNTL,ASNA1,ASS1,ATF1,AXL,BAK1,BAX,BCAP31,BCL2L11,BCL2L12,BCR,BDKRB1,BRCA1,BRD2,BRMS1,BSG,BSX,C1QTNF4,C1QTNF9B,C8G,CA4,CABIN1,CALR,CAMKK1,CAPN10,CCDC6,CCDC80,CCL24,CCND3,CCT7,CD200,CD27,Cd59a,CD5L,CD70,CD79A,CD81,CDC34,CDH4,CDK2,CDK5RAP3,CDKN2D,CEBPD,CFL1,C…	511
Cellular Development	differentiation of cells	8,44E-04	ACTR1B,ACVR1,ADAM8,ADH5,ADORA1,ADORA2A,ADRBK1,ALOX15B,ALOXE3,APOE,ARAF,ARID3A,ARNTL,AXL,BAIAP2,BAX,BCL2L11,BCR,BRCA1,BSG,BYSL,C19orf68,C6orf25,CALR,CBLN1,CBY1,CCDC80,CCND3,CD200,CD27,CD70,CD79A,CD81,CDK2,CDK5RAP2,CDK5RAP3,CDKN2D,CEBPD,CFL1,CHL1,CHRDL2,CIB1,CLEC11A,CLEC4M,CLIC1,CLU,CNOT3,CNTN4,COL13A1,COMMD5,CPT1C,CRHR2,Crip2,CRK,CSRP1,CTCF,CTGF,CTSB,CXCL10,CXCL12,CXCR4,CYP26A1,CYP27B1,DAB2IP,DBN1…	353
Cancer, Hematological Disease, Immunological Disease, Organismal Injury and Abnormalities	relapsed hematologic cancer	8,80E-04	ADORA1,ADORA2A,AXL,CXCR4,DDR2,FYN,HDAC1,HDAC10,IL2RG,MYC,MYD88,PDGFRA,PDGFRB,POLD1,PSMB1,PSMB10,PSMB5,PSMB9,RET,RRM2,RRM2B,TEK,TNFRSF8,TUBG2,TYMS	25
Molecular Transport	transport of molecule	8,92E-04	ADORA1,ADORA2A,ADRBK1,ANO10,ANO4,ANO5,ANO6,AP4B1,APOA4,APOE,ARL4D,ARNTL,ASNA1,ATP12A,ATP6V0B,ATP6V1E1,BCAP31,BCL2L11,BSG,CA4,CALR,CAPN10,CBLN1,CCS,CCT6B,CD300C,CDK16,CDK2,CFL1,CHCHD4,CHGA,CHRM1,CHRNB3,CHRND,CIDEA,CLIC1,CLIP3,CLU,CORO1A,CPT1A,CRHR2,CRY2,CX3CL1,CXCL10,CXCL12,CYP27B1,CYP46A1,DBH,DENND3,DGAT1,DMPK,DNM2,DPYSL2,DRD4,EGF,EGR1,EIF5A,ELOVL3,EXOC3L1,FFAR3,FGF12,FGF19,FGF9,FYN,FZD4,GABRA1,G…	266
Inflammatory Disease	severe inflammatory disorder	9,51E-04	ALOX15,CEBPD,CLU,EGR1,FRZB,GATA3,GLUL,GSTO1,HIST1H1C,HIST1H2BD,HIST2H2AA3/HIST2H2AA4,HLX,IER3,IL10,ITGA2B,LEF1,PGLYRP1,RAB31,RRM2,SLC2A3,SNN,STXBP2,TKT,TNFRSF1A,WNT11,WNT3,WNT9A	27
Carbohydrate Metabolism, Molecular Transport	transport of monosaccharide	9,51E-04	CAPN10,CDK16,CLIP3,EGF,FGF19,GNAI2,ILK,INSR,KLF15,MAP2K3,MYC,NR4A1,PDGFRB,PEA15,PLA2G1B,PPP1R3B,PPP1R3C,RHOQ,SLC1A3,SLC2A1,SLC2A10,SLC2A3,SLC2A9,SLC37A4,STK11,TRIB3,UBE2I	27
Cellular Assembly and Organization, Cellular Function and Maintenance	microtubule dynamics	1,06E-03	ADORA2A,ALOX15,ALS2,APOE,ARHGAP24,ARHGEF4,ATE1,AXL,B9D1,BAIAP2,BAX,BCAS3,BCR,BRCA1,BSG,CBY1,CCNO,CD81,CDC42EP5,CDH4,CDK16,CDK2AP2,CDK5RAP2,CDK5RAP3,CELSR3,CEP70,CFL1,CHL1,CIB1,CKAP2,CLIP3,CLU,CNTN4,CORO1A,CPT1C,CRK,CSRP1,CTGF,CXCL10,CXCL12,CXCR4,CYTH2,DAB2IP,DBN1,DCDC2,DCLK1,DLGAP5,DLX2,DNM2,DPYSL2,DPYSL4,E2F4,EFNA1,EGF,EGFR,EGR1,ELMO1,ENC1,ENG,EPHB1,EPHB3,EVX1,FBF1,FCGR1A,FGF9,FHIT,FMN1,FYN,GALR…	195
Cell Death and Survival	necrosis	1,14E-03	ADAM8,ADAMTS13,ADCY5,ADI1,ADORA1,ADORA2A,ADRBK1,AIMP2,ALDH2,ALOX15,ALS2,AMBRA1,APOE,ARAF,ARG2,ASS1,ATF1,AXL,BAK1,BAX,BCL2L11,BCL2L12,BCR,BRCA1,BRD2,BRMS1,BSG,C1QTNF4,C1QTNF9B,CA4,CABIN1,CALR,CAPN10,CCDC6,CCDC80,CCL24,CCND3,CCT7,CD200,CD27,CD5L,CD70,CD79A,CD81,CDC34,CDK2,CDKN2D,CEBPD,CHL1,CHRM1,CIB1,CIDEA,CKAP2,CLEC11A,CLK2,CLU,COPZ1,CORO1A,CRADD,CRHR2,CSNK2A1,CTCF,CTGF,CTH,CTSB,CTSD,CX3CL1,CXCL10…	412
Embryonic Development, Organismal Development, Tissue Development	formation of mesoderm	1,25E-03	ACVR1,EOMES,HAND1,HTT,JUN,LEF1,PDGFRB,PRKAR1A,SHH,WNT11,WNT3	11
Cancer, Endocrine System Disorders	hyperplasia of endocrine cells	1,25E-03	CCDC80,GNAS,INSR,MYC,PDX1,PGR,RET,SCG5,SOX9,TNK1,WDR13	11
Cancer, Endocrine System Disorders, Gastrointestinal Disease, Organismal Injury and Abnormalities	hyperplasia of pancreas	1,25E-03	CCDC80,FAH,GNAS,INSR,MYC,PDX1,PGR,SCG5,SOX9,TNK1,WDR13	11
Cancer, Organismal Injury and Abnormalities	abdominal cancer	1,26E-03	ABCA13,ABHD11,ABHD6,ABTB2,ACBD7,ACOX3,ACVR1,ADAM30,ADAM8,ADAMTS13,ADAMTS4,ADAP2,ADCY4,ADCY5,ADH5,ADORA1,ADORA2A,ADRBK1,ADSSL1,AGBL5,AKNA,AKR1B10,ALDH18A1,ALDH2,ALG3,ALKBH2,ALKBH4,ALOX15,ALOX15B,ALOXE3,ALPP,ALS2,ALX4,AMBRA1,AMT,AMZ1,ANKHD1/ANKHD1-EIF4EBP3,ANKMY1,ANKRD55,ANO10,ANO4,ANO5,ANO6,AOC2,AP4B1,APBB1IP,APOA4,APOE,ARAF,ARG2,ARHGAP11A,ARHGAP21,ARHGAP24,ARHGAP27,ARHGEF18,ARHGEF4,ARID3A,ARL4D,A…	1353
Tissue Development	adhesion of extracellular matrix	1,31E-03	ADAM8,BCAP31,BCL2L11,COL13A1,CTGF,ENPP2,GP5,HOXA7,HOXD3,ILK,ITGA11,ITGA2B,ITGA3,ITGA5,ITGB1BP1,NF1,TEK	17
Cell Cycle	interphase of fibroblast cell lines	1,31E-03	ARAF,BRCA1,CCND3,CDKN2D,CSNK2A1,E2F4,E4F1,EGF,GATA6,GNB2L1,HDAC1,JUN,MAP2K3,MAPK3,MYC,PARP1,SKP2	17
Gene Expression	transactivation of RNA	1,41E-03	ACVR1,ALOXE3,ATF1,BCR,BRCA1,BRD2,BSX,CABIN1,CBY1,CCND3,CDK2,CEBPD,CHRM1,E2F4,EGF,EGR1,EN1,EPHB1,FZD2,GADD45G,GAST,GATA3,GATA4,GATA6,GFI1,HBP1,HDAC1,HNF4G,HOXB7,HOXC6,HTT,ID3,IGFBP4,IRF4,JUN,LEF1,LSM14B,MAPK3,MED24,MYC,MYD88,NCOA4,NKX2-5,NR4A1,PARP1,PAX2,PAX7,PDX1,PER1,PGR,POLR2H,POLR2K,POLR2L,POU5F1,PPP3CA,PRMT2,PSMD4,RARG,RET,RPL7A,S100A1,SIM1,SKIL,SMARCA2,SREBF1,SRPK3,STUB1,TGFB1I1,TGIF1,TNFRSF…	75
Lipid Metabolism, Small Molecule Biochemistry	metabolism of membrane lipid derivative	1,44E-03	ABHD6,ADRBK1,ALOX15,ALOXE3,APOA4,APOE,ASPG,BAK1,BAX,CH25H,CHKB,CLN6,CXCL10,CYP11A1,CYP24A1,CYP46A1,DBI,DPM2,DPM3,EGF,ENPP2,FDPS,GALR2,GAPVD1,GATA6,GBA2,GNAI3,GPAA1,HRASLS,HTT,IL10,IL24,LIPA,LRAT,MBOAT7,MECP2,Mt3,MYD88,NCS1,NPC1,NPC1L1,PDGFRB,PEMT,Pgap2,PGF,PIGZ,PISD,PITPNM1,PLA2G15,PLA2G1B,PLA2G6,PLCG1,PLCH2,PLD1,RHOQ,SACM1L,SEC14L2,SGPL1,SMPD2,SMPD3,SREBF1,SREBF2	62
Post-Translational Modification, Protein Synthesis	heterotetramerization of protein	1,48E-03	ALDOC,CNGA2,CNGA4,HIST1H3B,HIST1H3C,HIST1H3J,HIST1H4C,HIST1H4D,HIST1H4J,HIST1H4K,HIST2H4B,INSR,RRM2,S100A10	14
Cancer, Hematological Disease, Immunological Disease, Organismal Injury and Abnormalities	lymphocytic leukemia	1,80E-03	ADORA1,ADORA2A,ANO5,ARAF,AXL,BAK1,BAX,BCR,CD200,CDK2,CFL1,CNOT3,COL7A1,CXCL10,CYP3A5,DDR2,DLGAP3,DNM2,DVL3,E2F4,EBF1,ELMO1,ENC1,EPHB3,FAM120B,FYN,GAD2,GADD45G,GATA3,GRM6,HTT,IL10,INCA1,IRF4,KCNC2,KCNE4,KCNMB2,KCNS2,LDHA,LEF1,LRRC1,LRRC23,MAP4K5,MGMT,MRPL51,MTR,MTUS1,MYC,MYD88,NF1,NOSTRIN,NQO1,NUP214,OR52M1,PARP1,PAX2,PCDH10,PDGFRA,PDGFRB,PGR,POLD1,PRICKLE2,PRIM2,RET,RHOBTB1,RND3,RNF13,RPL10,RPTOR…	88
Cell Death and Survival	cell death of tumor cell lines	2,02E-03	ADI1,ADORA1,ADORA2A,ADRBK1,AIMP2,ALOX15,ALS2,APOE,ARAF,ATF1,AXL,BAK1,BAX,BCL2L11,BCL2L12,BCR,BRCA1,CALR,CCDC6,CCDC80,CCND3,CCT7,CDC34,CDK2,CDKN2D,CEBPD,CIB1,CKAP2,CLU,COPZ1,CSNK2A1,CTCF,CTGF,CTH,CTSB,CTSD,CXCL12,CXCR4,DCLRE1B,DCTN3,DGKD,DNM2,DPH2,DYNC1H1,E4F1,EBF1,EBF4,EGF,EGFR,EGR1,EHMT2,EI24,EIF2B4,EIF2B5,EIF3H,EIF5A,EN1,ENC1,ENG,EPHB4,FAU,FCGR1A,FEN1,FGF9,FHIT,FLT3LG,FOXD3,FYN,GADD45G,GALNT10,…	224
Protein Synthesis	quantity of enzyme	2,10E-03	APOE,ARNTL,B4GALNT2,BCR,CYP27B1,FAH,GNMT,HADHA,HYAL2,IDUA,IL10,KISS1R,Mt2,MYD88,NLRP1,PDE10A,PEMT,PILRA,SGCD,SLC1A3,SLC34A1,SYNC,TNFRSF1A	23
Cancer, Hematological Disease, Immunological Disease, Organismal Injury and Abnormalities	recurrent hematologic cancer	2,10E-03	ADORA1,ADORA2A,AXL,DDR2,FYN,HDAC1,HDAC10,IL2RG,MYC,PDGFRA,PDGFRB,POLD1,PSMB1,PSMB10,PSMB5,PSMB9,RET,RRM2,RRM2B,TEK,TNFRSF8,TUBG2,TYMS	23
Cancer, Organismal Injury and Abnormalities	refractory malignant tumor	2,10E-03	ADORA1,ADORA2A,ARAF,AXL,CXCR4,DDR2,EGFR,FYN,HDAC1,HDAC10,MAP4K5,MYC,MYD88,PDGFRA,PDGFRB,POLD1,PTK6,RET,RRM2,TEK,TNFRSF8,TOP2A,TYMS	23
Cell Death and Survival	cell survival	2,15E-03	ADORA1,ADORA2A,ADRBK1,ALS2,APOE,ASS1,ATF1,ATP5H,AXL,BAK1,BANF1,BAX,BCAP31,BCL2L11,BCR,BRCA1,BRD2,C1QTNF4,CALR,CARD10,CARS,CD27,CD79A,CD81,CDC40,CDK2,CDKN2D,CEBPD,CLEC11A,CLK2,CLU,CTGF,CTH,CTSB,CX3CL1,CXCL10,CXCL12,CXCR4,DAB2IP,DCDC2,DDX5,DLK1,DLX2,DNM2,DPH2,DRG2,E2F4,EBF1,EFNA1,EGF,EGFR,EGR1,ELF3,EMP1,EN1,EN2,ENG,EPHB3,EPHB4,FANCG,FCGR1A,FGF9,FHIT,FLT3LG,FYN,FZD2,GAD2,GATA2,GATA3,GATA4,GATA6,GNB2…	199
Neurological Disease	injury of nervous system	2,16E-03	ADAMTS13,ADORA1,ADORA2A,ADRBK1,BAX,CHGA,CHRM1,CHRNB3,CHRND,CLU,CX3CL1,DRD5,GABRA1,GABRB1,GABRG2,GRIN2A,GSN,HTT,IL10,IL1RN,INSR,ITPR1,NGB,PARP1,PGR,PLAT,PTPN5,SLC6A3,SNAP25,TNFRSF1A,TNFRSF1B	31
Carbohydrate Metabolism, Molecular Transport	transport of carbohydrate	2,16E-03	APOE,CAPN10,CDK16,CLIP3,EGF,FGF19,GNAI2,ILK,INSR,KLF15,MAP2K3,MYC,NPC1,NR4A1,PDGFRB,PEA15,PLA2G1B,PPP1R3B,PPP1R3C,RHOQ,SLC1A3,SLC2A1,SLC2A10,SLC2A3,SLC2A9,SLC35B4,SLC37A4,SLC45A4,STK11,TRIB3,UBE2I	31
Cancer, Endocrine System Disorders, Gastrointestinal Disease, Organismal Injury and Abnormalities	hyperplasia of islet cells	2,30E-03	CCDC80,GNAS,INSR,MYC,PDX1,PGR,SCG5,SOX9,TNK1,WDR13	10
Cancer, Endocrine System Disorders, Gastrointestinal Disease, Organismal Injury and Abnormalities	islet cell tumor	2,30E-03	CHGA,CTSB,ENG,GAST,HMMR,PDGFRA,PDGFRB,RET,SSTR1,TYMS	10
Cancer, Hematological Disease, Immunological Disease, Organismal Injury and Abnormalities	refractory acute lymphocytic leukemia	2,30E-03	ADORA1,ADORA2A,AXL,DDR2,FYN,PDGFRA,PDGFRB,POLD1,RET,TEK	10
Cancer, Gastrointestinal Disease, Organismal Injury and Abnormalities	colon tumor	2,34E-03	ABCA13,ACVR1,ADAM30,ADAMTS4,ADCY4,ADORA1,ADSSL1,AGBL5,AKR1B10,ALDH2,ALOX15,ALPP,ALX4,ANKHD1/ANKHD1-EIF4EBP3,ANO10,ANO6,APOA4,ARAF,ARHGEF18,ARID3A,ARSK,ASB16,ASPG,ATG4D,ATRIP,AXL,BAK1,BANP,BAX,BCL2L11,BDKRB1,BIN3,BRCA1,BRD2,BRMS1,BRPF1,BSX,BYSL,C14orf1,C17orf97,C5orf52,CA11,CAPN9,CARD10,CASKIN2,CBWD1,CCDC103,CCDC6,CCT6B,CD79A,CDC40,CDCA8,CDH4,CDK12,CDK5RAP2,CELF3,CEP55,CHD9,CHGA,CHL1,CKAP2,CLPP,CL…	479
Cell Death and Survival	apoptosis of tumor cell lines	2,45E-03	ADI1,ADORA1,ADORA2A,ADRBK1,AIMP2,ALOX15,ALS2,APOE,ARAF,ATF1,BAK1,BAX,BCL2L11,BCL2L12,BCR,BRCA1,CALR,CCDC6,CCDC80,CCND3,CDK2,CDKN2D,CEBPD,CKAP2,CLU,COPZ1,CSNK2A1,CTCF,CTGF,CTH,CTSB,CTSD,CXCL12,CXCR4,DGKD,DNM2,DPH2,DYNC1H1,EBF1,EBF4,EGF,EGFR,EGR1,EHMT2,EIF2B5,EIF3H,EN1,ENC1,ENG,EPHB4,FAU,FCGR1A,FGF9,FHIT,FLT3LG,FYN,GADD45G,GALNT10,GALR2,GAST,GATA4,GATA6,GBA2,GFI1,GNA11,GNAS,GNB2L1,GPR132,GRN,GSN,GU…	183
Cell Death and Survival	cell viability	2,51E-03	ADORA1,ADORA2A,ADRBK1,ALS2,APOE,ASS1,ATF1,ATP5H,AXL,BAK1,BAX,BCAP31,BCL2L11,BCR,BRCA1,BRD2,C1QTNF4,CALR,CARD10,CARS,CD27,CD79A,CD81,CDC40,CDK2,CDKN2D,CEBPD,CLEC11A,CLU,CTGF,CTH,CTSB,CX3CL1,CXCL10,CXCL12,CXCR4,DAB2IP,DCDC2,DDX5,DLK1,DLX2,DNM2,DPH2,DRG2,E2F4,EBF1,EFNA1,EGF,EGFR,EGR1,ELF3,EN1,EN2,ENG,EPHB3,EPHB4,FANCG,FCGR1A,FGF9,FHIT,FLT3LG,FYN,FZD2,GAD2,GATA2,GATA3,GATA4,GATA6,GNB2L1,HBA1/HBA2,HDA…	187
Cancer, Endocrine System Disorders, Organismal Injury and Abnormalities, Reproductive System Disease	pituitary gland adenoma	2,69E-03	ALDH2,ALDOC,ARAF,ASS1,CCND3,CEBPD,CLU,DPYSL4,EGR1,GNAS,HOXC5,MMP14,PISD,PTPN5,RALY,RRM2,S100A8,ZNF436	18
Cancer, Organismal Injury and Abnormalities	breast or colorectal cancer	2,77E-03	ABCA13,ACVR1,ADAM30,ADAMTS4,ADCY4,ADORA1,ADSSL1,AGBL5,AKR1B10,ALDH2,ALDOC,ALOX15,ALPP,ALS2,ALX4,ANKHD1/ANKHD1-EIF4EBP3,ANO10,ANO6,APOA4,APOE,ARAF,ARHGEF18,ARID3A,ARNTL,ARSK,ASB16,ASPG,ATG4D,ATP12A,ATRIP,AXL,BAK1,BANP,BAX,BCAS3,BCL2L11,BCL2L12,BDKRB1,BIN3,BRCA1,BRD2,BRMS1,BRPF1,BSG,BSX,BYSL,C10orf76,C14orf1,C14orf159,C17orf97,C5orf52,CA11,CACNA2D4,CALR,CAPN9,CARD10,CASKIN2,CBWD1,CCDC103,CCDC6,CCDC…	649
Embryonic Development, Organismal Development, Tissue Development	formation of embryonic tissue	2,84E-03	ACVR1,APH1A,BRCA1,CFL1,CSNK2A1,CXCL12,CXCR4,CYP26A1,DLL3,EFNA1,EGF,EN1,ENG,ENPP2,EOMES,ERF,EVX1,FEN1,FOXD3,GATA2,GATA3,GATA4,HAND1,HESX1,HOXA11,HOXC11,HTT,ITGA5,JUN,LEF1,MYC,NKX2-5,NR2F2,PAX2,PDGFRA,PDGFRB,POMT1,PRKAR1A,RARG,SFRP1,SHH,SLC25A19,SOX17,SOX9,STK11,T,TBR1,TCTN2,TEAD2,TNFRSF1A,TWIST1,WNT11,WNT3	53
Developmental Disorder	hypoplasia of organ	2,87E-03	ADRBK1,APOE,ARID3A,BAX,CALR,CBY1,CCND3,CCRL2,Cd59a,CDK2,CRHR2,CSNK2A1,CTGF,CTSD,CYP11A1,CYP26A1,CYP27B1,E2F4,ECE2,EGFR,EN1,ERF,FGF9,FLT3LG,FOXF2,FUT7,FYN,GATA6,GFI1,GNA11,GPR161,HAX1,HLX,HOXA11,HOXA9,HOXB4,HOXB5,HOXC11,HOXC4,HOXC5,HOXD3,ID3,IL10,IL2RG,ITGA3,ITGB1BP1,KISS1R,LHX4,LIN9,LRAT,LSR,MAFK,MBOAT7,MMP14,MMP16,MYC,NF1,NFATC3,NKX2-5,NR2F2,PAX2,PDGFRA,PDX1,PITX2,POLD1,RAG2,RARG,RET,RFX6,RRM2B,…	89
Organ Morphology	abnormal morphology of skin	2,97E-03	ALOXE3,APOE,ASPRV1,BAK1,BAX,BCL2L11,BRCA1,BUB3,CIDEA,COL5A1,COL7A1,CTSB,DBI,DGAT1,DSC1,EGF,EGFR,EGR1,ELOVL3,EN1,FERMT1,FYN,GNAS,HOXB8,HOXC13,HTRA2,IDUA,IL1RN,ITGA3,LEF1,MAGOH,MC5R,MECP2,MMP14,PDGFRA,PDX1,PPP1R13L,RARG,SCG5,SHH,TGFB3	41
Cancer, Endocrine System Disorders, Organismal Injury and Abnormalities	benign neuroendocrine neoplasm	3,03E-03	ALDH2,ALDOC,ARAF,ASS1,CCND3,CEBPD,CLU,DPYSL4,EGR1,GNAS,HOXC5,MMP14,PISD,PTPN5,RALY,RET,RRM2,S100A8,SSTR1,ZNF436	20
Cancer, Gastrointestinal Disease, Organismal Injury and Abnormalities	colon cancer	3,07E-03	ABCA13,ACVR1,ADAM30,ADAMTS4,ADCY4,ADORA1,ADSSL1,AGBL5,AKR1B10,ALDH2,ALOX15,ALPP,ALX4,ANKHD1/ANKHD1-EIF4EBP3,ANO10,ANO6,APOA4,ARAF,ARHGEF18,ARID3A,ARSK,ASB16,ASPG,ATG4D,ATRIP,AXL,BAK1,BANP,BAX,BCL2L11,BDKRB1,BIN3,BRCA1,BRD2,BRMS1,BRPF1,BSX,BYSL,C14orf1,C17orf97,C5orf52,CA11,CAPN9,CARD10,CASKIN2,CBWD1,CCDC103,CCDC6,CCT6B,CD79A,CDC40,CDCA8,CDH4,CDK12,CDK5RAP2,CELF3,CEP55,CHD9,CHGA,CHL1,CKAP2,CLPP,CL…	474
Cancer, Organismal Injury and Abnormalities	development of malignant tumor	3,13E-03	BAX,BCL2L11,BCR,BRCA1,CXCL12,CXCR4,EGFR,EGR1,FGF19,FHIT,FYN,IER3,ILK,INSR,JUN,LTA,MC1R,MGMT,MST1,MYC,NR2F2,PARP1,PGF,RAG2,RET,SKP2,STK11,TEK,TNFRSF1A,WISP1	30
Cancer, Organismal Injury and Abnormalities	primary neoplasm	3,14E-03	ADORA1,ADORA2A,ALPP,AXL,BAK1,BAX,BRCA1,CDK5RAP3,CLU,CTCF,CXCR4,DDR2,DNAJB2,EGFR,ELMO1,ENG,FOXRED1,GREM1,H19,IFI30,IL10,ING4,KCNJ12,KLK6,LDHA,LGALS12,MMP14,MMP7,MYD88,PARP1,PDGFRA,PDGFRB,PGF,PGR,PIK3R2,PLAUR,PLCG1,POLD1,RARG,RET,RRM2,SFRP1,SLC34A2,SSTR1,STIP1,STK11,TNNC1,TOP2A,TUBG2,TYMS,ZMYND10	51
Gene Expression	transactivation	3,16E-03	ACVR1,ALOXE3,APOE,ATF1,BCR,BRCA1,BRD2,BSX,CABIN1,CBY1,CCND3,CDK2,CEBPD,CHRM1,CTGF,E2F4,EGF,EGR1,EN1,EPHB1,FZD2,GADD45G,GAST,GATA3,GATA4,GATA6,GFI1,HBP1,HDAC1,HNF4G,HOXB7,HOXC6,HTT,ID3,IGFBP4,ILK,IRF4,JUN,KNG1,LEF1,LSM14B,MAP2K3,MAPK3,MED24,MYC,MYD88,NCOA4,NKX2-5,NR4A1,PARP1,PAX2,PAX7,PDX1,PER1,PGR,PLCG1,POLR2H,POLR2K,POLR2L,POU5F1,PPP3CA,PRMT2,PSMD4,RARG,RET,RPL7A,S100A1,SIM1,SKIL,SMARCA2,SREBF1,…	81
Cellular Assembly and Organization, Cellular Function and Maintenance	organization of cytoskeleton	3,16E-03	ADORA2A,ADRBK1,ALOX15,ALS2,APBB1IP,APOE,ARHGAP24,ARHGEF18,ARHGEF4,ATE1,AXL,B9D1,BAIAP2,BAX,BCAS3,BCR,BRCA1,BSG,Bst2,CALR,CAPN10,CBY1,CCL24,CCNO,CD81,CDC42EP5,CDH4,CDK16,CDK2AP2,CDK5RAP2,CDK5RAP3,CELSR3,CEP70,CFL1,CHL1,CIB1,CKAP2,CLIP3,CLU,CNTN4,CORO1A,CPT1C,CRHR2,CRK,CSRP1,CTGF,CXCL10,CXCL12,CXCR4,CYTH2,DAB2IP,DBN1,DCDC2,DCLK1,DLGAP5,DLX2,DNM2,DPYSL2,DPYSL4,E2F4,EFNA1,EGF,EGFR,EGR1,ELMO1,ENC1,ENG…	221
Cancer, Cellular Development, Cellular Growth and Proliferation, Organismal Injury and Abnormalities, Tumor Morphology	proliferation of tumor cells	3,22E-03	ADRBK1,BCR,BRCA1,BSG,CCND3,CD70,CDK2,CST6,CTSB,CXCL12,CXCR4,DLK1,EFNA1,EGF,EGFR,EGR1,EHMT2,FGF19,FHIT,GAST,GREM1,GRN,HDAC1,HMMR,HOXA7,ICMT,ID3,IL10,IL1RN,IL24,ILK,INSR,IRF4,JUN,KISS1R,KLK3,LDHA,LGALS12,LGALS7/LGALS7B,LTA,MGMT,MMP14,MST1,MYC,NF1,NR2F2,NR4A1,PARP1,PDGFRA,PLAT,PLAUR,PLD1,POLL,PPP1R13L,PRLHR,PYGO2,RAG2,RB1CC1,RET,SEC14L2,SFRP1,SHH,SKP2,TGFB3,TWIST1,WNT3,ZMYND10	67
Cell Morphology, Cellular Assembly and Organization, Cellular Function and Maintenance	formation of cellular protrusions	3,28E-03	ADORA2A,ALS2,APOE,ARHGAP24,ARHGEF4,ATE1,B9D1,BAIAP2,BCAS3,BCR,BSG,CBY1,CCNO,CD81,CDC42EP5,CDK16,CELSR3,CFL1,CHL1,CLU,CNTN4,CPT1C,CRK,CSRP1,CTGF,CXCL10,CXCL12,CXCR4,DAB2IP,DBN1,DCDC2,DCLK1,DLX2,DNM2,DPYSL2,DPYSL4,E2F4,EFNA1,EGF,EGFR,EGR1,ELMO1,ENC1,EPHB1,EPHB3,FBF1,FMN1,FYN,GALR2,GAP43,GATA3,GDPD5,GORASP1,GRASP,GRN,GSN,HTT,ICAM5,IFNA4,ILK,INSR,ITGA3,ITPR1,JUN,KCNJ2,KIF20B,KIF5A,KLHL1,KNDC1,KNG1,LG…	152
Cancer, Endocrine System Disorders, Organismal Injury and Abnormalities, Reproductive System Disease	pituitary gland tumor	3,30E-03	ALDH2,ALDOC,ARAF,ASS1,CCND3,CDK2,CEBPD,CLU,DPYSL4,E2F4,EGFR,EGR1,FRZB,GNAS,HOXC5,MMP14,PISD,PTPN5,RALY,RRM2,S100A8,SSTR1,WIF1,ZNF436	24
Neurological Disease	progressive neurological disorder	3,30E-03	CDKN2D,GNAL,HTT,KCNA4,KCNC2,KCNC3,PDGFRA,PDGFRB,POLD1,PRX,RET,SCN1A,SCN2B,SCN3B,SERPINA3,SLC1A3,SLC25A19,SLC2A1,SLC6A3,STUB1,TARDBP,TOP2A,TUBG2,TYMS	24
Infectious Diseases	infection by RNA virus	3,39E-03	ADORA1,ADORA2A,ADRBK1,AGBL5,AMDHD2,APOE,ARHGAP23,ATP6V0B,AXL,BCR,BRCA1,BSG,CACNA2D4,CCDC134,CDC40,CLEC4M,CLIP3,CLTB,CLU,COASY,COL5A1,COPZ1,CTSB,CX3CL1,CXCL10,CXCL12,CXCR4,CYP3A5,CYP3A7,CYP46A1,DCBLD1,DGAT1,DNAJB2,DNM2,EEA1,EGF,EGFR,EIF2B5,EIF3H,ENC1,ERCC3,ERI3,ERN2,FAU,FBL,FCGR1A,FDPS,FOXF2,GABARAPL2,GABRA1,GABRB1,GABRG2,GAPVD1,GBF1,GNB2L1,GORASP1,HDAC1,HEATR1,HLA-DOA,IFIH1,IFITM2,IFNA4,IL10,IL2R…	122
Carbohydrate Metabolism	uptake of carbohydrate	3,41E-03	APOE,BAX,CHGA,CPT1A,CPT1C,CTH,CX3CL1,EBF1,EGFR,EGR1,FGF19,GAPVD1,GATM,GNA11,GNAS,HTT,INSR,INSRR,KLF15,KNG1,LIPE,MYC,MYO1C,NOD2,NPY1R,NT5C1A,PARP1,PEA15,PFKFB2,PLA2G6,PLAT,PLAUR,PLD1,PPP1R15A,PPP1R3C,RHOQ,SKP2,SLC1A3,SLC2A1,SLC2A3,SLC35B4,SLC37A4,STK11,VDAC1	44
Cancer, Organismal Injury and Abnormalities	intraepithelial neoplasia	3,46E-03	ANO6,ASS1,C1orf54,CCDC6,CDH4,CHGA,COL7A1,CX3CL1,DVL3,EHBP1,EIF2B4,EIF2B5,ETV1,GATA3,GTF2H4,HTT,IER3,KCNJ12,KLK3,LY6E,MFGE8,MMP7,MST1,MYC,MYO1C,MYO5B,NFATC3,NIPAL3,NOC3L,NOL10,PAX2,POLR1E,PREB,PRX,PSD4,RALY,RCAN2,S100A8,SDHA,SERPINB1,SPRY2,SRP68,STK11,TP53BP2,TRPV1,VSTM2L,WIF1,ZBTB2,ZMIZ1	49
Cancer, Endocrine System Disorders, Organismal Injury and Abnormalities	neuroendocrine tumor	3,46E-03	ALDH2,ALDOC,ARAF,ASS1,CCND3,CDK2,CEBPD,CHGA,CLU,CSMD3,CTSB,DPYSL4,E2F4,EGF,EGFR,EGR1,EHMT2,ENG,ENO2,FRZB,GALR2,GAST,GNAS,HMMR,HOXC5,ING4,KNG1,MMP14,NF1,PDCD6,PDGFRA,PDGFRB,PISD,POLD4,PRDM6,PREPL,PTPN5,RALY,RET,RRM2,S100A8,SDHA,SKP2,SSTR1,TOP2A,TUBG2,TYMS,WIF1,ZNF436	49
Cell Morphology, Cellular Assembly and Organization, Cellular Function and Maintenance	extension of cellular protrusions	3,48E-03	ALOX15,APOE,AXL,BAX,CDH4,CORO1A,CRK,CXCL12,CYTH2,DBN1,DCLK1,DNM2,DPYSL2,EGF,EVX1,FCGR1A,FYN,GAP43,GSN,HTT,ILK,ISLR2,ITPR1,KNDC1,PDGFRA,PITPNM1,PLAT,PLD1,POU4F3,RAB21,RET,RHOQ,SEMA5B,SLAIN2,TNFRSF12A,TWF2,UBE2I	37
Cell-To-Cell Signaling and Interaction, Cellular Assembly and Organization, Tissue Development	adhesion of cell-associated matrix	3,58E-03	ADAM8,BCL2L11,COL13A1,CTGF,ENPP2,GP5,HOXA7,HOXD3,ILK,ITGA11,ITGA2B,ITGA3,ITGB1BP1,NF1,TEK	15
Cancer, Organismal Injury and Abnormalities	development of carcinoma	3,58E-03	BAX,BRCA1,EGFR,FGF19,FHIT,ILK,INSR,JUN,LTA,MGMT,MYC,RET,SKP2,STK11,TNFRSF1A	15
Cellular Movement	migration of cervical cancer cell lines	3,58E-03	ARHGEF4,AXL,BSG,CXCL12,DGKD,EGF,GNAI3,HDAC10,MTUS1,MYO10,MZF1,PITX2,PLD1,S100A8,SLC9A3R1	15
Cardiovascular Disease, Organismal Injury and Abnormalities, Tissue Morphology	size of vascular lesion	3,58E-03	ADORA2A,ALOX15,APOA4,APOE,ARG2,CX3CL1,EGR1,LIPE,LTA,NPC1L1,NR4A1,PARP1,PON3,SHC1,TNFRSF1A	15
Cancer, Organismal Injury and Abnormalities	glandular intraepithelial neoplasm	3,81E-03	ANO6,ASS1,C1orf54,CCDC6,CDH4,CHGA,COL7A1,CX3CL1,DVL3,EHBP1,EIF2B4,EIF2B5,ETV1,GATA3,HTT,IER3,KCNJ12,KLK3,LY6E,MFGE8,MMP7,MST1,MYC,MYO1C,MYO5B,NFATC3,NIPAL3,NOC3L,NOL10,POLR1E,PREB,PRX,PSD4,RALY,RCAN2,S100A8,SDHA,SERPINB1,SPRY2,SRP68,STK11,TP53BP2,TRPV1,VSTM2L,WIF1,ZBTB2,ZMIZ1	47
Cancer, Gastrointestinal Disease, Organismal Injury and Abnormalities	digestive organ tumor	3,91E-03	ABCA13,ABTB2,ACOX3,ACVR1,ADAM30,ADAMTS13,ADAMTS4,ADCY4,ADCY5,ADH5,ADORA1,ADRBK1,ADSSL1,AGBL5,AKNA,AKR1B10,ALDH18A1,ALDH2,ALG3,ALKBH2,ALKBH4,ALOX15,ALOX15B,ALOXE3,ALPP,ALS2,ALX4,AMBRA1,AMT,AMZ1,ANKHD1/ANKHD1-EIF4EBP3,ANKMY1,ANO10,ANO4,ANO5,ANO6,AOC2,AP4B1,APBB1IP,APOA4,APOE,ARAF,ARHGAP21,ARHGAP24,ARHGAP27,ARHGEF18,ARHGEF4,ARID3A,ARL4D,ARNTL,ARSK,ASB16,ASNA1,ASPG,ASRGL1,ASS1,ATE1,ATG4D,ATP12A,ATPAF…	1259
Molecular Transport	transport of ion	3,99E-03	ADORA1,ANO10,ANO4,ANO5,ANO6,ASNA1,ATP12A,ATP6V0B,ATP6V1E1,BCAP31,CA4,CCS,CDK2,CFL1,CHRM1,CHRND,CLIC1,CORO1A,CXCL10,CXCL12,CYP27B1,DMPK,EGF,FGF12,FYN,GABRA1,GABRB1,GABRG2,GNAS,GRIN2A,HBP1,ITPR1,KCNA4,KCNAB1,KCNAB3,KCNC2,KCNF1,KCNIP2,KCNJ12,KCNJ2,KCNJ3,KCNMB2,KCNN3,KCNS1,KCNS2,Mt3,NKX2-5,PER1,PLCG1,PPME1,PPP3CA,RAMP1,SCN1A,SCN3B,SCNN1A,SGK1,SLC12A5,SLC12A9,SLC17A6,SLC22A2,Slc22a21,SLC22A4,SLC22A8,S…	83
Cancer, Gastrointestinal Disease, Organismal Injury and Abnormalities	Gastrointestinal Tract Cancer and Tumors	4,06E-03	ABCA13,ABTB2,ACOX3,ACVR1,ADAM30,ADAMTS13,ADAMTS4,ADCY4,ADCY5,ADORA1,ADRBK1,ADSSL1,AGBL5,AKNA,AKR1B10,ALDH18A1,ALDH2,ALG3,ALKBH2,ALKBH4,ALOX15,ALOX15B,ALOXE3,ALPP,ALS2,ALX4,AMBRA1,AMT,AMZ1,ANKHD1/ANKHD1-EIF4EBP3,ANKMY1,ANO10,ANO4,ANO6,AOC2,AP4B1,APBB1IP,APOA4,APOE,ARAF,ARHGAP21,ARHGAP24,ARHGAP27,ARHGEF18,ARHGEF4,ARID3A,ARL4D,ARNTL,ARSK,ASB16,ASPG,ATE1,ATG4D,ATP12A,ATRIP,AXL,BAIAP2,BAK1,BANP,BAX,BC…	1051
Cancer, Gastrointestinal Disease, Organismal Injury and Abnormalities	advanced colorectal cancer	4,22E-03	BAK1,DDR2,EGFR,PDGFRA,PDGFRB,RET,RPTOR,TEK,TYMS	9
Cancer, Hematological Disease, Immunological Disease, Organismal Injury and Abnormalities	chronic phase chronic myeloid leukemia	4,22E-03	AXL,BCR,DDR2,FYN,PDGFRA,PDGFRB,RET,RPL3,TEK	9
Cellular Development, Embryonic Development, Organismal Development, Tissue Development	differentiation of trophoblast	4,22E-03	BSG,BYSL,CNOT3,EGF,EOMES,ERF,FOXD3,HTT,POU5F1	9
Cellular Movement	invasion of cervical cancer cell lines	4,22E-03	AXL,BSG,CIB1,CXCL12,CXCR4,EGF,EGFR,MMP14,MZF1	9
Cancer, Organismal Injury and Abnormalities	unresectable recurrent cancer	4,22E-03	AXL,DDR2,EGFR,IL2RG,PDGFRA,PDGFRB,PTK6,RET,TEK	9
Cell Death and Survival	apoptosis	4,22E-03	ADAM8,ADAMTS13,ADCY5,ADH5,ADI1,ADORA1,ADORA2A,ADRBK1,AIMP2,ALDH2,ALDOC,ALOX15,ALOX15B,ALS2,ALX4,AMBRA1,ANO6,Anp32b,APBB3,APH1A,APOE,ARAF,ARG2,ASS1,ATF1,AXL,BAK1,BAX,BCAP31,BCL2L11,BCL2L12,BCR,BDKRB1,BRCA1,BRMS1,BSG,BSX,C1QTNF9B,CA4,CABIN1,CALR,CAPN10,CCDC6,CCDC80,CCL24,CCND3,CD200,CD27,Cd59a,CD5L,CD70,CDC34,CDH4,CDK2,CDK5RAP3,CDKN2D,CEBPD,CFL1,CHL1,CHRM1,CIB1,CIDEA,CKAP2,CKMT1A/CKMT1B,CLEC11A,CLI…	410
Lipid Metabolism, Small Molecule Biochemistry, Vitamin and Mineral Metabolism	synthesis of sterol	4,40E-03	APOE,CH25H,CYP24A1,CYP27B1,CYP46A1,FDPS,HTT,NPC1,NPC1L1,SEC14L2,SREBF1,SREBF2	12
Organ Morphology	morphology of skin	4,62E-03	ALOXE3,APOE,ASPRV1,BAK1,BAX,BCL2L11,BRCA1,BUB3,CIDEA,COL5A1,COL7A1,CTSB,DBI,DGAT1,DSC1,EGF,EGFR,EGR1,ELOVL3,EN1,FERMT1,FYN,GAK,GNAS,HOXB8,HOXC13,HTRA2,IDUA,IL1RN,ITGA3,LEF1,MAGOH,MC5R,MECP2,MMP14,MYC,PDGFRA,PDX1,PPP1R13L,RARG,SCG5,SHH,TGFB3	43
Cancer, Hematological Disease, Immunological Disease, Organismal Injury and Abnormalities	refractory hematologic cancer	4,70E-03	ADORA1,ADORA2A,ARAF,AXL,CXCR4,DDR2,FYN,HDAC1,HDAC10,MAP4K5,MYC,MYD88,PDGFRA,PDGFRB,POLD1,RET,TEK,TNFRSF8,TYMS	19
Molecular Transport	transport of inorganic anion	4,70E-03	ANO10,ANO4,ANO5,ANO6,ASNA1,BCAP31,CLIC1,FYN,GABRA1,GABRB1,GABRG2,SLC12A5,SLC12A9,SLC17A6,SLC25A10,SLC34A1,SLC34A2,SLC4A8,SLC9A3R1	19
DNA Replication, Recombination, and Repair	DNA damage	4,71E-03	ALDH2,BAX,BDKRB1,BRCA1,BUB3,CALR,CDK12,CDK2,CLU,EBF1,EGFR,ENG,FANCG,GNAI2,HDAC1,HTT,IL10,MEF2D,MGMT,MYC,MYD88,NQO1,PARP1,POLL,RRM2,RRM2B,TOP2A	27
Infectious Diseases	HIV infection	4,79E-03	ADORA1,ADORA2A,ADRBK1,AGBL5,AMDHD2,BCR,BRCA1,CACNA2D4,CCDC134,CDC40,CLEC4M,CLIP3,CLU,COASY,COL5A1,CX3CL1,CXCL10,CXCL12,CXCR4,CYP3A5,CYP3A7,CYP46A1,DCBLD1,DGAT1,DNM2,EGF,EGFR,EIF2B5,EIF3H,ENC1,ERCC3,ERI3,ERN2,FCGR1A,FDPS,GABARAPL2,GABRA1,GABRB1,GABRG2,GAPVD1,HDAC1,HEATR1,HLA-DOA,IL10,IL2RG,KLHL1,KMT5B,LSM14B,MR1,NDUFA6,NEUROG3,NLRP1,NPC1L1,NPHP3,NUP214,PCGF1,PGR,PHF12,POLR1E,POLR2H,POLR2J,POLR2K,P…	97
Neurological Disease	paralysis	4,86E-03	ALDH18A1,ALS2,AP4B1,C10orf2,CA4,GBA2,IFIT2,IL10,KCNE3,KCNJ2,KIF5A,MCOLN1,NF1,RRM2B,SCN1A,SCN2B,SCN3B,SERPINA3,SLC1A3,SLC6A3,SNAP25,SPG7,STUB1,TARDBP,TUBG2	25
Cellular Movement	homing of cells	4,90E-03	ADAM8,ADORA1,ADORA2A,ADRBK1,ANO6,APOE,AXL,BCR,BRMS1,CALR,CCL24,CCR10,CCRL2,CLU,CORO1A,CTGF,CX3CL1,CXCL10,CXCL12,CXCR4,EFNA1,EGF,EGFR,ELMO1,ENG,ENPP2,EPHB1,FLT3LG,FUT7,FYN,GATA3,GBF1,GNA11,GNAI2,GNAI3,GNAS,GNB1,GPR132,GREM1,GRN,GSN,HCLS1,HOXA7,HOXA9,IGF2R,IL10,IL17B,IL4R,ILK,ITGA5,ITGAE,JUN,KNG1,LEF1,LSP1,MARCO,MMP14,MMP7,MST1,MYC,MYD88,MYLK,MYO5B,NINJ1,NOD2,NQO1,NUS1,PDGFRA,PDGFRB,PGF,PLA2G1B,PLA…	91
Dermatological Diseases and Conditions	loss of hair	4,94E-03	APOE,BAX,BRCA1,CIDEA,CST6,DBI,DGAT1,DLGAP3,DSC1,EGF,FHIT,HDAC1,HOXB8,HOXC13,IL2RG,KLK3,LEF1,MMP14,PLAUR,SCG5,SHH,SRD5A1,TRPV1	23
Carbohydrate Metabolism, Cellular Function and Maintenance, Molecular Transport, Small Molecule Biochemistry	transport of D-glucose	4,94E-03	CAPN10,CLIP3,EGF,FGF19,GNAI2,INSR,KLF15,MAP2K3,MYC,NR4A1,PDGFRB,PEA15,PLA2G1B,PPP1R3B,PPP1R3C,RHOQ,SLC1A3,SLC2A1,SLC2A10,SLC2A3,SLC2A9,TRIB3,UBE2I	23
Cell Death and Survival	cell viability of tumor cell lines	4,98E-03	ADORA2A,ADRBK1,ALS2,APOE,ATF1,ATP5H,AXL,BAX,BCL2L11,BRCA1,CARD10,CARS,CD81,CDK2,CDKN2D,CEBPD,CLU,CTGF,CXCL12,CXCR4,DAB2IP,DCDC2,DNM2,DPH2,EGF,EGFR,ELF3,EN1,ENG,EPHB4,FANCG,FGF9,FHIT,FLT3LG,FYN,GATA2,GNB2L1,HBA1/HBA2,HNRNPUL1,HOXC6,HTT,IER3,IGF2R,IL10,IL1RN,ILK,INPP5A,INPP5B,INSR,JUN,KIF11,KIF5A,KIFC2,KLK6,LDHA,LEF1,MCOLN1,MGMT,MSH3,MYC,MYD88,NPY1R,NR4A1,OTUD7B,PARP1,PDGFRA,PDGFRB,PFKFB2,PHB2,PHKA…	107
Cancer, Organismal Injury and Abnormalities	recurrent cancer	5,22E-03	ADORA1,ADORA2A,AXL,BRCA1,CXCR4,DDR2,EGFR,FDPS,FYN,HDAC1,HDAC10,IL2RG,INSR,MYC,MYD88,NEK11,PARP1,PDGFRA,PDGFRB,PGR,POLD1,PSMB1,PSMB10,PSMB5,PSMB9,PTK6,RET,RRM2,RRM2B,TEK,TNFRSF8,TOP2A,TUBG2,TYMS	34
Lipid Metabolism, Small Molecule Biochemistry	metabolism of phospholipid	5,56E-03	ABHD6,ALOX15,APOA4,ASPG,CHKB,DBI,DPM2,DPM3,EGF,ENPP2,GALR2,GAPVD1,GATA6,GPAA1,HRASLS,IL10,LRAT,MBOAT7,MECP2,MYD88,NCS1,PDGFRB,PEMT,Pgap2,PGF,PIGZ,PISD,PITPNM1,PLA2G15,PLA2G1B,PLA2G6,PLCG1,PLCH2,PLD1,RHOQ,SACM1L,SGPL1,SMPD2,SMPD3	39
Embryonic Development, Hair and Skin Development and Function, Organ Development, Organismal Development, Tissue Development	formation of hair follicle	5,88E-03	ALX4,DBI,EGF,EGFR,EN1,EXT1,FOXQ1,Gsdma2/Gsdma3,HOXC13,LEF1,PYGO2,SHH,SOSTDC1,SOX9	14
Cancer, Gastrointestinal Disease, Hepatic System Disease, Organismal Injury and Abnormalities	incidence of liver tumor	5,88E-03	CCDC80,FAH,FHIT,GNMT,LTA,MYD88,MZF1,NF1,PINX1,PRKAR1A,PSMB9,RBM38,STK11,TNK1	14
Amino Acid Metabolism, Small Molecule Biochemistry	metabolism of amino acid analogs	5,88E-03	ADH5,ASS1,CXCL12,EGF,EGR1,GAD1,GAD2,GAST,GNMT,ICMT,MTHFD1,MTR,PEMT,SLC1A3	14
Cellular Assembly and Organization, Cellular Function and Maintenance, Tissue Development	polymerization of actin filaments	5,88E-03	ALOX15,CCL24,CDC42EP5,CFL1,CORO1A,CXCL12,DBN1,FMN1,GSN,HAX1,HCLS1,MLST8,PIK3R2,TWF2	14
Cellular Movement, Hematological System Development and Function, Immune Cell Trafficking	transmigration of myeloid cells	5,88E-03	ADORA1,ADORA2A,ALPP,CCL24,CXCL10,CXCL12,ENG,GNAI2,GNAI3,LIPA,MMP14,MYLK,NINJ1,TNFRSF1A	14
Connective Tissue Disorders, Skeletal and Muscular Disorders	arthropathy	6,00E-03	ADAM8,ADAMTS4,ADORA2A,APOE,ARL16,ARNTL,AXL,BCL2L11,BDKRB1,BRD2,BRMS1,CA10,CACNA2D4,CALR,CCL24,CCND3,CCRL2,CD200,CD27,Cd59a,CD68,CD70,CD79A,CD81,CDK2AP2,CDKN2D,CLU,CRY2,CTGF,CTSB,CXCL10,CXCL12,CXCR4,DDR2,DNM2,EHMT2,ELF3,ENPP2,F11R,FAU,FCGR1A,FDPS,FLT3LG,FRZB,GABRA1,GABRB1,GABRG2,GBP6,GLUL,GNAI2,GRIN2A,GRN,GSN,GTF2H4,HCLS1,HDAC1,HLA-DOA,HMMR,HOXC4,HTT,HYAL2,IGFBP4,IL10,IL17RA,IL1RN,IL4R,ITGA5,ITPR1…	147
Cancer, Gastrointestinal Disease, Organismal Injury and Abnormalities	colorectal neoplasia	6,20E-03	ABCA13,ACVR1,ADAM30,ADAMTS4,ADCY4,ADORA1,ADSSL1,AGBL5,AKR1B10,ALDH2,ALOX15,ALPP,ALX4,ANKHD1/ANKHD1-EIF4EBP3,ANO10,ANO6,APOA4,ARAF,ARHGEF18,ARID3A,ARSK,ASB16,ASPG,ATG4D,ATRIP,AXL,BAK1,BANP,BAX,BCL2L11,BDKRB1,BIN3,BRCA1,BRD2,BRMS1,BRPF1,BSX,BYSL,C14orf1,C17orf97,C5orf52,C9orf16,CA11,CALR,CAPN9,CARD10,CASKIN2,CBWD1,CCDC103,CCDC6,CCDC80,CCT6B,CD79A,CDC40,CDCA8,CDH4,CDK12,CDK2,CDK5RAP2,CEBPD,CELF3,CEP…	544
Neurological Disease	injury of central nervous system	6,43E-03	ADAMTS13,ADORA1,ADORA2A,ADRBK1,BAX,CHRM1,CHRNB3,CHRND,CLU,CX3CL1,DRD5,GABRA1,GABRB1,GABRG2,GRIN2A,GSN,IL10,IL1RN,INSR,NGB,PARP1,PGR,PLAT,PTPN5,SLC6A3,SNAP25,TNFRSF1A,TNFRSF1B	28
Connective Tissue Disorders, Inflammatory Disease, Skeletal and Muscular Disorders	Rheumatic Disease	6,45E-03	ADAM8,ADAMTS4,ADORA2A,APOE,ARL16,AXL,BAX,BCL2L11,BDKRB1,BRD2,BRMS1,CA10,CACNA2D4,CALR,CCL24,CCND3,CCRL2,CD200,CD27,Cd59a,CD68,CD70,CD79A,CD81,CDK2,CDK2AP2,CDKN2D,CLU,CRY2,CTGF,CTSB,CXCL10,CXCL12,CXCR4,DDR2,EHMT2,ELF3,ENPP2,F11R,FAU,FCGR1A,FDPS,FLT3LG,FRZB,GABRA1,GABRB1,GABRG2,GATA3,GBP6,GFI1,GLUL,GNAI2,GRIN2A,GRN,GSN,GTF2H4,HCLS1,HDAC1,HLA-DOA,HMMR,HOXC4,HPS1,HTT,HYAL2,IFIH1,IGFBP4,IL10,IL17RA,IL…	159
Cellular Movement	migration of tumor cell lines	6,55E-03	ARHGAP21,ARHGEF4,ATE1,AXL,BANP,BDKRB1,BRCA1,BRMS1,BSG,CARD10,CD81,CLU,CRK,CST6,CTGF,CTSB,CX3CL1,CXCL10,CXCL12,CXCR4,DCDC2,DDR2,DGKD,DNM2,DPAGT1,DPYSL2,EGF,EGFR,EGR1,ELMO1,ENG,ENPP2,EPHB1,FBLN2,FOXD3,FOXF2,FOXQ1,FYN,GAST,GATA3,GNA11,GNAI3,GNAS,GNB2L1,GPR161,GRN,HAX1,HDAC1,HDAC10,IFIT2,IGFBP4,IGSF8,IL17B,ILK,ING4,ITGA5,ITPR1,JUN,KCNN3,KISS1R,KLK6,LDHA,LEF1,MAPK3,MC1R,MMP14,MMP19,MMP7,MST1,MTUS1,MYC…	117
Cellular Movement	cell movement of cervical cancer cell lines	6,78E-03	ARHGEF4,AXL,BSG,CXCL12,DGKD,EGF,GNAI3,HDAC10,MTUS1,MYO10,MZF1,NF1,PITX2,PLD1,S100A8,SLC9A3R1	16
Infectious Diseases	replication of virus	6,79E-03	ADRBK1,APBB1IP,ARAF,ARHGAP21,ARNTL,ATP6V0B,BAK1,BAX,BCL2L11,Bst2,CD200,CD81,CDK2,CH25H,CXCL10,CXCL12,CXCR4,DCLK1,DDX5,DMAP1,EGR1,F11R,FANCG,FAU,FCGR1A,FDPS,GABARAPL1,GAK,HOXA7,HSF4,IFIH1,IFITM2,IFNA4,IL10,IL17RA,ITGA3,JUN,KATNB1,KCNJ12,KCNJ3,KIF11,KLK9,LY6E,MAFK,MAP2K3,MITD1,Mx1/Mx2,MYC,MYD88,MYO5B,NUP214,PARP1,PIK3R2,PLD1,PLIN3,POLR2H,POLR2L,Pou3f1,PPP1R15A,PPP1R8,PRSS35,PVRL4,RABEP1,RPL13A,RPS5…	85
Cancer, Cell Death and Survival, Organismal Injury and Abnormalities, Tumor Morphology	cell death of osteosarcoma cells	6,80E-03	EBNA1BP2,FAU,GPN1,NAPA,NUP214,PHF5A,POLR2H,PSMA7,PSMB1,PSMB3,PSMB5,REG1A,RPL10,RPL13A,RPL27A,RPL3,RPL7A,RPS12,RPS18,RPS19,RPS5,RRM2,SLC39A7,SNRPD3,SPC25,UBE2I	26
Cancer, Organismal Injury and Abnormalities	metastatic solid tumor	6,90E-03	ARAF,AXL,CEBPD,CLU,CST7,CTGF,CXCL12,CXCR4,CYP3A5,CYP3A7,DDR2,DLGAP5,DNAJB2,DPYSL2,EGFR,EMP1,EN1,ENPP2,FDPS,FOXF2,GATA6,GLUL,HAX1,HCLS1,HMMR,HOXA10,HOXA9,HOXC10,HOXC6,IFI30,IL1RN,IL24,IL2RG,INSR,KCNJ2,KCNN3,LGALS8,MAP4K5,MMP14,MMP7,Mt2,MYO1C,NEK11,NLRP1,NR2F2,PARP1,PDE10A,PDGFRA,PDGFRB,PGF,PGR,PITX2,PLAT,PLAUR,POLD1,PTK6,RAB31,RARG,RET,RNH1,RPTOR,RRM2,SFRP1,SRD5A1,SRD5A3,SSTR1,STK11,TEK,TGFB3,TOP2…	73
Infectious Diseases	infection by Retroviridae	7,00E-03	ADORA1,ADORA2A,ADRBK1,AGBL5,AMDHD2,AXL,BCR,BRCA1,CACNA2D4,CCDC134,CDC40,CLEC4M,CLIP3,CLU,COASY,COL5A1,CX3CL1,CXCL10,CXCL12,CXCR4,CYP3A5,CYP3A7,CYP46A1,DCBLD1,DGAT1,DNM2,EGF,EGFR,EIF2B5,EIF3H,ENC1,ERCC3,ERI3,ERN2,FCGR1A,FDPS,GABARAPL2,GABRA1,GABRB1,GABRG2,GAPVD1,HDAC1,HEATR1,HLA-DOA,IL10,IL2RG,KLHL1,KMT5B,LSM14B,MR1,NDUFA6,NEUROG3,NLRP1,NPC1L1,NPHP3,NUP214,PCGF1,PGR,PHF12,POLR1E,POLR2H,POLR2J,POLR…	98
Lipid Metabolism, Molecular Transport, Small Molecule Biochemistry	abnormal quantity of lipid	7,11E-03	ALOXE3,APOE,ARNTL,CHGA,CPT1C,CYP11A1,CYP24A1,EGR1,GBA2,GNAI3,IL10,LIPA,LIPE,LRAT,NPC1L1,PEMT,PLA2G15,PTGER4,RBP1,RDH16,ROCK2,SLC34A1,SLC34A2,SLCO2A1	24
Cancer, Organismal Injury and Abnormalities	tumorigenesis of epithelial neoplasm	7,11E-03	ALDH2,BRCA1,CCND3,CDK2,EGFR,EGR1,ENG,ETV1,FGF9,FHIT,FOXF2,GNAI2,IL10,JUN,KIF11,LTA,MMP14,MMP7,Mt2,MYC,NQO1,RAG2,RET,STK11	24
Cellular Growth and Proliferation	proliferation of cells	7,17E-03	ACVR1,ADAMTS4,ADORA1,ADORA2A,ADRBK1,AIMP2,AKR1B10,Alox12e,ALOX15,ALOX15B,ALPP,ALS2,ALX4,AMBRA1,Anp32b,APOE,ARAF,ARHGAP24,ARID3A,ARNTL,ATF1,ATP6V0E2,AXL,BAIAP2,BAK1,BAX,BCAP31,BCL2L11,BCR,BDKRB1,BIN3,BRCA1,BRPF1,BSG,BUB3,BYSL,C1QTNF9B,C9orf78,CALR,CAMKK1,CAPN13,CARD10,CCDC134,CCDC6,CCL24,CCND3,CCNO,CCT7,CD27,CD300C,Cd59a,CD70,CD79A,CD81,CDC123,CDC16,CDCA8,CDH4,CDK2,CDK5RAP3,CDKN2D,CEBPD,CFL1,CHGA,…	550
Cellular Development, Cellular Growth and Proliferation, Hematological System Development and Function	NK cell proliferation	7,24E-03	AXL,BCR,CD27,CD81,CLEC11A,DRD5,EOMES,FLT3LG,GATA2,GATA3,GFI1,IFNA4,IKZF5,IL10,IL1RN,IL2RG,NPC1,PGF	18
Cellular Development, Cellular Growth and Proliferation, Connective Tissue Development and Function, Tissue Development	cell proliferation of fibroblasts	7,32E-03	ADORA2A,ARID3A,BAX,BRCA1,CCL24,CCND3,CDK2,CTGF,CTSB,CTSD,DAB2IP,DDR2,DDX5,EGF,EGFR,ENG,ERF,FEN1,GRN,HMMR,ICMT,IFI30,IGFBP4,IL24,ILK,ITGA5,JUN,KMT5B,KNG1,LIN9,LTA,MAP2K3,MAPK3,MMP7,MYC,NCOA4,NF1,PDGFRA,PDGFRB,PLA2G1B,PLAT,PLAUR,POLL,PPP1R13L,PRDX4,SFRP1,SGPL1,SHH,SIN3A,SKIL,SKP2,SPRY2,TGFB1I1,TGIF1,TNFAIP8,TNFRSF1A,WISP1,XRCC4,ZMIZ1	59
Developmental Disorder, Hereditary Disorder, Metabolic Disease, Organismal Injury and Abnormalities	inborn error of carbohydrate metabolism	7,32E-03	ALG3,DOLK,DPAGT1,DPM2,DPM3,FCGR1A,GRHPR,GUSB,IDUA,LDHA,LDHB,MCOLN1,MPI,PHKA2,POMT1,POMT2,PSMB1,PSMB5,RBCK1,SLC2A1,SLC37A4,SRD5A3	22
Connective Tissue Disorders, Inflammatory Disease, Inflammatory Response, Skeletal and Muscular Disorders	inflammation of joint	7,33E-03	ADAM8,ADAMTS4,ADORA2A,APOE,ARL16,AXL,BCL2L11,BDKRB1,BRD2,BRMS1,CA10,CACNA2D4,CALR,CCL24,CCND3,CCRL2,CD200,CD27,Cd59a,CD68,CD70,CD79A,CD81,CDK2AP2,CDKN2D,CLU,CRY2,CTGF,CTSB,CXCL10,CXCL12,CXCR4,DDR2,EHMT2,ELF3,ENPP2,F11R,FAU,FCGR1A,FDPS,FLT3LG,FRZB,GABRA1,GABRB1,GABRG2,GBP6,GLUL,GNAI2,GRIN2A,GRN,GSN,GTF2H4,HCLS1,HDAC1,HLA-DOA,HMMR,HOXC4,HTT,HYAL2,IGFBP4,IL10,IL17RA,IL1RN,IL4R,ITGA5,ITPR1,KIF5A,LDHB…	143
Cellular Movement	cell movement of tumor cell lines	7,38E-03	ARHGAP21,ARHGEF4,ATE1,AXL,BANP,BCR,BDKRB1,BRCA1,BRMS1,BSG,CALR,CARD10,CCL24,CD81,CLU,CRK,CST6,CTGF,CTSB,CX3CL1,CXCL10,CXCL12,CXCR4,DCDC2,DDR2,DGKD,DNM2,DPAGT1,DPYSL2,EFNA1,EGF,EGFR,EGR1,ELMO1,ENG,ENPP2,EPHB1,FBLN2,FOXD3,FOXF2,FOXQ1,FUT7,FYN,GAST,GATA3,GNA11,GNAI3,GNAS,GNB1,GNB2L1,GPR132,GPR161,GRN,HAX1,HDAC1,HDAC10,IFIT2,IGFBP4,IGSF8,IL17B,ILK,ING4,ITGA5,ITPR1,JUN,KCNN3,KISS1R,KLK6,KNG1,LDHA,LEF1…	136
Cancer, Organismal Injury and Abnormalities	tumorigenesis of carcinoma	7,39E-03	ALDH2,BRCA1,CCND3,CDK2,EGFR,EGR1,ETV1,FGF9,FHIT,GNAI2,IL10,KIF11,LTA,MMP14,Mt2,MYC,NQO1,RAG2,RET,STK11	20
Cancer, Endocrine System Disorders, Organismal Injury and Abnormalities	thyroid gland tumor	7,43E-03	ACTR1B,ADAMTSL2,ADSSL1,AGRP,AKR1B10,AKR1E2,ALOX15,ALOX15B,ALX4,ANKMY1,APBB1IP,ATG4D,ATPAF1,AXL,BAIAP2,BCL2L11,BRCA1,C17orf97,CACNG6,CALR,CARD10,CASKIN2,CCDC110,CCDC6,CDH15,CEP70,CHRND,CNGA2,CNTN4,COL13A1,CRK,CSNK1G2,CST7,CTDSP2,CTSB,CUEDC1,CXCR4,DACT3,DHX37,DRD4,DRD5,E2F4,EGFR,ENG,EPHB3,EPHB4,ERF,FAM118A,FFAR3,FLCN,FOXD3,FOXD4,FOXQ1,FOXR2,FOXRED1,GAL3ST3,GALNT10,GALR3,GNAL,GNAS,GNG8,GPR108,GRIN2D…	184
Cellular Function and Maintenance	function of leukocytes	7,48E-03	APOE,AXL,BCL2L11,BCR,CCRL2,CD200,CD27,Cd59a,CD70,CD81,CXCL10,CXCL12,CXCR4,EGR1,EIF5A,F11R,FCGR1A,FLT3LG,FUT7,FYN,GADD45G,GATA2,GFI1,GNAI2,GNAI3,GRN,GSN,HCLS1,HSH2D,ID3,IDUA,IFI30,IFIH1,IL10,IL2RG,IL4R,IRF4,LDHA,LSP1,LTA,MAP2K3,MARCH1,MARCO,MCOLN1,MMP14,MMP7,MR1,MST1,Mt2,MYC,MYD88,MYO1G,NF1,NINJ1,NLRP1,NOD2,NPY1R,PARP1,PILRA,PLA2G15,PLA2G2D,PLAT,PLAUR,PSMB10,PTGER4,RAG2,RCAN2,SAC3D1,SERPINB1,SERPI…	86
Embryonic Development, Organ Development, Organismal Development, Respiratory System Development and Function, Tissue Development	formation of lung	7,48E-03	APOE,CBY1,CD81,CELSR3,CTGF,CXCL12,EGFR,FEN1,FGF9,FZD2,GATA4,GATA6,GREM1,HLX,IGF2R,ITGA3,KDM6B,KMT5B,LHX4,LIPA,MAPK3,MECP2,MMP14,NPHP3,PDGFRA,PGR,PITX2,PLA2G15,PTGER4,PYGO2,RBP1,RET,RPL13A,SEPN1,SHH,SOX9,SPRY2,TEK,TGFB3,TNFRSF1A,TNFRSF1B,ZFPM2,ZNF613	43
Cardiovascular System Development and Function, Organ Morphology, Organismal Development	abnormal morphology of cardiac valve	7,52E-03	CDK2,ECE2,EFNA1,IDUA,IGF2R,NF1,NKX2-5,PITX2,RARG,ZFPM2,ZMIZ1	11
Organ Morphology	abnormal morphology of dermis	7,52E-03	APOE,BRCA1,BUB3,COL5A1,COL7A1,EGR1,EN1,IL1RN,RARG,SCG5,SHH	11
Cancer, Gastrointestinal Disease, Organismal Injury and Abnormalities	advanced malignant gastrointestinal neoplasm	7,52E-03	BAK1,DDR2,EGFR,PARP1,PDGFRA,PDGFRB,RET,RPTOR,TEK,TUBG2,TYMS	11
Hereditary Disorder, Neurological Disease, Organismal Injury and Abnormalities	familial motor neuron disease	7,52E-03	ALS2,DNAJB2,DYNC1H1,ETV1,GRN,HTRA2,PLA2G6,RRM2,RRM2B,SIGMAR1,TARDBP	11
Cell Morphology, Cellular Function and Maintenance	mitochondrial membrane potential	7,52E-03	ADORA2A,BAK1,BAX,BCAP31,CLIC1,HTT,NDUFS1,PPID,PRDX3,PRELID1,Ubb	11
Cancer, Endocrine System Disorders, Organismal Injury and Abnormalities	neuroendocrine gastroenteropancreatic tumor	7,52E-03	CHGA,CTSB,ENG,GAST,HMMR,PDGFRA,PDGFRB,PRDM6,RET,SSTR1,TYMS	11
Cellular Assembly and Organization, Cellular Compromise	retraction of cellular protrusions	7,52E-03	CRK,EFNA1,GSN,HTT,ITGA3,KNG1,MECP2,PITPNM1,RHOQ,ROCK2,RRAS	11
Connective Tissue Development and Function, Tissue Morphology	mass of connective tissue	7,53E-03	AGRP,APOA4,APOE,ARNTL,CEBPD,CHKB,DGAT1,DLK1,ENPP2,FFAR3,FGF19,GNAS,GRM8,HTT,IGFBP4,IL1RN,INSR,LGALS12,LIPA,LIPE,MC3R,MC5R,MECP2,MMP19,NPY1R,PDE10A,PGF,PLA2G1B,PNRC2,RBM38,RDH16,SLC30A5,SREBF1,TAS1R3,TKT,TRPV1,UBL5,WDR13	38
Cellular Growth and Proliferation	colony formation of cells	7,69E-03	ATF1,BCL2L11,BCR,BRCA1,CCL24,CLEC11A,CLU,CSNK2A1,CTCF,CTSB,CTSD,CXCL12,DDX5,DYNC1H1,EGF,EGFR,EGR1,EI24,ELF3,FEN1,FGF19,FLT3LG,GADD45G,GNAI2,GNB2L1,GRN,HOXA10,HOXA9,HOXB4,HOXB7,ICMT,IFIH1,IGFBP4,IL10,IL1RN,IL24,ILK,ING4,INSR,JUN,KCNJ12,LGALS7/LGALS7B,MMP14,MYC,NF1,PAX7,PBXIP1,PDGFRA,PEA15,PGR,POLDIP3,POU5F1,PPP1R15A,PPP1R9B,PPP3CA,PRCC,PRKAR1A,PSRC1,PTK6,RB1CC1,RET,RPS19,RRM2,RUVBL2,S100A1,S100A10…	77
Cancer, Hematological Disease, Immunological Disease, Organismal Injury and Abnormalities	Philadelphia-positive chronic myeloid leukemia	7,76E-03	AXL,DDR2,FYN,PDGFRA,PDGFRB,RET,RPL3,TEK	8
Cancer, Hematological Disease, Immunological Disease, Organismal Injury and Abnormalities	accelerated phase chronic myelogenous leukemia	7,76E-03	AXL,DDR2,FYN,PDGFRA,PDGFRB,RET,RPL3,TEK	8
Cellular Development, Embryonic Development, Organismal Development, Tissue Development	differentiation of trophoblast cells	7,76E-03	BYSL,CNOT3,EGF,EOMES,ERF,FOXD3,HTT,POU5F1	8
Connective Tissue Disorders, Skeletal and Muscular Disorders	bone lesion	7,85E-03	BOLA1,CACNA2D4,CSNK2A1,CTSB,DDR2,EGFR,EXT1,FDPS,GNAS,IQCG,KCNJ12,KCNN3,LMAN1L,LTA,MMP7,OR10A2,PDGFRA,PDGFRB,PHKA2,PINX1,PLAUR,PRKAR1A,RAG2,RET,SLC37A4,STK11,TKT,TOP2A,TUBG2,TYMS,WSB2	31
Respiratory System Development and Function	respiratory system development	7,92E-03	ACVR1,APOE,CBY1,CD81,CELSR3,CRK,CTGF,CXCL12,EGFR,FEN1,FGF9,FZD2,GATA3,GATA4,GATA6,GNG8,GREM1,HESX1,HLX,HSF4,IGF2R,ITGA3,KDM6B,KMT5B,LHX4,LIPA,MAPK3,MECP2,MMP14,MYT1,NKX2-5,NKX2-6,NPHP3,PDGFRA,PGR,PITX2,PLA2G15,PTGER4,PYGO2,RARG,RBP1,RET,RPL13A,SEPN1,SHH,SOX9,SPEF2,SPRY2,TEK,TGFB3,TNFRSF1A,TNFRSF1B,ZFPM2,ZNF613	54
Hematological System Development and Function, Hematopoiesis	development of hematopoietic system	8,03E-03	ALOX15,AXL,BAX,BCL2L11,BCR,BRCA1,CCND3,CD79A,CLEC11A,CXCL12,CXCR4,E2F4,EBF1,EGF,EGFR,EGR1,EOMES,FLT3LG,FYN,GATA2,GATA3,GFI1,HOXA10,HOXB4,ID3,IFNA4,IL10,IL1RN,IL2RG,IL4R,LTA,MZF1,NQO1,PLA2G6,PLCG1,RAG2,RASGRP3,RBM38,RPS19,RPTOR,SHC1,SOX17,STK11,TEK,TNFRSF1A,ZFPM2	46
Cancer, Gastrointestinal Disease, Organismal Injury and Abnormalities	colorectal cancer	8,30E-03	ABCA13,ACVR1,ADAM30,ADAMTS4,ADCY4,ADORA1,ADSSL1,AGBL5,AKR1B10,ALDH2,ALOX15,ALPP,ALX4,ANKHD1/ANKHD1-EIF4EBP3,ANO10,ANO6,APOA4,ARAF,ARHGEF18,ARID3A,ARSK,ASB16,ASPG,ATG4D,ATRIP,AXL,BAK1,BANP,BAX,BCL2L11,BDKRB1,BIN3,BRCA1,BRD2,BRMS1,BRPF1,BSX,BYSL,C14orf1,C17orf97,C5orf52,CA11,CALR,CAPN9,CARD10,CASKIN2,CBWD1,CCDC103,CCDC6,CCDC80,CCT6B,CD79A,CDC40,CDCA8,CDH4,CDK12,CDK5RAP2,CEBPD,CELF3,CEP55,CFL1,CHD9,…	531
Cell Death and Survival	cell death of cervical cancer cell lines	8,48E-03	ARAF,BAK1,BAX,BCL2L11,BRCA1,CALR,CCND3,CIB1,CSNK2A1,CTSB,DCLRE1B,DCTN3,DGKD,DYNC1H1,EGF,EGFR,FHIT,GADD45G,GNA11,GORASP1,GPR132,HTRA2,HTT,IER3,ITPR1,JUN,KIF11,LGALS7/LGALS7B,MCOLN1,MYC,NAPA,NASP,NCOA4,NR4A1,PARP1,POU5F1,PPP1R10,SGK1,SMPD3,SPC25,TAF6,TNFAIP8,TNFRSF1A,TNFRSF1B,TNPO2,TOP2A,TWIST1,VDAC1,YWHAH	49
Cell Death and Survival	necrosis of epithelial tissue	8,48E-03	ADRBK1,ALDH2,ALOX15,ARG2,ASS1,AXL,BAK1,BAX,BCL2L11,CALR,CEBPD,CLU,CTSB,CXCL10,CXCL12,CXCR4,DAB2IP,DLX2,EGF,EGFR,EGR1,EIF2B5,EIF3H,EMP1,ENG,ERN2,FAH,FGF19,FOXF2,FYN,GATA6,HAX1,HTRA2,HTT,ICMT,IER3,IL10,IL1RN,IL24,ING4,INSR,IRF4,ISM1,ITGA3,ITGA5,JUN,KNG1,LDHA,LGALS7/LGALS7B,LIPA,MAP2K3,MAPK3,MC1R,MFGE8,MST1,MYC,MYD88,MYLK,NR4A1,PARP1,PAX2,PDGFRB,PEA15,PLAT,PLAUR,PPID,PPP1R15A,PRDX3,PRMT2,PSMB10,RB1C…	97
Organ Development, Skeletal and Muscular System Development and Function, Tissue Development	growth of muscle tissue	8,48E-03	ADRBK1,ALOX15,APOE,C1QTNF9B,CDK2,CEBPD,CHRND,CLU,CRHR2,CTSB,CX3CL1,CXCL10,CXCL12,E4F1,EGF,EGFR,EGR1,FGF9,FOXF2,FZD4,GATA4,GATA6,GNA11,GNAS,ID3,IGFBP4,IL10,IL1RN,ILK,INSR,ITGA5,JUN,LRRFIP1,MAPK3,MEF2D,MMP14,MMP7,MYC,MYD88,NF1,NFATC3,NQO1,NR4A1,PAX7,PDGFRB,PGR,PLA2G1B,PLAT,PLAUR,PLD1,PRKAR1A,ROCK2,SERPINF2,SHC1,SHH,SKP2,STRA13,TGFB3,TNFRSF12A,TNFRSF1A,TNFRSF1B,WISP1,ZNF143	63
Cellular Assembly and Organization, Tissue Development	formation of filaments	8,56E-03	ADORA1,ADORA2A,ALOX15,APOE,Cald1,CCL24,CDC42EP5,CFL1,CHRM1,CLIP3,COL5A1,CORO1A,CRK,CTGF,CXCL12,DBN1,DLGAP5,DPYSL2,EGF,EGFR,FHIT,FMN1,FYN,GALR2,GAP43,GNA11,GNAI2,GNB1,GNG2,GSN,HAX1,HCLS1,HTT,INPP5A,INPP5B,ITGA3,ITGB1BP1,KANK4,KISS1R,KNG1,MLST8,MPRIP,MYLK,NEFL,NF1,PIK3R2,PITPNM1,PLAT,PLAUR,PLD1,PSRC1,PTGER4,RHOQ,RND3,ROCK2,S100A10,SERPINA3,SERPINF2,SGK1,SKIL,SLAIN2,SPRY2,STK11,SYNPO,TWF2,WNT11	66
Cancer, Gastrointestinal Disease, Organismal Injury and Abnormalities	gastrointestinal tract cancer	8,63E-03	ABCA13,ABTB2,ACOX3,ACVR1,ADAM30,ADAMTS13,ADAMTS4,ADCY4,ADCY5,ADORA1,ADRBK1,ADSSL1,AGBL5,AKNA,AKR1B10,ALDH18A1,ALDH2,ALG3,ALKBH2,ALKBH4,ALOX15,ALOX15B,ALOXE3,ALPP,ALS2,ALX4,AMBRA1,AMT,AMZ1,ANKHD1/ANKHD1-EIF4EBP3,ANKMY1,ANO10,ANO4,ANO6,AOC2,AP4B1,APBB1IP,APOA4,APOE,ARAF,ARHGAP21,ARHGAP24,ARHGAP27,ARHGEF18,ARHGEF4,ARID3A,ARL4D,ARNTL,ARSK,ASB16,ASPG,ATE1,ATG4D,ATP12A,ATRIP,AXL,BAIAP2,BAK1,BANP,BAX,BC…	1037
Digestive System Development and Function	morphology of digestive system	8,76E-03	APOE,ARAF,ARNTL,B9D1,BCR,BIN3,BRCA1,BSG,CDK2,CNOT3,CTSD,DLK1,E2F4,EGF,EGFR,EI24,EPHB3,FAH,FEN1,FERMT1,FFAR3,FGF9,FHIT,FOXF2,FUT7,GAK,GAST,GATA4,GATA6,GBA2,GNAI2,GNMT,GRN,GUCA2A,HADHA,HLX,HOXC13,HOXC4,IDUA,IGF2R,IGFBP4,IL10,IL2RG,IL4R,INSR,ITGA11,ITGA3,JUN,KCNE3,LEF1,LIPA,LTA,LTBP3,MAPK8IP2,MCOLN1,MECP2,MGMT,MMP14,MST1,Mt2,MYC,MYD88,NEUROG3,NFATC3,NKX2-3,NKX2-5,NKX2-6,NOD2,NPC1,NPC1L1,NQO1,PAX9,PD…	104
Cancer, Gastrointestinal Disease, Organismal Injury and Abnormalities	digestive system cancer	8,88E-03	ABCA13,ABTB2,ACOX3,ACVR1,ADAM30,ADAMTS13,ADAMTS4,ADCY4,ADCY5,ADH5,ADORA1,ADRBK1,ADSSL1,AGBL5,AKNA,AKR1B10,ALDH18A1,ALDH2,ALG3,ALKBH2,ALKBH4,ALOX15,ALOX15B,ALOXE3,ALPP,ALS2,ALX4,AMBRA1,AMT,AMZ1,ANKHD1/ANKHD1-EIF4EBP3,ANKMY1,ANO10,ANO4,ANO5,ANO6,AOC2,AP4B1,APBB1IP,APOA4,APOE,ARAF,ARHGAP21,ARHGAP24,ARHGAP27,ARHGEF18,ARHGEF4,ARID3A,ARL4D,ARNTL,ARSK,ASB16,ASNA1,ASPG,ASRGL1,ASS1,ATE1,ATG4D,ATP12A,ATPAF…	1244
Cancer, Gastrointestinal Disease, Organismal Injury and Abnormalities	gastrointestinal carcinoma	9,06E-03	ABCA13,ACOX3,ACVR1,ADAM30,ADAMTS4,ADCY4,ADCY5,ADORA1,ADRBK1,ADSSL1,AGBL5,AKR1B10,ALDH2,ALOX15,ALPP,ALX4,AMT,AMZ1,ANKHD1/ANKHD1-EIF4EBP3,ANKMY1,ANO10,ANO6,APOA4,APOE,ARAF,ARHGEF18,ARID3A,ARNTL,ARSK,ASB16,ASPG,ATG4D,ATRIP,AXL,BAK1,BANP,BAX,BCL2L11,BDKRB1,BIN3,BRCA1,BRD2,BRMS1,BRPF1,BSX,C14orf1,C17orf97,C5orf52,C9orf172,CA10,CA11,CABIN1,CAPN9,CARD10,CASKIN2,CBWD1,CCDC103,CCDC6,CCT6B,CD79A,CDC40,CDH4…	591
Carbohydrate Metabolism	uptake of monosaccharide	9,17E-03	CHGA,CPT1A,CPT1C,CTH,CX3CL1,EBF1,EGFR,EGR1,FGF19,GAPVD1,GATM,GNA11,GNAS,HTT,INSR,INSRR,KLF15,KNG1,LIPE,MYC,MYO1C,NOD2,NPY1R,NT5C1A,PEA15,PFKFB2,PLA2G6,PLAT,PLAUR,PLD1,PPP1R15A,PPP1R3C,RHOQ,SKP2,SLC1A3,SLC2A1,SLC2A3,SLC37A4,STK11	39
Cellular Assembly and Organization, Cellular Function and Maintenance	organization of cytoplasm	9,36E-03	ADORA2A,ADRBK1,ALOX15,ALS2,APBB1IP,APOE,ARHGAP21,ARHGAP24,ARHGEF18,ARHGEF4,ATE1,AXL,B9D1,BAIAP2,BAX,BCAS3,BCR,BRCA1,BSG,Bst2,CALR,CAPN10,CBY1,CCL24,CCNO,CD81,CDC42EP5,CDH4,CDK16,CDK2AP2,CDK5RAP2,CDK5RAP3,CELSR3,CEP70,CFL1,CHCHD3,CHL1,CIB1,CKAP2,CLIP3,CLN6,CLU,CNTN4,CORO1A,CPT1C,CRHR2,CRK,CSRP1,Cstad,CTGF,CXCL10,CXCL12,CXCR4,CYTH2,DAB2IP,DBN1,DCDC2,DCLK1,DLGAP5,DLX2,DNM2,DPYSL2,DPYSL4,E2F4,EFNA1,E…	245
Organismal Survival	organismal death	9,39E-03	ACVR1,ADAMTS13,ADAMTS4,ADH5,ADORA1,ADORA2A,ADRBK1,ALOX15,ALOXE3,ALX4,Anp32b,APH1A,APOE,ARAF,ARFRP1,ARID3A,ARNTL,ASNA1,ASS1,ATE1,ATF1,B9D1,BAK1,BAX,BCL2L11,BCR,BDKRB1,BRCA1,BRD2,BSG,BUB3,BYSL,C10orf2,CA4,CABIN1,Cald1,CALR,CARD10,CBY1,CCND3,CCR10,CCS,CD200,Cd59a,CD68,CD70,CDK2,CDKN2D,CEBPD,CELSR3,CFL1,CHGA,CLEC4M,CLIP3,CNGA2,CNOT3,COL13A1,COL5A1,COL7A1,COX7A1,CPT1A,CRK,CRLF3,CSNK2A1,CTCF,CTGF,CTSB,…	386
Cellular Assembly and Organization, DNA Replication, Recombination, and Repair	formation of nucleosomes	9,56E-03	BRD2,HIST1H3B,HIST1H3C,HIST1H3J,HIST1H4C,HIST1H4D,HIST1H4J,HIST1H4K,HIST2H4B,NASP,SMARCA2,SOX9,SPTY2D1	13
Lymphoid Tissue Structure and Development	morphology of B-cell follicle	9,56E-03	ALOX15,CTSD,CXCR4,DLK1,FUT7,IL2RG,LTA,MFGE8,NKX2-3,RBM38,TNFRSF1A,TNFRSF1B,TREX1	13
Lymphoid Tissue Structure and Development, Organ Morphology, Organismal Development	morphology of spleen component	9,56E-03	ALOX15,BCL2L11,C6orf25,CTSD,DLK1,IL10,IL2RG,LTA,MARCO,NKX2-3,SH3BP2,SLC37A4,TREX1	13
Gastrointestinal Disease, Organismal Injury and Abnormalities	polyp	9,56E-03	BAK1,EGFR,ENG,FHIT,GAST,GREM1,H19,IL10,PDGFRA,PIK3R2,PLCG1,STK11,TNNC1	13
Cell-To-Cell Signaling and Interaction, Cellular Assembly and Organization	quantity of actin stress fibers	9,56E-03	CFL1,DNM2,EGF,EGFR,FYN,GNB2L1,INPP5B,INSR,MPRIP,MYC,PLAUR,RND3,ROCK2	13
Cell Morphology	abnormal morphology of lymphocytes	9,74E-03	ARID3A,BAK1,BAX,BCL2L11,CCR10,CD5L,CD79A,CD81,EBF1,FLT3LG,FYN,HAX1,ID3,IL1RN,IL2RG,IRF4,LTA,NKX2-3,PLA2G2D,PSMB10,PSMB9,RAG2,RCAN2,SERPINB9,VPREB1	25
Cancer, Connective Tissue Disorders, Organismal Injury and Abnormalities	connective tissue cancer	9,95E-03	BAX,BOLA1,CDKN2D,CSNK2A1,DDR2,EGFR,EHMT2,ETV1,FDPS,IFITM2,IQCG,JUN,KCNJ12,KCNN3,LMAN1L,LTA,OR10A2,PDGFRA,PDGFRB,PHKA2,PINX1,PRKAR1A,RET,RRM2,SLC37A4,STK11,STOML2,TKT,TOP2A,TUBG2,TYMS,WSB2	32
Cancer, Organismal Injury and Abnormalities	incidence of malignant tumor	9,95E-03	BIN3,BRCA1,CCDC80,CCND3,DOK3,EGR1,FAH,FEN1,FHIT,GNAI2,GNMT,H19,IL10,LTA,MC1R,MGMT,MSH3,MYC,MZF1,NF1,PINX1,PRKAR1A,PSMB9,RAG2,RBM38,SHH,SKIL,STK11,TNK1,TP53BP1,TP53BP2,XRCC4	32
Organismal Development	size of head	1,01E-02	BAK1,BAX,CKMT1A/CKMT1B,CSNK2A1,DDR2,EBF1,EGFR,EGR1,EIF4E2,EN1,EN2,FYN,GAP43,H19,HESX1,HTRA2,HTT,ID3,IGF2R,IL1RN,ITPR1,MAGOH,MCOLN1,MECP2,MMP14,PAX2,PITX2,POU3F4,PPP1R9B,PYGO2,SCN1A,SHH,SIX6,SLC6A3,TBR1,TNFRSF1A,TNFRSF1B	37
Molecular Transport	transport of anion	1,03E-02	ANO10,ANO4,ANO5,ANO6,ASNA1,BCAP31,CA4,CLIC1,FYN,GABRA1,GABRB1,GABRG2,SLC12A5,SLC12A9,SLC17A6,SLC22A8,SLC25A10,SLC34A1,SLC34A2,SLC4A11,SLC4A8,SLC9A3R1,VDAC1	23
Embryonic Development, Organismal Development	development of abdomen	1,05E-02	APH1A,APOE,ARNTL,ATP12A,BAX,BCL2L11,CCND3,CDH4,CLU,CRK,CTCF,CTGF,CX3CL1,CYP11A1,CYP26A1,CYP27B1,EFNA1,EGF,EGR1,EIF2B4,EIF2B5,ETV1,FANCG,FEN1,FGF9,FMN1,FOXF2,GADD45G,GATA3,GATA4,GATA6,GREM1,HLX,HOXA10,HOXA11,HOXA9,HOXB4,HOXC11,HTT,ICMT,IGF2R,IL2RG,ILK,INSR,ITGA11,JUN,KISS1R,LHX8,LSR,LTA,LY6E,MAPK3,MKS1,MMP14,MPST,MST1,MYC,MYD88,MYT1,NF1,NKX2-3,NKX2-5,NPHP3,NR4A1,ONECUT2,PARP1,PAX2,PCSK4,PDGFRA,PDG…	103
Organ Morphology	morphology of gland	1,06E-02	APOE,ARNTL,BRCA1,CEBPD,CRHR2,CTSB,CYP11A1,CYP27B1,DGAT1,EGF,EGFR,EGR1,ELOVL3,EN1,GAST,GATA6,GSX1,HESX1,HLX,HMX2,HOXA10,HOXD3,ID3,IGFBP4,INSR,KCNE3,KISS1R,LEF1,LHX4,LIPA,LY6E,MAPK8IP2,MCOLN1,MGMT,MMP14,Mt2,MYD88,NEUROG3,NFATC3,PAX2,PAX7,PDX1,PGR,PLAT,RAG2,RARG,RRM2B,SCG5,SHH,SLC6A3,SLC9A2,SLC9A3R1,SLC9A4,SMPD3,SOX9,SRD5A1,SREBF2,TBX3,VAMP2	59
Cellular Assembly and Organization	development of cytoplasm	1,06E-02	ADORA1,ADORA2A,ALOX15,APOE,BAX,Cald1,CCL24,CDC42EP5,CFL1,CHRM1,CLIP3,CORO1A,CRK,CTGF,CTSD,CXCL12,DBN1,DLGAP5,DPYSL2,EGF,EGFR,FHIT,FMN1,FYN,GALR2,GAP43,GNA11,GNAI2,GNAS,GNB1,GNG2,GSN,HAX1,HCLS1,HDAC1,HTT,INPP5A,INPP5B,IPO4,ITGA3,ITGB1BP1,KANK4,KISS1R,KNG1,MLST8,MPRIP,MYC,MYLK,NEFL,NF1,NVL,OPA3,PIK3R2,PITPNM1,PLAT,PLD1,PSRC1,PTGER4,RB1CC1,RHOQ,RND3,ROCK2,S100A10,SERPINF2,SGK1,SKIL,SLAIN2,SPRY2,STK1…	74
Cellular Assembly and Organization, Cellular Function and Maintenance	formation of vesicles	1,06E-02	AMBRA1,BRCA1,DGKD,DNM2,EGF,FYN,GABARAPL1,HDAC1,HTT,ROCK2,SHC1,SLC9A4,TBC1D14,VPS25,VPS28	15
Cellular Assembly and Organization	formation of cytoskeleton	1,07E-02	ADORA1,ADORA2A,ALOX15,Cald1,CCL24,CDC42EP5,CFL1,CHRM1,CLIP3,CORO1A,CRK,CTGF,CXCL12,DBN1,DLGAP5,DPYSL2,EGF,EGFR,FHIT,FMN1,FYN,GALR2,GAP43,GNA11,GNAI2,GNB1,GNG2,GSN,HAX1,HCLS1,INPP5A,INPP5B,ITGA3,ITGB1BP1,KANK4,KISS1R,KNG1,MLST8,MPRIP,MYC,MYLK,NEFL,NF1,PIK3R2,PITPNM1,PLAT,PLD1,PSRC1,PTGER4,RHOQ,RND3,ROCK2,S100A10,SERPINF2,SGK1,SKIL,SLAIN2,SPRY2,STK11,SYNPO,TWF2,WNT11	62
Cellular Development, Cellular Growth and Proliferation, Connective Tissue Development and Function	proliferation of fibroblast cell lines	1,07E-02	BAX,BRCA1,BRPF1,CCDC6,CD81,CRK,CSNK2A1,CTSD,CXCL10,CXCL12,E2F4,E4F1,EBNA1BP2,EGF,EGFR,EGR1,EIF3H,ETV1,GADD45G,GAK,GNAI2,GNB2L1,GPR132,GRN,HOXB4,HRASLS,ICMT,IER3,INSR,ITGA11,IVNS1ABP,JUN,KIF20B,KMT5B,KNG1,MAP2K3,MAPK3,MMP14,MMP7,MYC,Mycs,NCOA4,NOC3L,NPY1R,PARP1,PLAUR,PLD1,PPP1R15A,PTK6,RET,RPTOR,SHH,SKIL,SKP2,SMARCA2,SOX9,STIP1,STUB1,TAF6,TGIF1,TNK1,WISP1	62
Cellular Development, Cellular Growth and Proliferation, Organ Development, Skeletal and Muscular System Development and Function, Tissue Development	proliferation of muscle cells	1,07E-02	ADRBK1,ALOX15,APOE,C1QTNF9B,CDK2,CEBPD,CLU,CRHR2,CTSB,CX3CL1,CXCL10,CXCL12,E4F1,EGF,EGFR,EGR1,FGF9,FOXF2,FZD4,GATA4,GATA6,GNA11,GNAS,ID3,IGFBP4,IL10,IL1RN,ILK,INSR,ITGA5,JUN,LRRFIP1,MAPK3,MEF2D,MMP14,MMP7,MYC,MYD88,NF1,NFATC3,NQO1,NR4A1,PAX7,PDGFRB,PGR,PLA2G1B,PLAT,PLAUR,PLD1,PRKAR1A,ROCK2,SERPINF2,SHC1,SHH,SKP2,STRA13,TGFB3,TNFRSF12A,TNFRSF1A,TNFRSF1B,WISP1,ZNF143	62
Cellular Function and Maintenance, Molecular Transport	exocytosis by cells	1,08E-02	CDK16,CX3CL1,EXOC3L1,GNAI2,GNAI3,HTT,LGI3,LMAN1L,MYO1G,NAPA,NCS1,PLA2G6,PLCL1,PLD1,RAB21,SCAMP1,SGK1,SNAP25,STX3,STXBP2,VAMP2	21
Cellular Assembly and Organization, Tissue Development	polymerization of filaments	1,08E-02	ALOX15,CCL24,CDC42EP5,CFL1,CLIP3,CORO1A,CXCL12,DBN1,DLGAP5,EGF,FMN1,GSN,HAX1,HCLS1,MLST8,NEFL,PIK3R2,PSRC1,SGK1,SLAIN2,TWF2	21
Cell Death and Survival	cell death of blood cells	1,10E-02	ADAM8,ADORA2A,APOE,BAK1,BAX,BCL2L11,BCR,BRCA1,CABIN1,CD27,CD5L,CD70,CD79A,CD81,CDK2,CLEC11A,CLU,CORO1A,CTSB,CTSD,CX3CL1,CXCL10,CXCL12,CXCR4,DLK1,E2F4,EBF1,EFNA1,EGF,EGFR,EGR1,EOMES,FCGR1A,FYN,GATA2,GATA3,GFI1,GNAS,GPR132,GSN,HAX1,HCLS1,HDAC1,HIST1H1C,HOXA9,HSH2D,HTT,ID3,IER3,IFIH1,IFNA4,IL10,IL1RN,IL24,IL2RG,IRF4,ITGA5,ITPR1,JUN,KLK6,LEF1,LGALS8,MAP2K3,MAPK3,MGMT,Mt2,MYC,MYD88,NF1,NLRP1,NPC1,NQO1…	107
Digestive System Development and Function	abnormal morphology of midgut	1,11E-02	BCR,CTSD,E2F4,EGF,FERMT1,FGF9,FHIT,IL2RG,LIPA,LTA,NKX2-3,NOD2,PDX1,PTK6,PYGO2,SHH,SOX17,TNFRSF1A,TNFRSF1B	19
Cancer, Hematological Disease, Immunological Disease, Organismal Injury and Abnormalities	relapsed malignant lymphoid neoplasm	1,11E-02	ADORA1,ADORA2A,AXL,DDR2,FYN,HDAC1,HDAC10,IL2RG,MYC,PDGFRA,PDGFRB,POLD1,RET,RRM2,RRM2B,TEK,TNFRSF8,TUBG2,TYMS	19
Infectious Diseases, Inflammatory Disease, Respiratory Disease	severe acute respiratory syndrome	1,11E-02	CEBPD,CLU,EGR1,GLUL,GSTO1,HIST1H1C,HIST1H2BD,HIST2H2AA3/HIST2H2AA4,HLX,IER3,ITGA2B,LEF1,PGLYRP1,RAB31,RRM2,SLC2A3,SNN,STXBP2,TKT	19
Cancer, Gastrointestinal Disease, Organismal Injury and Abnormalities	incidence of digestive organ tumor	1,11E-02	CCDC80,FAH,FEN1,FHIT,GAST,GNMT,LTA,MSH3,MYD88,MZF1,NF1,PINX1,PRKAR1A,PSMB9,RBM38,STK11,TNK1	17
Cancer, Hematological Disease, Immunological Disease, Organismal Injury and Abnormalities	refractory malignant lymphoid neoplasm	1,11E-02	ADORA1,ADORA2A,ARAF,AXL,DDR2,FYN,HDAC1,HDAC10,MAP4K5,MYC,PDGFRA,PDGFRB,POLD1,RET,TEK,TNFRSF8,TYMS	17
Cancer, Organismal Injury and Abnormalities	advanced malignant solid tumor	1,12E-02	ARAF,AXL,BAK1,BCR,CEBPD,CLU,CST7,CTGF,CXCL12,CXCR4,CYP3A5,CYP3A7,DDR2,DLGAP5,DNAJB2,DPYSL2,DTNA,EFNA1,EGFR,EMP1,EN1,ENPP2,FDPS,FOXF2,GATA6,GLUL,HAX1,HCLS1,HIST2H2AA3/HIST2H2AA4,HMMR,HOXA10,HOXA9,HOXC10,HOXC6,IFI30,IFITM2,IGFBP4,IL1RN,IL24,IL2RG,INSR,KCNJ2,KCNN3,KLK6,LGALS8,MAGEA11,MAP4K5,MMP14,MMP7,Mt2,MYO1C,NEK11,NLRP1,NR2F2,PARP1,PDE10A,PDGFRA,PDGFRB,PGF,PGR,PITX2,PLAT,PLAUR,POLD1,PTK6,RAB31,RA…	84
Cell Morphology	abnormal morphology of leukocytes	1,12E-02	APOE,ARID3A,BAK1,BAX,BCL2L11,CCND3,CCR10,CD5L,CD79A,CD81,CDK2,E2F4,EBF1,EGR1,FLT3LG,FYN,GATA3,HAX1,HOXA9,ID3,IL10,IL1RN,IL2RG,IRF4,LTA,NKX2-3,PLA2G2D,PSMB10,PSMB9,RAG2,RCAN2,SAC3D1,SERPINB9,TSTA3,VPREB1	35
Cellular Development, Embryonic Development, Organismal Development	differentiation of embryonic cells	1,12E-02	ACVR1,BAIAP2,BYSL,CLEC11A,CNOT3,EGF,ENG,EOMES,EPHB4,ERF,EXT1,FLCN,FLT3LG,FOXD3,GATA4,GATA6,HTT,ID3,JUN,MAPK3,METRN,MYC,MZF1,NKX2-5,NPY1R,PDGFRA,PGF,PLAUR,POU5F1,SHH,SOX9,TGFB3,TLN1,WNT11,WNT3	35
Lipid Metabolism, Molecular Transport, Small Molecule Biochemistry	concentration of sterol	1,16E-02	APOA4,APOE,ARNTL,CLU,CRHR2,CX3CL1,CYP24A1,CYP27B1,CYP3A5,DBI,DGAT1,DLK1,EGR1,FGF19,GALR3,GATM,GFER,GNAS,GNMT,HTT,IL10,IL1RN,INSR,JUN,KCNE3,KISS1R,LIPA,LIPE,LSR,MECP2,NPC1,NPC1L1,PARP1,PDE10A,PEMT,PLA2G15,PLA2G1B,PLA2G6,PON3,PPP3CA,PRLHR,RAG2,ROCK2,RPTOR,SCNN1A,SEC14L2,SGPL1,SIGMAR1,SLC34A1,SLC37A4,SLC9A3R1,SREBF1,SREBF2,TGIF1	54
Cellular Movement, Hematological System Development and Function, Immune Cell Trafficking	homing of leukocytes	1,16E-02	ADAM8,ADORA1,ADORA2A,ANO6,APOE,CCL24,CCRL2,CORO1A,CX3CL1,CXCL10,CXCL12,CXCR4,ELMO1,ENPP2,FLT3LG,FUT7,FYN,GATA3,GBF1,GNA11,GNAI2,GNAI3,GNAS,GREM1,GRN,GSN,HOXA9,IL10,IL17B,IL4R,ITGAE,LSP1,MARCO,MMP7,MST1,MYC,MYD88,MYLK,NINJ1,NOD2,NQO1,PLA2G1B,PLA2G6,PLAUR,RARRES2,RPL13A,RPS19,S100A8,SERPINA3,SERPINB1,SHC1,SLC37A4,TNFRSF1A,TPSAB1/TPSB2	54
Infectious Diseases, Respiratory Disease	infection of respiratory tract	1,18E-02	CEBPD,CLU,EGR1,GABRA1,GABRB1,GABRG2,GLUL,GRIN2A,GRIN2D,GSTO1,HIST1H1C,HIST1H2BD,HIST2H2AA3/HIST2H2AA4,HLX,IER3,IL10,ITGA2B,LEF1,PGLYRP1,RAB31,RRM2,SIGMAR1,SLC2A3,SNN,STXBP2,TKT,TOP2A,TYMS	28
Cancer, Hematological Disease, Immunological Disease, Organismal Injury and Abnormalities	lymphohematopoietic neoplasia	1,19E-02	ABCA13,ABHD11,ACTR1B,ADORA1,ADORA2A,ADSSL1,AGBL5,AKR1B10,ALKBH2,ALOX15,ALPP,ALS2,ANO5,AP4B1,APH1A,APOE,ARAF,ARHGAP24,ASPG,ASRGL1,AXL,BAK1,BAX,BCL2L11,BCR,BIN3,BRCA1,BRD2,C17orf97,CACNA2D4,CALR,CBWD1,CCDC110,CCDC90B,CCND3,CCT6B,CCT7,CD200,CD27,CD68,CD70,CD79A,CDC123,CDC34,CDH15,CDH4,CDK12,CDK2,CDK5RAP2,CEP55,CFL1,CHD9,CHGA,CLTB,CNGA4,CNOT3,CNTN4,CNTNAP5,COL7A1,CPT1A,CRCP,CTCF,CWF19L2,CXCL10,CXCL12…	348
Cellular Development, Cellular Growth and Proliferation	cell proliferation of breast cancer cell lines	1,19E-02	BRCA1,CARD10,CDC16,CEBPD,CLU,CST6,CTCF,CTGF,CTSD,CX3CL1,CXCL10,CXCR4,CYP3A5,DLGAP5,EGF,EGFR,EIF3H,ELF3,FGF19,FOXF2,GNAS,GNB2L1,GPR161,GRN,HBP1,HOXB7,IER3,IL24,ILK,ING4,INSR,ITGA5,JUN,KNG1,LDHA,MAP2K3,MMP14,MTUS1,MYC,MYLK,NQO1,PGR,PIK3R3,PLAUR,POU5F1,PPP1R12A,PPP1R1B,PRPF4B,PTK6,RB1CC1,RBCK1,RNF5,RPTOR,S100A1,SCGB3A1,SHC1,SKP2,SMPD2,SMPD3,TAF6,TEK,TNFAIP8,TNFRSF1A,TPD52L1,TWIST1,TYMS,UBE2I,UBE2M,Z…	69
Psychological Disorders	major affective disorder	1,19E-02	ANKHD1/ANKHD1-EIF4EBP3,APOE,B9D1,CA10,CA4,CHGA,CHRM1,CLPX,CRHR2,CXCL10,DGAT1,DPYSL2,DRD4,DRD5,EGFR,FGF9,FOXD3,FYN,GABRA1,GABRB1,GABRG2,GAD1,GAD2,GATM,GNAS,GRIN2A,GRIN2D,HMGCS2,HTR1A,HTRA2,INSR,LRRC23,MCCC1,MPST,MSH3,NCAN,NCS1,NDUFS1,NDUFS8,NEFL,NEK11,PDE10A,PDE2A,PGR,PPP1R1B,PPP3CA,PRKAR1A,PRPF4B,PSMA7,RNPEPL1,SCN1A,SCN2B,SCN3B,SEC24C,SGK1,SIGMAR1,SLC6A3,SPRY2,TBR1,TYMS	60
Organismal Survival	morbidity or mortality	1,20E-02	ACVR1,ADAMTS13,ADAMTS4,ADH5,ADORA1,ADORA2A,ADRBK1,ALOX15,ALOXE3,ALX4,Anp32b,APH1A,APOE,ARAF,ARFRP1,ARID3A,ARNTL,ASNA1,ASS1,ATE1,ATF1,B9D1,BAK1,BAX,BCL2L11,BCR,BDKRB1,BRCA1,BRD2,BSG,BUB3,BYSL,C10orf2,CA4,CABIN1,Cald1,CALR,CARD10,CBY1,CCND3,CCR10,CCS,CD200,Cd59a,CD68,CD70,CDK2,CDKN2D,CEBPD,CELSR3,CFL1,CHGA,CLEC4M,CLIP3,CNGA2,CNOT3,COL13A1,COL5A1,COL7A1,COX7A1,CPT1A,CRK,CRLF3,CSNK2A1,CTCF,CTGF,CTSB,…	390
Digestive System Development and Function	abnormal morphology of digestive system	1,20E-02	APOE,ARAF,ARNTL,B9D1,BCR,BIN3,BRCA1,BSG,CDK2,CNOT3,CTSD,DLK1,E2F4,EGF,EGFR,EI24,EPHB3,FAH,FEN1,FERMT1,FFAR3,FGF9,FHIT,FOXF2,FUT7,GAST,GATA4,GATA6,GBA2,GNAI2,GNMT,GRN,GUCA2A,HADHA,HLX,HOXC13,HOXC4,IDUA,IGF2R,IGFBP4,IL10,IL2RG,IL4R,INSR,ITGA11,ITGA3,JUN,KCNE3,LEF1,LIPA,LTA,LTBP3,MAPK8IP2,MCOLN1,MECP2,MGMT,MMP14,MST1,Mt2,MYD88,NFATC3,NKX2-3,NOD2,NPC1,NPC1L1,NQO1,PAX9,PDX1,PEMT,PITX2,PTK6,PYGO2,RAG2,…	98
Cellular Movement	chemotaxis	1,22E-02	ADAM8,ADORA1,ADORA2A,ADRBK1,ANO6,APOE,AXL,BCR,BRMS1,CALR,CCL24,CCR10,CCRL2,CLU,CORO1A,CTGF,CX3CL1,CXCL10,CXCL12,CXCR4,EFNA1,EGF,EGFR,ELMO1,ENG,ENPP2,EPHB1,FLT3LG,FYN,GBF1,GNA11,GNAI2,GNAI3,GNAS,GNB1,GPR132,GREM1,GRN,GSN,HCLS1,HOXA7,HOXA9,IGF2R,IL10,IL17B,IL4R,ILK,JUN,KNG1,LEF1,LSP1,MARCO,MMP14,MMP7,MST1,MYD88,MYLK,MYO5B,NINJ1,NOD2,NUS1,PDGFRA,PDGFRB,PGF,PLA2G1B,PLA2G6,PLAUR,PLD1,RARRES2,RPL13A,RP…	85
Cellular Growth and Proliferation	colony formation	1,22E-02	ATF1,AXL,BCL2L11,BCR,BRCA1,CCL24,CDH4,CDK2,CHGA,CLEC11A,CLU,CSNK2A1,CTCF,CTSB,CTSD,CXCL10,CXCL12,DDX5,DYNC1H1,EGF,EGFR,EGR1,EI24,ELF3,FEN1,FGF19,FLT3LG,GADD45G,GNAI2,GNB2L1,GRN,HOXA10,HOXA9,HOXB4,HOXB7,ICMT,IFIH1,IFIT2,IGFBP4,IL10,IL1RN,IL24,ILK,ING4,INSR,JUN,KCNJ12,LGALS7/LGALS7B,MMP14,MYC,MYD88,NF1,PAX7,PBXIP1,PDGFRA,PEA15,PGR,POLDIP3,POU5F1,PPP1R15A,PPP1R9B,PPP3CA,PRCC,PRKAR1A,PSRC1,PTK6,RB1CC…	85
Cell Death and Survival	cell death of immune cells	1,26E-02	ADAM8,ADORA2A,APOE,BAK1,BAX,BCL2L11,BCR,BRCA1,CABIN1,CD27,CD5L,CD70,CD79A,CD81,CDK2,CLEC11A,CLU,CORO1A,CTSB,CTSD,CX3CL1,CXCL10,CXCL12,CXCR4,DLK1,EBF1,EFNA1,EGF,EGFR,EGR1,EOMES,FCGR1A,FYN,GATA3,GFI1,GNAS,GPR132,GSN,HAX1,HCLS1,HIST1H1C,HOXA9,HSH2D,HTT,ID3,IER3,IFIH1,IFNA4,IL10,IL1RN,IL24,IL2RG,IRF4,ITGA5,ITPR1,JUN,KLK6,LEF1,LGALS8,MAP2K3,MAPK3,Mt2,MYC,MYD88,NF1,NLRP1,NPC1,NQO1,NR4A1,PARP1,PDGFRA,PD…	102
Organismal Injury and Abnormalities	growth of lesion	1,27E-02	ADORA2A,ADRBK1,AKR1B10,ALOX15B,APOE,ARHGEF4,AXL,BCR,BRCA1,BSG,CALR,CARD10,CCND3,CD70,CDK2,CHCHD4,CIB1,CLU,CST6,CTGF,CTSB,CXCL12,CXCR4,DAB2IP,DLK1,DNM2,EFNA1,EGF,EGFR,EGR1,EHMT2,ENG,EPHB4,FGF19,FHIT,FOXD3,GAST,GBA2,GNB2L1,GNMT,GREM1,GRN,H19,HDAC1,HMMR,HOXA7,ICMT,ID3,IL10,IL1RN,IL24,IL4R,ILK,INSR,IRF4,ITGA5,JUN,KCNJ12,KISS1R,KLK3,LDHA,LEF1,LGALS12,LGALS7/LGALS7B,LTA,MAP2K3,MFGE8,MGMT,MMP14,MMP7,MST…	109
Lipid Metabolism, Molecular Transport, Small Molecule Biochemistry	quantity of steroid	1,27E-02	ACSBG1,ADRBK1,APOA4,APOE,ARNTL,BRCA1,BRD2,CDKN2D,CHGA,CLU,CRHR2,CRY2,CX3CL1,CYP11A1,CYP24A1,CYP27B1,CYP3A5,CYP3A7,DBH,DBI,DGAT1,DLK1,EGF,EGFR,EGR1,FGF19,GALR3,GATA4,GATA6,GATM,GFER,GNA11,GNAS,GNMT,HTT,IL10,IL1RN,INSR,JUN,KCNE3,KISS1R,KNG1,LIPA,LIPE,LSR,MECP2,NPC1,NPC1L1,NPY1R,NR2F2,PARP1,PDE10A,PEMT,PLA2G15,PLA2G1B,PLA2G6,PLAT,PON3,PPP3CA,PRLHR,RAG2,ROCK2,RPTOR,SCG5,SCNN1A,SEC14L2,SGK1,SGPL1,SIGM…	79
Organismal Development, Tissue Morphology	abnormal morphology of trophoblast	1,28E-02	BRCA1,ENPP2,EOMES,ERF,FOXD3,HAND1,MYC,PDGFRB,RPTOR,TLN1	10
Cancer, Hematological Disease, Immunological Disease, Organismal Injury and Abnormalities	blast crisis phase chronic myeloid leukemia	1,28E-02	AXL,DDR2,FYN,GATA2,PDGFRA,PDGFRB,POLD1,RET,RPL3,TEK	10
Cardiovascular System Development and Function, Organismal Development	development of aorta	1,28E-02	ACVR1,Ap2b1,CXCR4,DNM2,GATA4,GATA6,JUN,PDE2A,SHH,TYMP	10
Cellular Function and Maintenance, Hematological System Development and Function	function of natural killer cells	1,28E-02	CD27,EIF5A,FYN,GADD45G,GATA2,IL10,LDHA,LTA,MYC,MYD88	10
Developmental Disorder, Hereditary Disorder, Immunological Disease, Organismal Injury and Abnormalities	hypoplasia of spleen	1,28E-02	FLT3LG,HAX1,HOXA9,HOXB4,IL2RG,MYC,NKX2-5,PITX2,RAG2,SGPL1	10
Amino Acid Metabolism, Small Molecule Biochemistry	metabolism of glutamine family amino acid	1,28E-02	ALDH18A1,ARG2,FAH,GAD1,GFPT2,GLUL,MECP2,MYC,PFAS,SLC1A3	10
Cancer, Endocrine System Disorders, Organismal Injury and Abnormalities	metastatic thyroid carcinoma	1,28E-02	AXL,CST7,EGFR,PDGFRA,PDGFRB,PTK6,RET,TEK,TOP2A,TUBG2	10
Digestive System Development and Function	morphogenesis of gastrointestinal tract	1,28E-02	EGFR,EPHB3,GATA4,HLX,HOXC13,ITGA5,PDGFRA,PITX2,SFRP1,SHH	10
Nervous System Development and Function, Tissue Morphology	quantity of motor neurons	1,28E-02	ALS2,BAX,GAD1,GDPD5,HOXC8,KISS1R,NEFL,SHH,SOX9,TARDBP	10
Lymphoid Tissue Structure and Development, Organ Morphology	quantity of white pulp	1,28E-02	BAK1,BAX,FYN,IL2RG,LTA,MFGE8,NKX2-3,RBM38,RRM2B,TNFRSF1A	10
Lipid Metabolism, Small Molecule Biochemistry, Vitamin and Mineral Metabolism	synthesis of cholesterol	1,28E-02	APOE,CH25H,CYP46A1,FDPS,HTT,NPC1,NPC1L1,SEC14L2,SREBF1,SREBF2	10
Cell Morphology	abnormal morphology of mononuclear leukocytes	1,28E-02	APOE,ARID3A,BAK1,BAX,BCL2L11,CCR10,CD5L,CD79A,CD81,EBF1,FLT3LG,FYN,HAX1,ID3,IL1RN,IL2RG,IRF4,LTA,NKX2-3,PLA2G2D,PSMB10,PSMB9,RAG2,RCAN2,SERPINB9,VPREB1	26
Cell Death and Survival	apoptosis of thymocytes	1,28E-02	ADAM8,ADORA2A,BAK1,BAX,BCL2L11,BRCA1,CDK2,EFNA1,EGR1,FYN,GFI1,GNAS,HIST1H1C,ID3,IL10,JUN,Mt2,MYC,NQO1,NR4A1,PARP1,RAG2,STUB1,TNFRSF1A,TNFRSF1B,TOP2A	26
Organismal Injury and Abnormalities, Tissue Morphology	quantity of lesion	1,28E-02	ALOX15,APOE,CD200,CX3CL1,DLGAP3,EGFR,FHIT,HMMR,IFIH1,IL10,JUN,LEF1,MFGE8,MGMT,MST1,Mx1/Mx2,MYC,NF1,NQO1,PARP1,PEA15,PIK3R2,PSMB9,RBM38,RET,TRPV1	26
Lipid Metabolism, Small Molecule Biochemistry, Vitamin and Mineral Metabolism	metabolism of terpenoid	1,30E-02	ADH5,AKR1B10,APOA4,APOE,CH25H,CLN6,CRHR2,CX3CL1,CXCL10,CYP11A1,CYP24A1,CYP26A1,CYP27B1,CYP3A5,CYP3A7,CYP46A1,DBI,DPAGT1,DPM2,EGF,EGFR,FDPS,FGF9,GBA2,HTT,IGFBP4,Lcn5,LIPA,LIPE,LRAT,MECP2,Mt3,NPC1,NPC1L1,NR4A1,NUS1,PDGFRA,PGR,RARG,RARRES2,RBP1,RDH16,RETSAT,SEC14L2,SGPL1,SLC37A4,SRD5A1,SRD5A3,SREBF1,SREBF2,TNFRSF12A,YWHAH	52
Molecular Transport	transport of metal ion	1,30E-02	ADORA1,ATP12A,CCS,CDK2,CFL1,CORO1A,CXCL10,CXCL12,CYP27B1,DMPK,EGF,FGF12,GNAS,GRIN2A,HBP1,ITPR1,KCNA4,KCNAB1,KCNAB3,KCNF1,KCNIP2,KCNJ12,KCNJ2,KCNJ3,KCNMB2,KCNN3,KCNS1,KCNS2,Mt3,NKX2-5,PER1,PLCG1,PPME1,PPP3CA,RAMP1,SCN1A,SCN3B,SCNN1A,SGK1,SLC12A5,SLC30A5,SLC34A1,SLC4A11,SLC8A2,SLC9A2,STOML2,TRAPPC10,TRPA1,TRPM8,TRPV1,VDAC1,YWHAH	52
Cancer, Organismal Injury and Abnormalities	Lymphoid Cancer and Tumors	1,31E-02	ABCA13,ABHD11,ACTR1B,ADORA1,ADORA2A,ADSSL1,AGBL5,AKR1B10,ALKBH2,ALOX15,ALPP,ALS2,ANO5,AP4B1,APH1A,APOE,ARAF,ARHGAP24,ASPG,ASRGL1,AXL,BAK1,BAX,BCL2L11,BCR,BIN3,BRCA1,BRD2,C17orf97,CACNA2D4,CALR,CBWD1,CCDC110,CCDC90B,CCND3,CCT6B,CCT7,CD200,CD27,CD68,CD70,CD79A,CDC123,CDC34,CDH15,CDH4,CDK12,CDK2,CDK5RAP2,CEP55,CFL1,CHD9,CLTB,CNGA4,CNOT3,CNTN4,CNTNAP5,COL7A1,CPT1A,CRCP,CTCF,CWF19L2,CXCL10,CXCL12,CXCR…	324
Organismal Development	abnormal morphology of head	1,32E-02	ADAMTS4,ADORA2A,ALS2,ALX4,Anp32b,APOE,ARNTL,AXL,B9D1,BAK1,BAX,BCL2L11,BCR,BIN3,CBLN1,CCR10,CD81,CDK2,CELSR3,CHL1,CHRM1,CHST6,CKMT1A/CKMT1B,CNGA2,CRK,CSNK2A1,CTGF,CTSB,CTSD,CXCL12,CXCR4,CYP26A1,DCLK1,DDR2,DLGAP3,DLK1,DLX1,DLX2,DVL3,E2F4,EBF1,ECE2,EFTUD2,EGF,EGFR,EGR1,EMX1,EN1,EN2,EPHB1,EPHB3,FGF9,FOXF2,FOXQ1,FYN,GAD1,GAP43,GATA3,GFI1,GNA11,GNAS,GPR161,GRN,GSX1,H19,HESX1,HMX2,HOXC13,HOXD3,HSF4,HTRA…	157
Embryonic Development, Organismal Development	growth of embryo	1,32E-02	ACVR1,ADRBK1,ALX4,APH1A,ARNTL,ATE1,BRCA1,BYSL,CCND3,CDK2,CFL1,CLU,CTCF,CX3CL1,CXCL12,EGF,EGFR,EHMT2,EOMES,FEN1,FGF9,FOXR2,GAP43,GATA3,GATA4,GDPD5,GREM1,HAND1,HDAC1,HOXB5,HTT,ID3,IL2RG,IL4R,ILK,INSR,MFGE8,MYC,NAP1L2,NASP,NF1,NKX2-5,NKX2-6,NOC3L,PARP1,PCSK4,PDGFRA,PITX2,PLCG1,POMT1,POMT2,POU5F1,RAG2,RARRES2,RET,RRAS,SHH,SLC1A3,SLC25A19,SLC34A2,SOX9,TLN1,TP53BP2,TRPV1,TWIST1,UHRF1,VPS53,WNT11,WNT3,Z…	70
Cellular Development, Cellular Growth and Proliferation, Hematological System Development and Function, Hematopoiesis, Tissue Development	development of hematopoietic progenitor cells	1,35E-02	ALOX15,BAX,BCL2L11,BCR,BRCA1,CCND3,CD79A,CLEC11A,CXCL12,CXCR4,E2F4,EBF1,EGF,EGFR,EGR1,EOMES,FLT3LG,FYN,GATA2,GATA3,HOXA10,HOXB4,ID3,IL10,IL2RG,IL4R,MZF1,NQO1,PLCG1,RAG2,RASGRP3,RPS19,RPTOR,SHC1,SOX17,STK11	36
Connective Tissue Development and Function, Tissue Morphology	mass of adipose tissue	1,35E-02	AGRP,APOA4,APOE,ARNTL,CEBPD,DGAT1,DLK1,ENPP2,FFAR3,FGF19,GNAS,GRM8,HTT,IGFBP4,IL1RN,INSR,LGALS12,LIPA,LIPE,MC3R,MC5R,MECP2,MMP19,NPY1R,PDE10A,PGF,PLA2G1B,PNRC2,RBM38,RDH16,SLC30A5,SREBF1,TKT,TRPV1,UBL5,WDR13	36
Cellular Movement	chemotaxis of cells	1,36E-02	ADAM8,ADORA1,ADORA2A,ADRBK1,ANO6,APOE,AXL,BCR,BRMS1,CALR,CCL24,CCR10,CCRL2,CLU,CORO1A,CTGF,CX3CL1,CXCL10,CXCL12,CXCR4,EFNA1,EGF,EGFR,ELMO1,ENG,ENPP2,EPHB1,FLT3LG,FYN,GBF1,GNA11,GNAI2,GNAI3,GNAS,GNB1,GPR132,GREM1,GRN,GSN,HCLS1,HOXA7,HOXA9,IGF2R,IL10,IL17B,IL4R,ILK,JUN,KNG1,LEF1,LSP1,MARCO,MMP14,MMP7,MST1,MYD88,MYLK,MYO5B,NINJ1,NOD2,NUS1,PDGFRA,PDGFRB,PGF,PLA2G1B,PLA2G6,PLAUR,PLD1,RARRES2,RPL13A,RP…	83
Cancer	hyperplasia of secretory structure	1,36E-02	ALOX15B,CCDC80,CDK2,CHRM1,CXCL12,ETV1,EXT1,FAH,GAST,GATA3,GNAS,IL4R,ILK,ING4,INSR,KLK3,MMP14,MYC,NUP214,PDX1,PGR,PLAUR,RET,SCG5,SNAP25,SOX9,SRD5A1,TNK1,TOP2A,TRPM8,WDR13	31
Molecular Transport, Protein Synthesis, Protein Trafficking	localization of protein	1,36E-02	ALS2,APOE,B9D1,BIN3,CBY1,CD200,CD81,CELSR3,CNPY4,DNAJB2,EFR3A,EGF,ERCC3,F11R,GNB2L1,GRASP,GRIN2A,ICMT,IL10,MECP2,Mt2,MYO1A,MYO5B,PIK3R2,PLAUR,ROCK2,S100A10,SGK1,SLC9A2,SLC9A3R1,TNFRSF1A	31
Cancer, Organismal Injury and Abnormalities	neck neoplasm	1,37E-02	ACTR1B,ADAMTSL2,ADSSL1,AGRP,AKR1B10,AKR1E2,ALOX15,ALOX15B,ALX4,ANKMY1,APBB1IP,ATG4D,ATPAF1,AXL,BAIAP2,BCL2L11,BRCA1,C17orf97,CACNG6,CALR,CARD10,CASKIN2,CCDC110,CCDC6,CDH15,CEP70,CHRND,CNGA2,CNTN4,COL13A1,CRK,CSNK1G2,CST7,CTDSP2,CTSB,CUEDC1,CXCR4,DACT3,DHX37,DRD4,DRD5,E2F4,EGFR,ENG,EPHB3,EPHB4,ERF,FAM118A,FFAR3,FLCN,FOXD3,FOXD4,FOXQ1,FOXR2,FOXRED1,GAL3ST3,GALNT10,GALR3,GNAL,GNAS,GNG8,GPR108,GRIN2D…	185
Cellular Function and Maintenance	function of blood cells	1,37E-02	ADAMTS13,ANO6,APOE,AXL,BAK1,BAX,BCL2L11,BCR,C6orf25,CCRL2,CD200,CD27,Cd59a,CD70,CD81,CXCL10,CXCL12,CXCR4,EGR1,EIF5A,F11R,FCGR1A,FLT3LG,FUT7,FYN,GADD45G,GATA2,GFI1,GNAI2,GNAI3,GRN,GSN,HCLS1,HSH2D,ID3,IDUA,IFI30,IFIH1,IL10,IL2RG,IL4R,IRF4,ITGA2B,LDHA,LSP1,LTA,MAP2K3,MARCH1,MARCO,MCOLN1,MMP14,MMP7,MR1,MST1,Mt2,MYC,MYD88,MYO1G,NF1,NINJ1,NLRP1,NOD2,NPY1R,PARP1,PILRA,PLA2G15,PLA2G2D,PLAT,PLAUR,PLD1,PSM…	93
Cancer, Organismal Injury and Abnormalities	head and neck neoplasia	1,38E-02	ABCA13,ABTB2,ACTR1B,ACVR1,ADAM8,ADAMTS13,ADAMTS4,ADAMTSL2,ADSSL1,AGRP,AKNA,AKR1B10,AKR1E2,ALDH2,ALDOC,ALOX15,ALOX15B,ALOXE3,ALPP,ALX4,AMDHD2,ANKMY1,ANO4,APBB1IP,ARAF,ASS1,ATG4D,ATPAF1,AXL,BAIAP2,BANP,BAX,BCL2L11,BCR,BRCA1,BSG,C10orf2,C12orf57,C17orf97,C1QTNF9B,C5orf52,C9orf9,CACNG6,CALR,CAPN10,CAPN9,CARD10,CASKIN2,CBWD1,CCDC110,CCDC6,CCND3,CCNO,CD300C,CDC34,CDCA8,CDH15,CDK12,CDK2,CEBPD,CEP70,CHID…	453
Cell Death and Survival	cell death of antigen presenting cells	1,38E-02	ADAM8,APOE,BAK1,BAX,BCL2L11,CD5L,CTSB,CX3CL1,GPR132,IFNA4,IL10,MAP2K3,MYD88,NLRP1,NPC1,NR4A1,PARP1,PLA2G6,PLAT,PTGER4,RPTOR,SERPINA3,TNFRSF1A,TNFRSF1B	24
Cell-To-Cell Signaling and Interaction, Cellular Assembly and Organization, Cellular Function and Maintenance	formation of focal adhesions	1,38E-02	BCAS3,Cald1,CD81,CIB1,CTGF,ENPP2,FMN1,GNA11,GNAI2,GNB1,GNB2L1,GNG2,GREM1,ITGB1BP1,KISS1R,KNG1,MMP14,RCC2,RND3,ROCK2,RRAS,S100A10,SPRY2,TEK	24
Developmental Disorder, Immunological Disease, Organismal Injury and Abnormalities	hypoplasia of lymphoid organ	1,38E-02	CCND3,CCRL2,CTSD,E2F4,FLT3LG,FUT7,FYN,GFI1,HAX1,HOXA9,HOXB4,IL10,IL2RG,MYC,NFATC3,NKX2-5,PITX2,RAG2,RRM2B,SGPL1,STUB1,TP53BP1,TREX1,XRCC4	24
Cancer, Hematological Disease, Immunological Disease, Organismal Injury and Abnormalities	lymphoid cancer	1,39E-02	ABCA13,ABHD11,ACTR1B,ADORA1,ADORA2A,ADSSL1,AGBL5,AKR1B10,ALKBH2,ALOX15,ALPP,ALS2,ANO5,AP4B1,APH1A,APOE,ARAF,ARHGAP24,ASPG,ASRGL1,AXL,BAK1,BAX,BCL2L11,BCR,BIN3,BRCA1,BRD2,C17orf97,CACNA2D4,CALR,CBWD1,CCDC110,CCDC90B,CCND3,CCT6B,CCT7,CD200,CD27,CD68,CD70,CD79A,CDC123,CDC34,CDH15,CDH4,CDK12,CDK2,CDK5RAP2,CEP55,CFL1,CHD9,CLTB,CNGA4,CNOT3,CNTN4,CNTNAP5,COL7A1,CPT1A,CRCP,CTCF,CWF19L2,CXCL10,CXCL12,CXCR…	317
Cancer, Hematological Disease, Immunological Disease, Organismal Injury and Abnormalities	B-cell non-Hodgkin's disease	1,42E-02	ANO5,AP4B1,BCL2L11,BRD2,CCND3,CD27,CD70,CD79A,CDC123,CNGA4,CNTNAP5,CXCL12,CXCR4,EGFR,FEN1,FHIT,FRMPD1,GABRA1,GNB1,HIST1H1C,HIST1H3B,IL10,IRF4,KCNAB3,KIF11,LGALS7/LGALS7B,LTA,MYC,MYD88,NDUFS1,NF1,PDGFRB,PSMB1,PSMB5,RBM4,SGK1,SKIL,SLC4A8,TNFRSF8,TNIP2,TNK1,TP53BP1,TUBG2,WHSC1,XRCC4,ZIC4,ZNF512	47
Cancer, Hematological Disease, Immunological Disease, Organismal Injury and Abnormalities	Ph positive chronic myeloid leukemia in accelerated phase	1,43E-02	AXL,DDR2,FYN,PDGFRA,PDGFRB,RET,TEK	7
Cancer, Hematological Disease, Immunological Disease, Organismal Injury and Abnormalities	Ph positive chronic myeloid leukemia in chronic phase	1,43E-02	AXL,DDR2,FYN,PDGFRA,PDGFRB,RET,TEK	7
Cancer, Hematological Disease, Immunological Disease, Organismal Injury and Abnormalities	Philadelphia positive chronic myeloid leukemia in blast crisis	1,43E-02	AXL,DDR2,FYN,PDGFRA,PDGFRB,RET,TEK	7
Cell Cycle, Connective Tissue Development and Function	S phase of fibroblast cell lines	1,43E-02	ARAF,BRCA1,E2F4,EGF,GATA6,MYC,SKP2	7
Endocrine System Development and Function, Nervous System Development and Function, Organ Morphology, Organismal Development	abnormal morphology of adenohypophysis	1,43E-02	GSX1,HESX1,HMX2,LHX4,SCG5,SLC6A3,SMPD3	7
Respiratory System Development and Function	abnormal morphology of conducting airway	1,43E-02	CBY1,CTGF,EGFR,GATA4,MMP14,SPRY2,TGFB3	7
Organismal Development, Tissue Morphology	abnormal morphology of peritoneum	1,43E-02	HOXA10,IL10,IL2RG,LIPA,NKX2-3,RAG2,RRM2B	7
Cancer, Gastrointestinal Disease, Organismal Injury and Abnormalities	advanced colorectal tumor	1,43E-02	DDR2,EGFR,PDGFRA,PDGFRB,RET,TEK,TYMS	7
Cancer, Gastrointestinal Disease, Organismal Injury and Abnormalities	advanced rectal cancer	1,43E-02	DDR2,EGFR,PDGFRA,PDGFRB,RET,TEK,TYMS	7
Connective Tissue Disorders, Inflammatory Disease, Inflammatory Response, Skeletal and Muscular Disorders	arthritis of bone	1,43E-02	CACNA2D4,CLU,MMP14,SCN1A,SCN2B,SCN3B,SLC1A3	7
Cell Death and Survival, Gastrointestinal Disease, Hepatic System Disease, Organismal Injury and Abnormalities	cell death of liver cell lines	1,43E-02	BCL2L11,EGF,IER3,IL10,JUN,MAPK3,MYC	7
Cell Death and Survival, Reproductive System Development and Function	cell viability of breast cell lines	1,43E-02	BAK1,BRCA1,DLX2,EGFR,ELF3,RBP1,SHC1	7
Cancer, Hematological Disease, Immunological Disease, Organismal Injury and Abnormalities	cytogenetically abnormal acute myeloid leukemia	1,43E-02	AXL,PDGFRB,RARG,RET,RRM2,RRM2B,TOP2A	7
Cellular Development, Cellular Growth and Proliferation	development of carcinoma cell lines	1,43E-02	EGF,EGFR,EN2,GATA4,NKX2-5,SMARCA2,WNT11	7
Cellular Assembly and Organization, Cellular Function and Maintenance	formation of phagosomes	1,43E-02	AMBRA1,BRCA1,FYN,GABARAPL1,HDAC1,SHC1,TBC1D14	7
Organ Development, Respiratory System Development and Function	growth of lung	1,43E-02	ADRBK1,EGF,ITGA5,SHH,SPRY2,TNFRSF1A,TNFRSF1B	7
Developmental Disorder, Endocrine System Disorders, Organismal Injury and Abnormalities, Reproductive System Disease	hypoplasia of pituitary gland	1,43E-02	EGFR,GPR161,LHX4,LIN9,PITX2,SIM1,SLC6A3	7
Gastrointestinal Disease, Organismal Injury and Abnormalities	intestinal polyp	1,43E-02	GREM1,H19,IL10,PIK3R2,PLCG1,STK11,TNNC1	7
Cellular Movement	invasion of kidney cell lines	1,43E-02	EGFR,GNAI2,GNAI3,GNAL,GSN,IER3,NOD2	7
Cancer, Organismal Injury and Abnormalities, Reproductive System Disease, Tumor Morphology	invasion of mammary tumor	1,43E-02	CSNK2A1,CST6,CXCL12,CXCR4,HDLBP,KISS1R,S100A8	7
Cell Death and Survival	killing of leukocytes	1,43E-02	BAK1,BAX,BCL2L11,IL10,MYD88,TIGIT,TNFRSF1A	7
Cancer, Organismal Injury and Abnormalities	locoregional malignant solid tumor	1,43E-02	AXL,EGFR,PDGFRA,PDGFRB,PTK6,RET,TEK	7
Cancer, Endocrine System Disorders, Organismal Injury and Abnormalities	metastatic medullary thyroid carcinoma	1,43E-02	AXL,EGFR,PDGFRA,PDGFRB,PTK6,RET,TEK	7
Cancer, Gastrointestinal Disease, Organismal Injury and Abnormalities	metastatic rectal cancer	1,43E-02	DDR2,EGFR,PDGFRA,PDGFRB,RET,TEK,TYMS	7
Organismal Injury and Abnormalities, Tissue Morphology	morphology of lesion	1,43E-02	APOE,ARHGEF4,BAX,EGFR,LSP1,MYC,RAG2	7
Lymphoid Tissue Structure and Development, Organ Morphology, Organismal Development, Tissue Morphology	morphology of mesenteric lymph node	1,43E-02	IL10,IL2RG,LIPA,LTA,NKX2-3,RAG2,RRM2B	7
Cancer, Organismal Injury and Abnormalities	neoplasia of fibroblast cell lines	1,43E-02	EGFR,ENPP2,ETV1,GNAI2,MYC,SOX9,SPRY2	7
Organismal Injury and Abnormalities	pathogenesis	1,43E-02	Bst2,HTT,ID3,MECP2,MYC,NOD2,RAG2	7
Cancer, Organismal Injury and Abnormalities	progressive recurrent malignant neoplasm	1,43E-02	AXL,EGFR,PDGFRA,PDGFRB,PTK6,RET,TEK	7
Cancer, Endocrine System Disorders, Organismal Injury and Abnormalities	progressive thyroid carcinoma	1,43E-02	AXL,EGFR,PDGFRA,PDGFRB,PTK6,RET,TEK	7
Cellular Development, Cellular Growth and Proliferation, Connective Tissue Development and Function, Hair and Skin Development and Function, Organ Development, Tissue Development	proliferation of dermal fibroblasts	1,43E-02	ADORA2A,EGF,EGFR,ENG,GRN,IGFBP4,IL24	7
Cancer, Endocrine System Disorders, Organismal Injury and Abnormalities	recurrent thyroid carcinoma	1,43E-02	AXL,EGFR,PDGFRA,PDGFRB,PTK6,RET,TEK	7
Cancer, Hematological Disease, Immunological Disease, Organismal Injury and Abnormalities	refractory Philadelphia-positive acute lymphoblastic leukemia	1,43E-02	AXL,DDR2,FYN,PDGFRA,PDGFRB,RET,TEK	7
Cancer, Hematological Disease, Immunological Disease, Organismal Injury and Abnormalities	relapsed Philadelphia-positive acute lymphoblastic leukemia	1,43E-02	AXL,DDR2,FYN,PDGFRA,PDGFRB,RET,TEK	7
Amino Acid Metabolism, Lipid Metabolism, Small Molecule Biochemistry	synthesis of GABA	1,43E-02	CXCL12,EGF,EGR1,GAD1,GAD2,GAST,SLC1A3	7
Cancer, Endocrine System Disorders, Organismal Injury and Abnormalities	unresectable thyroid cancer	1,43E-02	AXL,EGFR,PDGFRA,PDGFRB,PTK6,RET,TEK	7
Cancer, Organismal Injury and Abnormalities	growth of tumor	1,50E-02	ADORA2A,ADRBK1,AKR1B10,ALOX15B,ARHGEF4,AXL,BCR,BRCA1,BSG,CALR,CARD10,CCND3,CD70,CDK2,CHCHD4,CIB1,CLU,CST6,CTGF,CTSB,CXCL12,CXCR4,DAB2IP,DLK1,DNM2,EFNA1,EGF,EGFR,EGR1,EHMT2,ENG,EPHB4,FGF19,FHIT,FOXD3,GAST,GBA2,GNB2L1,GNMT,GREM1,GRN,H19,HDAC1,HMMR,HOXA7,ICMT,ID3,IL10,IL1RN,IL24,IL4R,ILK,INSR,IRF4,ITGA5,JUN,KCNJ12,KISS1R,KLK3,LDHA,LEF1,LGALS12,LGALS7/LGALS7B,LTA,MAP2K3,MFGE8,MGMT,MMP14,MMP7,MST1,MYC…	108
Carbohydrate Metabolism	metabolism of carbohydrate	1,50E-02	ADORA1,ADORA2A,ADRBK1,ALDH2,ALDOC,ALOX15,APOA4,APOE,B4GALNT2,BSG,CBR3,CCL24,CCND3,CHGA,CHKB,CHRM1,CHST12,CHST6,CLN6,CPT1A,CTGF,CTSB,CX3CL1,CXCL10,CYP3A5,DBI,DLK1,DPAGT1,DPM2,DPM3,EGF,ENPP2,EXT1,FGF19,GALR2,GAPVD1,GAST,GFPT2,GNB1,GNG2,GNMT,GPAA1,GPD1,GSTO1,GUSB,HRASLS,HS2ST1,HTR1A,HTT,HYAL2,IDUA,IL10,IL1RN,INSR,IP6K1,KNG1,LIPE,LRAT,MBOAT7,MECP2,MMP7,MPI,MYC,MYD88,NCS1,NDOR1,NPY1R,NQO1,NR4A1,OPRL1,…	108
Cellular Function and Maintenance, Molecular Transport	secretory pathway	1,50E-02	ADORA1,CABIN1,CDK16,CHGA,CX3CL1,EXOC3L1,GNAI2,GNAI3,GUSB,HTT,INPP5A,LGI3,LMAN1L,MYD88,MYO1G,NAPA,NCS1,PLA2G6,PLCG1,PLCL1,PLD1,PPP3CA,RAB11FIP5,RAB21,RAB31,RPH3A,SCAMP1,SGK1,SNAP25,STX3,STXBP2,SYT6,VAMP2,VPS41	34
Cell Morphology, Humoral Immune Response	abnormal morphology of B lymphocytes	1,54E-02	BAK1,BAX,BCL2L11,CCR10,CD79A,CD81,EBF1,FLT3LG,IRF4,NKX2-3,RAG2,VPREB1	12
Lymphoid Tissue Structure and Development	abnormal morphology of B-cell follicle	1,54E-02	ALOX15,CTSD,DLK1,FUT7,IL2RG,LTA,MFGE8,NKX2-3,RBM38,TNFRSF1A,TNFRSF1B,TREX1	12
Neurological Disease	dystonia	1,54E-02	BCAP31,DRD5,GNAL,HTT,PLA2G6,SCN1A,SCN2B,SCN3B,SLC2A1,SLC6A3,SNAP25,VAMP2	12
Cancer, Endocrine System Disorders, Organismal Injury and Abnormalities	follicular thyroid tumor	1,54E-02	CALR,CTSB,EGFR,ENG,EPHB4,INSR,ITGA5,PDGFRA,PDGFRB,PTK6,RET,TEK	12
Cancer, Endocrine System Disorders, Organismal Injury and Abnormalities	metastatic endocrine gland tumor	1,54E-02	AXL,CST7,EGFR,PDGFRA,PDGFRB,PTK6,RET,SSTR1,TEK,TOP2A,TUBG2,TYMS	12
Cancer, Hematological Disease, Immunological Disease, Organismal Injury and Abnormalities	refractory leukemia	1,54E-02	ADORA1,ADORA2A,ARAF,AXL,DDR2,FYN,MAP4K5,PDGFRA,PDGFRB,POLD1,RET,TEK	12
Cardiovascular Disease, Organismal Injury and Abnormalities, Tissue Morphology	size of atherosclerotic lesion	1,54E-02	ALOX15,APOA4,APOE,ARG2,CX3CL1,EGR1,LTA,NPC1L1,NR4A1,PARP1,PON3,TNFRSF1A	12
Cell Signaling, Molecular Transport, Vitamin and Mineral Metabolism	uptake of Ca2+	1,54E-02	BAK1,BAX,EGF,FCGR1A,GRIN2A,HTT,ITPR1,KNG1,S100A1,TRPM5,TRPV1,VDAC1	12
Cancer, Organismal Injury and Abnormalities	incidence of carcinoma	1,57E-02	BIN3,BRCA1,CCDC80,DOK3,FAH,FHIT,GNAI2,GNMT,H19,IL10,LTA,MSH3,MZF1,NF1,PINX1,PRKAR1A,PSMB9,STK11,TNK1,TP53BP2	20
Cancer, Hematological Disease, Immunological Disease, Organismal Injury and Abnormalities	incidence of lymphoma	1,57E-02	BIN3,BRCA1,CCND3,EGR1,FEN1,FHIT,MGMT,MSH3,MYC,NF1,PINX1,PSMB9,RAG2,RBM38,SKIL,STK11,TNK1,TP53BP1,TP53BP2,XRCC4	20
Infectious Diseases	replication of RNA virus	1,57E-02	APBB1IP,ARAF,ARHGAP21,ARNTL,ATP6V0B,BAK1,BAX,Bst2,CD200,CD81,CH25H,CXCL10,CXCL12,CXCR4,DCLK1,DDX5,DMAP1,F11R,FANCG,FAU,FCGR1A,FDPS,GABARAPL1,GAK,HOXA7,HSF4,IFIH1,IFITM2,IFNA4,IL10,IL17RA,ITGA3,JUN,KATNB1,KCNJ12,KCNJ3,KIF11,KLK9,LY6E,MAP2K3,MITD1,Mx1/Mx2,MYC,MYD88,MYO5B,NUP214,PIK3R2,PLD1,PLIN3,POLR2H,POLR2L,PPP1R15A,PPP1R8,PRSS35,PVRL4,RABEP1,RPL13A,RPS5,RUVBL2,S100A8,SGK1,SGPL1,SIGMAR1,SLC9A3R1,…	75
Lipid Metabolism, Molecular Transport, Small Molecule Biochemistry	concentration of fatty acid	1,58E-02	ACSBG1,ADORA1,ADORA2A,ALOX15,APOE,ARNTL,CCDC80,CIDEA,CLEC11A,CPT1A,CRHR2,CX3CL1,CXCL12,DBI,DLK1,DNM2,EGF,EGFR,ELOVL3,EXTL1,GAD1,GAD2,GNA11,GNAI3,GNAS,HADHA,HTT,IL10,IL1RN,INSR,KNG1,LIPA,LIPE,MBOAT7,MYC,NPY1R,PON3,PPP1R3C,PRDX3,PTGER4,ROCK2,SLC6A11,SLCO2A1,SREBF1,TNFRSF1A	45
Cellular Development, Cellular Growth and Proliferation, Hematological System Development and Function, Hematopoiesis, Tissue Development	development of hematopoietic cells	1,62E-02	ALOX15,BAX,BCL2L11,BCR,BRCA1,CCND3,CD79A,CLEC11A,CXCL12,CXCR4,E2F4,EBF1,EGF,EGFR,EGR1,EOMES,FLT3LG,FYN,GATA2,GATA3,HOXA10,HOXB4,ID3,IL10,IL2RG,IL4R,MZF1,NQO1,PLCG1,RAG2,RASGRP3,RPS19,RPTOR,SHC1,SOX17,STK11,ZFPM2	37
Cellular Development, Embryonic Development, Organismal Development, Tissue Development	differentiation of embryonic tissue	1,62E-02	ACVR1,ADH5,BAX,BRCA1,BSG,BYSL,CNOT3,EGF,EOMES,EPHB4,ERF,EXT1,FOXD3,GATA4,GATA6,HAND1,HOXB4,HTT,ID3,JUN,MAPK3,MESDC2,METRN,NKX2-5,NPY1R,PDGFRA,PGF,PLAUR,POU5F1,RARG,SGPL1,SHH,SOX9,TBR1,TGFB3,WNT11,WNT3	37
Skeletal and Muscular System Development and Function, Tissue Development	growth of smooth muscle	1,62E-02	ADRBK1,ALOX15,APOE,C1QTNF9B,CEBPD,CLU,CRHR2,CX3CL1,CXCL12,E4F1,EGF,EGFR,EGR1,FGF9,FOXF2,FZD4,GNA11,GNAS,ID3,IGFBP4,IL10,IL1RN,ILK,INSR,JUN,LRRFIP1,MAPK3,MMP14,MYC,MYD88,NF1,NQO1,NR4A1,PDGFRB,PGR,PLAT,PLAUR,ROCK2,SERPINF2,SHC1,SHH,SKP2,SOX9,TGFB3,TNFRSF1A,TNFRSF1B,WISP1,ZNF143	48
Cellular Assembly and Organization, Tissue Development	fibrogenesis	1,62E-02	ADORA1,ADORA2A,ALOX15,APOE,Cald1,CCL24,CDC42EP5,CFL1,CHRM1,CLIP3,COL5A1,CORO1A,CRK,CTGF,CXCL12,DBN1,DLGAP5,DPYSL2,EGF,EGFR,FHIT,FMN1,FYN,GALR2,GAP43,GNA11,GNAI2,GNB1,GNG2,GSN,HAX1,HCLS1,HTT,INPP5A,INPP5B,ITGA3,ITGB1BP1,KANK4,KISS1R,KNG1,MLST8,MPRIP,MYD88,MYLK,NEFL,NF1,PIK3R2,PITPNM1,PLAT,PLAUR,PLD1,PSRC1,PTGER4,RHOQ,RND3,ROCK2,S100A10,SERPINA3,SERPINF2,SGK1,SKIL,SLAIN2,SPRY2,STK11,SYNPO,TNFRSF1A,…	69
Cancer, Organismal Injury and Abnormalities, Reproductive System Disease	mammary tumor	1,63E-02	ADAMTS4,ADORA1,AGBL5,ALDH2,ALDOC,ALOX15,ALPP,ALS2,APOE,ARAF,ARNTL,ATP12A,AXL,BAK1,BAX,BCAS3,BCL2L11,BCL2L12,BRCA1,BSG,C10orf76,C14orf159,C17orf97,CACNA2D4,CARD10,CBR3,CCND3,CCS,CD68,CD70,CDH4,CDK12,CDK16,CDK2,CDK2AP2,CEBPD,CHRM1,CLK2,CLU,CNOT3,CNTROB,COL5A1,CSNK2A1,CST6,CST7,CTCF,CTGF,CTSD,CX3CL1,CXCL10,CXCL12,CXCR4,CYP3A5,DCLK1,DDX5,DGKD,DHX37,DLGAP3,DPAGT1,DPH2,DVL3,EFTUD2,EGF,EGFR,EGR1,EHMT2,E…	282
Cancer, Connective Tissue Disorders, Organismal Injury and Abnormalities, Skeletal and Muscular Disorders	bone tumor	1,64E-02	BOLA1,CACNA2D4,CSNK2A1,DDR2,EGFR,EXT1,FDPS,IQCG,KCNJ12,KCNN3,LMAN1L,LTA,OR10A2,PDGFRA,PDGFRB,PHKA2,PINX1,PLAUR,PRKAR1A,RET,SLC37A4,STK11,TKT,TOP2A,TUBG2,TYMS,WSB2	27
Digestive System Development and Function, Organ Morphology, Organismal Development	abnormal morphology of small intestine	1,64E-02	BCR,CTSD,E2F4,EGF,FERMT1,FGF9,FHIT,IL2RG,LIPA,LTA,NKX2-3,NOD2,PDX1,PTK6,PYGO2,SHH,TNFRSF1A,TNFRSF1B	18
Developmental Disorder	agenesis	1,64E-02	CDK5RAP2,FLT3LG,GATA6,HAX1,HOXA9,HOXB4,HOXD12,IL2RG,MYC,NKX2-5,PDX1,PITX2,RAG2,RET,RFX6,SGPL1,SHH,SPRY2	18
Cell-mediated Immune Response, Cellular Development, Cellular Function and Maintenance, Cellular Growth and Proliferation, Hematological System Development and Function, Hematopoiesis, Lymphoid Tissue Structure and Development, Tissue Development	NK cell development	1,66E-02	AXL,BCR,CLEC11A,EOMES,FLT3LG,GATA2,GATA3,GFI1,IFNA4,IKZF5,IL10,IL1RN,IL2RG,PGF	14
Organismal Development, Respiratory System Development and Function	abnormal morphology of snout	1,66E-02	DDR2,DVL3,E2F4,EGFR,HESX1,HYAL2,ITGB1BP1,LEF1,LTBP3,MMP14,MMP16,PAX7,SHH,TGIF1	14
Post-Translational Modification	activation of protein	1,66E-02	BCL2L11,CSNK2A1,CTSB,CXCL12,EGF,GGA3,GNA11,GREM1,MAPK3,PLD1,POMT1,POMT2,TYMP,UPP1	14
Cancer, Organismal Injury and Abnormalities	metastatic head and neck tumor	1,66E-02	AXL,CST7,EGFR,PDGFRA,PDGFRB,PGF,PTK6,RET,RRM2,TEK,TOP2A,TUBG2,TWIST1,TYMS	14
Cancer, Organismal Injury and Abnormalities	refractory malignant solid tumor	1,66E-02	DDR2,EGFR,HDAC1,HDAC10,MYC,PDGFRA,PDGFRB,PTK6,RET,RRM2,TEK,TNFRSF8,TOP2A,TYMS	14
Skeletal and Muscular Disorders	damage of muscle	1,68E-02	B4GALNT2,BUB3,CD81,COL13A1,CTGF,CX3CL1,DTNA,HADHA,HDAC1,IL10,MBNL2,NKX2-5,SGCD,SRPK3,STRA13,TREX1	16
Cellular Movement	invasion of prostate cancer cell lines	1,68E-02	AXL,BDKRB1,CTSB,CXCL12,CXCR4,EFNA1,EGFR,ETV1,FGF19,GNAS,LEF1,NCOA4,PEBP1,PLAUR,SPRY2,WHSC1	16
Cancer, Cell Death and Survival, Organismal Injury and Abnormalities, Tumor Morphology	necrosis of tumor	1,72E-02	BAX,BCL2L11,BRCA1,BRD2,BRMS1,BSG,C1QTNF4,CCND3,CDK2,CLU,CTSB,CXCL12,CXCR4,EBNA1BP2,EGF,EGFR,FAU,FHIT,FLT3LG,GNB2L1,GPN1,HDAC1,HOXA7,IL10,IL24,INSR,IRF4,ITPR1,JUN,KLK3,LEF1,MFGE8,MYC,NAPA,NR4A1,NUP214,PARP1,PAX7,PHF5A,PLAUR,POLR2H,POU5F1,PPID,PSCA,PSMA7,PSMB1,PSMB3,PSMB5,RARG,REG1A,RND3,RPL10,RPL13A,RPL27A,RPL3,RPL7A,RPS12,RPS18,RPS19,RPS5,RRM2,SERPINA3,SERPINB9,SFRP1,SGK1,SHH,SLC39A7,SNRPD3,SPC25…	76
Cellular Development, Cellular Growth and Proliferation	cell proliferation of tumor cell lines	1,74E-02	ACVR1,ADAMTS4,AKR1B10,ALOX15B,ARAF,ARID3A,AXL,BAK1,BAX,BCL2L11,BCR,BDKRB1,BRCA1,BSG,CALR,CAPN13,CARD10,CCDC6,CCND3,CD81,CDC16,CDCA8,CDH4,CDK2,CDKN2D,CEBPD,CHGA,CLEC11A,CLU,COPS6,COPZ1,CRK,CSNK2A1,CST6,CTCF,CTGF,CTSB,CTSD,CX3CL1,CXCL10,CXCL12,CXCR4,CYP3A5,DDX5,DGKD,DLGAP5,DLK1,DLX2,DNAJB2,DOHH,DVL3,DYNC1H1,E4F1,EFNA1,EGF,EGFR,EGR1,EHMT2,EIF3H,EIF5A,ELF3,EMP1,ENC1,ENG,ETV1,FBLN2,FEN1,FGF19,FGF9,FHI…	232
Tissue Morphology	quantity of cells	1,75E-02	ADAM8,ADORA2A,ALDH2,ALOX15,ALOX15B,ALS2,APOA4,APOE,ARID3A,ARNTL,AXL,B4GALNT2,BAK1,BAX,BCL2L11,BCR,BRCA1,BSG,Bst2,C6orf25,Cald1,CALR,CBR3,CCL24,CCND3,CD200,CD27,Cd59a,CD5L,CD70,CD79A,CD81,CDK16,CDK2,CDK5RAP3,CDKN2D,CELSR3,CHKB,CIB1,CIDEA,CLEC11A,CLEC4M,CLU,CNOT3,CORO1A,CRY2,CTGF,CTSB,CTSD,CX3CL1,CXCL10,CXCL12,CXCR4,CYP27B1,DBH,DCLK1,DLGAP3,DLK1,DLX1,DLX2,DPYSL4,E2F4,EBF1,EGF,EGFR,EGR1,ELMO1,EN1,EN…	271
Cancer, Gastrointestinal Disease, Organismal Injury and Abnormalities	intestinal tumor	1,77E-02	ABCA13,ABTB2,ACOX3,ACVR1,ADAM30,ADAMTS13,ADAMTS4,ADCY4,ADCY5,ADORA1,ADSSL1,AGBL5,AKNA,AKR1B10,ALDH18A1,ALDH2,ALG3,ALKBH2,ALKBH4,ALOX15,ALOX15B,ALOXE3,ALPP,ALS2,ALX4,AMBRA1,AMT,ANKHD1/ANKHD1-EIF4EBP3,ANKMY1,ANO10,ANO4,ANO6,AOC2,AP4B1,APBB1IP,APOA4,ARAF,ARHGAP21,ARHGAP24,ARHGAP27,ARHGEF18,ARHGEF4,ARID3A,ARL4D,ARNTL,ARSK,ASB16,ASPG,ATE1,ATG4D,ATP12A,ATRIP,AXL,BAIAP2,BAK1,BANP,BAX,BCAS3,BCL2L11,BCR,B…	981
Cell Morphology, Cellular Assembly and Organization, Cellular Development, Cellular Function and Maintenance, Cellular Growth and Proliferation	formation of plasma membrane projections	1,78E-02	ADORA2A,ALS2,APOE,ARHGAP24,BAIAP2,CD81,CDK16,CHL1,CLU,CNTN4,CPT1C,CRK,CSRP1,CXCL12,DAB2IP,DBN1,DCDC2,DCLK1,DLX2,DNM2,DPYSL2,DPYSL4,EFNA1,EGF,EGFR,EGR1,ELMO1,ENC1,EPHB1,EPHB3,FMN1,FYN,GALR2,GAP43,GDPD5,GORASP1,GRASP,GRN,HTT,ICAM5,IFNA4,ILK,ITGA3,ITPR1,JUN,KCNJ2,KIF20B,KIF5A,KLHL1,KNDC1,LRRC4C,LRRC7,MAPK8IP2,MARCO,MECP2,METRN,MYD88,MYO5B,NEFL,NEUROG3,NF1,NGB,NINJ1,NTN3,PAX2,PDGFRA,PDGFRB,PLAT,PLD1,…	100
Cancer, Organismal Injury and Abnormalities	liquid tumor	1,79E-02	ABCA13,ABHD11,ACTR1B,ADORA1,ADORA2A,ADSSL1,AGBL5,AKR1B10,ALKBH2,ALOX15,ALPP,ALS2,ANO5,APH1A,ARAF,ARHGAP24,ASPG,ASRGL1,AXL,BAK1,BAX,BCL2L11,BCR,C17orf97,CACNA2D4,CALR,CBWD1,CCDC110,CCDC90B,CD200,CD68,CDC123,CDH15,CDH4,CDK12,CDK2,CDK5RAP2,CEP55,CFL1,CHD9,CLTB,CNOT3,CNTN4,COL7A1,CPT1A,CRCP,CTCF,CWF19L2,CXCL10,CYP3A5,CYP4A22,DAB2IP,DDR2,DENND3,DIRC2,DLGAP3,DNM2,DPM2,DPYSL4,DRG2,DVL3,DYNC1H1,E2F4,E4F1…	263
Cancer, Organismal Injury and Abnormalities, Reproductive System Disease	breast cancer	1,83E-02	ADAMTS4,ADORA1,AGBL5,ALDH2,ALDOC,ALOX15,ALPP,ALS2,APOE,ARAF,ARNTL,ATP12A,AXL,BAK1,BAX,BCAS3,BCL2L11,BCL2L12,BRCA1,BSG,C10orf76,C14orf159,C17orf97,CACNA2D4,CARD10,CCND3,CCS,CD68,CD70,CDH4,CDK12,CDK16,CDK2AP2,CEBPD,CHRM1,CLK2,CLU,CNOT3,CNTROB,COL5A1,CST7,CTCF,CTGF,CTSD,CXCL10,CXCL12,CXCR4,CYP3A5,DCLK1,DDX5,DGKD,DHX37,DLGAP3,DPAGT1,DPH2,DVL3,EFTUD2,EGF,EGFR,EGR1,EHMT2,EI24,EIF3H,ELF3,EN1,ENG,ETV1,F1…	268
Cell-mediated Immune Response, Cellular Movement, Hematological System Development and Function, Immune Cell Trafficking	T cell migration	1,84E-02	ADORA2A,CALR,CCDC134,CCL24,CD81,CX3CL1,CXCL10,CXCL12,CXCR4,DPYSL2,ELMO1,ENPP2,FUT7,FYN,GATA3,GNAI2,GNAI3,HNRNPL,IL10,IL17RA,ITGA3,ITGAE,LTA,MYD88,NR4A1,PLCG1,SGPL1,TLN1,TNFRSF1A,TNFRSF8	30
Cell Morphology, Cellular Assembly and Organization, Cellular Function and Maintenance	extension of plasma membrane projections	1,84E-02	ALOX15,APOE,BAX,CDH4,CXCL12,CYTH2,DBN1,DCLK1,DNM2,DPYSL2,EVX1,FYN,HTT,ILK,ISLR2,ITPR1,KNDC1,PDGFRA,PITPNM1,PLAT,PLD1,POU4F3,RAB21,RET,RHOQ,SEMA5B,SLAIN2,TNFRSF12A,TWF2,UBE2I	30
Cellular Development, Tissue Development	differentiation of epithelial cells	1,86E-02	ALOX15B,BRCA1,CDK2,COMMD5,CRHR2,CYP27B1,DSC1,EGF,EGFR,ELF3,EN1,F11R,FGF9,FRZB,FYN,FZD1,FZD2,GAK,GATA4,GATA6,GNA11,HBP1,HDAC1,HOXA7,HPS1,HPS6,HSF4,HUNK,ID3,IFITM2,IL2RG,ING4,INSR,MAFK,MC1R,MYC,NEUROG3,Pou3f1,POU4F3,PPP1R13L,PTCH2,RBM38,RND3,ROCK2,SHH,SOX9,TAGLN2,TBX3,TGFB1I1,TGFB3,TNFRSF1A,TNFRSF1B	52
Cancer, Hematological Disease, Immunological Disease, Organismal Injury and Abnormalities	lymphohematopoietic cancer	1,87E-02	ABCA13,ABHD11,ACTR1B,ADORA1,ADORA2A,ADSSL1,AGBL5,AKR1B10,ALKBH2,ALOX15,ALPP,ALS2,ANO5,AP4B1,APH1A,APOE,ARAF,ARHGAP24,ASPG,ASRGL1,AXL,BAK1,BAX,BCL2L11,BCR,BIN3,BRCA1,BRD2,C17orf97,CACNA2D4,CALR,CBWD1,CCDC110,CCDC90B,CCND3,CCT6B,CCT7,CD200,CD27,CD68,CD70,CD79A,CDC123,CDC34,CDH15,CDH4,CDK12,CDK2,CDK5RAP2,CEP55,CFL1,CHD9,CHGA,CLTB,CNGA4,CNOT3,CNTN4,CNTNAP5,COL7A1,CPT1A,CRCP,CTCF,CWF19L2,CXCL10,CXCL12…	341
Cellular Assembly and Organization, Cellular Function and Maintenance, Tissue Development	formation of actin stress fibers	1,90E-02	ADORA1,ADORA2A,Cald1,CHRM1,CRK,CTGF,CXCL12,EGF,EGFR,FYN,GALR2,GNA11,GNAI2,GNB1,GNG2,HAX1,ITGA3,ITGB1BP1,KANK4,KISS1R,KNG1,MPRIP,MYLK,NF1,PIK3R2,PITPNM1,PLAT,PLD1,PTGER4,RHOQ,RND3,ROCK2,S100A10,SERPINF2,SKIL,SPRY2,SYNPO,WNT11	38
Cancer, Hematological Disease, Immunological Disease, Organismal Injury and Abnormalities	hematological neoplasia	1,92E-02	ABCA13,ABHD11,ACTR1B,ADORA1,ADORA2A,ADSSL1,AGBL5,AKR1B10,ALKBH2,ALOX15,ALPP,ALS2,ANO5,AP4B1,APH1A,ARAF,ARHGAP24,ASPG,ASRGL1,AXL,BAK1,BAX,BCL2L11,BCR,BIN3,BRCA1,BRD2,C17orf97,CACNA2D4,CALR,CBWD1,CCDC110,CCDC90B,CCND3,CCT6B,CCT7,CD200,CD27,CD68,CD70,CD79A,CDC123,CDC34,CDH15,CDH4,CDK12,CDK2,CDK5RAP2,CEP55,CFL1,CHD9,CHGA,CLTB,CNGA4,CNOT3,CNTN4,CNTNAP5,COL7A1,CPT1A,CRCP,CTCF,CWF19L2,CXCL10,CXCL12,CXCR…	342
Cellular Function and Maintenance	cellular homeostasis	1,93E-02	ADCY5,ADORA2A,ADRBK1,ALOX15,AMBRA1,APOE,ARNTL,ATG4D,ATP12A,AXL,BAIAP2,BAK1,BAX,BCAP31,BCL2L11,BCR,BDKRB1,BRCA1,BSG,CALR,CAPN10,CCL24,CCR10,CD27,CD70,CD79A,CD81,CDK2,CDKN2D,CHGA,CHRM1,CHRND,CIDEA,CLEC11A,CLIC1,CNGA2,COPZ1,CORO1A,CRHR2,CRY2,CTSD,CX3CL1,CXCL10,CXCL12,CXCR4,CYP27B1,CYTH2,DBH,DENND3,DMPK,DRD5,EBF1,EFNA1,EGF,EGFR,EGR1,EI24,EIF5A,ELF3,ENG,EOMES,ERN2,F11R,FAM19A4,FCGR1A,FFAR3,FLCN,FLT3LG…	235
Cancer, Organismal Injury and Abnormalities, Reproductive System Disease	HER2 negative hormone receptor negative breast cancer	1,95E-02	BRCA1,CTGF,EGF,EGFR,EGR1,ETV1,FDPS,FRZB,FYN,GNAS,JUN,MYC,NQO1,PARP1,PDGFRA,PDGFRB,PLAT,RET,TEK,TNFRSF1B,TOP2A,TUBG2,TYMS	23
Neurological Disease, Psychological Disorders	Schizophrenia	1,99E-02	ACSBG1,APOA4,ARL16,CHRM1,CHRNB3,CHRND,CLTB,CSRP1,CTSB,CXCL12,CYP3A5,DAAM2,DGAT1,DPYSL2,DRD4,DRD5,EBF1,EGFR,FCGR1A,GABRA1,GABRB1,GABRG2,GAD1,GAD2,GAP43,GNG2,GRIK5,GRIN2A,GRIN2D,GSN,HTR1A,IL1RN,INSR,LIN7B,NCS1,NDUFA6,NEFL,PACSIN3,PITPNM1,PPP1R1B,PPP1R9B,PRKAR1A,RARG,RB1CC1,RCAN2,RPL3,RUSC1,S100A1,SCG5,SCN1A,SHANK3,SIGMAR1,SKP2,SLC12A5,SLC12A9,SLC1A3,SLC6A3,SMARCA2,SNAP25,SNRK,SOX5,SPRY2,SREBF1,SREB…	68
Cell Death and Survival	apoptosis of prostate cancer cell lines	2,00E-02	ADI1,BAK1,BAX,BCL2L11,BRCA1,CALR,CLU,COPZ1,EGF,EGFR,EGR1,EIF3H,GADD45G,HOXC6,IGFBP4,IL24,ILK,JUN,KLK3,MAP2K3,MYC,NAPA,NASP,NR4A1,PARP1,PEBP1,PER1,PLAUR,PRKAR1A,RABGGTA,STUB1,TWIST1,TYMP	33
Cellular Development, Cellular Growth and Proliferation, Embryonic Development, Organismal Development	proliferation of embryonic cells	2,00E-02	ARNTL,BRCA1,BYSL,CCND3,CX3CL1,CXCL12,EGF,EGFR,FEN1,FGF9,GATA3,HAND1,HDAC1,HOXB5,ID3,IL2RG,IL4R,MFGE8,MYC,NAP1L2,NF1,NKX2-5,NKX2-6,PDGFRA,PITX2,POU5F1,RAG2,RARRES2,SHH,SOX9,TWIST1,VPS53,WNT11	33
Carbohydrate Metabolism, Molecular Transport, Small Molecule Biochemistry	uptake of D-glucose	2,00E-02	CHGA,CPT1C,CTH,CX3CL1,EBF1,EGFR,EGR1,FGF19,GATM,GNAS,INSR,INSRR,KLF15,KNG1,LIPE,MYC,MYO1C,NOD2,NPY1R,NT5C1A,PEA15,PFKFB2,PLAT,PLAUR,PLD1,PPP1R15A,PPP1R3C,RHOQ,SKP2,SLC1A3,SLC2A1,SLC2A3,STK11	33
Cell Death and Survival	apoptosis of lymphoid organ	2,04E-02	ADAM8,ADORA2A,BAK1,BAX,BCL2L11,BRCA1,CDK2,EFNA1,EGF,EGR1,FYN,GFI1,GNAS,HIST1H1C,ID3,IL10,JUN,Mt2,MYC,MYD88,NQO1,NR4A1,PARP1,RAG2,STUB1,TNFRSF1A,TNFRSF1B,TOP2A	28
Cell Morphology, Cellular Assembly and Organization, Cellular Function and Maintenance, Nervous System Development and Function	extension of neurites	2,04E-02	ALOX15,APOE,BAX,CDH4,CXCL12,CYTH2,DBN1,DCLK1,DNM2,EVX1,FYN,HTT,ILK,ISLR2,ITPR1,KNDC1,PDGFRA,PITPNM1,PLAT,PLD1,POU4F3,RAB21,RHOQ,SEMA5B,SLAIN2,TNFRSF12A,TWF2,UBE2I	28
Cellular Development, Cellular Growth and Proliferation, Organ Development, Skeletal and Muscular System Development and Function, Tissue Development	proliferation of smooth muscle cells	2,07E-02	ADRBK1,ALOX15,APOE,C1QTNF9B,CEBPD,CLU,CRHR2,CX3CL1,CXCL12,E4F1,EGF,EGFR,EGR1,FGF9,FOXF2,FZD4,GNA11,GNAS,ID3,IGFBP4,IL10,IL1RN,ILK,INSR,JUN,LRRFIP1,MAPK3,MMP14,MYC,MYD88,NF1,NQO1,NR4A1,PDGFRB,PGR,PLAT,PLAUR,ROCK2,SERPINF2,SHC1,SHH,SKP2,TGFB3,TNFRSF1A,TNFRSF1B,WISP1,ZNF143	47
Organismal Development	size of body	2,07E-02	Anp32b,APOE,ARAF,ARID3A,ARNTL,BAX,BCL2L11,BRCA1,BSG,BSX,CA4,CBY1,CCND3,CCR10,Cd59a,CD81,CDK2,CKMT1A/CKMT1B,CNOT3,CPT1C,CSNK2A1,CTSD,CXCR4,CYP24A1,CYP27B1,DACT3,DBH,DBI,DDR2,DGAT1,DLGAP3,DLK1,DLL3,DLX1,DSC1,E2F4,EBF1,EGF,EGFR,EN1,ETV1,EVX2,FFAR3,FYN,GABRA1,GAD2,GAP43,GATM,GFI1,GNA11,GNAI2,GNAL,GNAS,GSX1,H19,H1F0,HAX1,HIST1H1C,Hist1h1e,HOXA9,HOXB4,HTRA2,ICMT,IGF2R,IGFBP4,IL10,IL1RN,INSR,IP6K1,ITGA1…	143
Connective Tissue Development and Function, Skeletal and Muscular System Development and Function, Tissue Development	morphology of bone	2,08E-02	ADRBK1,ALX4,APOE,ARNTL,BRCA1,CD68,CNOT3,CTGF,CYP26A1,CYP27B1,DDR2,DLL3,DLX1,DLX2,DVL3,E2F4,EBF1,EGFR,EGR1,EN1,EPHB3,EVX2,FOXF2,FRZB,GAD1,GATA3,GNA11,GNAI3,GSN,GSX1,H19,HMX2,HOXA10,HOXA11,HOXA6,HOXA9,HOXB4,HOXB5,HOXC10,HOXC11,HOXC4,HOXC5,HOXC6,HOXD12,HOXD3,HYAL2,IDUA,IFITM5,IL10,ITGB1BP1,KCNJ2,LEF1,LTBP3,MATN1,MC3R,MECP2,MMP14,MMP16,Mt2,PAX2,PAX7,PDGFRA,PGR,PITX2,POU3F4,POU4F3,PRKAR1A,PYGO2,RARG,S…	85
Cancer, Gastrointestinal Disease, Organismal Injury and Abnormalities	intestinal cancer	2,08E-02	ABCA13,ABTB2,ACOX3,ACVR1,ADAM30,ADAMTS13,ADAMTS4,ADCY4,ADCY5,ADORA1,ADSSL1,AGBL5,AKNA,AKR1B10,ALDH18A1,ALDH2,ALG3,ALKBH2,ALKBH4,ALOX15,ALOX15B,ALOXE3,ALPP,ALS2,ALX4,AMBRA1,AMT,ANKHD1/ANKHD1-EIF4EBP3,ANKMY1,ANO10,ANO4,ANO6,AOC2,AP4B1,APBB1IP,APOA4,ARAF,ARHGAP21,ARHGAP24,ARHGAP27,ARHGEF18,ARHGEF4,ARID3A,ARL4D,ARNTL,ARSK,ASB16,ASPG,ATE1,ATG4D,ATP12A,ATRIP,AXL,BAIAP2,BAK1,BANP,BAX,BCAS3,BCL2L11,BCR,B…	973
Cancer, Cell Death and Survival, Organismal Injury and Abnormalities, Tumor Morphology	cell death of tumor cells	2,08E-02	BAX,BCL2L11,BRCA1,BRD2,BRMS1,BSG,C1QTNF4,CCND3,CDK2,CLU,CTSB,CXCL12,CXCR4,EBNA1BP2,EGF,EGFR,FAU,FHIT,FLT3LG,GNB2L1,GPN1,HDAC1,HOXA7,IL10,IL24,INSR,IRF4,ITPR1,JUN,KLK3,LEF1,MFGE8,MYC,NAPA,NR4A1,NUP214,PARP1,PAX7,PHF5A,PLAUR,POLR2H,POU5F1,PPID,PSCA,PSMA7,PSMB1,PSMB3,PSMB5,RARG,REG1A,RND3,RPL10,RPL13A,RPL27A,RPL3,RPL7A,RPS12,RPS18,RPS19,RPS5,RRM2,SERPINA3,SERPINB9,SFRP1,SGK1,SHH,SLC39A7,SNRPD3,SPC25…	75
Hematological Disease, Immunological Disease	B-cell lymphoproliferative disorder	2,08E-02	ANO5,AP4B1,BAX,BCL2L11,BRD2,CCND3,CD27,CD70,CD79A,CDC123,CNGA4,CNTNAP5,CXCL12,CXCR4,EGFR,FEN1,FHIT,FRMPD1,GABRA1,GNB1,HIST1H1C,HIST1H3B,IL10,IRF4,KCNAB3,KIF11,LGALS7/LGALS7B,LTA,MYC,MYD88,NDUFS1,NF1,PDGFRB,PRIM2,PSMB1,PSMB5,RBM4,RRM2,SGK1,SKIL,SLC4A8,TNFRSF8,TNIP2,TNK1,TP53BP1,TUBG2,WHSC1,XRCC4,ZIC4,ZNF512	50
Embryonic Development, Organ Development, Organismal Development, Renal and Urological System Development and Function, Tissue Development	formation of kidney	2,08E-02	APH1A,APOE,ARNTL,ATP12A,BAX,BCL2L11,CDH4,CRK,CX3CL1,CYP26A1,EFNA1,EGF,FMN1,GATA3,GREM1,HOXA11,HOXC11,HTT,ILK,INSR,ITGA11,KISS1R,MKS1,MMP14,MPST,MST1,MYC,NF1,NPHP3,PAX2,PDGFRB,PGF,PPP3CA,PRKAR1A,PYGO2,RANBP1,RDH16,RET,RRAS,RRM2B,SFRP1,SGPL1,SHH,SOX9,SPRY2,SREBF1,TKT,TMEM67,WNT11,WNT6	50
Cellular Movement, Hematological System Development and Function, Immune Cell Trafficking	cell movement of lymphocytes	2,09E-02	ADAM8,ADORA2A,CALR,CCDC134,CCL24,CCR10,Cd59a,CD81,CX3CL1,CXCL10,CXCL12,CXCR4,DPYSL2,EGFR,ELMO1,ENG,ENPP2,F11R,FLT3LG,FUT7,FYN,GATA3,GNA11,GNAI2,GNAI3,GNAS,HCLS1,HNRNPL,IL10,IL17RA,IRX2,ITGA3,ITGA5,ITGAE,JUN,KCNE3,LTA,MMP14,MYD88,MYLK,MYO1G,NQO1,NR4A1,PIK3R2,PLCG1,RARRES2,SGPL1,SHC1,SMPD2,TLN1,TNFRSF1A,TNFRSF1B,TNFRSF8	53
Cancer, Connective Tissue Disorders, Organismal Injury and Abnormalities, Skeletal and Muscular Disorders	bone cancer	2,11E-02	BOLA1,CSNK2A1,DDR2,EGFR,FDPS,IQCG,KCNJ12,KCNN3,LMAN1L,LTA,OR10A2,PDGFRA,PDGFRB,PHKA2,PINX1,RET,SLC37A4,TKT,TOP2A,TUBG2,WSB2	21
Cellular Movement	chemotaxis of tumor cell lines	2,11E-02	AXL,BCR,BRMS1,CALR,CCL24,CX3CL1,CXCL12,CXCR4,EGF,EGFR,FYN,GNB1,GPR132,JUN,KNG1,PGF,PLAUR,PLD1,RARRES2,SHC1,TNFRSF8	21
Connective Tissue Development and Function, Tissue Morphology	mass of fat pad	2,11E-02	APOA4,ARNTL,CEBPD,DGAT1,DLK1,GNAS,IGFBP4,INSR,LGALS12,MECP2,MMP19,NPY1R,PDE10A,PGF,PLA2G1B,PNRC2,RBM38,RDH16,SLC30A5,TRPV1,WDR13	21
Cellular Movement	migration of brain cancer cell lines	2,11E-02	AXL,CRK,CXCL12,CXCR4,DNM2,EGF,EGFR,EGR1,ELMO1,ENPP2,FOXQ1,FYN,GAST,MMP14,PDGFRA,PLAT,PLAUR,SCNN1A,SHC1,STUB1,TWIST1	21
Psychological Disorders	schizophrenia spectrum disorder	2,13E-02	ACSBG1,APOA4,ARL16,CHRM1,CHRNB3,CHRND,CLTB,CSRP1,CTSB,CXCL12,CYP3A5,DAAM2,DGAT1,DPYSL2,DRD4,DRD5,EBF1,EGFR,EN2,FCGR1A,GABRA1,GABRB1,GABRG2,GAD1,GAD2,GAP43,GNG2,GRIK5,GRIN2A,GRIN2D,GSN,HTR1A,IL1RN,INPP5A,INSR,LIN7B,MECP2,NCS1,NDUFA6,NEFL,PACSIN3,PITPNM1,PPP1R1B,PPP1R9B,PRKAR1A,RARG,RB1CC1,RCAN2,RPL10,RPL3,RUSC1,S100A1,SCG5,SCN1A,SHANK3,SIGMAR1,SKP2,SLC12A5,SLC12A9,SLC1A3,SLC6A3,SMARCA2,SNAP25,SNRK…	72
Cell Signaling, Nucleic Acid Metabolism, Small Molecule Biochemistry	binding of guanosine 5'-O-(3-thiotriphosphate)	2,15E-02	CALR,CXCL12,CXCR4,CYTH4,GNB1,GPR132,HTR1A,IGF2R,KNG1	9
Cell Morphology, Organismal Injury and Abnormalities	blebbing	2,15E-02	ANO6,BAX,DPYSL2,EMP1,GPR132,HTT,MYC,MYLK,TNFRSF1A	9
Cellular Movement	cell movement of mammary tumor cells	2,15E-02	CST6,CXCL12,CXCR4,EGF,EGFR,HOXA7,MMP14,RET,STK11	9
Cellular Growth and Proliferation	colony formation of connective tissue cells	2,15E-02	DDX5,HOXA10,HOXA9,HOXB4,ICMT,JUN,POU5F1,PPP3CA,TGFB1I1	9
Cellular Growth and Proliferation	colony formation of prostate cancer cell lines	2,15E-02	BCL2L11,CLU,CTCF,EGR1,FGF19,IGFBP4,KCNJ12,PTK6,RRM2	9
Cellular Compromise	dysfunction of mitochondria	2,15E-02	ADORA2A,APOE,BAK1,BAX,HTT,INSR,PARP1,PPID,SDHA	9
Cellular Assembly and Organization	formation of membrane ruffles	2,15E-02	ARHGAP24,AXL,CHRM1,CRK,EGF,MST1,PDGFRB,PLD1,RHOQ	9
Developmental Disorder, Endocrine System Disorders	hypoplasia of endocrine gland	2,15E-02	CRHR2,CYP11A1,EGFR,GPR161,LHX4,LIN9,PITX2,SIM1,SLC6A3	9
Developmental Disorder, Organismal Injury and Abnormalities, Respiratory Disease	hypoplasia of lung	2,15E-02	CBY1,CTGF,FGF9,ITGA3,MMP14,PDGFRA,SHH,TGFB3,ZFPM2	9
Cell Cycle	interphase of colorectal cancer cell lines	2,15E-02	BRCA1,CDK2,EGF,EGFR,ITGA5,MGMT,STK11,TYMS,UBL5	9
Carbohydrate Metabolism, Lipid Metabolism, Small Molecule Biochemistry	metabolism of phosphatidylcholine	2,15E-02	APOA4,CHKB,DBI,HRASLS,LRAT,MECP2,PEMT,PLA2G15,PLA2G1B	9
Neurological Disease	progressive encephalopathy	2,15E-02	HTT,SCN1A,SCN2B,SCN3B,SERPINA3,SLC1A3,SLC6A3,STUB1,TUBG2	9
Cell-To-Cell Signaling and Interaction, Cellular Assembly and Organization	quantity of focal adhesions	2,15E-02	ATE1,Cald1,EGFR,GNB2L1,ILK,MYC,PDGFRB,PGR,PLD1	9
Cancer, Organismal Injury and Abnormalities	primary tumor	2,21E-02	ADORA1,ADORA2A,ALPP,AXL,BAX,BRCA1,CDK5RAP3,CLU,DDR2,DNAJB2,EGFR,ELMO1,FOXRED1,H19,IFI30,IL10,ING4,KCNJ12,KLK6,LGALS12,MMP14,MMP7,MYD88,PARP1,PDGFRA,PDGFRB,PGF,PGR,PLAUR,POLD1,RARG,RET,RRM2,SFRP1,SLC34A2,TOP2A,TUBG2,TYMS,ZMYND10	39
Carbohydrate Metabolism, Lipid Metabolism, Small Molecule Biochemistry	metabolism of phosphatidic acid	2,23E-02	ALOX15,APOA4,CHKB,DBI,DPM2,DPM3,EGF,ENPP2,GALR2,GAPVD1,GPAA1,HRASLS,LRAT,MBOAT7,MECP2,MYD88,NCS1,PDGFRB,PEMT,Pgap2,PIGZ,PISD,PITPNM1,PLA2G15,PLA2G1B,PLA2G6,PLCG1,PLCH2,PLD1,RHOQ,SACM1L	31
Cellular Assembly and Organization, Cellular Function and Maintenance	quantity of cellular protrusions	2,25E-02	APOE,BAIAP2,BAX,BSG,CXCL12,CXCR4,DPYSL4,EGF,EGFR,FYN,GAP43,GNAS,GSN,HTT,ILK,KATNB1,KIF5A,NEFL,NINJ1,NPC1,PLAUR,S100A1,SHH,TLN1,TRIP6,TTBK2	26
Molecular Transport	transport of cation	2,26E-02	ADORA1,ANO10,ANO6,ATP12A,ATP6V0B,ATP6V1E1,CCS,CDK2,CFL1,CHRND,CORO1A,CXCL10,CXCL12,CYP27B1,DMPK,EGF,FGF12,GNAS,GRIN2A,HBP1,ITPR1,KCNA4,KCNAB1,KCNAB3,KCNF1,KCNIP2,KCNJ12,KCNJ2,KCNJ3,KCNMB2,KCNN3,KCNS1,KCNS2,Mt3,NKX2-5,PER1,PLCG1,PPME1,PPP3CA,RAMP1,SCN1A,SCN3B,SCNN1A,SGK1,SLC12A5,SLC22A2,Slc22a21,SLC22A4,SLC2A1,SLC30A5,SLC34A1,SLC36A2,SLC4A11,SLC8A2,SLC9A2,STOML2,TMEM63C,TRAPPC10,TRPA1,TRPM8,TRPV1,…	63
Cellular Development, Cellular Growth and Proliferation, Hematological System Development and Function, Hematopoiesis, Humoral Immune Response, Lymphoid Tissue Structure and Development, Tissue Development	development of B lymphocytes	2,27E-02	BCL2L11,BRCA1,CCND3,CD79A,CXCL12,CXCR4,EBF1,FLT3LG,FYN,GFI1,ID3,IL17RA,IL2RG,IRF4,MAPK3,MMP14,PLCG1,RAG2,VPREB1	19
Organismal Development	morphology of head	2,31E-02	ADAMTS4,ADORA2A,ALS2,ALX4,Anp32b,APOE,ARNTL,AXL,B9D1,BAK1,BAX,BCL2L11,BCR,BIN3,CBLN1,CCR10,CD81,CDK2,CELSR3,CHL1,CHRM1,CHST6,CKMT1A/CKMT1B,CNGA2,CRK,CSNK2A1,CTGF,CTSB,CTSD,CXCL12,CXCR4,CYP26A1,DCLK1,DDR2,DLGAP3,DLK1,DLX1,DLX2,DVL3,E2F4,EBF1,ECE2,EFTUD2,EGF,EGFR,EGR1,EMX1,EN1,EN2,EPHB1,EPHB3,FGF9,FOXF2,FOXQ1,FYN,GAD1,GAK,GAP43,GATA3,GFI1,GNA11,GNAS,GPR161,GRN,GSX1,H19,HESX1,HMX2,HOXC13,HOXD3,HPS6,…	161
Cellular Development	differentiation of tumor cell lines	2,34E-02	ACTR1B,ACVR1,BCR,CALR,CDK2,CEBPD,CRK,CTCF,CTGF,DLK1,E2F4,EGF,EGFR,EGR1,FGF9,GATA2,GATA4,GNAL,GREM1,HAND1,HOXA10,HTT,ID3,IFNA4,IL1RN,IL24,JUN,MCC,MYC,NEUROG3,NIF3L1,PBXIP1,PDGFRB,PDX1,PLAT,PLAUR,POU5F1,PPP1R13L,PRDX3,PRKAR1A,PTGER4,RARG,RET,RHOQ,RND3,SGPL1,SHC1,SPRY2,SRPK3,TNFRSF1A,TNFRSF1B	51
Inflammatory Disease, Respiratory Disease	airway hyperresponsiveness	2,41E-02	CXCL12,CXCR4,FLT3LG,GATA3,IL10,IL17B,IL17RA,IL1RN,IL4R,LTA,MAPK3,MYD88,PLAT,PRMT2,SPRED1,TNFRSF1A,TPSG1	17
Immunological Disease	primary immunodeficiency disorder	2,41E-02	BCL2L11,CD81,CORO1A,CXCR4,FCGR1A,FUT7,GATA2,IFITM2,IFNA4,IL10,IL2RG,IL4R,IRF4,RAG2,SLC6A3,TAP2,TRNT1	17
Hereditary Disorder, Neurological Disease, Organismal Injury and Abnormalities	Tourette syndrome	2,47E-02	CA4,DRD4,DRD5,GABRA1,HTR1A,SCN1A,SCN2B,SCN3B,SIGMAR1,SLC1A3,SLITRK1	11
Digestive System Development and Function, Organ Morphology, Organismal Development	abnormal morphology of ileum	2,47E-02	BCR,CTSD,EGF,FERMT1,IL2RG,LTA,NKX2-3,NOD2,PTK6,TNFRSF1A,TNFRSF1B	11
Organismal Injury and Abnormalities, Skeletal and Muscular Disorders	atrophy of skeletal muscle	2,47E-02	DDX5,DNAJB2,DYNC1H1,ETV1,HTT,MYD88,RRM2,RRM2B,SEPN1,SIGMAR1,TARDBP	11
Cellular Growth and Proliferation, Connective Tissue Development and Function, Tissue Development	colony formation of fibroblast cell lines	2,47E-02	ATF1,CTCF,EGF,EGFR,GNAI2,JUN,MYC,PRCC,RET,Slfn2,SPRY2	11
Cell Death and Survival	delay in cell death	2,47E-02	BAK1,BCL2L11,BCR,CTSD,GSN,IP6K1,LEF1,MYC,MYD88,PARP1,PLAT	11
Cancer, Gastrointestinal Disease, Hepatic System Disease, Organismal Injury and Abnormalities	incidence of hepatocellular carcinoma	2,47E-02	CCDC80,FAH,FHIT,GNMT,LTA,MZF1,PINX1,PRKAR1A,PSMB9,STK11,TNK1	11
Cellular Movement	invasion of breast cell lines	2,47E-02	CDH4,CXCR4,EGF,EGFR,ELF3,FOXF2,JUN,KISS1R,SHC1,TGFB3,TWIST1	11
Cancer, Organismal Injury and Abnormalities	metastatic head and neck carcinoma	2,47E-02	AXL,CST7,EGFR,PDGFRA,PDGFRB,PTK6,RET,TEK,TOP2A,TUBG2,TYMS	11
Cancer, Hematological Disease, Immunological Disease, Organismal Injury and Abnormalities	relapsed acute lymphocytic leukemia	2,47E-02	ADORA1,ADORA2A,AXL,DDR2,FYN,PDGFRA,PDGFRB,POLD1,RET,TEK,TUBG2	11
Cellular Movement, Hematological System Development and Function, Immune Cell Trafficking	cell movement of mononuclear leukocytes	2,48E-02	ADAM8,ADORA2A,ANO6,APOE,CALR,CCDC134,CCL24,CCR10,Cd59a,CD81,CTGF,CX3CL1,CXCL10,CXCL12,CXCR4,DPYSL2,EGFR,ELMO1,ENG,ENPP2,F11R,FLT3LG,FUT7,FYN,GATA3,GNA11,GNAI2,GNAI3,GNAS,GREM1,HCLS1,HNRNPL,IL10,IL17RA,ILK,IRX2,ITGA3,ITGA5,ITGAE,JUN,KCNE3,LTA,MMP14,MST1,MYD88,MYLK,MYO1G,NINJ1,NQO1,NR4A1,PIK3R2,PLA2G6,PLAUR,PLCG1,RARRES2,RPS19,SERPINA3,SGPL1,SHC1,SMPD2,TLN1,TNFRSF1A,TNFRSF1B,TNFRSF8	64
Psychological Disorders	Substance-Related Disorders	2,48E-02	ADORA1,ADORA2A,ALDH2,CA4,CACNA2D4,CHRM1,CHRNB3,CHRND,DBH,DBI,DRD4,DRD5,GABRA1,GABRB1,GABRG2,GAD1,GAD2,GRIN2A,GRIN2D,HTR1A,HTT,OPRL1,PGR,SCN1A,SCN2B,SCN3B,SIGMAR1,SLC6A3,SRD5A1	29
Cell Death and Survival	cell death of lymphoid organ	2,48E-02	ADAM8,ADORA2A,BAK1,BAX,BCL2L11,BRCA1,CDK2,EFNA1,EGF,EGR1,FYN,GFI1,GNAS,HIST1H1C,ID3,IL10,JUN,KLK6,Mt2,MYC,MYD88,NQO1,NR4A1,PARP1,RAG2,STUB1,TNFRSF1A,TNFRSF1B,TOP2A	29
Cellular Movement	migration of carcinoma cell lines	2,48E-02	AXL,BRMS1,BSG,CTGF,CTSB,CXCL12,DPAGT1,EGF,EGFR,EPHB1,FBLN2,HAX1,IFIT2,ITGA5,JUN,KISS1R,MMP7,PGF,RUVBL2,S100A10,STK11,VPS28,WISP1,ZMYND10	24
Post-Translational Modification, Protein Synthesis	tetramerization of protein	2,48E-02	ALDOC,CNGA2,CNGA4,CTH,GNMT,GRIN2A,HIST1H3B,HIST1H3C,HIST1H3J,HIST1H4C,HIST1H4D,HIST1H4J,HIST1H4K,HIST2H4B,INSR,KCNC3,KCNJ12,KCNJ2,REG1A,RPS19,RRM2,S100A10,TRPA1,TRPM8	24
Neurological Disease, Organismal Injury and Abnormalities, Psychological Disorders	traumatic brain injury	2,48E-02	ADAMTS13,ADORA1,ADORA2A,BAX,CHRM1,CHRNB3,CHRND,CX3CL1,DRD5,GABRA1,GABRB1,GABRG2,GRIN2A,GSN,IL10,IL1RN,INSR,NGB,PARP1,PGR,PLAT,PTPN5,SLC6A3,SNAP25	24
Cellular Movement	invasion of tumor cell lines	2,48E-02	ADAM8,ADI1,ARHGAP24,ATF1,AXL,BDKRB1,BRCA1,BSG,CALR,CARD10,CD81,CDH4,CDK5RAP3,CIB1,CLU,CRK,CSNK2A1,CST6,CTGF,CTSB,CTSD,CXCL12,CXCR4,DPYSL2,EFNA1,EGF,EGFR,EGR1,ELF3,ELMO1,ENPP2,EPHB4,ETV1,FAM43A,FBLN2,FGF19,FHIT,FOXD3,FOXF2,GATA3,GNAI3,GNAL,GNAS,GNB2L1,GRN,HAX1,HBP1,HDAC10,HOXD3,IFIT2,IL17B,ILK,ITGA3,ITGA5,JUN,KDM6B,KISS1R,KLK6,KNG1,LDHA,LEF1,MMP14,MMP16,MST1,MYC,MZF1,NCOA4,NF1,PAX2,PDGFRA,PEBP1,PI…	98
Neurological Disease	progressive motor neuropathy	2,48E-02	ADORA1,ADORA2A,ALS2,APOE,ATP6V1E1,AXL,BAX,BCR,BRD2,CCS,CHGA,CHRM1,CHRND,CLU,CPT1A,CXCL12,DBI,DMPK,DRD4,DRD5,EGR1,EHMT2,ENO2,FADS3,FCGR1A,FHIT,FOXF2,GABRA1,GABRB1,GABRG2,GAD2,GAP43,GATM,GNAS,GRIN2A,GRIN2D,GRN,GSN,HMP19,HRASLS,HTR1A,HTRA2,IL10,KCNA4,KCNC2,KCNC3,LDHA,LDHB,LY6E,MEF2D,MTR,NEFL,NXPH1,PEBP1,PGF,PGR,PLA2G6,POU5F1,PRKAR1A,PTPN5,RNF5,RPL13A,RPL3,RRM2,RRM2B,SCN1A,SCN2B,SCN3B,SERPINA3,SGK1,S…	84
Organismal Development	abnormal morphology of abdomen	2,51E-02	ALOX15,APOE,ARAF,ARNTL,AXL,B9D1,BAK1,BAX,BCL2L11,BCR,BIN3,BRCA1,BSG,Bst2,C6orf25,CCS,CDH4,CDK2,CLU,CNOT3,CRHR2,CTSD,CYP11A1,CYP24A1,CYP26A1,CYP27B1,DACT3,DLK1,DOHH,E2F4,EGF,EGFR,EGR1,EI24,EPHB3,FAH,FANCG,FEN1,FERMT1,FGF9,FHIT,FMN1,FUT7,FYN,FZD1,GADD45G,GAST,GATA4,GATA6,GBA2,GNAI2,GNMT,GRN,GUCA2A,HADHA,HLX,HOXA10,HOXA11,HOXA9,HOXB4,HOXC10,HOXC11,HTRA2,IFITM5,IGF2R,IGFBP4,IL10,IL2RG,IL4R,ILK,INSR,I…	147
Cell-To-Cell Signaling and Interaction	detachment of cells	2,51E-02	BCL2L11,CDK2,CRK,CXCL10,EGF,ENG,GBF1,GSN,ITGA3,MMP14,MMP7,MYC,NAPA,SMPD2,TLN1	15
Cellular Development, Hematological System Development and Function, Hematopoiesis	differentiation of granulocytes	2,51E-02	BCR,CLEC11A,GATA2,GFI1,HAX1,HCLS1,HOXA9,IL17RA,JUN,LEF1,N4BP2L2,PDGFRA,RARG,RBP1,SHC1	15
Developmental Disorder	hypoplasia of secretory structure	2,51E-02	CRHR2,CYP11A1,EGFR,GATA6,GPR161,HOXA9,ITGA3,KISS1R,LHX4,LIN9,PDX1,PITX2,RFX6,SIM1,SLC6A3	15
Molecular Transport, Protein Trafficking	import of protein	2,51E-02	CFL1,CRY2,FGF9,HTT,HYAL2,JUN,KPNA6,NUP214,PPP1R10,PPP3CA,PTTG1IP,SHH,TEK,TGFB3,TNPO2	15
Cell Morphology, Cell-To-Cell Signaling and Interaction	morphology of intercellular junctions	2,51E-02	ALS2,APOE,ATE1,CALR,CLIP3,COL13A1,DTNA,GABRA1,GAP43,HTT,MBNL2,RET,ROCK2,SLC12A5,TGFB3	15
Cellular Assembly and Organization, Cellular Function and Maintenance	organization of mitochondria	2,51E-02	BAX,CAPN10,CHCHD3,Cstad,FANCG,HTRA2,HTT,MYC,PARP1,PHB2,PRDX3,SEPN1,SPG7,STOML2,TMEM11	15
Cancer, Organismal Injury and Abnormalities, Tumor Morphology	regression of tumor	2,51E-02	ADORA2A,CLU,CTSB,CXCL10,EGFR,FLT3LG,GATA2,ID3,IL24,MYC,MYD88,PGF,PLAUR,STK11,WNT6	15
Cellular Assembly and Organization	fusion of vesicles	2,55E-02	APOE,EEA1,GAD2,GNAI3,GRM8,HPS6,MYD88,MYO1C,NAPA,PLD1,SNAP25,TPCN2,VAMP2	13
Cancer, Organismal Injury and Abnormalities	incidence of benign tumor	2,55E-02	EGR1,EXT1,FAH,FHIT,H19,MGMT,NF1,PINX1,PRKAR1A,STK11,TNFRSF1A,TNFRSF1B,TNK1	13
Carbohydrate Metabolism, Lipid Metabolism, Small Molecule Biochemistry	metabolism of phosphatidylinositol	2,55E-02	EGF,GALR2,GAPVD1,MBOAT7,MYD88,NCS1,PDGFRB,PITPNM1,PLCG1,PLCH2,PLD1,RHOQ,SACM1L	13
Cancer, Organismal Injury and Abnormalities	metastatic head and neck cancer	2,55E-02	AXL,CST7,EGFR,PDGFRA,PDGFRB,PTK6,RET,RRM2,TEK,TOP2A,TUBG2,TWIST1,TYMS	13
Cancer, Hematological Disease, Immunological Disease, Organismal Injury and Abnormalities	relapsed lymphocytic leukemia	2,55E-02	ADORA1,ADORA2A,AXL,DDR2,FYN,PDGFRA,PDGFRB,POLD1,RET,RRM2,RRM2B,TEK,TUBG2	13
Infectious Diseases	replication of Herpesviridae	2,55E-02	BAK1,BAX,BCL2L11,CH25H,CXCL10,EGR1,IFIH1,IFNA4,MAFK,MITD1,MYD88,SPRY2,SSRP1	13
Behavior, Nervous System Development and Function	startle response	2,55E-02	ADORA2A,APOE,B4GALNT2,CKMT1A/CKMT1B,EGF,GNAS,GRIN2A,GRIN2D,IDUA,MECP2,POU4F3,SHH,STUB1	13
Carbohydrate Metabolism, Lipid Metabolism, Small Molecule Biochemistry	synthesis of phosphatidylinositol	2,55E-02	DPM2,DPM3,EGF,GAPVD1,GPAA1,MYD88,NCS1,PDGFRB,Pgap2,PIGZ,PITPNM1,PLD1,RHOQ	13
Molecular Transport	transport of chloride	2,55E-02	ANO10,ANO4,ANO5,ANO6,BCAP31,CLIC1,FYN,GABRA1,GABRB1,GABRG2,SLC12A5,SLC12A9,SLC4A8	13
Cancer, Organismal Injury and Abnormalities	tumorigenesis of adenocarcinoma	2,55E-02	BRCA1,EGFR,ETV1,FGF9,FHIT,KIF11,MMP14,Mt2,MYC,NQO1,RAG2,RET,STK11	13
Respiratory System Development and Function	morphology of respiratory system	2,61E-02	ALX4,APOE,CBY1,CD81,CELSR3,CHL1,CLIP3,CRK,CTGF,DDR2,DVL3,E2F4,EGFR,FGF9,GATA4,GATA6,HADHA,HESX1,HLX,HOXD3,HYAL2,IGF2R,ITGA3,ITGB1BP1,KDM6B,KMT5B,LEF1,LHX4,LIPA,LTBP3,MMP14,MMP16,MYT1,NKX2-5,NKX2-6,NPY1R,PAX7,PDGFRA,PLA2G15,PTGER4,RARG,SHH,SNAP25,SPRY2,TGFB3,TGIF1	46
Cellular Movement, Hematological System Development and Function, Immune Cell Trafficking	migration of mononuclear leukocytes	2,62E-02	ADORA2A,CALR,CCDC134,CCL24,CCR10,CD81,CTGF,CX3CL1,CXCL10,CXCL12,CXCR4,DPYSL2,EGFR,ELMO1,ENG,ENPP2,F11R,FLT3LG,FUT7,FYN,GATA3,GNAI2,GNAI3,GREM1,HCLS1,HNRNPL,IL10,IL17RA,ITGA3,ITGA5,ITGAE,JUN,LTA,MMP14,MYD88,MYLK,MYO1G,NINJ1,NR4A1,PLA2G6,PLAUR,PLCG1,RARRES2,SGPL1,SMPD2,TLN1,TNFRSF1A,TNFRSF1B,TNFRSF8	49
Cancer, Hematological Disease, Immunological Disease, Organismal Injury and Abnormalities	BCR-ABL E255K positive Philadelphia-positive chronic myeloid leukemia	2,62E-02	AXL,FYN,PDGFRB,RET,RPL3,TEK	6
Cancer, Hematological Disease, Immunological Disease, Organismal Injury and Abnormalities	BCR-ABL E255V positive Philadelphia-positive chronic myeloid leukemia	2,62E-02	AXL,FYN,PDGFRB,RET,RPL3,TEK	6
Cancer, Hematological Disease, Immunological Disease, Organismal Injury and Abnormalities	BCR-ABL F359V positive Philadelphia-positive chronic myeloid leukemia	2,62E-02	AXL,FYN,PDGFRB,RET,RPL3,TEK	6
Cancer, Hematological Disease, Immunological Disease, Organismal Injury and Abnormalities	BCR-ABL Y253H positive Philadelphia-positive chronic myeloid leukemia	2,62E-02	AXL,FYN,PDGFRB,RET,RPL3,TEK	6
Lymphoid Tissue Structure and Development, Organ Morphology, Organismal Development, Tissue Morphology	abnormal morphology of mesenteric lymph node	2,62E-02	IL10,IL2RG,LIPA,NKX2-3,RAG2,RRM2B	6
Cancer, Gastrointestinal Disease, Organismal Injury and Abnormalities	advanced KRAS mutation negative and NRAS mutation negative rectal cancer	2,62E-02	DDR2,EGFR,PDGFRA,PDGFRB,RET,TEK	6
Cell Death and Survival, Gastrointestinal Disease, Hepatic System Disease, Organismal Injury and Abnormalities	apoptosis of liver cell lines	2,62E-02	BCL2L11,EGF,IER3,IL10,MAPK3,MYC	6
Cell Death and Survival	apoptosis of skin cancer cell lines	2,62E-02	BAK1,CLU,EGF,MYC,PAX2,S100A8	6
Cell Death and Survival	apoptosis of sympathetic neuron	2,62E-02	BAK1,BAX,BCL2L11,HTT,JUN,ZNF274	6
Cardiovascular Disease, Organismal Injury and Abnormalities, Tissue Morphology	area of atherosclerotic lesion	2,62E-02	APOE,ARG2,CX3CL1,EGR1,NPC1L1,PON3	6
Cell Morphology, Cellular Function and Maintenance	autophagy of brain cancer cell lines	2,62E-02	BAIAP2,CDKN2D,CHRND,CXCL12,PCGF1,RPTOR	6
Developmental Disorder, Hereditary Disorder, Organismal Injury and Abnormalities, Skeletal and Muscular Disorders	autosomal recessive muscular dystrophy	2,62E-02	ANO5,CHKB,DPAGT1,POMT1,POMT2,SGCD	6
Embryonic Development, Tissue Development	branching morphogenesis of epithelial tubule	2,62E-02	EGF,MKS1,MMP14,SHH,SPRY2,TMEM67	6
Cell Morphology, Cellular Development, Cellular Growth and Proliferation, Embryonic Development, Organ Development, Organismal Development, Renal and Urological System Development and Function, Tissue Development	branching of kidney cell lines	2,62E-02	CRK,EFNA1,EGF,MKS1,RET,TMEM67	6
Cancer, Neurological Disease, Organismal Injury and Abnormalities	central nervous system metastasis	2,62E-02	EGFR,PDGFRA,PDGFRB,PGF,RET,TYMS	6
Cellular Movement, Hematological System Development and Function, Immune Cell Trafficking, Inflammatory Response	chemotaxis of natural killer cells	2,62E-02	CX3CL1,CXCL10,CXCL12,GNA11,GNAI2,GNAS	6
Cellular Function and Maintenance, Molecular Transport	efflux of inorganic cation	2,62E-02	CXCL10,CXCL12,EGF,SCNN1A,SGK1,SLC8A2	6
Cellular Movement	extravasation of tumor cell lines	2,62E-02	ARHGAP24,AXL,CXCL12,CXCR4,KISS1R,PGF	6
Cardiovascular Disease	fatty lesion	2,62E-02	ALOX15,APOE,LIPE,PON3,RAG2,SHC1	6
Connective Tissue Development and Function	focus formation of fibroblast cell lines	2,62E-02	ATF1,EGFR,HTR1A,JUN,MYC,NFATC3	6
Cell Morphology, Cellular Assembly and Organization, Cellular Function and Maintenance	formation of autophagosomes	2,62E-02	AMBRA1,BRCA1,GABARAPL1,HDAC1,SHC1,TBC1D14	6
Cancer, Gastrointestinal Disease, Organismal Injury and Abnormalities	gastrointestinal polyposis	2,62E-02	ENG,GREM1,IL10,PLCG1,STK11,TNNC1	6
Cancer, Endocrine System Disorders, Organismal Injury and Abnormalities	growth of endocrine gland tumor	2,62E-02	CTSB,EGF,ENG,HMMR,RET,SKP2	6
Endocrine System Disorders	hyperparathyroidism	2,62E-02	CYP24A1,CYP27B1,FDPS,MYC,PRKAR1A,RET	6
Cancer, Cellular Development, Organismal Injury and Abnormalities	immortalization of fibroblasts	2,62E-02	ARID3A,HDAC1,JUN,MYC,RRM2B,TBX3	6
Inflammatory Disease, Inflammatory Response, Neurological Disease	inflammation of meninges	2,62E-02	CTSB,EGFR,SCN1A,TNFRSF1A,TNFRSF1B,TYMS	6
Cancer, Cellular Movement, Organismal Injury and Abnormalities, Reproductive System Disease, Tumor Morphology	invasion of mammary tumor cells	2,62E-02	CST6,CXCL12,CXCR4,HDLBP,KISS1R,S100A8	6
Cancer, Endocrine System Disorders, Organismal Injury and Abnormalities	iodine-refractory locoregional papillary thyroid cancer	2,62E-02	EGFR,PDGFRA,PDGFRB,PTK6,RET,TEK	6
Cancer, Endocrine System Disorders, Organismal Injury and Abnormalities	iodine-refractory unresectable papillary thyroid cancer	2,62E-02	EGFR,PDGFRA,PDGFRB,PTK6,RET,TEK	6
Cancer, Endocrine System Disorders, Organismal Injury and Abnormalities	locally advanced endocrine gland tumor	2,62E-02	EGFR,PDGFRA,PDGFRB,PTK6,RET,TEK	6
Cancer, Endocrine System Disorders, Organismal Injury and Abnormalities	locoregional unresectable papillary thyroid cancer	2,62E-02	EGFR,PDGFRA,PDGFRB,PTK6,RET,TEK	6
Cancer, Gastrointestinal Disease, Organismal Injury and Abnormalities	metastatic KRAS mutation negative and NRAS mutation negative rectal cancer	2,62E-02	DDR2,EGFR,PDGFRA,PDGFRB,RET,TEK	6
Cell Morphology, Embryonic Development	morphology of embryonic cells	2,62E-02	APOE,BRCA1,CSNK2A1,EOMES,NF1,TLN1	6
Cancer, Organismal Injury and Abnormalities, Tissue Morphology, Tumor Morphology	morphology of tumor	2,62E-02	ARHGEF4,BAX,EGFR,LSP1,MYC,RAG2	6
Cell-mediated Immune Response, Cellular Movement, Hematological System Development and Function, Immune Cell Trafficking	movement of CD4+ T-lymphocytes	2,62E-02	ADORA2A,CXCL12,CXCR4,ELMO1,ENPP2,PLCG1	6
Cardiovascular Disease, Developmental Disorder	overriding aorta	2,62E-02	EFTUD2,FGF19,GATA4,GATA6,NKX2-5,ZFPM2	6
Cell Morphology, Hematological System Development and Function, Inflammatory Response	polarization of macrophages	2,62E-02	APOE,CX3CL1,CXCL12,IL10,IL1RN,MYD88	6
Cancer, Gastrointestinal Disease, Organismal Injury and Abnormalities	progressive gastrointestinal stromal tumor	2,62E-02	DDR2,FYN,PDGFRA,PDGFRB,RET,TEK	6
Cancer, Endocrine System Disorders, Organismal Injury and Abnormalities	progressive papillary thyroid carcinoma	2,62E-02	EGFR,PDGFRA,PDGFRB,PTK6,RET,TEK	6
Cancer, Endocrine System Disorders, Organismal Injury and Abnormalities	progressive thyroid oncocytic carcinoma	2,62E-02	EGFR,PDGFRA,PDGFRB,PTK6,RET,TEK	6
Cellular Development, Cellular Growth and Proliferation, Organ Development, Respiratory System Development and Function	proliferation of lung cells	2,62E-02	ADRBK1,EGF,ITGA5,SHH,TNFRSF1A,TNFRSF1B	6
Cellular Development, Cellular Growth and Proliferation, Embryonic Development, Organismal Development, Tissue Development	proliferation of mesenchymal stem cells	2,62E-02	CCND3,EGF,HDAC1,IL4R,RARRES2,WNT11	6
Cancer, Organismal Injury and Abnormalities	refractory metastatic solid tumor	2,62E-02	DDR2,EGFR,PDGFRA,PDGFRB,RET,TEK	6
Infectious Diseases	replication of Murine herpesvirus 4	2,62E-02	CH25H,CXCL10,IFIH1,MAFK,MITD1,SPRY2	6
Cell Morphology	shape change of epithelial cells	2,62E-02	CRK,EGF,FERMT1,GSN,ITGA3,ITGA5	6
Hereditary Disorder, Neurological Disease, Organismal Injury and Abnormalities, Skeletal and Muscular Disorders	spinal muscular atrophy	2,62E-02	DNAJB2,DYNC1H1,ETV1,RRM2,RRM2B,SIGMAR1	6
Cancer, Endocrine System Disorders, Organismal Injury and Abnormalities	symptomatic stage iodine-refractory papillary thyroid cancer	2,62E-02	EGFR,PDGFRA,PDGFRB,PTK6,RET,TEK	6
Cancer, Endocrine System Disorders, Organismal Injury and Abnormalities	symptomatic stage iodine-refractory thyroid oncocytic carcinoma	2,62E-02	EGFR,PDGFRA,PDGFRB,PTK6,RET,TEK	6
Cancer, Endocrine System Disorders, Organismal Injury and Abnormalities	symptomatic stage locoregional papillary thyroid cancer	2,62E-02	EGFR,PDGFRA,PDGFRB,PTK6,RET,TEK	6
Cancer, Endocrine System Disorders, Organismal Injury and Abnormalities	symptomatic stage locoregional thyroid oncocytic carcinoma	2,62E-02	EGFR,PDGFRA,PDGFRB,PTK6,RET,TEK	6
Cancer, Endocrine System Disorders, Organismal Injury and Abnormalities	symptomatic stage persistent papillary thyroid cancer	2,62E-02	EGFR,PDGFRA,PDGFRB,PTK6,RET,TEK	6
Cancer, Endocrine System Disorders, Organismal Injury and Abnormalities	symptomatic stage persistent thyroid oncocytic carcinoma	2,62E-02	EGFR,PDGFRA,PDGFRB,PTK6,RET,TEK	6
Cancer, Endocrine System Disorders, Organismal Injury and Abnormalities	symptomatic stage recurrent papillary thyroid cancer	2,62E-02	EGFR,PDGFRA,PDGFRB,PTK6,RET,TEK	6
Cancer, Endocrine System Disorders, Organismal Injury and Abnormalities	symptomatic stage recurrent thyroid oncocytic carcinoma	2,62E-02	EGFR,PDGFRA,PDGFRB,PTK6,RET,TEK	6
Cancer, Endocrine System Disorders, Organismal Injury and Abnormalities	symptomatic stage unresectable papillary thyroid cancer	2,62E-02	EGFR,PDGFRA,PDGFRB,PTK6,RET,TEK	6
Cancer, Endocrine System Disorders, Organismal Injury and Abnormalities	symptomatic stage unresectable thyroid oncocytic carcinoma	2,62E-02	EGFR,PDGFRA,PDGFRB,PTK6,RET,TEK	6
Cell Death and Survival	cell death of phagocytes	2,65E-02	ADAM8,APOE,BAK1,BAX,BCL2L11,CD5L,CTSB,CX3CL1,CXCL12,CXCR4,GPR132,GSN,IFNA4,IL10,IL1RN,MAP2K3,MYD88,NLRP1,NPC1,NR4A1,PARP1,PLA2G6,PLAT,PTGER4,RPTOR,S100A8,SERPINA3,SH3BP2,Srgn,TNFRSF1A,TNFRSF1B,TPSAB1/TPSB2	32
Lipid Metabolism, Small Molecule Biochemistry	catabolism of lipid	2,72E-02	ABHD6,ADORA1,APOE,CYP24A1,CYP26A1,CYP27B1,CYP46A1,ENPP2,GBA2,HTT,LIPA,LIPE,Mt3,PLA2G15,PLA2G1B,PLD1,SACM1L,SGPL1,SMPD2,SMPD3,SRD5A1,YWHAH	22
Cellular Movement	homing of tumor cell lines	2,72E-02	AXL,BCR,BRMS1,CALR,CCL24,CX3CL1,CXCL12,CXCR4,EGF,EGFR,FYN,GNB1,GPR132,ILK,JUN,KNG1,PGF,PLAUR,PLD1,RARRES2,SHC1,TNFRSF8	22
Cancer, Organismal Injury and Abnormalities	benign neoplasia	2,75E-02	ALDH2,ALDOC,APOE,ARAF,ARFRP1,ARL4D,ASS1,AXL,BAK1,BCR,BRCA1,BYSL,C9orf16,CALR,CARS,CCDC6,CCDC80,CCND3,CDK12,CDK2,CEBPD,CHRDL2,CLU,COL13A1,COL5A1,COL7A1,CRY2,CTCF,CTSB,CX3CL1,CXCL12,DACT3,DBN1,DCLK1,DDR2,DDX5,DPYSL4,DTNA,EGFR,EGR1,ELF3,ENC1,ENG,EPHB1,EPHB3,EPHB4,EXT1,FAH,FAM46C,FHIT,FLCN,FLT3LG,FOXF2,FOXQ1,GAP43,GATA2,GATA3,GATA4,GATA6,GBA2,GLUL,GNAS,GNMT,GSTO1,GUCA2A,GUCY1A2,H19,HIST1H1C,HIST1H2BD…	161
Cell Death and Survival	killing of cells	2,75E-02	AXL,BAK1,BAX,BCL2L11,BRCA1,CLEC4M,COPZ1,CTGF,CTSD,CXCL10,EGF,FANCG,FHIT,FYN,HTT,IL10,ITGAE,ITGB3BP,LTA,MGMT,MMP14,MYC,MYD88,NR4A1,PARP1,TIGIT,TNFRSF1A	27
Cellular Movement	invasion of cells	2,79E-02	ADAM8,ADI1,ARHGAP24,ARHGEF18,ATF1,AXL,BAX,BCR,BDKRB1,BRCA1,BSG,CALR,CARD10,CD81,CDH4,CDK5RAP3,CHGA,CIB1,CLU,COL7A1,CRK,CSNK2A1,CST6,CTGF,CTSB,CTSD,CXCL10,CXCL12,CXCR4,DPYSL2,EFNA1,EGF,EGFR,EGR1,ELF3,ELMO1,ENG,ENPP2,EPHB4,ETV1,FAM43A,FBLN2,FGF19,FHIT,FOXD3,FOXF2,FYN,GATA3,GNAI2,GNAI3,GNAL,GNAS,GNB2L1,GRN,GSN,HAX1,HBP1,HDAC1,HDAC10,HDLBP,HOXD3,IER3,IFIT2,IL17B,ILK,ITGA3,ITGA5,JUN,KDM6B,KISS1R,KLK3,…	126
Cancer, Gastrointestinal Disease, Organismal Injury and Abnormalities	large intestine neoplasm	2,81E-02	ABCA13,ABTB2,ACOX3,ACVR1,ADAM30,ADAMTS13,ADAMTS4,ADCY4,ADCY5,ADORA1,ADSSL1,AGBL5,AKNA,AKR1B10,ALDH18A1,ALDH2,ALG3,ALKBH2,ALKBH4,ALOX15,ALOX15B,ALOXE3,ALPP,ALS2,ALX4,AMBRA1,ANKHD1/ANKHD1-EIF4EBP3,ANKMY1,ANO10,ANO4,ANO6,AOC2,AP4B1,APBB1IP,APOA4,ARAF,ARHGAP21,ARHGAP24,ARHGAP27,ARHGEF18,ARHGEF4,ARID3A,ARL4D,ARNTL,ARSK,ASB16,ASPG,ATE1,ATG4D,ATP12A,ATRIP,AXL,BAIAP2,BAK1,BANP,BAX,BCAS3,BCL2L11,BCR,BDKRB…	975
Cancer, Organismal Injury and Abnormalities	tumorigenesis of malignant tumor	2,85E-02	ALDH2,BAX,BRCA1,BRD2,CCND3,CDK2,CHD9,CLEC11A,CXCR4,DTNA,EGFR,EGR1,ETV1,FGF9,FHIT,GNAI2,IL10,IL24,JUN,KIF11,LTA,MGMT,MMP14,Mt2,MYC,NF1,NQO1,PARP1,PDGFRB,PLAUR,PRICKLE2,RAG2,RET,RNH1,ROCK2,SHH,SKIL,STK11	38
Infectious Diseases	replication of Influenza A virus	2,93E-02	APBB1IP,ARAF,ARHGAP21,ATP6V0B,BAK1,CD81,DCLK1,DMAP1,FANCG,FAU,FDPS,GAK,HSF4,IFITM2,IFNA4,IL17RA,ITGA3,JUN,KATNB1,KCNJ12,KCNJ3,KIF11,KLK9,MAP2K3,Mx1/Mx2,MYC,NUP214,POLR2H,POLR2L,PRSS35,RABEP1,RPL13A,RPS5,RUVBL2,SGK1,SGPL1,SIGMAR1,SNRNP70,STX5,USE1,WDR83,WNT9A,ZBTB2,ZNF436	44
Cancer, Hematological Disease, Immunological Disease, Organismal Injury and Abnormalities	hematologic cancer	2,94E-02	ABCA13,ABHD11,ACTR1B,ADORA1,ADORA2A,ADSSL1,AGBL5,AKR1B10,ALKBH2,ALOX15,ALPP,ALS2,ANO5,AP4B1,APH1A,ARAF,ARHGAP24,ASPG,ASRGL1,AXL,BAK1,BAX,BCL2L11,BCR,BIN3,BRCA1,BRD2,C17orf97,CACNA2D4,CALR,CBWD1,CCDC110,CCDC90B,CCND3,CCT6B,CCT7,CD200,CD27,CD68,CD70,CD79A,CDC123,CDC34,CDH15,CDH4,CDK12,CDK2,CDK5RAP2,CEP55,CFL1,CHD9,CHGA,CLTB,CNGA4,CNOT3,CNTN4,CNTNAP5,COL7A1,CPT1A,CRCP,CTCF,CWF19L2,CXCL10,CXCL12,CXCR…	335
Cell Death and Survival	apoptosis of phagocytes	2,96E-02	ADAM8,APOE,BAK1,BAX,BCL2L11,CD5L,CX3CL1,CXCL12,CXCR4,GPR132,GSN,IFNA4,IL10,IL1RN,MAP2K3,MYD88,NLRP1,NPC1,PARP1,PLA2G6,PLAT,PTGER4,RPTOR,S100A8,SERPINA3,SH3BP2,Srgn,TNFRSF1A,TNFRSF1B,TPSAB1/TPSB2	30
Cell Morphology, Cellular Assembly and Organization, Cellular Development, Cellular Function and Maintenance, Cellular Growth and Proliferation, Embryonic Development, Nervous System Development and Function, Tissue Development	dendritic growth/branching	2,96E-02	APOE,CPT1C,CSRP1,DAB2IP,DBN1,DPYSL4,ELMO1,EPHB1,EPHB3,GAP43,GRASP,HTT,ICAM5,IFNA4,ITGA3,ITPR1,KNDC1,LRRC7,MECP2,MYD88,MYO5B,NEFL,NF1,PLD1,REM2,ROCK2,SCN1A,SDK1,SGK1,SLC12A5	30
Cancer, Gastrointestinal Disease, Organismal Injury and Abnormalities	gastrointestinal adenocarcinoma	2,96E-02	ABCA13,ACOX3,ACVR1,ADAM30,ADAMTS4,ADCY4,ADCY5,ADORA1,ADRBK1,ADSSL1,AGBL5,AKR1B10,ALDH2,ALOX15,ALPP,ALX4,AMT,AMZ1,ANKHD1/ANKHD1-EIF4EBP3,ANKMY1,ANO10,ANO6,APOA4,ARHGEF18,ARID3A,ARNTL,ARSK,ASB16,ASPG,ATG4D,ATRIP,AXL,BAK1,BANP,BAX,BCL2L11,BDKRB1,BIN3,BRCA1,BRD2,BRMS1,BRPF1,BSX,C14orf1,C17orf97,C5orf52,C9orf172,CA10,CA11,CABIN1,CAPN9,CARD10,CASKIN2,CBWD1,CCDC103,CCDC6,CCT6B,CD79A,CDC40,CDH4,CDK12,CDK…	545
Organismal Development	growth of organism	2,97E-02	ACVR1,ADH5,ADORA1,ADRBK1,ALOX15B,ALX4,APH1A,APOE,ARNTL,ATE1,BAX,BRCA1,BSX,BYSL,CAMKK1,CCND3,CD81,CDK2,CEBPD,CFL1,CLU,CRCP,CTCF,CTSB,CTSD,CX3CL1,CXCL12,DLK1,DUOXA2,EGF,EGFR,EHMT2,EN1,EOMES,FEN1,FGF9,FOXF2,FOXR2,GAP43,GATA3,GATA4,GDPD5,GNAS,GNB2L1,GREM1,GSN,H19,HAND1,HDAC1,HOXB5,HTT,ICMT,ID3,IDH3G,IGF2R,IGFBP4,IL10,IL1RN,IL2RG,IL4R,ILK,ING4,INSR,LTA,MAFK,MAP2K3,MAPK3,MFGE8,MPI,Mx1/Mx2,MYC,MYD88,NAP…	135
Cardiovascular Disease	atherosclerotic lesion	2,98E-02	ADAMTS13,ALOX15,APOA4,APOE,ARG2,Cd59a,CX3CL1,CXCL10,EGR1,FUT7,LTA,NPC1,NPC1L1,NR4A1,PARP1,PGF,PLA2G15,PON3,SHC1,TNFRSF1A	20
Cellular Movement, Hematological System Development and Function, Immune Cell Trafficking	homing of lymphocytes	2,98E-02	ADAM8,ADORA2A,CCL24,CX3CL1,CXCL10,CXCL12,CXCR4,ELMO1,ENPP2,FUT7,FYN,GATA3,GNA11,GNAI2,GNAS,IL10,ITGAE,MYLK,NQO1,SHC1	20
Hair and Skin Development and Function, Organ Morphology	morphology of hair	2,98E-02	APOE,ASPRV1,CIDEA,DBI,DGAT1,DSC1,EGF,EGFR,ELOVL3,FYN,HOXB8,HOXC13,HTRA2,IDUA,LEF1,MC5R,MECP2,PDX1,SCG5,SHH	20
Neurological Disease	polyneuropathy	2,98E-02	ALDH18A1,ALS2,AP4B1,APOE,C10orf2,CLU,DNAJB2,DNM2,DYNC1H1,GBA2,GSN,IL10,INF2,KIF5A,NEFL,PRX,SLC25A19,SPG7,TRIM2,TRPV1	20
Cell-To-Cell Signaling and Interaction, Nervous System Development and Function	synaptic transmission of nervous tissue	2,98E-02	ADORA2A,APOE,CHRM1,CHRNB3,DLGAP3,DRD4,DTNA,EPHB1,GAD1,HTT,MECP2,NQO1,PCDH17,PPP1R15A,RAB11FIP5,SHANK3,SLC17A6,SNAP25,TRPV1,VDAC1	20
Amino Acid Metabolism, Small Molecule Biochemistry	synthesis of amino acids	2,98E-02	ALDH18A1,ARG2,ASS1,CKMT1A/CKMT1B,CTH,CXCL12,EGF,EGR1,GAD1,GAD2,GAST,GATM,GLUL,IL10,MTHFD1,MTR,MYC,PEMT,SARDH,SLC1A3	20
Developmental Disorder	Hypoplasia	3,03E-02	ADRBK1,APOE,ARID3A,BAX,CALR,CBY1,CCND3,CCRL2,Cd59a,CDK2,CRHR2,CSNK2A1,CTGF,CTSD,CYP11A1,CYP26A1,CYP27B1,E2F4,ECE2,EGFR,EN1,ERF,FGF9,FLT3LG,FOXF2,FUT7,FYN,GATA4,GATA6,GFI1,GNA11,GPR161,HAX1,HLX,HOXA11,HOXA9,HOXB4,HOXB5,HOXC11,HOXC4,HOXC5,HOXD3,ID3,IL10,IL2RG,ITGA3,ITGB1BP1,JUN,KISS1R,KLK4,LHX4,LIN9,LRAT,LSR,MAFK,MBOAT7,MMP14,MMP16,MYC,NF1,NFATC3,NKX2-5,NQO1,NR2F2,PAX2,PDGFRA,PDX1,PITX2,POLD1,RAG2,…	94
Cancer, Gastrointestinal Disease, Organismal Injury and Abnormalities	malignant neoplasm of large intestine	3,04E-02	ABCA13,ABTB2,ACOX3,ACVR1,ADAM30,ADAMTS13,ADAMTS4,ADCY4,ADCY5,ADORA1,ADSSL1,AGBL5,AKNA,AKR1B10,ALDH18A1,ALDH2,ALG3,ALKBH2,ALKBH4,ALOX15,ALOX15B,ALOXE3,ALPP,ALS2,ALX4,AMBRA1,ANKHD1/ANKHD1-EIF4EBP3,ANKMY1,ANO10,ANO4,ANO6,AOC2,AP4B1,APBB1IP,APOA4,ARAF,ARHGAP21,ARHGAP24,ARHGAP27,ARHGEF18,ARHGEF4,ARID3A,ARL4D,ARNTL,ARSK,ASB16,ASPG,ATE1,ATG4D,ATP12A,ATRIP,AXL,BAIAP2,BAK1,BANP,BAX,BCAS3,BCL2L11,BCR,BDKRB…	968
Cancer, Organismal Injury and Abnormalities, Reproductive System Disease	HER2-negative breast cancer	3,06E-02	BRCA1,CTGF,EGF,EGFR,EGR1,ETV1,FDPS,FRZB,FYN,GNAS,JUN,MYC,NQO1,PARP1,PDGFRA,PDGFRB,PGR,PLAT,RET,RRM2,TEK,TNFRSF1B,TOP2A,TUBG2,TYMS	25
Psychological Disorders	addiction	3,06E-02	ADORA1,ADORA2A,ALDH2,CA4,CACNA2D4,CHRM1,CHRNB3,CHRND,DBH,DRD4,DRD5,GABRA1,GABRB1,GABRG2,GAD2,GRIN2A,HTR1A,OPRL1,PGR,SCN1A,SCN2B,SCN3B,SIGMAR1,SLC6A3,SRD5A1	25
Cardiovascular System Development and Function	neovascularization	3,06E-02	APOE,AXL,Cd59a,CTGF,CXCL12,CXCR4,DAB2IP,EFNA1,EGF,FGF9,HMMR,IL10,IL1RN,INSR,KNG1,MFGE8,MMP14,MMP7,MYC,NOSTRIN,PLAT,PLAUR,PLD1,S100A10,SHH	25
DNA Replication, Recombination, and Repair	synthesis of DNA	3,08E-02	ADORA2A,Alox12e,ALOX15B,APOE,ATE1,ATF1,BRCA1,CDK2,CDKN2D,CLU,CRK,CTH,CXCL10,CXCL12,EGF,EGFR,FEN1,FGF9,FYN,GAST,GFER,GNAI2,GNAI3,GNAS,GREM1,GRN,HDAC1,HTR1A,IGFBP4,IL10,IL1RN,INSR,ITGA5,JUN,KNG1,LGALS8,LRAT,MMP14,MST1,MYC,NR4A1,PDGFRA,PDGFRB,PEBP1,PGF,PGR,PIK3R3,PLCG1,POLD1,SGK1,SHC1,SHH,SKP2,SMPD2,TNFAIP8,TNFRSF1A,TP53BP2,TPSAB1/TPSB2,TYMS,UHRF1	60
Developmental Disorder	hypoplasia of thorax	3,10E-02	ADRBK1,CALR,CBY1,CCND3,CSNK2A1,CTGF,CTSD,E2F4,FGF9,FYN,GATA4,GATA6,GFI1,GNA11,HAX1,IL10,IL2RG,ITGA3,MMP14,NF1,NFATC3,NKX2-5,PDGFRA,RAG2,RRM2B,SHC1,SHH,STUB1,TGFB3,TP53BP1,TREX1,XRCC4,ZFPM2	33
Cellular Development	branching of cells	3,19E-02	APOE,CPT1C,CRK,CSRP1,CXCL12,DAB2IP,DBN1,DPYSL2,DPYSL4,EFNA1,EGF,ELMO1,EPHB1,EPHB3,EPHB4,FYN,GAP43,GRASP,GRN,HLX,HOXA11,HOXB5,HTT,ICAM5,IFNA4,ITGA3,ITGB1BP1,ITPR1,JUN,KNDC1,LRRC7,MECP2,MFGE8,MKS1,MST1,MYD88,MYO5B,NEFL,NF1,PLAT,PLD1,REM2,RET,RND3,ROCK2,RRAS,SCN1A,SDK1,SGK1,SKIL,SLC12A5,STK11,TEK,TMEM67	54
Embryonic Development, Organismal Development	morphogenesis of embryo	3,19E-02	ALX4,B9D1,BAK1,BAX,CDH4,CX3CL1,EGFR,EN1,EVX2,FGF9,FMN1,FZD1,FZD2,GATA4,GNAS,GREM1,HDAC1,HOXA10,HOXA11,HOXA9,HOXC10,HOXC11,HOXD12,IDUA,ILK,INSR,JUN,LEF1,MKS1,MMP14,MYC,NKX2-5,NPY1R,PAX2,PGF,PITX2,RARG,RET,RRAS,SHH,SOX17,T,TBX3,TEAD2,TGFB3,TMEM107,TTBK2,TWIST1,WDR19,WNT11,WNT3,WNT6,WNT9A,ZFPM2	54
Cancer, Organismal Injury and Abnormalities	primary solid tumor	3,20E-02	ALPP,BRCA1,CDK5RAP3,CLU,DDR2,DNAJB2,EGFR,ELMO1,FOXRED1,H19,IFI30,IL10,ING4,KCNJ12,KLK6,LGALS12,MMP14,MMP7,MYD88,PARP1,PDGFRA,PDGFRB,PGR,PIK3R2,PLAUR,POLD1,RARG,RET,RRM2,SFRP1,SLC34A2,SSTR1,TOP2A,TUBG2,TYMS,ZMYND10	36
Infectious Diseases	infection of tumor cell lines	3,20E-02	ADRBK1,AGBL5,APOE,ARHGAP23,ATP6V0B,AXL,BCR,BRCA1,CCDC134,CDC40,CLEC4M,CLTB,COPZ1,CXCR4,CYP46A1,DCBLD1,DNM2,EEA1,EGF,EGFR,EIF3H,ERCC3,ERN2,FAU,FBL,FOXF2,FUT7,GABARAPL2,GAPVD1,GBF1,GNB2L1,GORASP1,HDAC1,HEATR1,HLA-DOA,IFITM2,IFITM5,IGF2R,KLHL1,KMT5B,LSM14B,MAPK8IP2,MR1,NDUFA6,PACSIN3,PCGF1,PHF12,POLR2H,POLR2K,POLR2L,PSMD4,RANBP1,RB1CC1,S100A1,SEMA5B,SFT2D1,SLCO2A1,SRPK3,STIP1,STX5,TECR,TGDS,TNK1,VPS…	67
Cancer, Dermatological Diseases and Conditions, Organismal Injury and Abnormalities	hyperplasia of skin	3,24E-02	CEBPD,DGAT1,DSC1,EXT1,HDAC1,IL17RA,MYC,PARP1,PCSK4,PINX1,PLCL1,PPP1R13L,RANBP1,RARG,SHH,TNFRSF1A,TRPA1,UPP1	18
Cellular Movement, Immune Cell Trafficking	leukocyte migration	3,25E-02	ADAM8,ADAMTS13,ADORA1,ADORA2A,ADRBK1,ALOX15,ALPP,ANO6,APOE,BCR,BDKRB1,CALR,CCDC134,CCL24,CCR10,CCRL2,CD200,Cd59a,CD5L,CD81,CIB1,CLEC11A,CLEC4M,CLU,COMMD5,CORO1A,CTGF,CTSB,CX3CL1,CXCL10,CXCL12,CXCR4,DBH,DDR2,DPYSL2,EGF,EGFR,EGR1,ELMO1,ENG,ENPP2,F11R,FLT3LG,FUT7,FYN,GATA3,GBF1,GNA11,GNAI2,GNAI3,GNAS,GNB2L1,GPR132,GREM1,GRN,GSN,HCLS1,HDAC1,HNRNPL,HOXA7,HOXA9,IL10,IL17B,IL17RA,IL1RN,IL4R,ILK,IRX2,ITG…	133
Cell Morphology, Cellular Function and Maintenance	autophagy of cells	3,25E-02	AMBRA1,BAIAP2,BAX,BCL2L11,BRCA1,CDKN2D,CHRND,CLEC11A,COPZ1,CXCL12,CXCR4,DENND3,EGFR,ENG,ERN2,FLT3LG,GABARAPL1,GABARAPL2,GATA4,GNAI3,GNAS,HTT,ICMT,IL24,MCOLN1,MYC,NBR1,NOD2,NPC1,NQO1,PCGF1,PLD1,RB1CC1,ROCK2,RPTOR,TAS1R3,TBC1D14,TP53INP2,TRIB3	39
Cellular Movement, Hematological System Development and Function, Immune Cell Trafficking, Inflammatory Response	chemotaxis of leukocytes	3,27E-02	ADAM8,ADORA1,ADORA2A,ANO6,APOE,CCL24,CCRL2,CORO1A,CX3CL1,CXCL10,CXCL12,CXCR4,ELMO1,FLT3LG,FYN,GBF1,GNA11,GNAI2,GNAI3,GNAS,GREM1,GRN,GSN,HOXA9,IL10,IL17B,IL4R,LSP1,MARCO,MMP7,MST1,MYD88,MYLK,NINJ1,NOD2,PLA2G1B,PLA2G6,PLAUR,RARRES2,RPL13A,RPS19,S100A8,SERPINA3,SERPINB1,SHC1,SLC37A4,TNFRSF1A,TPSAB1/TPSB2	48
Organismal Injury and Abnormalities	discomfort	3,27E-02	ADORA1,ADORA2A,AXL,CA4,CACNA2D4,CHRM1,CHRNB3,CHRND,CLU,EHMT2,FDPS,GABRA1,GABRB1,GABRG2,GAD2,GRIN2A,GRIN2D,GUCY1A2,HTR1A,HYAL2,IL10,IL1RN,ITGA2B,KCNA4,KCNJ12,KCNJ2,KCNS1,KNG1,MECP2,PLAT,PPP1R9B,QPRT,RET,RRM2,RRM2B,SCN1A,SCN2B,SCN3B,SIGMAR1,SLC6A3,SNAP25,SNRPD3,TEK,TRPA1,TRPM8,TRPV1,TUBG2,VAMP2	48
Cellular Movement, Hematological System Development and Function, Immune Cell Trafficking	cell movement of leukocytes	3,30E-02	ADAM8,ADAMTS13,ADORA1,ADORA2A,ADRBK1,ALPP,ANO6,APOE,BDKRB1,CALR,CCDC134,CCL24,CCR10,CCRL2,Cd59a,CD81,CLEC11A,CLEC4M,COMMD5,CORO1A,CTGF,CTSB,CX3CL1,CXCL10,CXCL12,CXCR4,DDR2,DPYSL2,EGF,EGFR,ELMO1,ENG,ENPP2,F11R,FLT3LG,FUT7,FYN,GATA3,GBF1,GNA11,GNAI2,GNAI3,GNAS,GREM1,GRN,GSN,HCLS1,HNRNPL,HOXA9,IL10,IL17B,IL17RA,IL1RN,IL4R,ILK,IRX2,ITGA3,ITGA5,ITGAE,JUN,KCNE3,KNG1,LIPA,LSP1,LTA,MARCO,MMP14,MMP7,MST1,…	114
Organ Morphology, Organismal Development	size of brain	3,30E-02	BAK1,BAX,CKMT1A/CKMT1B,CSNK2A1,EBF1,EGFR,EIF4E2,EN1,EN2,FYN,GAP43,HESX1,HTRA2,HTT,ID3,IGF2R,IL1RN,ITPR1,MAGOH,MCOLN1,MECP2,PPP1R9B,PYGO2,SCN1A,SHH,TBR1,TNFRSF1A,TNFRSF1B	28
Cancer, Gastrointestinal Disease, Organismal Injury and Abnormalities	colon carcinoma	3,33E-02	ABCA13,ACVR1,ADAM30,ADAMTS4,ADCY4,ADORA1,ADSSL1,AGBL5,AKR1B10,ALDH2,ALOX15,ALPP,ALX4,ANKHD1/ANKHD1-EIF4EBP3,ANO10,ANO6,APOA4,ARAF,ARHGEF18,ARID3A,ARSK,ASB16,ASPG,ATG4D,ATRIP,AXL,BANP,BAX,BCL2L11,BDKRB1,BIN3,BRCA1,BRD2,BRMS1,BRPF1,BSX,C14orf1,C17orf97,C5orf52,CA11,CAPN9,CARD10,CASKIN2,CBWD1,CCDC103,CCDC6,CCT6B,CD79A,CDC40,CDH4,CDK12,CDK5RAP2,CELF3,CEP55,CHD9,CHGA,CHL1,CKAP2,CLPP,CLPX,CLU,CNGA4,CNO…	438
Cellular Movement	cell movement of brain cancer cell lines	3,39E-02	AXL,CRK,CXCL12,CXCR4,DNM2,EGF,EGFR,EGR1,ELMO1,ENPP2,FOXQ1,FYN,GAST,KNG1,MMP14,PCDH10,PDGFRA,PLAT,PLAUR,SCNN1A,SHC1,STUB1,TWIST1	23
Cellular Development, Cellular Growth and Proliferation, Renal and Urological System Development and Function	cell proliferation of kidney cell lines	3,39E-02	ALOX15,COMMD5,CRK,CTCF,DLGAP5,EGF,EGFR,ENC1,FBLN2,FGF19,GAK,GRN,ITGA5,JUN,MMP14,Mt2,PEMT,PLAUR,RET,SKP2,UBE2M,VDAC1,WISP1	23
Cellular Function and Maintenance, Molecular Transport	exocytosis	3,47E-02	ADORA1,CABIN1,CDK16,CHGA,CX3CL1,EXOC3L1,GNAI2,GNAI3,GUSB,HTT,INPP5A,LGI3,LMAN1L,MYD88,MYO1G,NAPA,NCS1,PLA2G6,PLCG1,PLCL1,PLD1,PPP3CA,RAB21,RPH3A,SCAMP1,SGK1,SNAP25,STX3,STXBP2,SYT6,VAMP2	31
Organismal Functions, Organismal Injury and Abnormalities, Tissue Morphology	healing of wound	3,47E-02	ADORA2A,ALOX15,ARNTL,BRCA1,COL5A1,CX3CL1,DDR2,DRD5,EGF,EGFR,EGR1,ENG,GRN,GSN,HOXD3,IL10,ILK,MMP7,Mt2,MUSTN1,MYC,NF1,PARP1,PDGFRA,PER1,PGF,PLAT,PRKAR1A,RAMP1,SKP2,TNFRSF1A	31
Hereditary Disorder, Neurological Disease, Organismal Injury and Abnormalities	autosomal dominant encephalopathy	3,50E-02	ALDH18A1,ENO2,GABRG2,GNB1,HTRA2,KCNC3,KIF11,KIF5A,KLHL1,PITPNM1,SAG,SCN1A,SHH,TGIF1,TTBK2,TULP1	16
Cellular Movement, Connective Tissue Development and Function	migration of fibroblast cell lines	3,50E-02	ADI1,CXCL10,CXCL12,EGF,EGFR,ILK,INSR,ITGA5,ITGB1BP1,MMP14,MYLK,PDGFRA,PDGFRB,PLA2G1B,PLAUR,SKP2	16
Connective Tissue Development and Function, Skeletal and Muscular System Development and Function, Tissue Development	abnormal morphology of bone	3,50E-02	ALX4,APOE,ARNTL,BRCA1,CD68,CNOT3,CTGF,CYP26A1,CYP27B1,DDR2,DLL3,DLX1,DLX2,DVL3,E2F4,EBF1,EGFR,EGR1,EN1,EPHB3,EVX2,FOXF2,FRZB,GAD1,GATA3,GNA11,GNAI3,GSN,GSX1,H19,HMX2,HOXA10,HOXA11,HOXA6,HOXA9,HOXB4,HOXB5,HOXC10,HOXC11,HOXC4,HOXC5,HOXC6,HOXD12,HOXD3,HYAL2,IDUA,IFITM5,IL10,ITGB1BP1,KCNJ2,LTBP3,MATN1,MC3R,MECP2,MMP14,MMP16,Mt2,PAX2,PAX7,PDGFRA,PGR,PITX2,POU4F3,PRKAR1A,PYGO2,RARG,SFRP1,SHH,SLC30A5,SL…	82
Cell Morphology, Cellular Assembly and Organization, Cellular Development, Cellular Function and Maintenance, Cellular Growth and Proliferation, Nervous System Development and Function, Tissue Development	morphogenesis of neurites	3,56E-02	ADORA2A,ALS2,APOE,CDK16,CHL1,CLU,CNTN4,CPT1C,CSRP1,CXCL12,DAB2IP,DBN1,DCDC2,DCLK1,DNM2,DPYSL2,DPYSL4,EGFR,ELMO1,EPHB1,EPHB3,FMN1,FYN,GALR2,GAP43,GDPD5,GORASP1,GRASP,HTT,ICAM5,IFNA4,ILK,ITGA3,ITPR1,KIF20B,KNDC1,LRRC7,MAPK8IP2,MECP2,MYD88,MYO5B,NEFL,NEUROG3,NF1,NGB,PLAT,PLD1,PPP3CA,PQBP1,PRICKLE2,RAB21,REM2,ROCK2,SCN1A,SDK1,SGK1,SHC1,SKIL,SLC12A5,STK11,STMN3,STX3,TRIP6,Ubb,YWHAH	65
Cell Death and Survival	cell death of myeloid cells	3,58E-02	ADAM8,APOE,BAK1,BAX,CD5L,CDK2,CTSB,CX3CL1,CXCL12,CXCR4,FCGR1A,GPR132,GSN,HAX1,IL10,IL1RN,MAP2K3,MYC,MYD88,NLRP1,NPC1,NQO1,NR4A1,PARP1,PLA2G6,PLAT,S100A8,SERPINA3,SH3BP2,Srgn,TNFRSF1A,TNFRSF1B,TNFRSF8,TPSAB1/TPSB2	34
Cardiovascular Disease, Hereditary Disorder, Organismal Injury and Abnormalities	familial cardiovascular disease	3,58E-02	APOE,DTNA,DVL3,ECE2,EFTUD2,FGF19,GATA4,GATA6,GNAI2,ILK,JUN,KCNE3,KCNJ2,MYLK,NF1,NKX2-5,NKX2-6,NPC1L1,NR2F2,PDGFRB,PITX2,RARG,SCN2B,SCN3B,SDHA,SGCD,SLC2A10,SLC6A3,TEAD2,TEK,TGFB3,TNNC1,TNNI3,ZFPM2	34
Cell-To-Cell Signaling and Interaction, Drug Metabolism, Molecular Transport, Small Molecule Biochemistry	abnormal quantity of norepinephrine	3,61E-02	CHGA,CYP11A1,FFAR3,GNAS,HTR1A,LY6E,MECP2,SLITRK1	8
Cellular Development, Hematological System Development and Function, Hematopoiesis	arrest in differentiation of lymphocytes	3,61E-02	EBF1,FYN,GFI1,IL2RG,IRF4,RAG2,SHH,VPREB1	8
Cancer, Cellular Development, Organismal Injury and Abnormalities, Tumor Morphology	differentiation of tumor cells	3,61E-02	CDK2,EGF,EGFR,EGR1,HDAC1,HOXA9,IL24,MYC	8
Cell-To-Cell Signaling and Interaction, Nervous System Development and Function	firing of neurons	3,61E-02	DRD4,GUCA2A,INPP5A,KCNJ2,KCNS1,KNG1,TRPA1,TRPV1	8
Cancer, Gastrointestinal Disease, Organismal Injury and Abnormalities	gastrointestinal stromal tumor	3,61E-02	DDR2,FYN,MTR,PDGFRA,PDGFRB,RET,SDHA,TEK	8
Connective Tissue Development and Function, Organ Morphology, Renal and Urological System Development and Function, Reproductive System Development and Function, Tissue Morphology	mass of epididymal fat	3,61E-02	CEBPD,FFAR3,GNAS,LGALS12,LIPA,NPY1R,PLA2G1B,WDR13	8
Cellular Movement, Reproductive System Development and Function	migration of gonadal cell lines	3,61E-02	CIB1,ELMO1,EPHB1,F11R,GNB2L1,ITGA3,ITGB1BP1,PLAUR	8
Endocrine System Development and Function, Organ Morphology, Organismal Development	morphology of pituitary gland	3,61E-02	EGR1,GSX1,HESX1,HMX2,LHX4,SCG5,SLC6A3,SMPD3	8
Cancer, Organismal Injury and Abnormalities	multiple primary neoplasms	3,61E-02	BAK1,ENG,GREM1,IL10,PLCG1,RET,STK11,TNNC1	8
Gastrointestinal Disease, Hepatic System Disease, Inflammatory Disease	primary sclerosing cholangitis	3,61E-02	BAK1,BAX,BSG,CTGF,CXCR4,FRZB,IL10,NR4A1	8
Neurological Disease, Ophthalmic Disease, Organismal Injury and Abnormalities, Psychological Disorders	progressive supranuclear palsy	3,61E-02	SCN1A,SCN2B,SCN3B,SERPINA3,SLC1A3,SLC6A3,STUB1,TUBG2	8
Nervous System Development and Function	sleep	3,61E-02	ADORA1,ADORA2A,GABRA1,GRIN2A,IL1RN,SNAP25,TNFRSF1A,TNFRSF1B	8
Behavior	sleep pattern	3,61E-02	ARNTL,DLGAP3,HOXB8,IL10,KCNC2,PER1,TNFRSF1A,TNFRSF1B	8
