# Supplementary material for: A paternal methyl donor-rich diet altered cognitive and neural functions in offspring mice
Source: Mol Psychiatry. 2017 Apr 4;23(5):1345–55. doi: 10.1038/mp.2017.53 (PMC5984088; doi:10.1038/mp.2017.53)
Supplement: Supplementary Data 7 [file mp201753x8.xls]

## Sheet: w500_grouppeaks_compact
up_gene-pos	up_gene	up_gene_strand	down_gene-pos	down_gene	down_gene_strand	chrom	window-start		Control	Methyl		Control	Methyl	groups_count		up_gene_description	down_gene_symbol	up_gene_acc	down_gene_acc
316438	Xkr4	-	140579	Xkr4	-	chr1	3521000		3.937	3.735		3	2	2		X Kell blood group precursor related family member 4	X Kell blood group precursor related family member 4	NM_001011874	NM_001011874
316938	Xkr4	-	140079	Xkr4	-	chr1	3521500		3.937	3.523		3	3	2		X Kell blood group precursor related family member 4	X Kell blood group precursor related family member 4	NM_001011874	NM_001011874
317438	Xkr4	-	139579	Xkr4	-	chr1	3522000		3.937	3.523		3	3	2		X Kell blood group precursor related family member 4	X Kell blood group precursor related family member 4	NM_001011874	NM_001011874
-192506	Sox17	-	85014	Mrpl15	-	chr1	4679000		2.857	2.19		3	2	2		SRY-box containing gene 17	mitochondrial ribosomal protein L15	NM_011441	NM_011441
-611553	Oprk1	+	242	Rb1cc1	+	chr1	6204500		2.79	2.59		3	3	2		opioid receptor, kappa 1	RB1-inducible coiled-coil 1	NM_011011	NM_011011
258	Rb1cc1	+	61185	Rb1cc1	+	chr1	6205000		2.79	2.59		3	3	2		RB1-inducible coiled-coil 1	RB1-inducible coiled-coil 1	NM_009826	NM_009826
-106315	Rb1cc1	+	347631	St18	+	chr1	6372500		2.395	2.53		2	2	2		RB1-inducible coiled-coil 1	suppression of tumorigenicity 18	NM_009826	NM_009826
-164815	Rb1cc1	+	289131	St18	+	chr1	6431000		2.87	2.43		2	2	2		RB1-inducible coiled-coil 1	suppression of tumorigenicity 18	NM_009826	NM_009826
12	Rrs1	+	2035	Rrs1	+	chr1	9535500		5.62	5.473		3	3	2		RRS1 ribosome biogenesis regulator homolog (S. cerevisiae)	RRS1 ribosome biogenesis regulator homolog (S. cerevisiae)	NM_021511	NM_021511
512	Rrs1	+	1535	Rrs1	+	chr1	9536000		5.62	5.473		3	3	2		RRS1 ribosome biogenesis regulator homolog (S. cerevisiae)	RRS1 ribosome biogenesis regulator homolog (S. cerevisiae)	NM_021511	NM_021511
1012	Rrs1	+	1035	Rrs1	+	chr1	9536500		5.62	5.473		3	3	2		RRS1 ribosome biogenesis regulator homolog (S. cerevisiae)	RRS1 ribosome biogenesis regulator homolog (S. cerevisiae)	NM_021511	NM_021511
-22951	Adhfe1	+	347	3110035E14Rik	+	chr1	9591000		3.53	3.02		3	2	2		alcohol dehydrogenase, iron containing, 1	RIKEN cDNA 3110035E14 gene	NR_027664,NM_175236	NR_027664,NM_175236
153	3110035E14Rik	+	25723	3110035E14Rik	+	chr1	9591500		3.53	3.02		3	2	2		RIKEN cDNA 3110035E14 gene	RIKEN cDNA 3110035E14 gene	NM_178399	NM_178399
-46537	Vcpip1	-	3210	Sgk3	+	chr1	9785000		3.437	3.44		3	3	2		valosin containing protein (p97)/p47 complex interacting protein 1	serum/glucocorticoid regulated kinase 3	NM_173443	NM_173443
-47037	Vcpip1	-	2710	Sgk3	+	chr1	9785500		3.437	3.44		3	3	2		valosin containing protein (p97)/p47 complex interacting protein 1	serum/glucocorticoid regulated kinase 3	NM_173443	NM_173443
-5351	Sgk3	+	718	6030422M02Rik	+	chr1	9898000		3.903	3.547		3	3	2		serum/glucocorticoid regulated kinase 3	RIKEN cDNA 6030422M02 gene	NM_001037759	NM_001037759
-5851	Sgk3	+	218	6030422M02Rik	+	chr1	9898500		3.903	3.547		3	3	2		serum/glucocorticoid regulated kinase 3	RIKEN cDNA 6030422M02 gene	NM_001037759	NM_001037759
282	6030422M02Rik	+	32035	6030422M02Rik	+	chr1	9899000		3.903	3.547		3	3	2		RIKEN cDNA 6030422M02 gene	RIKEN cDNA 6030422M02 gene	NM_177722	NM_177722
-24376	Snord87	-	1706	Lrrc67	-	chr1	9957000		2.82	2.84		3	2	2		small nucleolar RNA, C/D box 87	leucine rich repeat containing 67	NR_004410	NR_004410
-24876	Snord87	-	1206	Lrrc67	-	chr1	9957500		2.82	2.84		3	2	2		small nucleolar RNA, C/D box 87	leucine rich repeat containing 67	NR_004410	NR_004410
94913	Arfgef1	-	251	Arfgef1	-	chr1	10222500		3.587	3.213		3	3	2		ADP-ribosylation factor guanine nucleotide-exchange factor 1(brefeldin A-inhibited)	ADP-ribosylation factor guanine nucleotide-exchange factor 1(brefeldin A-inhibited)	NM_001102430	NM_001102430
-249	Arfgef1	-	91807	Cpa6	-	chr1	10223000		3.587	3.213		3	3	2		ADP-ribosylation factor guanine nucleotide-exchange factor 1(brefeldin A-inhibited)	carboxypeptidase A6	NM_001102430	NM_001102430
-84976	Cpa6	-	188545	Prex2	+	chr1	10795000		5.507	5.43		3	3	2		carboxypeptidase A6	phosphatidylinositol-3,4,5-trisphosphate-dependent Rac exchange factor 2	NM_177834	NM_177834
-85476	Cpa6	-	188045	Prex2	+	chr1	10795500		5.507	5.43		3	3	2		carboxypeptidase A6	phosphatidylinositol-3,4,5-trisphosphate-dependent Rac exchange factor 2	NM_177834	NM_177834
-741018	A830018L16Rik	+	1625	Sulf1	+	chr1	12707000		3.105	2.955		2	2	2		RIKEN cDNA A830018L16 gene	sulfatase 1	NM_177173	NM_177173
-4784	Slco5a1	-	117508	Prdm14	-	chr1	12986000		3.973	4.007		3	3	2		solute carrier organic anion transporter family, member 5A1	PR domain containing 14	NM_172841	NM_172841
-5284	Slco5a1	-	117008	Prdm14	-	chr1	12986500		3.973	4.007		3	3	2		solute carrier organic anion transporter family, member 5A1	PR domain containing 14	NM_172841	NM_172841
233261	Ncoa2	-	1664	Ncoa2	-	chr1	13362500		3.59	3.623		3	3	2		nuclear receptor coactivator 2	nuclear receptor coactivator 2	NM_001077695,NM_008678	NM_001077695,NM_008678
233761	Ncoa2	-	1164	Ncoa2	-	chr1	13363000		3.59	3.623		3	3	2		nuclear receptor coactivator 2	nuclear receptor coactivator 2	NM_001077695,NM_008678	NM_001077695,NM_008678
234261	Ncoa2	-	664	Ncoa2	-	chr1	13363500		3.59	3.623		3	3	2		nuclear receptor coactivator 2	nuclear receptor coactivator 2	NM_001077695,NM_008678	NM_001077695,NM_008678
234761	Ncoa2	-	164	Ncoa2	-	chr1	13364000		3.59	3.623		3	3	2		nuclear receptor coactivator 2	nuclear receptor coactivator 2	NM_001077695,NM_008678	NM_001077695,NM_008678
-336	Ncoa2	-	190282	Tram1	-	chr1	13364500		3.61	3.7		2	2	2		nuclear receptor coactivator 2	translocating chain-associating membrane protein 1	NM_001077695,NM_008678	NM_001077695,NM_008678
24218	Tram1	-	945	Tram1	-	chr1	13579000		3.12	3.215		2	2	2		translocating chain-associating membrane protein 1	translocating chain-associating membrane protein 1	NM_028173	NM_028173
24718	Tram1	-	445	Tram1	-	chr1	13579500		3.05	3.153		3	3	2		translocating chain-associating membrane protein 1	translocating chain-associating membrane protein 1	NM_028173	NM_028173
235	Gm5523	-	1010	Gm5523	-	chr1	13776000		3.17	3.115		3	2	2		glyceraldehyde-3-phosphate dehydrogenase pseudogene	glyceraldehyde-3-phosphate dehydrogenase pseudogene	NR_004447	NR_004447
735	Gm5523	-	510	Gm5523	-	chr1	13776500		3.17	3.115		3	2	2		glyceraldehyde-3-phosphate dehydrogenase pseudogene	glyceraldehyde-3-phosphate dehydrogenase pseudogene	NR_004447	NR_004447
-393057	Trpa1	-	532	Kcnb2	+	chr1	15302000		5.15	5.187		3	3	2		transient receptor potential cation channel, subfamily A, member 1	potassium voltage gated channel, Shab-related subfamily, member 2	NM_177781	NM_177781
-393557	Trpa1	-	32	Kcnb2	+	chr1	15302500		5.15	5.187		3	3	2		transient receptor potential cation channel, subfamily A, member 1	potassium voltage gated channel, Shab-related subfamily, member 2	NM_177781	NM_177781
468	Kcnb2	+	401295	Kcnb2	+	chr1	15303000		5.15	5.187		3	3	2		potassium voltage gated channel, Shab-related subfamily, member 2	potassium voltage gated channel, Shab-related subfamily, member 2	NM_001098528	NM_001098528
-512	Rpl7	-	962	Rdh10	+	chr1	16095000		3.407	3.287		3	3	2		ribosomal protein L7	retinol dehydrogenase 10 (all-trans)	NM_011291	NM_011291
-1012	Rpl7	-	462	Rdh10	+	chr1	16095500		3.407	3.287		3	3	2		ribosomal protein L7	retinol dehydrogenase 10 (all-trans)	NM_011291	NM_011291
290110	Stau2	-	383	Stau2	-	chr1	16509000		2.82	3.233		2	3	2		staufen (RNA binding protein) homolog 2 (Drosophila)	staufen (RNA binding protein) homolog 2 (Drosophila)	NM_025303,NM_001111272	NM_025303,NM_001111272
49014	Ube2w	-	867	Ube2w	-	chr1	16608500		2.917	3.227		3	3	2		ubiquitin-conjugating enzyme E2W (putative)	ubiquitin-conjugating enzyme E2W (putative)	NM_025773	NM_025773
49514	Ube2w	-	367	Ube2w	-	chr1	16609000		2.917	3.227		3	3	2		ubiquitin-conjugating enzyme E2W (putative)	ubiquitin-conjugating enzyme E2W (putative)	NM_025773	NM_025773
93456	Jph1	-	6879	Jph1	-	chr1	17081000		5.353	5.297		3	3	2		junctophilin 1	junctophilin 1	NM_020604	NM_020604
93956	Jph1	-	6379	Jph1	-	chr1	17081500		5.353	5.297		3	3	2		junctophilin 1	junctophilin 1	NM_020604	NM_020604
94456	Jph1	-	5879	Jph1	-	chr1	17082000		5.353	5.297		3	3	2		junctophilin 1	junctophilin 1	NM_020604	NM_020604
99956	Jph1	-	379	Jph1	-	chr1	17087500		2.533	2.84		3	3	2		junctophilin 1	junctophilin 1	NM_020604	NM_020604
-292212	Crispld1	+	56771	Crisp4	-	chr1	18048500		2.255	2.58		2	2	2		cysteine-rich secretory protein LCCL domain containing 1	cysteine-rich secretory protein 4	NM_031402	NM_031402
560141	Pkhd1	-	138	Pkhd1	-	chr1	20608000		2.775	2.9		2	2	2		polycystic kidney and hepatic disease 1	polycystic kidney and hepatic disease 1	NM_153179	NM_153179
-112362	Pkhd1	-	485	Il17a	+	chr1	20720500		3.237	4		3	2	2		polycystic kidney and hepatic disease 1	interleukin 17A	NM_153179	NM_153179
15	Il17a	+	3577	Il17a	+	chr1	20721000		3.237	4		3	2	2		interleukin 17A	interleukin 17A	NM_010552	NM_010552
-2149	Il17f	-	16594	Mcm3	-	chr1	20776500		2.63	2.295		2	2	2		interleukin 17F	minichromosome maintenance deficient 3 (S. cerevisiae)	NM_145856	NM_145856
-1206	Mcm3	-	69202	Paqr8	+	chr1	20811500		2.993	4.16		3	2	2		minichromosome maintenance deficient 3 (S. cerevisiae)	progestin and adipoQ receptor family member VIII	NM_008563	NM_008563
-1706	Mcm3	-	68702	Paqr8	+	chr1	20812000		2.993	4.16		3	2	2		minichromosome maintenance deficient 3 (S. cerevisiae)	progestin and adipoQ receptor family member VIII	NM_008563	NM_008563
44298	Paqr8	+	3837	Paqr8	+	chr1	20925000		5.013	4.403		3	3	2		progestin and adipoQ receptor family member VIII	progestin and adipoQ receptor family member VIII	NM_028829	NM_028829
44798	Paqr8	+	3337	Paqr8	+	chr1	20925500		5.013	4.403		3	3	2		progestin and adipoQ receptor family member VIII	progestin and adipoQ receptor family member VIII	NM_028829	NM_028829
-694	Tram2	-	138711	Tmem14a	+	chr1	21070000		2.93	3.593		3	3	2		translocating chain-associating membrane protein 2	transmembrane protein 14A	NM_177409	NM_177409
-1194	Tram2	-	138211	Tmem14a	+	chr1	21070500		2.93	3.593		3	3	2		translocating chain-associating membrane protein 2	transmembrane protein 14A	NM_177409	NM_177409
261498	Rims1	-	272563	Rims1	-	chr1	22540000		3.23	2.827		3	3	2		regulating synaptic membrane exocytosis 1	regulating synaptic membrane exocytosis 1	NM_183018,NM_001012625,NM_053270,NM_001012624,NM_001012623	NM_183018,NM_001012625,NM_053270,NM_001012624,NM_001012623
261998	Rims1	-	272063	Rims1	-	chr1	22540500		3.23	2.827		3	3	2		regulating synaptic membrane exocytosis 1	regulating synaptic membrane exocytosis 1	NM_183018,NM_001012625,NM_053270,NM_001012624,NM_001012623	NM_183018,NM_001012625,NM_053270,NM_001012624,NM_001012623
688	4933415F23Rik	-	1092	4933415F23Rik	-	chr1	23108000		5.45	5.573		3	3	2		RIKEN cDNA 4933415F23 gene	RIKEN cDNA 4933415F23 gene	NM_025746	NM_025746
1188	4933415F23Rik	-	592	4933415F23Rik	-	chr1	23108500		5.45	5.573		3	3	2		RIKEN cDNA 4933415F23 gene	RIKEN cDNA 4933415F23 gene	NM_025746	NM_025746
1688	4933415F23Rik	-	92	4933415F23Rik	-	chr1	23109000		5.45	5.573		3	3	2		RIKEN cDNA 4933415F23 gene	RIKEN cDNA 4933415F23 gene	NM_025746	NM_025746
-408	4933415F23Rik	-	263762	Ogfrl1	-	chr1	23109500		5.655	5.573		2	3	2		RIKEN cDNA 4933415F23 gene	opioid growth factor receptor-like 1	NM_025746	NM_025746
-153908	4933415F23Rik	-	110262	Ogfrl1	-	chr1	23263000		2.917	2.423		3	3	2		RIKEN cDNA 4933415F23 gene	opioid growth factor receptor-like 1	NM_025746	NM_025746
16238	Ogfrl1	-	514	Ogfrl1	-	chr1	23389500		2.857	2.813		3	3	2		opioid growth factor receptor-like 1	opioid growth factor receptor-like 1	NM_001081079	NM_001081079
-376986	Ogfrl1	-	1764	B3gat2	+	chr1	23767000		3.887	3.387		3	3	2		opioid growth factor receptor-like 1	beta-1,3-glucuronyltransferase 2 (glucuronosyltransferase S)	NM_001081079	NM_001081079
-377486	Ogfrl1	-	1264	B3gat2	+	chr1	23767500		3.887	4.145		3	2	2		opioid growth factor receptor-like 1	beta-1,3-glucuronyltransferase 2 (glucuronosyltransferase S)	NM_001081079	NM_001081079
76035	Smap1	-	628	Smap1	-	chr1	23928500		2.627	2.705		3	2	2		stromal membrane-associated protein 1	stromal membrane-associated protein 1	NM_028534	NM_028534
76535	Smap1	-	128	Smap1	-	chr1	23929000		2.627	2.727		3	3	2		stromal membrane-associated protein 1	stromal membrane-associated protein 1	NM_028534	NM_028534
88904	Fam135a	-	680	Fam135a	-	chr1	24106500		2.973	3.433		3	3	2		family with sequence similarity 135, member A	family with sequence similarity 135, member A	NM_026604	NM_026604
89404	Fam135a	-	180	Fam135a	-	chr1	24107000		2.973	3.433		3	3	2		family with sequence similarity 135, member A	family with sequence similarity 135, member A	NM_026604	NM_026604
-75320	Fam135a	-	1948	Col9a1	+	chr1	24182500		3.645	4.12		2	2	2		family with sequence similarity 135, member A	collagen, type IX, alpha 1	NM_026604	NM_026604
-75820	Fam135a	-	1448	Col9a1	+	chr1	24183000		3.523	4.12		3	2	2		family with sequence similarity 135, member A	collagen, type IX, alpha 1	NM_026604	NM_026604
-76320	Fam135a	-	948	Col9a1	+	chr1	24183500		3.523	4.12		3	2	2		family with sequence similarity 135, member A	collagen, type IX, alpha 1	NM_026604	NM_026604
-87724	Col19a1	-	3382	Lmbrd1	+	chr1	24682000		2.68	2.91		2	2	2		collagen, type XIX, alpha 1	LMBR1 domain containing 1	NM_007733	NM_007733
-88224	Col19a1	-	2882	Lmbrd1	+	chr1	24682500		2.68	2.91		2	2	2		collagen, type XIX, alpha 1	LMBR1 domain containing 1	NM_007733	NM_007733
7564	Gm13363	-	555	Gm13363	-	chr1	31006000		2.96	2.64		3	3	2		protein tyrosine phosphatase 4a1-like	protein tyrosine phosphatase 4a1-like	NR_002688	NR_002688
8064	Gm13363	-	55	Gm13363	-	chr1	31006500		2.96	2.64		3	3	2		protein tyrosine phosphatase 4a1-like	protein tyrosine phosphatase 4a1-like	NR_002688	NR_002688
-368	4930521A18Rik	+	40191	Gm4850	+	chr1	31281500		2.915	2.81		2	2	2		RIKEN cDNA 4930521A18 gene	THO complex 4 pseudogene	NM_029062	NM_029062
-1905	Bag2	-	2097	Zfp451	-	chr1	33816500		2.845	3.3		2	2	2		BCL2-associated athanogene 2	zinc finger protein 451	NM_145392	NM_145392
-2405	Bag2	-	1597	Zfp451	-	chr1	33817000		2.845	3.3		2	2	2		BCL2-associated athanogene 2	zinc finger protein 451	NM_145392	NM_145392
-34	Bend6	-	104169	Dst	+	chr1	33964500		2.963	3.213		3	3	2		BEN domain containing 6	dystonin	NM_177235	NM_177235
-534	Bend6	-	103669	Dst	+	chr1	33965000		2.963	3.213		3	3	2		BEN domain containing 6	dystonin	NM_177235	NM_177235
165831	Dst	+	130997	Dst	+	chr1	34234500		5.723	5.54		3	3	2		dystonin	dystonin	NM_134448,NM_133833	NM_134448,NM_133833
166331	Dst	+	130497	Dst	+	chr1	34235000		5.723	5.54		3	3	2		dystonin	dystonin	NM_134448,NM_133833	NM_134448,NM_133833
485	Ccdc115	-	2517	Ccdc115	-	chr1	34494000		3.063	2.88		3	2	2		coiled-coil domain containing 115	coiled-coil domain containing 115	NM_027159	NM_027159
-10908	Imp4	+	3090	Ptpn18	+	chr1	34513500		2.8	2.9		2	2	2		IMP4, U3 small nucleolar ribonucleoprotein, homolog (yeast)	protein tyrosine phosphatase, non-receptor type 18	NM_178601	NM_178601
-11408	Imp4	+	2590	Ptpn18	+	chr1	34514000		2.8	2.9		2	2	2		IMP4, U3 small nucleolar ribonucleoprotein, homolog (yeast)	protein tyrosine phosphatase, non-receptor type 18	NM_178601	NM_178601
-23876	Ptpn18	+	774	Prss39	+	chr1	34554500		6.013	5.483		3	3	2		protein tyrosine phosphatase, non-receptor type 18	protease, serine, 39	NM_011206	NM_011206
-24376	Ptpn18	+	274	Prss39	+	chr1	34555000		6.013	5.483		3	3	2		protein tyrosine phosphatase, non-receptor type 18	protease, serine, 39	NM_011206	NM_011206
226	Prss39	+	4407	Prss39	+	chr1	34555500		6.013	5.483		3	3	2		protease, serine, 39	protease, serine, 39	NM_009355	NM_009355
726	Prss39	+	3907	Prss39	+	chr1	34556000		6.013	6.055		3	2	2		protease, serine, 39	protease, serine, 39	NM_009355	NM_009355
7824	Prss40	-	788	Prss40	-	chr1	34617000		4.633	4.507		3	3	2		protease, serine, 40	protease, serine, 40	NM_009356	NM_009356
8324	Prss40	-	288	Prss40	-	chr1	34617500		4.633	4.507		3	3	2		protease, serine, 40	protease, serine, 40	NM_009356	NM_009356
-212	Prss40	-	18537	Fam123c	+	chr1	34618000		4.633	4.507		3	3	2		protease, serine, 40	family with sequence similarity 123, member C	NM_009356	NM_009356
-159213	Fam123c	+	51566	Arhgef4	+	chr1	34807000		2.573	2.533		3	3	2		family with sequence similarity 123, member C	Rho guanine nucleotide exchange factor (GEF) 4	NM_213727	NM_213727
-159713	Fam123c	+	51066	Arhgef4	+	chr1	34807500		2.573	2.533		3	3	2		family with sequence similarity 123, member C	Rho guanine nucleotide exchange factor (GEF) 4	NM_213727	NM_213727
-50070	Plekhb2	+	1138744	Hs6st1	+	chr1	34986500		5.293	5.343		3	3	2		pleckstrin homology domain containing, family B (evectins) member 2	heparan sulfate 6-O-sulfotransferase 1	NM_145516	NM_145516
-50570	Plekhb2	+	1138244	Hs6st1	+	chr1	34987000		5.293	5.343		3	3	2		pleckstrin homology domain containing, family B (evectins) member 2	heparan sulfate 6-O-sulfotransferase 1	NM_145516	NM_145516
-1188570	Plekhb2	+	244	Hs6st1	+	chr1	36125000		2.533	2.5		3	2	2		pleckstrin homology domain containing, family B (evectins) member 2	heparan sulfate 6-O-sulfotransferase 1	NM_145516	NM_145516
256	Hs6st1	+	37790	Hs6st1	+	chr1	36125500		2.533	2.5		3	2	2		heparan sulfate 6-O-sulfotransferase 1	heparan sulfate 6-O-sulfotransferase 1	NM_015818	NM_015818
34756	Hs6st1	+	3290	Hs6st1	+	chr1	36160000		5.533	5.367		3	3	2		heparan sulfate 6-O-sulfotransferase 1	heparan sulfate 6-O-sulfotransferase 1	NM_015818	NM_015818
35256	Hs6st1	+	2790	Hs6st1	+	chr1	36160500		5.533	5.367		3	3	2		heparan sulfate 6-O-sulfotransferase 1	heparan sulfate 6-O-sulfotransferase 1	NM_015818	NM_015818
35756	Hs6st1	+	2290	Hs6st1	+	chr1	36161000		5.533	5.367		3	3	2		heparan sulfate 6-O-sulfotransferase 1	heparan sulfate 6-O-sulfotransferase 1	NM_015818	NM_015818
4054	Neurl3	-	4770	Neurl3	-	chr1	36325500		5.473	5.39		3	3	2		neuralized homolog 3 homolog (Drosophila)	neuralized homolog 3 homolog (Drosophila)	NM_153408	NM_153408
4554	Neurl3	-	4270	Neurl3	-	chr1	36326000		5.473	5.39		3	3	2		neuralized homolog 3 homolog (Drosophila)	neuralized homolog 3 homolog (Drosophila)	NM_153408	NM_153408
5054	Neurl3	-	3770	Neurl3	-	chr1	36326500		5.473	5.39		3	3	2		neuralized homolog 3 homolog (Drosophila)	neuralized homolog 3 homolog (Drosophila)	NM_153408	NM_153408
8054	Neurl3	-	770	Neurl3	-	chr1	36329500		3.783	3.49		3	3	2		neuralized homolog 3 homolog (Drosophila)	neuralized homolog 3 homolog (Drosophila)	NM_153408	NM_153408
8554	Neurl3	-	270	Neurl3	-	chr1	36330000		3.783	4.16		3	2	2		neuralized homolog 3 homolog (Drosophila)	neuralized homolog 3 homolog (Drosophila)	NM_153408	NM_153408
-230	Neurl3	-	34098	Arid5a	+	chr1	36330500		3.783	4.16		3	2	2		neuralized homolog 3 homolog (Drosophila)	AT rich interactive domain 5A (MRF1-like)	NM_153408	NM_153408
-730	Neurl3	-	33598	Arid5a	+	chr1	36331000		3.595	4.16		2	2	2		neuralized homolog 3 homolog (Drosophila)	AT rich interactive domain 5A (MRF1-like)	NM_153408	NM_153408
-379	Cnnm4	+	2720	Cnnm3	+	chr1	36566000		2.74	3.575		3	2	2		cyclin M4	cyclin M3	NM_033570	NM_033570
-879	Cnnm4	+	2220	Cnnm3	+	chr1	36566500		2.74	3.575		3	2	2		cyclin M4	cyclin M3	NM_033570	NM_033570
-1379	Cnnm4	+	1720	Cnnm3	+	chr1	36567000		2.775	3.575		2	2	2		cyclin M4	cyclin M3	NM_033570	NM_033570
-2879	Cnnm4	+	220	Cnnm3	+	chr1	36568500		2.907	3.567		3	3	2		cyclin M4	cyclin M3	NM_033570	NM_033570
280	Cnnm3	+	16082	Cnnm3	+	chr1	36569000		2.907	3.567		3	3	2		cyclin M3	cyclin M3	NM_053186,NM_001039551	NM_053186,NM_001039551
780	Cnnm3	+	15582	Cnnm3	+	chr1	36569500		2.907	3.59		3	2	2		cyclin M3	cyclin M3	NM_053186,NM_001039551	NM_053186,NM_001039551
-426	Ankrd23	-	2017	Ankrd39	-	chr1	36593000		3.625	2.535		2	2	2		ankyrin repeat domain 23	ankyrin repeat domain 39	NM_153502	NM_153502
514	Sema4c	-	9226	Sema4c	-	chr1	36606000		4.207	3.775		3	2	2		sema domain, immunoglobulin domain (Ig), transmembrane domain (TM) and short cytoplasmic domain, (semaphorin) 4C	sema domain, immunoglobulin domain (Ig), transmembrane domain (TM) and short cytoplasmic domain, (semaphorin) 4C	NM_001126047	NM_001126047
1014	Sema4c	-	8726	Sema4c	-	chr1	36606500		4.207	3.743		3	3	2		sema domain, immunoglobulin domain (Ig), transmembrane domain (TM) and short cytoplasmic domain, (semaphorin) 4C	sema domain, immunoglobulin domain (Ig), transmembrane domain (TM) and short cytoplasmic domain, (semaphorin) 4C	NM_001126047	NM_001126047
9014	Sema4c	-	726	Sema4c	-	chr1	36614500		2.483	2.715		3	2	2		sema domain, immunoglobulin domain (Ig), transmembrane domain (TM) and short cytoplasmic domain, (semaphorin) 4C	sema domain, immunoglobulin domain (Ig), transmembrane domain (TM) and short cytoplasmic domain, (semaphorin) 4C	NM_001126047	NM_001126047
9514	Sema4c	-	226	Sema4c	-	chr1	36615000		2.483	2.715		3	2	2		sema domain, immunoglobulin domain (Ig), transmembrane domain (TM) and short cytoplasmic domain, (semaphorin) 4C	sema domain, immunoglobulin domain (Ig), transmembrane domain (TM) and short cytoplasmic domain, (semaphorin) 4C	NM_001126047	NM_001126047
82182	Fam178b	-	1028	Fam178b	-	chr1	36739000		6.333	6.163		3	3	2		family with sequence similarity 178, member B	family with sequence similarity 178, member B	NM_201365	NM_201365
82682	Fam178b	-	528	Fam178b	-	chr1	36739500		6.333	6.163		3	3	2		family with sequence similarity 178, member B	family with sequence similarity 178, member B	NM_201365	NM_201365
83182	Fam178b	-	28	Fam178b	-	chr1	36740000		6.333	6.163		3	3	2		family with sequence similarity 178, member B	family with sequence similarity 178, member B	NM_201365	NM_201365
-472	Fam178b	-	7831	Cox5b	+	chr1	36740500		6.333	6.163		3	3	2		family with sequence similarity 178, member B	cytochrome c oxidase, subunit Vb	NM_201365	NM_201365
-7472	Fam178b	-	831	Cox5b	+	chr1	36747500		3.25	2.785		2	2	2		family with sequence similarity 178, member B	cytochrome c oxidase, subunit Vb	NM_201365	NM_201365
-48730	Actr1b	-	3205	Zap70	+	chr1	36815500		4.423	3.767		3	3	2		ARP1 actin-related protein 1 homolog B, centractin beta (yeast)	zeta-chain (TCR) associated protein kinase	NM_146107	NM_146107
-49230	Actr1b	-	2705	Zap70	+	chr1	36816000		4.423	3.767		3	3	2		ARP1 actin-related protein 1 homolog B, centractin beta (yeast)	zeta-chain (TCR) associated protein kinase	NM_146107	NM_146107
-50230	Actr1b	-	1705	Zap70	+	chr1	36817000		4.78	4.725		2	2	2		ARP1 actin-related protein 1 homolog B, centractin beta (yeast)	zeta-chain (TCR) associated protein kinase	NM_146107	NM_146107
-50730	Actr1b	-	1205	Zap70	+	chr1	36817500		4.837	4.26		3	3	2		ARP1 actin-related protein 1 homolog B, centractin beta (yeast)	zeta-chain (TCR) associated protein kinase	NM_146107	NM_146107
-51230	Actr1b	-	705	Zap70	+	chr1	36818000		4.837	4.26		3	3	2		ARP1 actin-related protein 1 homolog B, centractin beta (yeast)	zeta-chain (TCR) associated protein kinase	NM_146107	NM_146107
-51730	Actr1b	-	205	Zap70	+	chr1	36818500		4.837	4.26		3	3	2		ARP1 actin-related protein 1 homolog B, centractin beta (yeast)	zeta-chain (TCR) associated protein kinase	NM_146107	NM_146107
295	Zap70	+	20661	Zap70	+	chr1	36819000		4.837	4.725		3	2	2		zeta-chain (TCR) associated protein kinase	zeta-chain (TCR) associated protein kinase	NM_009539	NM_009539
8795	Zap70	+	12161	Zap70	+	chr1	36827500		5.377	5.057		3	3	2		zeta-chain (TCR) associated protein kinase	zeta-chain (TCR) associated protein kinase	NM_009539	NM_009539
9295	Zap70	+	11661	Zap70	+	chr1	36828000		5.377	5.057		3	3	2		zeta-chain (TCR) associated protein kinase	zeta-chain (TCR) associated protein kinase	NM_009539	NM_009539
16795	Zap70	+	4161	Zap70	+	chr1	36835500		3.377	3.583		3	3	2		zeta-chain (TCR) associated protein kinase	zeta-chain (TCR) associated protein kinase	NM_009539	NM_009539
17295	Zap70	+	3661	Zap70	+	chr1	36836000		3.377	3.583		3	3	2		zeta-chain (TCR) associated protein kinase	zeta-chain (TCR) associated protein kinase	NM_009539	NM_009539
146967	Tmem131	-	372	Tmem131	-	chr1	36996000		2.74	2.763		3	3	2		transmembrane protein 131	transmembrane protein 131	NM_018872	NM_018872
66263	Inpp4a	+	44578	Inpp4a	+	chr1	37423000		5.11	5.447		3	3	2		inositol polyphosphate-4-phosphatase, type I	inositol polyphosphate-4-phosphatase, type I	NM_030266	NM_030266
66763	Inpp4a	+	44078	Inpp4a	+	chr1	37423500		5.11	5.447		3	3	2		inositol polyphosphate-4-phosphatase, type I	inositol polyphosphate-4-phosphatase, type I	NM_030266	NM_030266
67263	Inpp4a	+	43578	Inpp4a	+	chr1	37424000		5.11	5.447		3	3	2		inositol polyphosphate-4-phosphatase, type I	inositol polyphosphate-4-phosphatase, type I	NM_030266	NM_030266
67763	Inpp4a	+	43078	Inpp4a	+	chr1	37424500		5.11	5.735		3	2	2		inositol polyphosphate-4-phosphatase, type I	inositol polyphosphate-4-phosphatase, type I	NM_030266	NM_030266
68263	Inpp4a	+	42578	Inpp4a	+	chr1	37425000		5.11	4.817		3	3	2		inositol polyphosphate-4-phosphatase, type I	inositol polyphosphate-4-phosphatase, type I	NM_030266	NM_030266
68763	Inpp4a	+	42078	Inpp4a	+	chr1	37425500		5.11	5.735		3	2	2		inositol polyphosphate-4-phosphatase, type I	inositol polyphosphate-4-phosphatase, type I	NM_030266	NM_030266
1805	4930594C11Rik	-	950	4930594C11Rik	-	chr1	37544500		4.975	4.945		2	2	2		G1 to S phase transition pseudogene	G1 to S phase transition pseudogene	NR_024017	NR_024017
2305	4930594C11Rik	-	450	4930594C11Rik	-	chr1	37545000		4.737	4.847		3	3	2		G1 to S phase transition pseudogene	G1 to S phase transition pseudogene	NR_024017	NR_024017
-50	4930594C11Rik	-	266120	Tsga10	-	chr1	37545500		4.737	4.847		3	3	2		G1 to S phase transition pseudogene	testis specific 10	NR_024017	NR_024017
-550	4930594C11Rik	-	265620	Tsga10	-	chr1	37546000		4.737	4.847		3	3	2		G1 to S phase transition pseudogene	testis specific 10	NR_024017	NR_024017
-1050	4930594C11Rik	-	265120	Tsga10	-	chr1	37546500		4.737	4.945		3	2	2		G1 to S phase transition pseudogene	testis specific 10	NR_024017	NR_024017
-52050	4930594C11Rik	-	214120	Tsga10	-	chr1	37597500		2.367	2.495		3	2	2		G1 to S phase transition pseudogene	testis specific 10	NR_024017	NR_024017
-230550	4930594C11Rik	-	35620	Tsga10	-	chr1	37776000		2.797	3.09		3	2	2		G1 to S phase transition pseudogene	testis specific 10	NR_024017	NR_024017
-231050	4930594C11Rik	-	35120	Tsga10	-	chr1	37776500		2.797	3.09		3	2	2		G1 to S phase transition pseudogene	testis specific 10	NR_024017	NR_024017
2950	Lipt1	+	1143	Lipt1	+	chr1	37932000		5.503	5.513		3	3	2		lipoyltransferase 1	lipoyltransferase 1	NM_001037918	NM_001037918
3450	Lipt1	+	643	Lipt1	+	chr1	37932500		5.503	5.513		3	3	2		lipoyltransferase 1	lipoyltransferase 1	NM_001037918	NM_001037918
-662	Lyg2	-	29582	Lyg1	-	chr1	37974000		3.065	3.285		2	2	2		lysozyme G-like 2	lysozyme G-like 1	NM_001033427	NM_001033427
-1162	Lyg2	-	29082	Lyg1	-	chr1	37974500		2.98	3.285		3	2	2		lysozyme G-like 2	lysozyme G-like 1	NM_001033427	NM_001033427
10789	Txndc9	-	2553	Txndc9	-	chr1	38051500		4.2	4.455		3	2	2		thioredoxin domain containing 9	thioredoxin domain containing 9	NM_172054	NM_172054
11289	Txndc9	-	2053	Txndc9	-	chr1	38052000		4.2	3.787		3	3	2		thioredoxin domain containing 9	thioredoxin domain containing 9	NM_172054	NM_172054
11789	Txndc9	-	1553	Txndc9	-	chr1	38052500		4.2	4.455		3	2	2		thioredoxin domain containing 9	thioredoxin domain containing 9	NM_172054	NM_172054
75870	Rev1	-	1007	Rev1	-	chr1	38185500		3.107	3.29		3	2	2		REV1 homolog (S. cerevisiae)	REV1 homolog (S. cerevisiae)	NM_019570	NM_019570
76370	Rev1	-	507	Rev1	-	chr1	38186000		3.107	3.113		3	3	2		REV1 homolog (S. cerevisiae)	REV1 homolog (S. cerevisiae)	NM_019570	NM_019570
76870	Rev1	-	7	Rev1	-	chr1	38186500		3.107	3.113		3	3	2		REV1 homolog (S. cerevisiae)	REV1 homolog (S. cerevisiae)	NM_019570	NM_019570
-1993	Rev1	-	45671	Aff3	-	chr1	38188500		4.047	3.553		3	3	2		REV1 homolog (S. cerevisiae)	AF4/FMR2 family, member 3	NM_019570	NM_019570
-2493	Rev1	-	45171	Aff3	-	chr1	38189000		4.047	3.553		3	3	2		REV1 homolog (S. cerevisiae)	AF4/FMR2 family, member 3	NM_019570	NM_019570
32329	Aff3	-	455300	Aff3	-	chr1	38266500		4.253	4.047		3	3	2		AF4/FMR2 family, member 3	AF4/FMR2 family, member 3	NM_010678	NM_010678
32829	Aff3	-	454800	Aff3	-	chr1	38267000		4.253	4.047		3	3	2		AF4/FMR2 family, member 3	AF4/FMR2 family, member 3	NM_010678	NM_010678
449329	Aff3	-	38300	Aff3	-	chr1	38683500		3.34	3.477		3	3	2		AF4/FMR2 family, member 3	AF4/FMR2 family, member 3	NM_010678	NM_010678
449829	Aff3	-	37800	Aff3	-	chr1	38684000		3.34	3.477		3	3	2		AF4/FMR2 family, member 3	AF4/FMR2 family, member 3	NM_010678	NM_010678
450329	Aff3	-	37300	Aff3	-	chr1	38684500		3.34	3.477		3	3	2		AF4/FMR2 family, member 3	AF4/FMR2 family, member 3	NM_010678	NM_010678
486829	Aff3	-	800	Aff3	-	chr1	38721000		4.053	4.585		3	2	2		AF4/FMR2 family, member 3	AF4/FMR2 family, member 3	NM_010678	NM_010678
487329	Aff3	-	300	Aff3	-	chr1	38721500		4.053	4.067		3	3	2		AF4/FMR2 family, member 3	AF4/FMR2 family, member 3	NM_010678	NM_010678
-200	Aff3	-	129353	Lonrf2	-	chr1	38722000		4.053	4.585		3	2	2		AF4/FMR2 family, member 3	LON peptidase N-terminal domain and ring finger 2	NM_010678	NM_010678
-14440	Lonrf2	-	28217	Chst10	-	chr1	38892500		2.997	3.27		3	3	2		LON peptidase N-terminal domain and ring finger 2	carbohydrate sulfotransferase 10	NM_001029878	NM_001029878
-14940	Lonrf2	-	27717	Chst10	-	chr1	38893000		2.997	3.27		3	3	2		LON peptidase N-terminal domain and ring finger 2	carbohydrate sulfotransferase 10	NM_001029878	NM_001029878
-15440	Lonrf2	-	27217	Chst10	-	chr1	38893500		2.997	3.53		3	2	2		LON peptidase N-terminal domain and ring finger 2	carbohydrate sulfotransferase 10	NM_001029878	NM_001029878
106657	Tbc1d8	-	592	Tbc1d8	-	chr1	39535000		2.577	2.685		3	2	2		TBC1 domain family, member 8	TBC1 domain family, member 8	NM_018775	NM_018775
107157	Tbc1d8	-	92	Tbc1d8	-	chr1	39535500		2.83	2.685		2	2	2		TBC1 domain family, member 8	TBC1 domain family, member 8	NM_018775	NM_018775
-56908	Tbc1d8	-	146	D1Bwg0212e	+	chr1	39592500		2.87	2.76		2	3	2		TBC1 domain family, member 8	DNA segment, Chr 1, Brigham & Women's Genetics 0212 expressed	NM_018775	NM_018775
354	D1Bwg0212e	+	10722	D1Bwg0212e	+	chr1	39593000		2.87	2.76		2	3	2		DNA segment, Chr 1, Brigham & Women's Genetics 0212 expressed	DNA segment, Chr 1, Brigham & Women's Genetics 0212 expressed	NM_028043	NM_028043
25357	Rnf149	-	692	Rnf149	-	chr1	39633500		2.555	2.53		2	2	2		ring finger protein 149	ring finger protein 149	NM_001033135	NM_001033135
25857	Rnf149	-	192	Rnf149	-	chr1	39634000		2.555	2.53		2	2	2		ring finger protein 149	ring finger protein 149	NM_001033135	NM_001033135
32250	Creg2	-	527	Creg2	-	chr1	39707500		2.797	2.64		3	2	2		cellular repressor of E1A-stimulated genes 2	cellular repressor of E1A-stimulated genes 2	NM_170597	NM_170597
-178166	Rfx8	-	1757	Map4k4	+	chr1	39956000		3.29	2.925		2	2	2		regulatory factor X 8	mitogen-activated protein kinase kinase kinase kinase 4	NM_001145660	NM_001145660
-179666	Rfx8	-	257	Map4k4	+	chr1	39957500		3.57	3.863		3	3	2		regulatory factor X 8	mitogen-activated protein kinase kinase kinase kinase 4	NM_001145660	NM_001145660
243	Map4k4	+	125155	Map4k4	+	chr1	39958000		3.57	3.863		3	3	2		mitogen-activated protein kinase kinase kinase kinase 4	mitogen-activated protein kinase kinase kinase kinase 4	NM_008696	NM_008696
-96930	Il1r2	+	2924	Il1r1	+	chr1	40279000		4.545	4.145		2	2	2		interleukin 1 receptor, type II	interleukin 1 receptor, type I	NM_010555	NM_010555
-97430	Il1r2	+	2424	Il1r1	+	chr1	40279500		4.297	4.145		3	2	2		interleukin 1 receptor, type II	interleukin 1 receptor, type I	NM_010555	NM_010555
-97930	Il1r2	+	1924	Il1r1	+	chr1	40280000		4.297	4.145		3	2	2		interleukin 1 receptor, type II	interleukin 1 receptor, type I	NM_010555	NM_010555
-30858	Il18rap	+	71	Slc9a4	+	chr1	40637000		2.61	2.86		3	2	2		interleukin 18 receptor accessory protein	solute carrier family 9 (sodium/hydrogen exchanger), member 4	NM_010553	NM_010553
429	Slc9a4	+	50076	Slc9a4	+	chr1	40637500		2.725	2.86		2	2	2		solute carrier family 9 (sodium/hydrogen exchanger), member 4	solute carrier family 9 (sodium/hydrogen exchanger), member 4	NM_177084	NM_177084
-50424	Slc9a4	+	556	Slc9a2	+	chr1	40738000		2.993	2.42		3	3	2		solute carrier family 9 (sodium/hydrogen exchanger), member 4	solute carrier family 9 (sodium/hydrogen exchanger), member 2	NM_177084	NM_177084
-50924	Slc9a4	+	56	Slc9a2	+	chr1	40738500		2.993	2.42		3	3	2		solute carrier family 9 (sodium/hydrogen exchanger), member 4	solute carrier family 9 (sodium/hydrogen exchanger), member 2	NM_177084	NM_177084
-13498	Mfsd9	-	1445	Tmem182	+	chr1	40861000		3.107	4.825		3	2	2		major facilitator superfamily domain containing 9	transmembrane protein 182	NM_172499	NM_172499
-13998	Mfsd9	-	945	Tmem182	+	chr1	40861500		3.107	4.825		3	2	2		major facilitator superfamily domain containing 9	transmembrane protein 182	NM_172499	NM_172499
-14498	Mfsd9	-	445	Tmem182	+	chr1	40862000		4.09	4.003		2	3	2		major facilitator superfamily domain containing 9	transmembrane protein 182	NM_172499	NM_172499
55	Tmem182	+	49612	Tmem182	+	chr1	40862500		3.867	4.003		3	3	2		transmembrane protein 182	transmembrane protein 182	NM_001081198	NM_001081198
555	Tmem182	+	49112	Tmem182	+	chr1	40863000		3.867	4.825		3	2	2		transmembrane protein 182	transmembrane protein 182	NM_001081198	NM_001081198
-1829388	Tmem182	+	12490	Pou3f3	+	chr1	42741500		2.387	2.25		3	2	2		transmembrane protein 182	POU domain, class 3, transcription factor 3	NM_001081198	NM_001081198
-1841388	Tmem182	+	490	Pou3f3	+	chr1	42753500		3.837	4.11		3	3	2		transmembrane protein 182	POU domain, class 3, transcription factor 3	NM_001081198	NM_001081198
10	Pou3f3	+	3054	Pou3f3	+	chr1	42754000		3.837	4.11		3	3	2		POU domain, class 3, transcription factor 3	POU domain, class 3, transcription factor 3	NM_008900	NM_008900
510	Pou3f3	+	2554	Pou3f3	+	chr1	42754500		3.837	4.11		3	3	2		POU domain, class 3, transcription factor 3	POU domain, class 3, transcription factor 3	NM_008900	NM_008900
45387	Tgfbrap1	-	5967	Tgfbrap1	-	chr1	43149500		2.305	2.705		2	2	2		transforming growth factor, beta receptor associated protein 1	transforming growth factor, beta receptor associated protein 1	NM_001013025	NM_001013025
-281694	Fhl2	-	95	Nck2	+	chr1	43502500		3.06	2.747		3	3	2		four and a half LIM domains 2	non-catalytic region of tyrosine kinase adaptor protein 2	NM_010212	NM_010212
405	Nck2	+	124363	Nck2	+	chr1	43503000		3.06	2.67		3	2	2		non-catalytic region of tyrosine kinase adaptor protein 2	non-catalytic region of tyrosine kinase adaptor protein 2	NM_010879	NM_010879
107905	Nck2	+	16863	Nck2	+	chr1	43610500		5.757	5.643		3	3	2		non-catalytic region of tyrosine kinase adaptor protein 2	non-catalytic region of tyrosine kinase adaptor protein 2	NM_010879	NM_010879
108405	Nck2	+	16363	Nck2	+	chr1	43611000		5.757	5.643		3	3	2		non-catalytic region of tyrosine kinase adaptor protein 2	non-catalytic region of tyrosine kinase adaptor protein 2	NM_010879	NM_010879
-158637	Nck2	+	1446	1500015O10Rik	+	chr1	43786000		2.85	2.41		2	2	2		non-catalytic region of tyrosine kinase adaptor protein 2	RIKEN cDNA 1500015O10 gene	NM_010879	NM_010879
-159137	Nck2	+	946	1500015O10Rik	+	chr1	43786500		2.84	2.577		3	3	2		non-catalytic region of tyrosine kinase adaptor protein 2	RIKEN cDNA 1500015O10 gene	NM_010879	NM_010879
76925	Uxs1	-	553	Uxs1	-	chr1	43884000		2.725	2.78		2	2	2		UDP-glucuronate decarboxylase 1	UDP-glucuronate decarboxylase 1	NM_026430	NM_026430
77425	Uxs1	-	53	Uxs1	-	chr1	43884500		2.725	2.78		2	2	2		UDP-glucuronate decarboxylase 1	UDP-glucuronate decarboxylase 1	NM_026430	NM_026430
15539	1700029F09Rik	-	233	1700029F09Rik	-	chr1	44159000		2.273	2.725		3	2	2		RIKEN cDNA 1700029F09 gene	RIKEN cDNA 1700029F09 gene	NM_029368	NM_029368
-330724	4832428D23Rik	-	2015	Gulp1	+	chr1	44606500		3.117	2.635		3	2	2		RIKEN cDNA 4832428D23 gene	GULP, engulfment adaptor PTB domain containing 1	NM_207281	NM_207281
45112	Slc39a10	-	854	Slc39a10	-	chr1	46909500		2.973	2.943		3	3	2		solute carrier family 39 (zinc transporter), member 10	solute carrier family 39 (zinc transporter), member 10	NM_172653	NM_172653
45612	Slc39a10	-	354	Slc39a10	-	chr1	46910000		2.973	2.943		3	3	2		solute carrier family 39 (zinc transporter), member 10	solute carrier family 39 (zinc transporter), member 10	NM_172653	NM_172653
31	Sdpr	+	13804	Sdpr	+	chr1	51346000		3.457	3.365		3	2	2		serum deprivation response	serum deprivation response	NM_138741	NM_138741
531	Sdpr	+	13304	Sdpr	+	chr1	51346500		3.457	2.977		3	3	2		serum deprivation response	serum deprivation response	NM_138741	NM_138741
165391	Myo1b	-	796	Myo1b	-	chr1	51972000		2.67	2.697		2	3	2		myosin IB	myosin IB	NM_010863	NM_010863
165891	Myo1b	-	296	Myo1b	-	chr1	51972500		2.67	2.697		2	3	2		myosin IB	myosin IB	NM_010863	NM_010863
46876	Gls	-	1076	Gls	-	chr1	52289000		3.333	3.477		3	3	2		glutaminase	glutaminase	NM_001113383	NM_001113383
47376	Gls	-	576	Gls	-	chr1	52289500		3.333	3.477		3	3	2		glutaminase	glutaminase	NM_001113383	NM_001113383
47876	Gls	-	76	Gls	-	chr1	52290000		3.445	3.477		2	3	2		glutaminase	glutaminase	NM_001113383	NM_001113383
42266	Nab1	-	204	Nab1	-	chr1	52557000		2.26	2.9		2	2	2		Ngfi-A binding protein 1	Ngfi-A binding protein 1	NM_008667	NM_008667
-127796	Nab1	-	2548	Tmem194b	+	chr1	52685000		3.063	3.11		3	2	2		Ngfi-A binding protein 1	transmembrane protein 194B	NM_008667	NM_008667
-128296	Nab1	-	2048	Tmem194b	+	chr1	52685500		3.063	3.11		3	2	2		Ngfi-A binding protein 1	transmembrane protein 194B	NM_008667	NM_008667
66671	Mfsd6	-	662	Mfsd6	-	chr1	52783500		2.997	3.187		3	3	2		major facilitator superfamily domain containing 6	major facilitator superfamily domain containing 6	NM_178081	NM_178081
67171	Mfsd6	-	162	Mfsd6	-	chr1	52784000		2.997	3.187		3	3	2		major facilitator superfamily domain containing 6	major facilitator superfamily domain containing 6	NM_178081	NM_178081
263340	Hecw2	-	878	Hecw2	-	chr1	54251000		2.695	2.883		2	3	2		HECT, C2 and WW domain containing E3 ubiquitin protein ligase 2	HECT, C2 and WW domain containing E3 ubiquitin protein ligase 2	NM_172655	NM_172655
263840	Hecw2	-	378	Hecw2	-	chr1	54251500		2.607	2.883		3	3	2		HECT, C2 and WW domain containing E3 ubiquitin protein ligase 2	HECT, C2 and WW domain containing E3 ubiquitin protein ligase 2	NM_172655	NM_172655
280317	Ankrd44	-	702	Ankrd44	-	chr1	54982500		2.92	2.635		2	2	2		ankyrin repeat domain 44	ankyrin repeat domain 44	NM_001081433	NM_001081433
280817	Ankrd44	-	202	Ankrd44	-	chr1	54983000		2.92	2.635		2	2	2		ankyrin repeat domain 44	ankyrin repeat domain 44	NM_001081433	NM_001081433
-30298	Ankrd44	-	28512	Sf3b1	-	chr1	55013500		4.037	4.03		3	3	2		ankyrin repeat domain 44	splicing factor 3b, subunit 1	NM_001081433	NM_001081433
-30798	Ankrd44	-	28012	Sf3b1	-	chr1	55014000		4.037	4.03		3	3	2		ankyrin repeat domain 44	splicing factor 3b, subunit 1	NM_001081433	NM_001081433
9823	Hspd1	-	276	Hspd1	-	chr1	55144500		2.877	3.187		3	3	2		heat shock protein 1 (chaperonin)	heat shock protein 1 (chaperonin)	NM_010477	NM_010477
9	Hspe1	+	3161	Hspe1	+	chr1	55145000		2.92	3.187		2	3	2		heat shock protein 1 (chaperonin 10)	heat shock protein 1 (chaperonin 10)	NM_008303	NM_008303
61588	Boll	-	1051	Boll	-	chr1	55418500		3.277	4.24		3	2	2		bol, boule-like (Drosophila)	bol, boule-like (Drosophila)	NM_001113367,NM_029267	NM_001113367,NM_029267
62088	Boll	-	551	Boll	-	chr1	55419000		3.277	3.607		3	3	2		bol, boule-like (Drosophila)	bol, boule-like (Drosophila)	NM_001113367,NM_029267	NM_001113367,NM_029267
62588	Boll	-	51	Boll	-	chr1	55419500		3.277	3.607		3	3	2		bol, boule-like (Drosophila)	bol, boule-like (Drosophila)	NM_001113367,NM_029267	NM_001113367,NM_029267
-40449	Boll	-	2789	Plcl1	+	chr1	55460000		2.515	2.77		2	2	2		bol, boule-like (Drosophila)	phospholipase C-like 1	NM_001113367,NM_029267	NM_001113367,NM_029267
211	Plcl1	+	348129	Plcl1	+	chr1	55463000		2.77	2.857		3	3	2		phospholipase C-like 1	phospholipase C-like 1	NM_001114663	NM_001114663
688	9130024F11Rik	+	3039	9130024F11Rik	+	chr1	57029000		2.803	2.883		3	3	2		RIKEN cDNA 9130024F11 gene	RIKEN cDNA 9130024F11 gene	NR_024325,NR_024326	NR_024325,NR_024326
1188	9130024F11Rik	+	2539	9130024F11Rik	+	chr1	57029500		2.803	2.883		3	3	2		RIKEN cDNA 9130024F11 gene	RIKEN cDNA 9130024F11 gene	NR_024325,NR_024326	NR_024325,NR_024326
-9704	Aox3	+	240	Aox4	+	chr1	58267000		4.313	3.78		3	3	2		aldehyde oxidase 3	aldehyde oxidase 4	NM_023617	NM_023617
260	Aox4	+	57940	Aox4	+	chr1	58267500		4.313	4.43		3	2	2		aldehyde oxidase 4	aldehyde oxidase 4	NM_023631	NM_023631
-9560	Aox4	+	169	Aox3l1	+	chr1	58335000		2.897	3.58		3	2	2		aldehyde oxidase 4	aldehyde oxidase 3-like 1	NM_023631	NM_023631
-13392	Aox3l1	+	479	Bzw1	+	chr1	58449500		3.087	2.765		3	2	2		aldehyde oxidase 3-like 1	basic leucine zipper and W2 domains 1	NM_001008419	NM_001008419
21	Bzw1	+	13392	Bzw1	+	chr1	58450000		3.087	2.765		3	2	2		basic leucine zipper and W2 domains 1	basic leucine zipper and W2 domains 1	NM_025824	NM_025824
-1670	Ppil3	-	476	Nif3l1	+	chr1	58504000		4.47	4.77		3	2	2		peptidylprolyl isomerase (cyclophilin)-like 3	Ngg1 interacting factor 3-like 1 (S. pombe)	NM_027374	NM_027374
24	Nif3l1	+	14620	Nif3l1	+	chr1	58504500		4.47	4.32		3	3	2		Ngg1 interacting factor 3-like 1 (S. pombe)	Ngg1 interacting factor 3-like 1 (S. pombe)	NM_022988	NM_022988
524	Nif3l1	+	14120	Nif3l1	+	chr1	58505000		4.47	4.32		3	3	2		Ngg1 interacting factor 3-like 1 (S. pombe)	Ngg1 interacting factor 3-like 1 (S. pombe)	NM_022988	NM_022988
37037	Als2cr12	-	833	Als2cr12	-	chr1	58752000		4.047	4.087		3	3	2		amyotrophic lateral sclerosis 2 (juvenile) chromosome region, candidate 12 (human)	amyotrophic lateral sclerosis 2 (juvenile) chromosome region, candidate 12 (human)	NM_175370	NM_175370
37537	Als2cr12	-	333	Als2cr12	-	chr1	58752500		4.047	4.087		3	3	2		amyotrophic lateral sclerosis 2 (juvenile) chromosome region, candidate 12 (human)	amyotrophic lateral sclerosis 2 (juvenile) chromosome region, candidate 12 (human)	NM_175370	NM_175370
6283	Casp8	+	45847	Casp8	+	chr1	58858500		3.337	3.765		3	2	2		caspase 8	caspase 8	NM_009812	NM_009812
6783	Casp8	+	45347	Casp8	+	chr1	58859000		3.337	3.765		3	2	2		caspase 8	caspase 8	NM_009812	NM_009812
155	Casp8	+	44847	Casp8	+	chr1	58859500		3.337	3.765		3	2	2		caspase 8	caspase 8	NM_001080126	NM_001080126
43651	Als2cr11	-	744	Als2cr11	-	chr1	59151000		5.9	5.617		3	3	2		amyotrophic lateral sclerosis 2 (juvenile) chromosome region, candidate 11 (human)	amyotrophic lateral sclerosis 2 (juvenile) chromosome region, candidate 11 (human)	NM_175200	NM_175200
44151	Als2cr11	-	244	Als2cr11	-	chr1	59151500		5.9	5.617		3	3	2		amyotrophic lateral sclerosis 2 (juvenile) chromosome region, candidate 11 (human)	amyotrophic lateral sclerosis 2 (juvenile) chromosome region, candidate 11 (human)	NM_175200	NM_175200
-256	Als2cr11	-	5436	Als2cr4	-	chr1	59152000		5.9	5.617		3	3	2		amyotrophic lateral sclerosis 2 (juvenile) chromosome region, candidate 11 (human)	amyotrophic lateral sclerosis 2 (juvenile) chromosome region, candidate 4	NM_175200	NM_175200
-51146	Nop58	+	1980	Bmpr2	+	chr1	59819500		2.803	3.605		3	2	2		NOP58 ribonucleoprotein homolog (yeast)	bone morphogenic protein receptor, type II (serine/threonine kinase)	NM_018868	NM_018868
-51646	Nop58	+	1480	Bmpr2	+	chr1	59820000		2.803	3.403		3	3	2		NOP58 ribonucleoprotein homolog (yeast)	bone morphogenic protein receptor, type II (serine/threonine kinase)	NM_018868	NM_018868
-52146	Nop58	+	980	Bmpr2	+	chr1	59820500		2.803	3.403		3	3	2		NOP58 ribonucleoprotein homolog (yeast)	bone morphogenic protein receptor, type II (serine/threonine kinase)	NM_018868	NM_018868
-41797	Bmpr2	+	349	Fam117b	+	chr1	59969500		3.277	3.35		3	3	2		bone morphogenic protein receptor, type II (serine/threonine kinase)	family with sequence similarity 117, member B	NM_007561	NM_007561
151	Fam117b	+	72190	Fam117b	+	chr1	59970000		3.277	3.35		3	3	2		family with sequence similarity 117, member B	family with sequence similarity 117, member B	NM_001037725	NM_001037725
651	Fam117b	+	71690	Fam117b	+	chr1	59970500		3.277	3.35		3	3	2		family with sequence similarity 117, member B	family with sequence similarity 117, member B	NM_001037725	NM_001037725
53589	Ica1l	-	431	Ica1l	-	chr1	60099500		2.845	3.2		2	3	2		islet cell autoantigen 1-like	islet cell autoantigen 1-like	NM_027407	NM_027407
-69	Ica1l	-	33711	Wdr12	-	chr1	60100000		2.845	3.2		2	3	2		islet cell autoantigen 1-like	WD repeat domain 12	NM_027407	NM_027407
-22269	Cyp20a1	+	141	Abi2	+	chr1	60466500		2.763	2.6		3	2	2		cytochrome P450, family 20, subfamily A, polypeptide 1	abl-interactor 2	NM_030013	NM_030013
82972	Raph1	-	609	Raph1	-	chr1	60623000		2.923	2.757		3	3	2		Ras association (RalGDS/AF-6) and pleckstrin homology domains 1	Ras association (RalGDS/AF-6) and pleckstrin homology domains 1	NM_001045513	NM_001045513
83472	Raph1	-	109	Raph1	-	chr1	60623500		2.923	2.757		3	3	2		Ras association (RalGDS/AF-6) and pleckstrin homology domains 1	Ras association (RalGDS/AF-6) and pleckstrin homology domains 1	NM_001045513	NM_001045513
-135297	Cd28	+	368	Ctla4	+	chr1	60965500		2.733	2.58		3	2	2		CD28 antigen	cytotoxic T-lymphocyte-associated protein 4	NM_007642	NM_007642
103	Pard3b	+	1003358	Pard3b	+	chr1	61685500		2.417	2.39		3	2	2		par-3 partitioning defective 3 homolog B (C. elegans)	par-3 partitioning defective 3 homolog B (C. elegans)	NM_001081050	NM_001081050
65626	Ino80d	-	841	Ino80d	-	chr1	63160000		2.73	2.667		3	3	2		INO80 complex subunit D	INO80 complex subunit D	NM_001081436,NM_001114609	NM_001081436,NM_001114609
66126	Ino80d	-	341	Ino80d	-	chr1	63160500		2.73	2.667		3	3	2		INO80 complex subunit D	INO80 complex subunit D	NM_001081436,NM_001114609	NM_001081436,NM_001114609
-150717	Gpr1	-	80977	Adam23	+	chr1	63411500		4.45	4.297		3	3	2		G protein-coupled receptor 1	a disintegrin and metallopeptidase domain 23	NM_146250	NM_146250
-151217	Gpr1	-	80477	Adam23	+	chr1	63412000		4.45	4.297		3	3	2		G protein-coupled receptor 1	a disintegrin and metallopeptidase domain 23	NM_146250	NM_146250
-230217	Gpr1	-	1477	Adam23	+	chr1	63491000		3.337	3.53		3	2	2		G protein-coupled receptor 1	a disintegrin and metallopeptidase domain 23	NM_146250	NM_146250
-230717	Gpr1	-	977	Adam23	+	chr1	63491500		3.337	3.53		3	2	2		G protein-coupled receptor 1	a disintegrin and metallopeptidase domain 23	NM_146250	NM_146250
123	Creb1	+	71622	Creb1	+	chr1	64579500		2.653	2.607		3	3	2		cAMP responsive element binding protein 1	cAMP responsive element binding protein 1	NM_009952,NM_133828,NM_001037726	NM_009952,NM_133828,NM_001037726
-73258	Fam119a	-	918	Ccnyl1	+	chr1	64737000		2.955	2.727		2	3	2		family with sequence similarity 119, member A	cyclin Y-like 1	NM_025964	NM_025964
-73758	Fam119a	-	418	Ccnyl1	+	chr1	64737500		2.955	2.727		2	3	2		family with sequence similarity 119, member A	cyclin Y-like 1	NM_025964	NM_025964
3869	Fzd5	-	3324	Fzd5	-	chr1	64781000		4.915	4.757		2	3	2		frizzled homolog 5 (Drosophila)	frizzled homolog 5 (Drosophila)	NM_022721,NM_001042659	NM_022721,NM_001042659
4369	Fzd5	-	2824	Fzd5	-	chr1	64781500		4.46	4.757		3	3	2		frizzled homolog 5 (Drosophila)	frizzled homolog 5 (Drosophila)	NM_022721,NM_001042659	NM_022721,NM_001042659
4869	Fzd5	-	2324	Fzd5	-	chr1	64782000		4.46	4.757		3	3	2		frizzled homolog 5 (Drosophila)	frizzled homolog 5 (Drosophila)	NM_022721,NM_001042659	NM_022721,NM_001042659
5369	Fzd5	-	1824	Fzd5	-	chr1	64782500		4.46	4.757		3	3	2		frizzled homolog 5 (Drosophila)	frizzled homolog 5 (Drosophila)	NM_022721,NM_001042659	NM_022721,NM_001042659
6369	Fzd5	-	824	Fzd5	-	chr1	64783500		3.23	3.325		3	2	2		frizzled homolog 5 (Drosophila)	frizzled homolog 5 (Drosophila)	NM_022721,NM_001042659	NM_022721,NM_001042659
6869	Fzd5	-	324	Fzd5	-	chr1	64784000		3.23	3.183		3	3	2		frizzled homolog 5 (Drosophila)	frizzled homolog 5 (Drosophila)	NM_022721,NM_001042659	NM_022721,NM_001042659
-37102	Plekhm3	-	19159	4921521F21Rik	-	chr1	65040500		5.54	5.503		3	3	2		pleckstrin homology domain containing, family M, member 3	RIKEN cDNA 4921521F21 gene	NM_001039493	NM_001039493
-37602	Plekhm3	-	18659	4921521F21Rik	-	chr1	65041000		5.54	5.503		3	3	2		pleckstrin homology domain containing, family M, member 3	RIKEN cDNA 4921521F21 gene	NM_001039493	NM_001039493
1870	Cryge	-	737	Cryge	-	chr1	65097000		4.103	4.04		3	2	2		crystallin, gamma E	crystallin, gamma E	NM_007777	NM_007777
2370	Cryge	-	237	Cryge	-	chr1	65097500		4.103	4.04		3	2	2		crystallin, gamma E	crystallin, gamma E	NM_007777	NM_007777
-263	Cryge	-	10411	Crygd	-	chr1	65098000		4.103	4.04		3	2	2		crystallin, gamma E	crystallin, gamma D	NM_007777	NM_007777
589	Crygd	-	1014	Crygd	-	chr1	65109000		4.673	4.79		3	2	2		crystallin, gamma D	crystallin, gamma D	NM_007776	NM_007776
1089	Crygd	-	514	Crygd	-	chr1	65109500		4.673	4.047		3	3	2		crystallin, gamma D	crystallin, gamma D	NM_007776	NM_007776
1589	Crygd	-	14	Crygd	-	chr1	65110000		4.673	4.79		3	2	2		crystallin, gamma D	crystallin, gamma D	NM_007776	NM_007776
-486	Crygd	-	7605	Crygc	-	chr1	65110500		4.673	4.387		3	3	2		crystallin, gamma D	crystallin, gamma C	NM_007776	NM_007776
-986	Crygd	-	7105	Crygc	-	chr1	65111000		4.673	4.387		3	3	2		crystallin, gamma D	crystallin, gamma C	NM_007776	NM_007776
-1486	Crygd	-	6605	Crygc	-	chr1	65111500		4.705	4.79		2	2	2		crystallin, gamma D	crystallin, gamma C	NM_007776	NM_007776
-1986	Crygd	-	6105	Crygc	-	chr1	65112000		4.705	4.79		2	2	2		crystallin, gamma D	crystallin, gamma C	NM_007776	NM_007776
1328	Crygc	-	579	Crygc	-	chr1	65119500		3.803	4.28		3	3	2		crystallin, gamma C	crystallin, gamma C	NM_007775	NM_007775
1828	Crygc	-	79	Crygc	-	chr1	65120000		3.803	4.28		3	3	2		crystallin, gamma C	crystallin, gamma C	NM_007775	NM_007775
1700	Crygb	-	341	Crygb	-	chr1	65128500		3.543	3.81		3	2	2		crystallin, gamma B	crystallin, gamma B	NM_144761	NM_144761
-159	Crygb	-	17962	Cryga	-	chr1	65129000		3.543	3.81		3	2	2		crystallin, gamma B	crystallin, gamma A	NM_144761	NM_144761
2038	Cryga	-	937	Cryga	-	chr1	65149000		5.003	5.213		3	3	2		crystallin, gamma A	crystallin, gamma A	NM_007774	NM_007774
2538	Cryga	-	437	Cryga	-	chr1	65149500		5.003	5.213		3	3	2		crystallin, gamma A	crystallin, gamma A	NM_007774	NM_007774
-63	Cryga	-	3886	D630023F18Rik	-	chr1	65150000		5.003	5.213		3	3	2		crystallin, gamma A	RIKEN cDNA D630023F18 gene	NM_007774	NM_007774
-563	Cryga	-	3386	D630023F18Rik	-	chr1	65150500		5.003	5.213		3	3	2		crystallin, gamma A	RIKEN cDNA D630023F18 gene	NM_007774	NM_007774
-1063	Cryga	-	2886	D630023F18Rik	-	chr1	65151000		5.003	5.213		3	3	2		crystallin, gamma A	RIKEN cDNA D630023F18 gene	NM_007774	NM_007774
-1563	Cryga	-	2386	D630023F18Rik	-	chr1	65151500		5.003	5.213		3	3	2		crystallin, gamma A	RIKEN cDNA D630023F18 gene	NM_007774	NM_007774
-537182	Pth2r	+	95	Crygf	+	chr1	65973000		3.877	3.557		3	3	2		parathyroid hormone 2 receptor	crystallin, gamma F	NM_139270	NM_139270
405	Crygf	+	1378	Crygf	+	chr1	65973500		3.877	3.557		3	3	2		crystallin, gamma F	crystallin, gamma F	NM_027010	NM_027010
-234343	Mtap2	+	23966	Rpe	+	chr1	66723500		5.473	5.527		3	3	2		microtubule-associated protein 2	ribulose-5-phosphate-3-epimerase	NM_001039934,NM_008632	NM_001039934,NM_008632
-234843	Mtap2	+	23466	Rpe	+	chr1	66724000		5.473	5.527		3	3	2		microtubule-associated protein 2	ribulose-5-phosphate-3-epimerase	NM_001039934,NM_008632	NM_001039934,NM_008632
97684	1110028C15Rik	-	669	1110028C15Rik	-	chr1	66863500		2.763	2.813		3	3	2		RIKEN cDNA 1110028C15 gene	RIKEN cDNA 1110028C15 gene	NM_001122738,NM_177645	NM_001122738,NM_177645
98184	1110028C15Rik	-	169	1110028C15Rik	-	chr1	66864000		2.763	2.813		3	3	2		RIKEN cDNA 1110028C15 gene	RIKEN cDNA 1110028C15 gene	NM_001122738,NM_177645	NM_001122738,NM_177645
32074	Acadl	-	341	Acadl	-	chr1	66909500		2.6	2.46		2	2	2		acyl-Coenzyme A dehydrogenase, long-chain	acyl-Coenzyme A dehydrogenase, long-chain	NM_007381	NM_007381
-9060	Myl1	-	56090	Lancl1	-	chr1	66991000		3.377	3.325		3	2	2		myosin, light polypeptide 1	LanC (bacterial lantibiotic synthetase component C)-like 1	NM_001113387,NM_021285	NM_001113387,NM_021285
-9560	Myl1	-	55590	Lancl1	-	chr1	66991500		3.377	3.325		3	2	2		myosin, light polypeptide 1	LanC (bacterial lantibiotic synthetase component C)-like 1	NM_001113387,NM_021285	NM_001113387,NM_021285
-268367	Erbb4	-	154783	Ikzf2	-	chr1	69423000		6.467	5.867		3	3	2		v-erb-a erythroblastic leukemia viral oncogene homolog 4 (avian)	IKAROS family zinc finger 2	NM_010154	NM_010154
-268867	Erbb4	-	154283	Ikzf2	-	chr1	69423500		6.467	5.867		3	3	2		v-erb-a erythroblastic leukemia viral oncogene homolog 4 (avian)	IKAROS family zinc finger 2	NM_010154	NM_010154
-269367	Erbb4	-	153783	Ikzf2	-	chr1	69424000		6.467	5.867		3	3	2		v-erb-a erythroblastic leukemia viral oncogene homolog 4 (avian)	IKAROS family zinc finger 2	NM_010154	NM_010154
-269867	Erbb4	-	153283	Ikzf2	-	chr1	69424500		6.467	5.867		3	3	2		v-erb-a erythroblastic leukemia viral oncogene homolog 4 (avian)	IKAROS family zinc finger 2	NM_010154	NM_010154
-1454	Bard1	-	138663	Abca12	-	chr1	71151000		3.203	3.32		3	3	2		BRCA1 associated RING domain 1	ATP-binding cassette, sub-family A (ABC1), member 12	NM_007525	NM_007525
-1954	Bard1	-	138163	Abca12	-	chr1	71151500		3.203	3.32		3	3	2		BRCA1 associated RING domain 1	ATP-binding cassette, sub-family A (ABC1), member 12	NM_007525	NM_007525
171337	Abca12	-	484	Abca12	-	chr1	71461000		2.295	2.93		2	2	2		ATP-binding cassette, sub-family A (ABC1), member 12	ATP-binding cassette, sub-family A (ABC1), member 12	NM_175210	NM_175210
-233255	Fn1	-	1685	Gm8883	+	chr1	71933000		3.365	4.07		2	2	2		fibronectin 1	predicted gene 8883	NM_010233	NM_010233
-233755	Fn1	-	1185	Gm8883	+	chr1	71933500		3.365	3.477		2	3	2		fibronectin 1	predicted gene 8883	NM_010233	NM_010233
-234255	Fn1	-	685	Gm8883	+	chr1	71934000		4.595	4.07		2	2	2		fibronectin 1	predicted gene 8883	NM_010233	NM_010233
-234755	Fn1	-	185	Gm8883	+	chr1	71934500		4.443	3.963		3	3	2		fibronectin 1	predicted gene 8883	NM_010233	NM_010233
315	Gm8883	+	2778	Gm8883	+	chr1	71935000		4.443	3.963		3	3	2		predicted gene 8883	predicted gene 8883	NR_027658,NR_027659	NR_027658,NR_027659
-3637	Smarcal1	+	2555	Ankar	-	chr1	72687000		4.943	4.79		3	3	2		SWI/SNF related matrix associated, actin dependent regulator of chromatin, subfamily a-like 1	ankyrin and armadillo repeat containing	NM_018817	NM_018817
-4137	Smarcal1	+	2055	Ankar	-	chr1	72687500		4.943	4.79		3	3	2		SWI/SNF related matrix associated, actin dependent regulator of chromatin, subfamily a-like 1	ankyrin and armadillo repeat containing	NM_018817	NM_018817
56945	Ankar	-	638	Ankar	-	chr1	72746500		3.347	3.06		3	2	2		ankyrin and armadillo repeat containing	ankyrin and armadillo repeat containing	NM_176980	NM_176980
57445	Ankar	-	138	Ankar	-	chr1	72747000		3.347	3.06		3	2	2		ankyrin and armadillo repeat containing	ankyrin and armadillo repeat containing	NM_176980	NM_176980
-362	Ankar	-	10333	Rpl37a	+	chr1	72747500		3.42	3.06		2	2	2		ankyrin and armadillo repeat containing	ribosomal protein L37a	NM_176980	NM_176980
-10362	Ankar	-	333	Rpl37a	+	chr1	72757500		2.413	2.3		3	3	2		ankyrin and armadillo repeat containing	ribosomal protein L37a	NM_176980	NM_176980
-110615	Rpl37a	+	76	Igfbp2	+	chr1	72871000		2.53	2.613		2	3	2		ribosomal protein L37a	insulin-like growth factor binding protein 2	NM_009084	NM_009084
-140061	Igfbp5	-	148	Tnp1	-	chr1	73061500		5.363	5.06		3	3	2		insulin-like growth factor binding protein 5	transition protein 1	NM_010518	NM_010518
352	Tnp1	-	473	Tnp1	-	chr1	73062000		5.363	5.06		3	3	2		transition protein 1	transition protein 1	NM_009407	NM_009407
-27	Tnp1	-	375458	Pinc	-	chr1	73062500		5.363	5.06		3	3	2		transition protein 1	pregnancy induced noncoding RNA	NM_009407	NM_009407
-499357	Pinc	-	3304	Tns1	-	chr1	73953500		5.23	4.817		3	3	2		pregnancy induced noncoding RNA	tensin 1	NR_003202	NR_003202
-499857	Pinc	-	2804	Tns1	-	chr1	73954000		5.23	4.817		3	3	2		pregnancy induced noncoding RNA	tensin 1	NR_003202	NR_003202
212696	Tns1	-	1521	Tns1	-	chr1	74169500		2.615	3.145		2	2	2		tensin 1	tensin 1	NM_027884	NM_027884
-3703	Rufy4	+	2067	Cxcr2	+	chr1	74198500		3.263	4.075		3	2	2		RUN and FYVE domain containing 4	chemokine (C-X-C motif) receptor 2	NM_001034060	NM_001034060
-4203	Rufy4	+	1567	Cxcr2	+	chr1	74199000		3.263	4.075		3	2	2		RUN and FYVE domain containing 4	chemokine (C-X-C motif) receptor 2	NM_001034060	NM_001034060
-4703	Rufy4	+	1067	Cxcr2	+	chr1	74199500		3.595	4.075		2	2	2		RUN and FYVE domain containing 4	chemokine (C-X-C motif) receptor 2	NM_001034060	NM_001034060
-1795	Cxcr1	-	40123	Arpc2	+	chr1	74243000		3.135	3.33		2	2	2		chemokine (C-X-C motif) receptor 1	actin related protein 2/3 complex, subunit 2	NM_178241	NM_178241
-2295	Cxcr1	-	39623	Arpc2	+	chr1	74243500		3.135	3.33		2	2	2		chemokine (C-X-C motif) receptor 1	actin related protein 2/3 complex, subunit 2	NM_178241	NM_178241
-41795	Cxcr1	-	123	Arpc2	+	chr1	74283000		2.99	2.765		3	2	2		chemokine (C-X-C motif) receptor 1	actin related protein 2/3 complex, subunit 2	NM_178241	NM_178241
-10213	Arpc2	+	173	Gpbar1	+	chr1	74325000		3.977	4.57		3	3	2		actin related protein 2/3 complex, subunit 2	G protein-coupled bile acid receptor 1	NM_029711	NM_029711
327	Gpbar1	+	663	Gpbar1	+	chr1	74325500		3.977	4.57		3	3	2		G protein-coupled bile acid receptor 1	G protein-coupled bile acid receptor 1	NM_174985	NM_174985
-5605	Gm216	+	276	Slc11a1	+	chr1	74421500		4.307	3.695		3	2	2		predicted gene 216	solute carrier family 11 (proton-coupled divalent metal ion transporters), member 1	NM_001033345	NM_001033345
224	Slc11a1	+	10625	Slc11a1	+	chr1	74422000		4.307	3.695		3	2	2		solute carrier family 11 (proton-coupled divalent metal ion transporters), member 1	solute carrier family 11 (proton-coupled divalent metal ion transporters), member 1	NM_013612	NM_013612
724	Slc11a1	+	10125	Slc11a1	+	chr1	74422500		4.307	3.695		3	2	2		solute carrier family 11 (proton-coupled divalent metal ion transporters), member 1	solute carrier family 11 (proton-coupled divalent metal ion transporters), member 1	NM_013612	NM_013612
-3375	Slc11a1	+	2172	Ctdsp1	+	chr1	74436000		2.89	2.735		3	2	2		solute carrier family 11 (proton-coupled divalent metal ion transporters), member 1	CTD (carboxy-terminal domain, RNA polymerase II, polypeptide A) small phosphatase 1	NM_013612	NM_013612
-5375	Slc11a1	+	172	Ctdsp1	+	chr1	74438000		3.073	3.33		3	3	2		solute carrier family 11 (proton-coupled divalent metal ion transporters), member 1	CTD (carboxy-terminal domain, RNA polymerase II, polypeptide A) small phosphatase 1	NM_013612	NM_013612
328	Ctdsp1	+	5359	Ctdsp1	+	chr1	74438500		3.073	3.33		3	3	2		CTD (carboxy-terminal domain, RNA polymerase II, polypeptide A) small phosphatase 1	CTD (carboxy-terminal domain, RNA polymerase II, polypeptide A) small phosphatase 1	NM_153088	NM_153088
-11141	Ctdsp1	+	957	Vil1	+	chr1	74455000		2.935	2.605		2	2	2		CTD (carboxy-terminal domain, RNA polymerase II, polypeptide A) small phosphatase 1	villin 1	NM_153088	NM_153088
1066	Bcs1l	+	3017	Bcs1l	+	chr1	74636000		4.473	3.607		3	3	2		BCS1-like (yeast)	BCS1-like (yeast)	NM_025784	NM_025784
1566	Bcs1l	+	2517	Bcs1l	+	chr1	74636500		4.473	3.607		3	3	2		BCS1-like (yeast)	BCS1-like (yeast)	NM_025784	NM_025784
2066	Bcs1l	+	2017	Bcs1l	+	chr1	74637000		4.473	4.15		3	2	2		BCS1-like (yeast)	BCS1-like (yeast)	NM_025784	NM_025784
4674	Rnf25	-	2971	Rnf25	-	chr1	74645000		3.603	2.985		3	2	2		ring finger protein 25	ring finger protein 25	NM_021313	NM_021313
5174	Rnf25	-	2471	Rnf25	-	chr1	74645500		3.603	3.043		3	3	2		ring finger protein 25	ring finger protein 25	NM_021313	NM_021313
1472	Stk36	+	33967	Stk36	+	chr1	74649500		4.837	4.695		3	2	2		serine/threonine kinase 36 (fused homolog, Drosophila)	serine/threonine kinase 36 (fused homolog, Drosophila)	NM_175031	NM_175031
1972	Stk36	+	33467	Stk36	+	chr1	74650000		4.837	3.863		3	3	2		serine/threonine kinase 36 (fused homolog, Drosophila)	serine/threonine kinase 36 (fused homolog, Drosophila)	NM_175031	NM_175031
-22849	Prkag3	-	465	Wnt6	+	chr1	74818000		2.677	2.88		3	3	2		protein kinase, AMP-activated, gamma 3 non-catatlytic subunit	wingless-related MMTV integration site 6	NM_153745,NM_153744	NM_153745,NM_153744
35	Wnt6	+	13393	Wnt6	+	chr1	74818500		2.677	2.88		3	3	2		wingless-related MMTV integration site 6	wingless-related MMTV integration site 6	NM_009526	NM_009526
10535	Wnt6	+	2893	Wnt6	+	chr1	74829000		2.69	2.665		3	2	2		wingless-related MMTV integration site 6	wingless-related MMTV integration site 6	NM_009526	NM_009526
11035	Wnt6	+	2393	Wnt6	+	chr1	74829500		2.69	2.665		3	2	2		wingless-related MMTV integration site 6	wingless-related MMTV integration site 6	NM_009526	NM_009526
-50753	Wnt10a	+	102	Cdk5r2	+	chr1	74901500		2.99	2.627		3	3	2		wingless related MMTV integration site 10a	cyclin-dependent kinase 5, regulatory subunit 2 (p39)	NM_009518	NM_009518
398	Cdk5r2	+	2306	Cdk5r2	+	chr1	74902000		2.99	2.545		3	2	2		cyclin-dependent kinase 5, regulatory subunit 2 (p39)	cyclin-dependent kinase 5, regulatory subunit 2 (p39)	NM_009872	NM_009872
918	Fev	-	2993	Fev	-	chr1	74929000		2.417	2.793		3	3	2		FEV (ETS oncogene family)	FEV (ETS oncogene family)	NM_153111	NM_153111
1141	Fam134a	+	3983	Fam134a	+	chr1	75140500		3.27	3.25		3	2	2		family with sequence similarity 134, member A	family with sequence similarity 134, member A	NM_170755	NM_170755
1641	Fam134a	+	3483	Fam134a	+	chr1	75141000		3.27	3.25		3	2	2		family with sequence similarity 134, member A	family with sequence similarity 134, member A	NM_170755	NM_170755
2141	Fam134a	+	2983	Fam134a	+	chr1	75141500		3.505	3.25		2	2	2		family with sequence similarity 134, member A	family with sequence similarity 134, member A	NM_170755	NM_170755
1561	Atg9a	-	9497	Atg9a	-	chr1	75179000		3.67	3.327		3	3	2		autophagy-related 9A (yeast)	autophagy-related 9A (yeast)	NM_001003917	NM_001003917
2061	Atg9a	-	8997	Atg9a	-	chr1	75179500		3.67	3.327		3	3	2		autophagy-related 9A (yeast)	autophagy-related 9A (yeast)	NM_001003917	NM_001003917
9061	Atg9a	-	1997	Atg9a	-	chr1	75186500		2.81	2.897		2	3	2		autophagy-related 9A (yeast)	autophagy-related 9A (yeast)	NM_001003917	NM_001003917
9561	Atg9a	-	1497	Atg9a	-	chr1	75187000		2.81	2.897		2	3	2		autophagy-related 9A (yeast)	autophagy-related 9A (yeast)	NM_001003917	NM_001003917
-9540	Ankzf1	+	1903	Stk16	+	chr1	75205500		2.39	2.36		2	2	2		ankyrin repeat and zinc finger domain containing 1	serine/threonine kinase 16	NM_026187	NM_026187
-1717	Ptprn	-	6276	Resp18	-	chr1	75262500		2.9	3.3		2	2	2		protein tyrosine phosphatase, receptor type, N	regulated endocrine-specific protein 18	NM_008985	NM_008985
-2217	Ptprn	-	5776	Resp18	-	chr1	75263000		2.9	3.3		2	2	2		protein tyrosine phosphatase, receptor type, N	regulated endocrine-specific protein 18	NM_008985	NM_008985
-408	Dnpep	-	42918	Des	+	chr1	75314000		2.957	2.65		3	2	2		aspartyl aminopeptidase	desmin	NM_016878,NM_001110831	NM_016878,NM_001110831
-41908	Dnpep	-	1418	Des	+	chr1	75355500		4.49	4.13		3	3	2		aspartyl aminopeptidase	desmin	NM_016878,NM_001110831	NM_016878,NM_001110831
-42408	Dnpep	-	918	Des	+	chr1	75356000		4.49	4.13		3	3	2		aspartyl aminopeptidase	desmin	NM_016878,NM_001110831	NM_016878,NM_001110831
-42908	Dnpep	-	418	Des	+	chr1	75356500		4.49	4.13		3	3	2		aspartyl aminopeptidase	desmin	NM_016878,NM_001110831	NM_016878,NM_001110831
82	Des	+	7290	Des	+	chr1	75357000		4.49	4.13		3	3	2		desmin	desmin	NM_010043	NM_010043
-1210	Des	+	6371	Speg	+	chr1	75365500		4.46	4.897		3	3	2		desmin	SPEG complex locus	NM_010043	NM_010043
-1710	Des	+	5871	Speg	+	chr1	75366000		4.46	4.897		3	3	2		desmin	SPEG complex locus	NM_010043	NM_010043
-2210	Des	+	5371	Speg	+	chr1	75366500		4.46	4.897		3	3	2		desmin	SPEG complex locus	NM_010043	NM_010043
-6210	Des	+	1371	Speg	+	chr1	75370500		3.8	3.265		3	2	2		desmin	SPEG complex locus	NM_010043	NM_010043
-6710	Des	+	871	Speg	+	chr1	75371000		3.8	3.265		3	2	2		desmin	SPEG complex locus	NM_010043	NM_010043
-7210	Des	+	371	Speg	+	chr1	75371500		3.8	3.093		3	3	2		desmin	SPEG complex locus	NM_010043	NM_010043
129	Speg	+	56881	Speg	+	chr1	75372000		3.8	3.093		3	3	2		SPEG complex locus	SPEG complex locus	NM_007463	NM_007463
1812	Speg	+	20640	Speg	+	chr1	75380500		4.8	4.9		3	2	2		SPEG complex locus	SPEG complex locus	NM_001085371	NM_001085371
2312	Speg	+	20140	Speg	+	chr1	75381000		4.8	4.47		3	3	2		SPEG complex locus	SPEG complex locus	NM_001085371	NM_001085371
2812	Speg	+	19640	Speg	+	chr1	75381500		4.8	4.47		3	3	2		SPEG complex locus	SPEG complex locus	NM_001085371	NM_001085371
3312	Speg	+	19140	Speg	+	chr1	75382000		4.8	4.47		3	3	2		SPEG complex locus	SPEG complex locus	NM_001085371	NM_001085371
2316	Speg	+	44379	Speg	+	chr1	75384500		3.18	3.207		3	3	2		SPEG complex locus	SPEG complex locus	NM_001085370	NM_001085370
2816	Speg	+	43879	Speg	+	chr1	75385000		3.18	3.207		3	3	2		SPEG complex locus	SPEG complex locus	NM_001085370	NM_001085370
36316	Speg	+	10379	Speg	+	chr1	75418500		3.853	3.22		3	3	2		SPEG complex locus	SPEG complex locus	NM_001085370	NM_001085370
36816	Speg	+	9879	Speg	+	chr1	75419000		3.853	3.22		3	3	2		SPEG complex locus	SPEG complex locus	NM_001085370	NM_001085370
37316	Speg	+	9379	Speg	+	chr1	75419500		3.853	3.22		3	3	2		SPEG complex locus	SPEG complex locus	NM_001085370	NM_001085370
37816	Speg	+	8879	Speg	+	chr1	75420000		3.853	3.235		3	2	2		SPEG complex locus	SPEG complex locus	NM_001085370	NM_001085370
-2121	Speg	+	1517	Gmppa	+	chr1	75431000		3.147	3.575		3	2	2		SPEG complex locus	GDP-mannose pyrophosphorylase A	NM_001085370	NM_001085370
-2621	Speg	+	1017	Gmppa	+	chr1	75431500		3.147	3.575		3	2	2		SPEG complex locus	GDP-mannose pyrophosphorylase A	NM_001085370	NM_001085370
-7249	Gmppa	+	84	Accn4	+	chr1	75447000		2.86	2.167		3	3	2		GDP-mannose pyrophosphorylase A	amiloride-sensitive cation channel 4, pituitary	NM_133708	NM_133708
416	Accn4	+	23415	Accn4	+	chr1	75447500		2.86	2.25		3	2	2		amiloride-sensitive cation channel 4, pituitary	amiloride-sensitive cation channel 4, pituitary	NM_183022	NM_183022
-85	Accn4	+	143	Chpf	-	chr1	75471000		4.677	4.68		3	3	2		amiloride-sensitive cation channel 4, pituitary	chondroitin polymerizing factor	NM_183022	NM_183022
351	Chpf	-	4382	Chpf	-	chr1	75471500		4.677	4.68		3	3	2		chondroitin polymerizing factor	chondroitin polymerizing factor	NM_001001565	NM_001001565
851	Chpf	-	3882	Chpf	-	chr1	75472000		4.677	4.68		3	3	2		chondroitin polymerizing factor	chondroitin polymerizing factor	NM_001001565	NM_001001565
1351	Chpf	-	3382	Chpf	-	chr1	75472500		4.677	4.68		3	3	2		chondroitin polymerizing factor	chondroitin polymerizing factor	NM_001001565	NM_001001565
1851	Chpf	-	2882	Chpf	-	chr1	75473000		4.677	4.755		3	2	2		chondroitin polymerizing factor	chondroitin polymerizing factor	NM_001001565	NM_001001565
2351	Chpf	-	2382	Chpf	-	chr1	75473500		4.677	4.755		3	2	2		chondroitin polymerizing factor	chondroitin polymerizing factor	NM_001001565	NM_001001565
3851	Chpf	-	882	Chpf	-	chr1	75475000		2.52	2.643		2	3	2		chondroitin polymerizing factor	chondroitin polymerizing factor	NM_001001565	NM_001001565
4351	Chpf	-	382	Chpf	-	chr1	75475500		2.84	2.643		3	3	2		chondroitin polymerizing factor	chondroitin polymerizing factor	NM_001001565	NM_001001565
-118	Chpf	-	154	Tmem198	+	chr1	75476000		2.84	2.68		3	2	2		chondroitin polymerizing factor	transmembrane protein 198	NM_001001565	NM_001001565
2846	Tmem198	+	3280	Tmem198	+	chr1	75479000		4.033	3.597		3	3	2		transmembrane protein 198	transmembrane protein 198	NM_177056	NM_177056
3346	Tmem198	+	2780	Tmem198	+	chr1	75479500		4.033	3.597		3	3	2		transmembrane protein 198	transmembrane protein 198	NM_177056	NM_177056
17601	Obsl1	-	3027	Obsl1	-	chr1	75500000		5.113	4.983		3	3	2		obscurin-like 1	obscurin-like 1	NM_178884	NM_178884
18101	Obsl1	-	2527	Obsl1	-	chr1	75500500		5.113	4.983		3	3	2		obscurin-like 1	obscurin-like 1	NM_178884	NM_178884
18601	Obsl1	-	2027	Obsl1	-	chr1	75501000		5.1	4.975		2	2	2		obscurin-like 1	obscurin-like 1	NM_178884	NM_178884
20101	Obsl1	-	527	Obsl1	-	chr1	75502500		2.83	2.69		3	3	2		obscurin-like 1	obscurin-like 1	NM_178884	NM_178884
-473	Obsl1	-	151	Inha	+	chr1	75503500		2.845	3.265		2	2	2		obscurin-like 1	inhibin alpha	NM_178884	NM_178884
349	Inha	+	2929	Inha	+	chr1	75504000		2.883	3.265		3	2	2		inhibin alpha	inhibin alpha	NM_010564	NM_010564
-7590	Stk11ip	+	1340	Slc4a3	+	chr1	75541500		2.637	2.595		3	2	2		serine/threonine kinase 11 interacting protein	solute carrier family 4 (anion exchanger), member 3	NM_027886	NM_027886
160	Slc4a3	+	13006	Slc4a3	+	chr1	75543000		2.433	2.557		3	3	2		solute carrier family 4 (anion exchanger), member 3	solute carrier family 4 (anion exchanger), member 3	NM_009208	NM_009208
-2837	Epha4	-	583341	Pax3	-	chr1	77514500		2.24	2.38		3	2	2		Eph receptor A4	paired box gene 3	NM_007936	NM_007936
-19789	Pax3	-	93420	Sgpp2	+	chr1	78213500		2.897	3.06		3	3	2		paired box gene 3	sphingosine-1-phosphate phosphotase 2	NM_001159520,NM_008781	NM_001159520,NM_008781
-20289	Pax3	-	92920	Sgpp2	+	chr1	78214000		2.897	3.06		3	3	2		paired box gene 3	sphingosine-1-phosphate phosphotase 2	NM_001159520,NM_008781	NM_001159520,NM_008781
-1953	Ap1s3	-	28336	Wdfy1	-	chr1	79670500		2.52	2.88		2	2	2		adaptor-related protein complex AP-1, sigma 3	WD repeat and FYVE domain containing 1	NM_183027	NM_183027
14220	Fam124b	-	1019	Fam124b	-	chr1	80209500		2.863	3.365		3	2	2		family with sequence similarity 124, member B	family with sequence similarity 124, member B	NM_173425	NM_173425
14720	Fam124b	-	519	Fam124b	-	chr1	80210000		2.863	3.365		3	2	2		family with sequence similarity 124, member B	family with sequence similarity 124, member B	NM_173425	NM_173425
73108	Cul3	-	505	Cul3	-	chr1	80336500		3.063	2.553		3	3	2		cullin 3	cullin 3	NM_016716	NM_016716
73608	Cul3	-	5	Cul3	-	chr1	80337000		3.063	2.553		3	3	2		cullin 3	cullin 3	NM_016716	NM_016716
256853	Dock10	-	628	Dock10	-	chr1	80754500		2.69	2.733		3	3	2		dedicator of cytokinesis 10	dedicator of cytokinesis 10	NM_175291	NM_175291
257353	Dock10	-	128	Dock10	-	chr1	80755000		2.69	2.733		3	3	2		dedicator of cytokinesis 10	dedicator of cytokinesis 10	NM_175291	NM_175291
58321	Irs1	-	14	Irs1	-	chr1	82288000		3.093	2.81		3	3	2		insulin receptor substrate 1	insulin receptor substrate 1	NM_010570	NM_010570
134703	Col4a4	-	1424	Col4a4	-	chr1	82582000		3.8	3.575		2	2	2		collagen, type IV, alpha 4	collagen, type IV, alpha 4	NM_007735	NM_007735
135203	Col4a4	-	924	Col4a4	-	chr1	82582500		3.287	3.575		3	2	2		collagen, type IV, alpha 4	collagen, type IV, alpha 4	NM_007735	NM_007735
-1969	Tm4sf20	-	69057	Agfg1	+	chr1	82767000		4.45	4.345		3	2	2		transmembrane 4 L six family member 20	ArfGAP with FG repeats 1	NM_025453	NM_025453
-2469	Tm4sf20	-	68557	Agfg1	+	chr1	82767500		4.45	4.345		3	2	2		transmembrane 4 L six family member 20	ArfGAP with FG repeats 1	NM_025453	NM_025453
-70969	Tm4sf20	-	57	Agfg1	+	chr1	82836000		3.617	3.367		3	3	2		transmembrane 4 L six family member 20	ArfGAP with FG repeats 1	NM_025453	NM_025453
443	Agfg1	+	56350	Agfg1	+	chr1	82836500		3.617	3.367		3	3	2		ArfGAP with FG repeats 1	ArfGAP with FG repeats 1	NM_010472	NM_010472
117237	Trip12	-	879	Trip12	-	chr1	84835000		2.643	3.023		3	3	2		thyroid hormone receptor interactor 12	thyroid hormone receptor interactor 12	NM_133975	NM_133975
117737	Trip12	-	379	Trip12	-	chr1	84835500		2.643	3.023		3	3	2		thyroid hormone receptor interactor 12	thyroid hormone receptor interactor 12	NM_133975	NM_133975
-121	Trip12	-	429	Fbxo36	+	chr1	84836000		2.76	3.023		2	3	2		thyroid hormone receptor interactor 12	F-box protein 36	NM_133975	NM_133975
-1342	Slc16a14	-	151713	A530032D15Rik	-	chr1	84933000		3.073	3.355		3	2	2		solute carrier family 16 (monocarboxylic acid transporters), member 14	RIKEN cDNA A530032D15Rik gene	NM_027921	NM_027921
-1842	Slc16a14	-	151213	A530032D15Rik	-	chr1	84933500		3.073	3.355		3	2	2		solute carrier family 16 (monocarboxylic acid transporters), member 14	RIKEN cDNA A530032D15Rik gene	NM_027921	NM_027921
-82477	Sp100	+	1521	Cab39	+	chr1	87688500		2.555	2.945		2	2	2		nuclear antigen Sp100	calcium binding protein 39	NM_013673	NM_013673
-82977	Sp100	+	1021	Cab39	+	chr1	87689000		2.453	2.945		3	2	2		nuclear antigen Sp100	calcium binding protein 39	NM_013673	NM_013673
-83977	Sp100	+	21	Cab39	+	chr1	87690000		2.85	3.223		3	3	2		nuclear antigen Sp100	calcium binding protein 39	NM_013673	NM_013673
479	Cab39	+	57652	Cab39	+	chr1	87690500		2.85	3.223		3	3	2		calcium binding protein 39	calcium binding protein 39	NM_133781	NM_133781
-40348	Cab39	+	2584	Itm2c	+	chr1	87788500		2.94	3.34		3	2	2		calcium binding protein 39	integral membrane protein 2C	NM_133781	NM_133781
-40848	Cab39	+	2084	Itm2c	+	chr1	87789000		2.94	3.34		3	2	2		calcium binding protein 39	integral membrane protein 2C	NM_133781	NM_133781
-41348	Cab39	+	1584	Itm2c	+	chr1	87789500		2.947	3.155		3	2	2		calcium binding protein 39	integral membrane protein 2C	NM_133781	NM_133781
-41848	Cab39	+	1084	Itm2c	+	chr1	87790000		2.947	3.155		3	2	2		calcium binding protein 39	integral membrane protein 2C	NM_133781	NM_133781
-42848	Cab39	+	84	Itm2c	+	chr1	87791000		2.67	2.815		2	2	2		calcium binding protein 39	integral membrane protein 2C	NM_133781	NM_133781
416	Itm2c	+	13773	Itm2c	+	chr1	87791500		2.67	2.815		2	2	2		integral membrane protein 2C	integral membrane protein 2C	NM_022417	NM_022417
-60370	Gpr55	-	516	Spata3	+	chr1	87918000		3.957	4.15		3	2	2		G protein-coupled receptor 55	spermatogenesis associated 3	NM_001033290	NM_001033290
-60870	Gpr55	-	16	Spata3	+	chr1	87918500		3.957	4.15		3	2	2		G protein-coupled receptor 55	spermatogenesis associated 3	NM_001033290	NM_001033290
484	Spata3	+	2244	Spata3	+	chr1	87919000		3.957	4.15		3	2	2		spermatogenesis associated 3	spermatogenesis associated 3	NM_027029,NM_028647,NM_027300,NM_001122732	NM_027029,NM_028647,NM_027300,NM_001122732
63	2810459M11Rik	+	9530	2810459M11Rik	+	chr1	87942500		2.657	2.58		3	3	2		RIKEN cDNA 2810459M11 gene	RIKEN cDNA 2810459M11 gene	NM_001144992,NM_001144993	NM_001144992,NM_001144993
563	2810459M11Rik	+	9030	2810459M11Rik	+	chr1	87943000		2.657	2.61		3	2	2		RIKEN cDNA 2810459M11 gene	RIKEN cDNA 2810459M11 gene	NM_001144992,NM_001144993	NM_001144992,NM_001144993
-2598	Snord82	-	27399	Nmur1	-	chr1	88255500		2.555	2.845		2	2	2		small nucleolar RNA, C/D box 82	neuromedin U receptor 1	NR_002851	NR_002851
601	Nmur1	-	1216	Nmur1	-	chr1	88283500		5.997	5.893		3	3	2		neuromedin U receptor 1	neuromedin U receptor 1	NM_010341	NM_010341
1101	Nmur1	-	716	Nmur1	-	chr1	88284000		5.997	5.893		3	3	2		neuromedin U receptor 1	neuromedin U receptor 1	NM_010341	NM_010341
1601	Nmur1	-	216	Nmur1	-	chr1	88284500		5.997	5.893		3	3	2		neuromedin U receptor 1	neuromedin U receptor 1	NM_010341	NM_010341
-54284	Nmur1	-	84310	Ptma	+	chr1	88339000		2.285	2.76		2	3	2		neuromedin U receptor 1	prothymosin alpha	NM_010341	NM_010341
-138284	Nmur1	-	310	Ptma	+	chr1	88423000		3.09	3.025		3	2	2		neuromedin U receptor 1	prothymosin alpha	NM_010341	NM_010341
190	Ptma	+	3773	Ptma	+	chr1	88423500		3.09	2.967		3	3	2		prothymosin alpha	prothymosin alpha	NM_008972	NM_008972
-1924	Pde6d	-	2674	Cops7b	+	chr1	88481000		2.69	3.273		3	3	2		phosphodiesterase 6D, cGMP-specific, rod, delta	COP9 (constitutive photomorphogenic) homolog, subunit 7b (Arabidopsis thaliana)	NM_008801	NM_008801
-2424	Pde6d	-	2174	Cops7b	+	chr1	88481500		2.69	3.273		3	3	2		phosphodiesterase 6D, cGMP-specific, rod, delta	COP9 (constitutive photomorphogenic) homolog, subunit 7b (Arabidopsis thaliana)	NM_008801	NM_008801
2235	Alppl2	-	1003	Alppl2	-	chr1	88985500		5.163	5.247		3	3	2		alkaline phosphatase, placental-like 2	alkaline phosphatase, placental-like 2	NM_007433	NM_007433
2735	Alppl2	-	503	Alppl2	-	chr1	88986000		5.163	5.247		3	3	2		alkaline phosphatase, placental-like 2	alkaline phosphatase, placental-like 2	NM_007433	NM_007433
3235	Alppl2	-	3	Alppl2	-	chr1	88986500		5.163	5.23		3	2	2		alkaline phosphatase, placental-like 2	alkaline phosphatase, placental-like 2	NM_007433	NM_007433
922	Alpi	-	2681	Alpi	-	chr1	88995500		2.82	2.415		2	2	2		alkaline phosphatase, intestinal	alkaline phosphatase, intestinal	NM_001081082	NM_001081082
2422	Alpi	-	1181	Alpi	-	chr1	88997000		2.92	2.345		2	2	2		alkaline phosphatase, intestinal	alkaline phosphatase, intestinal	NM_001081082	NM_001081082
2922	Alpi	-	681	Alpi	-	chr1	88997500		2.92	2.345		2	2	2		alkaline phosphatase, intestinal	alkaline phosphatase, intestinal	NM_001081082	NM_001081082
-23319	Alpi	-	82	Akp3	+	chr1	89021500		3.71	3.943		3	3	2		alkaline phosphatase, intestinal	alkaline phosphatase 3, intestine, not Mn requiring	NM_001081082	NM_001081082
418	Akp3	+	2487	Akp3	+	chr1	89022000		3.71	3.943		3	3	2		alkaline phosphatase 3, intestine, not Mn requiring	alkaline phosphatase 3, intestine, not Mn requiring	NM_007432	NM_007432
6271	Ecel1	-	1102	Ecel1	-	chr1	89050500		2.777	2.693		3	3	2		endothelin converting enzyme-like 1	endothelin converting enzyme-like 1	NM_021306	NM_021306
6771	Ecel1	-	602	Ecel1	-	chr1	89051000		2.777	2.693		3	3	2		endothelin converting enzyme-like 1	endothelin converting enzyme-like 1	NM_021306	NM_021306
-1898	Ecel1	-	33726	Chrnd	+	chr1	89053500		3.2	3.54		3	2	2		endothelin converting enzyme-like 1	cholinergic receptor, nicotinic, delta polypeptide	NM_021306	NM_021306
-2398	Ecel1	-	33226	Chrnd	+	chr1	89054000		3.2	3.54		3	2	2		endothelin converting enzyme-like 1	cholinergic receptor, nicotinic, delta polypeptide	NM_021306	NM_021306
-33398	Ecel1	-	2226	Chrnd	+	chr1	89085000		4.34	3.627		3	3	2		endothelin converting enzyme-like 1	cholinergic receptor, nicotinic, delta polypeptide	NM_021306	NM_021306
-33898	Ecel1	-	1726	Chrnd	+	chr1	89085500		4.34	3.627		3	3	2		endothelin converting enzyme-like 1	cholinergic receptor, nicotinic, delta polypeptide	NM_021306	NM_021306
-34398	Ecel1	-	1226	Chrnd	+	chr1	89086000		4.34	4.265		3	2	2		endothelin converting enzyme-like 1	cholinergic receptor, nicotinic, delta polypeptide	NM_021306	NM_021306
-3855	Chrnd	+	1885	Chrng	+	chr1	89100500		4.275	3.5		2	3	2		cholinergic receptor, nicotinic, delta polypeptide	cholinergic receptor, nicotinic, gamma polypeptide	NM_021600	NM_021600
-4355	Chrnd	+	1385	Chrng	+	chr1	89101000		3.67	3.5		3	3	2		cholinergic receptor, nicotinic, delta polypeptide	cholinergic receptor, nicotinic, gamma polypeptide	NM_021600	NM_021600
115	Chrng	+	5910	Chrng	+	chr1	89102500		4.4	4.177		3	3	2		cholinergic receptor, nicotinic, gamma polypeptide	cholinergic receptor, nicotinic, gamma polypeptide	NM_009604	NM_009604
615	Chrng	+	5410	Chrng	+	chr1	89103000		4.4	4.177		3	3	2		cholinergic receptor, nicotinic, gamma polypeptide	cholinergic receptor, nicotinic, gamma polypeptide	NM_009604	NM_009604
32597	Ngef	-	937	Ngef	-	chr1	89406000		2.535	2.575		2	2	2		neuronal guanine nucleotide exchange factor	neuronal guanine nucleotide exchange factor	NM_019867,NM_001111314	NM_019867,NM_001111314
33097	Ngef	-	437	Ngef	-	chr1	89406500		2.68	2.575		3	2	2		neuronal guanine nucleotide exchange factor	neuronal guanine nucleotide exchange factor	NM_019867,NM_001111314	NM_019867,NM_001111314
10404	Neu2	+	3413	Neu2	+	chr1	89491000		4.047	3.653		3	3	2		neuraminidase 2	neuraminidase 2	NM_001160165	NM_001160165
376	Neu2	+	2913	Neu2	+	chr1	89491500		4.047	3.653		3	3	2		neuraminidase 2	neuraminidase 2	NM_015750	NM_015750
-21587	Neu2	+	886	Inpp5d	+	chr1	89516000		4.855	5.077		2	3	2		neuraminidase 2	inositol polyphosphate-5-phosphatase D	NM_015750	NM_015750
-22087	Neu2	+	386	Inpp5d	+	chr1	89516500		4.747	5.077		3	3	2		neuraminidase 2	inositol polyphosphate-5-phosphatase D	NM_015750	NM_015750
114	Inpp5d	+	100083	Inpp5d	+	chr1	89517000		4.747	5.077		3	3	2		inositol polyphosphate-5-phosphatase D	inositol polyphosphate-5-phosphatase D	NM_010566,NM_001110193,NM_001110192	NM_010566,NM_001110193,NM_001110192
614	Inpp5d	+	99583	Inpp5d	+	chr1	89517500		4.747	5.077		3	3	2		inositol polyphosphate-5-phosphatase D	inositol polyphosphate-5-phosphatase D	NM_010566,NM_001110193,NM_001110192	NM_010566,NM_001110193,NM_001110192
-7768	Sag	+	361	Dgkd	+	chr1	89749500		2.767	2.96		3	3	2		retinal S-antigen	diacylglycerol kinase, delta	NM_009118	NM_009118
139	Dgkd	+	91064	Dgkd	+	chr1	89750000		2.767	2.96		3	3	2		diacylglycerol kinase, delta	diacylglycerol kinase, delta	NM_177646	NM_177646
194	Dnajb3	-	823	Dnajb3	-	chr1	90101500		3.997	3.343		3	3	2		DnaJ (Hsp40) homolog, subfamily B, member 3	DnaJ (Hsp40) homolog, subfamily B, member 3	NM_008299	NM_008299
694	Dnajb3	-	323	Dnajb3	-	chr1	90102000		3.997	3.343		3	3	2		DnaJ (Hsp40) homolog, subfamily B, member 3	DnaJ (Hsp40) homolog, subfamily B, member 3	NM_008299	NM_008299
-6177	Dnajb3	-	33	Ugt1a1	+	chr1	90108500		3.953	3.753		3	3	2		DnaJ (Hsp40) homolog, subfamily B, member 3	UDP glucuronosyltransferase 1 family, polypeptide A1	NM_008299	NM_008299
467	Ugt1a1	+	7577	Ugt1a1	+	chr1	90109000		3.953	3.753		3	3	2		UDP glucuronosyltransferase 1 family, polypeptide A1	UDP glucuronosyltransferase 1 family, polypeptide A1	NM_201645	NM_201645
-368	A730008H23Rik	-	28786	Trpm8	+	chr1	90174500		2.805	2.61		2	2	2		RIKEN cDNA A730008H23 gene	transient receptor potential cation channel, subfamily M, member 8	NM_172505	NM_172505
-868	A730008H23Rik	-	28286	Trpm8	+	chr1	90175000		2.733	2.61		3	2	2		RIKEN cDNA A730008H23 gene	transient receptor potential cation channel, subfamily M, member 8	NM_172505	NM_172505
-2368	A730008H23Rik	-	26786	Trpm8	+	chr1	90176500		3.86	3.62		3	3	2		RIKEN cDNA A730008H23 gene	transient receptor potential cation channel, subfamily M, member 8	NM_172505	NM_172505
-2868	A730008H23Rik	-	26286	Trpm8	+	chr1	90177000		3.86	3.62		3	3	2		RIKEN cDNA A730008H23 gene	transient receptor potential cation channel, subfamily M, member 8	NM_172505	NM_172505
-18074	Trpm8	+	93	Spp2	+	chr1	90303500		3.14	3.31		2	2	2		transient receptor potential cation channel, subfamily M, member 8	secreted phosphoprotein 2	NM_134252	NM_134252
407	Spp2	+	19013	Spp2	+	chr1	90304000		3.143	3.13		3	3	2		secreted phosphoprotein 2	secreted phosphoprotein 2	NM_029269	NM_029269
3200	Arl4c	-	766	Arl4c	-	chr1	90598000		2.977	3.293		3	3	2		ADP-ribosylation factor-like 4C	ADP-ribosylation factor-like 4C	NM_177305	NM_177305
3700	Arl4c	-	266	Arl4c	-	chr1	90598500		2.977	3.293		3	3	2		ADP-ribosylation factor-like 4C	ADP-ribosylation factor-like 4C	NM_177305	NM_177305
-298132	Sh3bp4	+	2885	Agap1	+	chr1	91348500		3.473	3.395		3	2	2		SH3-domain binding protein 4	ArfGAP with GTPase domain, ankyrin repeat and PH domain 1	NM_133816	NM_133816
-298632	Sh3bp4	+	2385	Agap1	+	chr1	91349000		3.473	3.395		3	2	2		SH3-domain binding protein 4	ArfGAP with GTPase domain, ankyrin repeat and PH domain 1	NM_133816	NM_133816
115	Agap1	+	440357	Agap1	+	chr1	91351500		3.293	2.933		3	3	2		ArfGAP with GTPase domain, ankyrin repeat and PH domain 1	ArfGAP with GTPase domain, ankyrin repeat and PH domain 1	NM_001037136,NM_178119	NM_001037136,NM_178119
615	Agap1	+	439857	Agap1	+	chr1	91352000		3.293	2.933		3	3	2		ArfGAP with GTPase domain, ankyrin repeat and PH domain 1	ArfGAP with GTPase domain, ankyrin repeat and PH domain 1	NM_001037136,NM_178119	NM_001037136,NM_178119
125615	Agap1	+	314857	Agap1	+	chr1	91477000		2.893	3.603		3	3	2		ArfGAP with GTPase domain, ankyrin repeat and PH domain 1	ArfGAP with GTPase domain, ankyrin repeat and PH domain 1	NM_001037136,NM_178119	NM_001037136,NM_178119
126115	Agap1	+	314357	Agap1	+	chr1	91477500		2.893	3.603		3	3	2		ArfGAP with GTPase domain, ankyrin repeat and PH domain 1	ArfGAP with GTPase domain, ankyrin repeat and PH domain 1	NM_001037136,NM_178119	NM_001037136,NM_178119
126615	Agap1	+	313857	Agap1	+	chr1	91478000		2.893	3.603		3	3	2		ArfGAP with GTPase domain, ankyrin repeat and PH domain 1	ArfGAP with GTPase domain, ankyrin repeat and PH domain 1	NM_001037136,NM_178119	NM_001037136,NM_178119
15248	Asb18	-	46652	Asb18	-	chr1	91864500		2.955	2.607		2	3	2		ankyrin repeat and SOCS box-containing 18	ankyrin repeat and SOCS box-containing 18	NM_139152	NM_139152
15748	Asb18	-	46152	Asb18	-	chr1	91865000		2.707	2.607		3	3	2		ankyrin repeat and SOCS box-containing 18	ankyrin repeat and SOCS box-containing 18	NM_139152	NM_139152
39248	Asb18	-	22652	Asb18	-	chr1	91888500		4.103	3.9		3	2	2		ankyrin repeat and SOCS box-containing 18	ankyrin repeat and SOCS box-containing 18	NM_139152	NM_139152
39748	Asb18	-	22152	Asb18	-	chr1	91889000		4.103	3.89		3	3	2		ankyrin repeat and SOCS box-containing 18	ankyrin repeat and SOCS box-containing 18	NM_139152	NM_139152
40248	Asb18	-	21652	Asb18	-	chr1	91889500		4.103	3.89		3	3	2		ankyrin repeat and SOCS box-containing 18	ankyrin repeat and SOCS box-containing 18	NM_139152	NM_139152
-164	Mlph	+	3184	Prlh	+	chr1	92846500		2.763	3.503		3	3	2		melanophilin	prolactin releasing hormone	NM_053015	NM_053015
-664	Mlph	+	2684	Prlh	+	chr1	92847000		2.763	3.503		3	3	2		melanophilin	prolactin releasing hormone	NM_053015	NM_053015
-1664	Mlph	+	1684	Prlh	+	chr1	92848000		3.07	3.46		2	2	2		melanophilin	prolactin releasing hormone	NM_053015	NM_053015
-1756	Rab17	-	29303	Lrrfip1	+	chr1	92866000		3.165	3.68		2	2	2		RAB17, member RAS oncogene family	leucine rich repeat (in FLII) interacting protein 1	NM_001159725,NM_008998	NM_001159725,NM_008998
-2256	Rab17	-	28803	Lrrfip1	+	chr1	92866500		3.137	3.68		3	2	2		RAB17, member RAS oncogene family	leucine rich repeat (in FLII) interacting protein 1	NM_001159725,NM_008998	NM_001159725,NM_008998
-2756	Rab17	-	28303	Lrrfip1	+	chr1	92867000		3.137	3.68		3	2	2		RAB17, member RAS oncogene family	leucine rich repeat (in FLII) interacting protein 1	NM_001159725,NM_008998	NM_001159725,NM_008998
54197	Lrrfip1	+	76021	Lrrfip1	+	chr1	92949500		2.873	2.483		3	3	2		leucine rich repeat (in FLII) interacting protein 1	leucine rich repeat (in FLII) interacting protein 1	NM_001111312	NM_001111312
54697	Lrrfip1	+	75521	Lrrfip1	+	chr1	92950000		2.873	2.483		3	3	2		leucine rich repeat (in FLII) interacting protein 1	leucine rich repeat (in FLII) interacting protein 1	NM_001111312	NM_001111312
-26601	Lrrfip1	+	1179	Rbm44	+	chr1	93040500		4.517	4.595		3	2	2		leucine rich repeat (in FLII) interacting protein 1	RNA binding motif protein 44	NM_001111311,NM_008515	NM_001111311,NM_008515
-27101	Lrrfip1	+	679	Rbm44	+	chr1	93041000		4.517	4.443		3	3	2		leucine rich repeat (in FLII) interacting protein 1	RNA binding motif protein 44	NM_001111311,NM_008515	NM_001111311,NM_008515
-27601	Lrrfip1	+	179	Rbm44	+	chr1	93041500		4.517	4.443		3	3	2		leucine rich repeat (in FLII) interacting protein 1	RNA binding motif protein 44	NM_001111311,NM_008515	NM_001111311,NM_008515
321	Rbm44	+	25372	Rbm44	+	chr1	93042000		4.517	4.443		3	3	2		RNA binding motif protein 44	RNA binding motif protein 44	NM_001033408	NM_001033408
-7128	Rbm44	+	1898	Ramp1	+	chr1	93074500		3.747	3.915		3	2	2		RNA binding motif protein 44	receptor (calcitonin) activity modifying protein 1	NM_001033408	NM_001033408
-7628	Rbm44	+	1398	Ramp1	+	chr1	93075000		3.705	3.915		2	2	2		RNA binding motif protein 44	receptor (calcitonin) activity modifying protein 1	NM_001033408	NM_001033408
-8898	Ube2f	+	3414	Scly	+	chr1	93191500		4.76	3.847		3	3	2		ubiquitin-conjugating enzyme E2F (putative)	selenocysteine lyase	NM_026454	NM_026454
-9398	Ube2f	+	2914	Scly	+	chr1	93192000		4.76	3.847		3	3	2		ubiquitin-conjugating enzyme E2F (putative)	selenocysteine lyase	NM_026454	NM_026454
-9898	Ube2f	+	2414	Scly	+	chr1	93192500		4.76	3.847		3	3	2		ubiquitin-conjugating enzyme E2F (putative)	selenocysteine lyase	NM_026454	NM_026454
-10398	Ube2f	+	1914	Scly	+	chr1	93193000		4.59	3.847		2	3	2		ubiquitin-conjugating enzyme E2F (putative)	selenocysteine lyase	NM_026454	NM_026454
21086	Scly	+	1657	Scly	+	chr1	93216000		4.58	5.057		3	3	2		selenocysteine lyase	selenocysteine lyase	NM_016717	NM_016717
21586	Scly	+	1157	Scly	+	chr1	93216500		4.58	5.057		3	3	2		selenocysteine lyase	selenocysteine lyase	NM_016717	NM_016717
22086	Scly	+	657	Scly	+	chr1	93217000		4.58	5.057		3	3	2		selenocysteine lyase	selenocysteine lyase	NM_016717	NM_016717
-843	Scly	+	151	Espnl	+	chr1	93218500		3.29	3.37		3	2	2		selenocysteine lyase	espin-like	NM_016717	NM_016717
349	Espnl	+	25880	Espnl	+	chr1	93219000		3.29	3.043		3	3	2		espin-like	espin-like	NM_001033292	NM_001033292
22349	Espnl	+	3880	Espnl	+	chr1	93241000		2.967	3.02		3	3	2		espin-like	espin-like	NM_001033292	NM_001033292
22849	Espnl	+	3380	Espnl	+	chr1	93241500		2.967	3.02		3	3	2		espin-like	espin-like	NM_001033292	NM_001033292
-2019	Klhl30	+	2006	Fam132b	+	chr1	93261000		3.423	3.093		3	3	2		kelch-like 30 (Drosophila)	family with sequence similarity 132, member B	NM_027551	NM_027551
-2519	Klhl30	+	1506	Fam132b	+	chr1	93261500		3.423	3.093		3	3	2		kelch-like 30 (Drosophila)	family with sequence similarity 132, member B	NM_027551	NM_027551
941	Hes6	-	799	Hes6	-	chr1	93309000		2.813	2.94		3	3	2		hairy and enhancer of split 6 (Drosophila)	hairy and enhancer of split 6 (Drosophila)	NM_019479	NM_019479
1441	Hes6	-	299	Hes6	-	chr1	93309500		2.813	2.94		3	3	2		hairy and enhancer of split 6 (Drosophila)	hairy and enhancer of split 6 (Drosophila)	NM_019479	NM_019479
447	Twist2	+	46104	Twist2	+	chr1	93698500		2.43	2.673		2	3	2		twist homolog 2 (Drosophila)	twist homolog 2 (Drosophila)	NM_007855	NM_007855
947	Twist2	+	45604	Twist2	+	chr1	93699000		2.39	2.673		3	3	2		twist homolog 2 (Drosophila)	twist homolog 2 (Drosophila)	NM_007855	NM_007855
-31030	Hdac4	-	260295	Ndufa10	-	chr1	94076000		2.967	3.347		3	3	2		histone deacetylase 4	NADH dehydrogenase (ubiquinone) 1 alpha subcomplex 10	NM_207225	NM_207225
-31530	Hdac4	-	259795	Ndufa10	-	chr1	94076500		2.967	3.347		3	3	2		histone deacetylase 4	NADH dehydrogenase (ubiquinone) 1 alpha subcomplex 10	NM_207225	NM_207225
-32030	Hdac4	-	259295	Ndufa10	-	chr1	94077000		2.967	3.347		3	3	2		histone deacetylase 4	NADH dehydrogenase (ubiquinone) 1 alpha subcomplex 10	NM_207225	NM_207225
-304	Olfr1416	-	9894	Olfr1415	-	chr1	94377500		3.153	3.6		3	2	2		olfactory receptor 1416	olfactory receptor 1415	NM_147038	NM_147038
-804	Olfr1416	-	9394	Olfr1415	-	chr1	94378000		3.153	3.483		3	3	2		olfactory receptor 1416	olfactory receptor 1415	NM_147038	NM_147038
-1304	Olfr1416	-	8894	Olfr1415	-	chr1	94378500		3.465	3.483		2	3	2		olfactory receptor 1416	olfactory receptor 1415	NM_147038	NM_147038
-7126	Olfr1412	+	97	Olfr1411	+	chr1	94493000		3.84	3.735		2	2	2		olfactory receptor 1412	olfactory receptor 1411	NM_146277	NM_146277
403	Olfr1411	+	569	Olfr1411	+	chr1	94493500		3.84	3.735		2	2	2		olfactory receptor 1411	olfactory receptor 1411	NM_146490	NM_146490
-4017	Ankmy1	-	65	Dusp28	+	chr1	94803500		2.73	2.487		2	3	2		ankyrin repeat and MYND domain containing 1	dual specificity phosphatase 28	NM_172850	NM_172850
435	Dusp28	+	1197	Dusp28	+	chr1	94804000		2.557	2.487		3	3	2		dual specificity phosphatase 28	dual specificity phosphatase 28	NM_175118	NM_175118
-1803	Dusp28	+	981	Rnpepl1	+	chr1	94807000		2.66	2.82		2	3	2		dual specificity phosphatase 28	arginyl aminopeptidase (aminopeptidase B)-like 1	NM_175118	NM_175118
-2303	Dusp28	+	481	Rnpepl1	+	chr1	94807500		2.59	2.82		3	3	2		dual specificity phosphatase 28	arginyl aminopeptidase (aminopeptidase B)-like 1	NM_175118	NM_175118
-10585	Rnpepl1	+	2984	Capn10	+	chr1	94828000		4.247	3.943		3	3	2		arginyl aminopeptidase (aminopeptidase B)-like 1	calpain 10	NM_181405	NM_181405
-11085	Rnpepl1	+	2484	Capn10	+	chr1	94828500		4.247	3.943		3	3	2		arginyl aminopeptidase (aminopeptidase B)-like 1	calpain 10	NM_181405	NM_181405
5305	Gpr35	+	7968	Gpr35	+	chr1	94875000		3.553	3.96		3	2	2		G protein-coupled receptor 35	G protein-coupled receptor 35	NM_001104529	NM_001104529
21	Gpr35	+	7468	Gpr35	+	chr1	94875500		3.553	3.96		3	2	2		G protein-coupled receptor 35	G protein-coupled receptor 35	NM_022320	NM_022320
521	Gpr35	+	6968	Gpr35	+	chr1	94876000		3.553	3.96		3	2	2		G protein-coupled receptor 35	G protein-coupled receptor 35	NM_022320	NM_022320
-19532	Gpr35	+	410	Aqp12	+	chr1	94902500		2.91	2.38		2	2	2		G protein-coupled receptor 35	aquaporin 12	NM_022320	NM_022320
90	Aqp12	+	5846	Aqp12	+	chr1	94903000		2.8	2.333		3	3	2		aquaporin 12	aquaporin 12	NM_001159658,NM_177587	NM_001159658,NM_177587
-33058	Kif1a	-	352	Agxt	+	chr1	95031500		4.45	3.873		3	3	2		kinesin family member 1A	alanine-glyoxylate aminotransferase	NM_008440,NM_001110315	NM_008440,NM_001110315
148	Agxt	+	9998	Agxt	+	chr1	95032000		4.45	3.873		3	3	2		alanine-glyoxylate aminotransferase	alanine-glyoxylate aminotransferase	NM_016702	NM_016702
8569	2310007B03Rik	-	947	2310007B03Rik	-	chr1	95056500		2.94	2.773		2	3	2		RIKEN cDNA 2310007B03 gene	RIKEN cDNA 2310007B03 gene	NM_001159940,NM_172411	NM_001159940,NM_172411
9069	2310007B03Rik	-	447	2310007B03Rik	-	chr1	95057000		2.94	2.773		2	3	2		RIKEN cDNA 2310007B03 gene	RIKEN cDNA 2310007B03 gene	NM_001159940,NM_172411	NM_001159940,NM_172411
-53	2310007B03Rik	-	74973	Sned1	+	chr1	95057500		2.94	2.56		2	2	2		RIKEN cDNA 2310007B03 gene	sushi, nidogen and EGF-like domains 1	NM_001159940,NM_172411	NM_001159940,NM_172411
-553	2310007B03Rik	-	74473	Sned1	+	chr1	95058000		3.37	2.77		3	3	2		RIKEN cDNA 2310007B03 gene	sushi, nidogen and EGF-like domains 1	NM_001159940,NM_172411	NM_001159940,NM_172411
-1053	2310007B03Rik	-	73973	Sned1	+	chr1	95058500		3.37	2.99		3	2	2		RIKEN cDNA 2310007B03 gene	sushi, nidogen and EGF-like domains 1	NM_001159940,NM_172411	NM_001159940,NM_172411
-1553	2310007B03Rik	-	73473	Sned1	+	chr1	95059000		3.37	2.99		3	2	2		RIKEN cDNA 2310007B03 gene	sushi, nidogen and EGF-like domains 1	NM_001159940,NM_172411	NM_001159940,NM_172411
-2053	2310007B03Rik	-	72973	Sned1	+	chr1	95059500		3.78	2.99		3	2	2		RIKEN cDNA 2310007B03 gene	sushi, nidogen and EGF-like domains 1	NM_001159940,NM_172411	NM_001159940,NM_172411
-2553	2310007B03Rik	-	72473	Sned1	+	chr1	95060000		3.78	2.99		3	2	2		RIKEN cDNA 2310007B03 gene	sushi, nidogen and EGF-like domains 1	NM_001159940,NM_172411	NM_001159940,NM_172411
-73053	2310007B03Rik	-	1973	Sned1	+	chr1	95130500		2.64	2.715		2	2	2		RIKEN cDNA 2310007B03 gene	sushi, nidogen and EGF-like domains 1	NM_001159940,NM_172411	NM_001159940,NM_172411
27	Sned1	+	60525	Sned1	+	chr1	95132500		2.835	2.34		2	2	2		sushi, nidogen and EGF-like domains 1	sushi, nidogen and EGF-like domains 1	NM_172463	NM_172463
-553	Mterfd2	-	3013	Pask	-	chr1	95203000		2.805	2.62		2	2	2		MTERF domain containing 2	PAS domain containing serine/threonine kinase	NM_178051	NM_178051
-1053	Mterfd2	-	2513	Pask	-	chr1	95203500		2.805	2.62		2	2	2		MTERF domain containing 2	PAS domain containing serine/threonine kinase	NM_178051	NM_178051
27028	Ano7	+	2579	Ano7	+	chr1	95297500		4.247	3.405		3	2	2		anoctamin 7	anoctamin 7	NM_207031	NM_207031
27528	Ano7	+	2079	Ano7	+	chr1	95298000		4.247	3.405		3	2	2		anoctamin 7	anoctamin 7	NM_207031	NM_207031
48533	Thap4	-	915	Thap4	-	chr1	95650500		3.33	3.46		3	2	2		THAP domain containing 4	THAP domain containing 4	NM_025920	NM_025920
49033	Thap4	-	415	Thap4	-	chr1	95651000		3.33	3.2		3	3	2		THAP domain containing 4	THAP domain containing 4	NM_025920	NM_025920
-85	Thap4	-	109	Atg4b	+	chr1	95651500		3.33	3.285		3	2	2		THAP domain containing 4	autophagy-related 4B (yeast)	NM_025920	NM_025920
12580	Gal3st2	+	2571	Gal3st2	+	chr1	95770500		5.35	5.25		3	3	2		galactose-3-O-sulfotransferase 2	galactose-3-O-sulfotransferase 2	NM_199366	NM_199366
13080	Gal3st2	+	2071	Gal3st2	+	chr1	95771000		5.35	5.25		3	3	2		galactose-3-O-sulfotransferase 2	galactose-3-O-sulfotransferase 2	NM_199366	NM_199366
13580	Gal3st2	+	1571	Gal3st2	+	chr1	95771500		5.35	5.25		3	3	2		galactose-3-O-sulfotransferase 2	galactose-3-O-sulfotransferase 2	NM_199366	NM_199366
-63929	Gal3st2	+	50085	Gm6086	+	chr1	95837000		5.253	5.223		3	3	2		galactose-3-O-sulfotransferase 2	predicted gene 6086	NM_199366	NM_199366
-64429	Gal3st2	+	49585	Gm6086	+	chr1	95837500		5.253	5.223		3	3	2		galactose-3-O-sulfotransferase 2	predicted gene 6086	NM_199366	NM_199366
-8384	Gm6086	+	569	Neu4	+	chr1	95916500		3.845	3.265		2	2	2		predicted gene 6086	sialidase 4	NM_001039219	NM_001039219
-8884	Gm6086	+	69	Neu4	+	chr1	95917000		3.845	3.265		2	2	2		predicted gene 6086	sialidase 4	NM_001039219	NM_001039219
431	Neu4	+	7407	Neu4	+	chr1	95917500		3.845	3.265		2	2	2		sialidase 4	sialidase 4	NM_173772	NM_173772
14117	Pdcd1	-	130	Pdcd1	-	chr1	95949000		3.07	2.27		3	2	2		programmed cell death 1	programmed cell death 1	NM_008798	NM_008798
-370	Pdcd1	-	1260704	Fam174a	+	chr1	95949500		3.07	2.665		3	2	2		programmed cell death 1	family with sequence similarity 174, member A	NM_008798	NM_008798
90748	Slco6b1	-	637	Slco6b1	-	chr1	98893500		3.653	4.17		3	3	2		solute carrier organic anion transporter family, member 6b1	solute carrier organic anion transporter family, member 6b1	NM_001039475	NM_001039475
91248	Slco6b1	-	137	Slco6b1	-	chr1	98894000		3.653	4.17		3	3	2		solute carrier organic anion transporter family, member 6b1	solute carrier organic anion transporter family, member 6b1	NM_001039475	NM_001039475
67975	Slco6c1	-	880	Slco6c1	-	chr1	99024000		5.017	4.86		3	3	2		solute carrier organic anion transporter family, member 6c1	solute carrier organic anion transporter family, member 6c1	NM_028942	NM_028942
68475	Slco6c1	-	380	Slco6c1	-	chr1	99024500		5.017	4.86		3	3	2		solute carrier organic anion transporter family, member 6c1	solute carrier organic anion transporter family, member 6c1	NM_028942	NM_028942
17021	D1Ertd622e	-	1052	D1Ertd622e	-	chr1	99557500		2.35	2.367		2	3	2		DNA segment, Chr 1, ERATO Doi 622, expressed	DNA segment, Chr 1, ERATO Doi 622, expressed	NM_133825	NM_133825
17521	D1Ertd622e	-	552	D1Ertd622e	-	chr1	99558000		2.35	2.367		2	3	2		DNA segment, Chr 1, ERATO Doi 622, expressed	DNA segment, Chr 1, ERATO Doi 622, expressed	NM_133825	NM_133825
1745	Gin1	+	21048	Gin1	+	chr1	99668500		2.957	3.215		3	2	2		gypsy retrotransposon integrase 1	gypsy retrotransposon integrase 1	NM_026250	NM_026250
224605	Cdh20	+	2058	Cdh20	+	chr1	106890000		3.577	3.48		3	2	2		cadherin 20	cadherin 20	NM_011800	NM_011800
225105	Cdh20	+	1558	Cdh20	+	chr1	106890500		3.577	3.233		3	3	2		cadherin 20	cadherin 20	NM_011800	NM_011800
225605	Cdh20	+	1058	Cdh20	+	chr1	106891000		3.577	3.48		3	2	2		cadherin 20	cadherin 20	NM_011800	NM_011800
18	Zcchc2	+	43654	Zcchc2	+	chr1	107887000		2.867	3.12		3	3	2		zinc finger, CCHC domain containing 2	zinc finger, CCHC domain containing 2	NM_001122675,NM_001122676	NM_001122675,NM_001122676
518	Zcchc2	+	43154	Zcchc2	+	chr1	107887500		2.867	3.12		3	3	2		zinc finger, CCHC domain containing 2	zinc finger, CCHC domain containing 2	NM_001122675,NM_001122676	NM_001122675,NM_001122676
-137346	Zcchc2	+	366755	Bcl2	-	chr1	108068000		3.477	3.23		3	2	2		zinc finger, CCHC domain containing 2	B-cell leukemia/lymphoma 2	NM_001122675,NM_001122676	NM_001122675,NM_001122676
-137846	Zcchc2	+	366255	Bcl2	-	chr1	108068500		3.477	3.043		3	3	2		zinc finger, CCHC domain containing 2	B-cell leukemia/lymphoma 2	NM_001122675,NM_001122676	NM_001122675,NM_001122676
-138346	Zcchc2	+	365755	Bcl2	-	chr1	108069000		3.477	3.043		3	3	2		zinc finger, CCHC domain containing 2	B-cell leukemia/lymphoma 2	NM_001122675,NM_001122676	NM_001122675,NM_001122676
-138846	Zcchc2	+	365255	Bcl2	-	chr1	108069500		3.477	3.043		3	3	2		zinc finger, CCHC domain containing 2	B-cell leukemia/lymphoma 2	NM_001122675,NM_001122676	NM_001122675,NM_001122676
2151	Bcl2	-	367	Bcl2	-	chr1	108610500		2.43	2.31		2	3	2		B-cell leukemia/lymphoma 2	B-cell leukemia/lymphoma 2	NM_177410	NM_177410
-825	Serpinb2	+	2579	Serpinb10-ps	+	chr1	109423000		3.365	3.005		2	2	2		serine (or cysteine) peptidase inhibitor, clade B, member 2	serine (or cysteine) peptidase inhibitor, clade B (ovalbumin), member 10, pseudogene	NM_011111	NM_011111
-1325	Serpinb2	+	2079	Serpinb10-ps	+	chr1	109423500		3.365	2.767		2	3	2		serine (or cysteine) peptidase inhibitor, clade B, member 2	serine (or cysteine) peptidase inhibitor, clade B (ovalbumin), member 10, pseudogene	NM_011111	NM_011111
2863	Gli2	-	216696	Gli2	-	chr1	120733500		5.153	4.307		3	3	2		GLI-Kruppel family member GLI2	GLI-Kruppel family member GLI2	NM_001081125	NM_001081125
3363	Gli2	-	216196	Gli2	-	chr1	120734000		5.153	4.307		3	3	2		GLI-Kruppel family member GLI2	GLI-Kruppel family member GLI2	NM_001081125	NM_001081125
3863	Gli2	-	215696	Gli2	-	chr1	120734500		5.153	4.307		3	3	2		GLI-Kruppel family member GLI2	GLI-Kruppel family member GLI2	NM_001081125	NM_001081125
4959	Inhbb	-	1825	Inhbb	-	chr1	121317000		3.66	3.28		3	3	2		inhibin beta-B	inhibin beta-B	NM_008381	NM_008381
5459	Inhbb	-	1325	Inhbb	-	chr1	121317500		3.66	3.28		3	3	2		inhibin beta-B	inhibin beta-B	NM_008381	NM_008381
-21141	Ralb	-	243	Tmem185b	+	chr1	121422500		3.733	3.593		3	3	2		v-ral simian leukemia viral oncogene homolog B (ras related)	transmembrane protein 185B	NM_022327	NM_022327
257	Tmem185b	+	1803	Tmem185b	+	chr1	121423000		3.733	3.593		3	3	2		transmembrane protein 185B	transmembrane protein 185B	NM_146103	NM_146103
437	En1	+	5068	En1	+	chr1	122499500		2.65	2.643		3	3	2		engrailed 1	engrailed 1	NM_010133	NM_010133
937	En1	+	4568	En1	+	chr1	122500000		2.65	2.643		3	3	2		engrailed 1	engrailed 1	NM_010133	NM_010133
-95343	Insig2	-	3143	Ccdc93	+	chr1	123324500		3.055	3.01		2	2	2		insulin induced gene 2	coiled-coil domain containing 93	NM_178082	NM_178082
17151	Htr5b	-	1542	Htr5b	-	chr1	123423500		3.37	3.045		3	2	2		5-hydroxytryptamine (serotonin) receptor 5B	5-hydroxytryptamine (serotonin) receptor 5B	NM_010483	NM_010483
17651	Htr5b	-	1042	Htr5b	-	chr1	123424000		3.37	2.98		3	3	2		5-hydroxytryptamine (serotonin) receptor 5B	5-hydroxytryptamine (serotonin) receptor 5B	NM_010483	NM_010483
18151	Htr5b	-	542	Htr5b	-	chr1	123424500		3.45	3.25		2	2	2		5-hydroxytryptamine (serotonin) receptor 5B	5-hydroxytryptamine (serotonin) receptor 5B	NM_010483	NM_010483
-458	Htr5b	-	24915	Ddx18	-	chr1	123425500		3.24	2.775		3	2	2		5-hydroxytryptamine (serotonin) receptor 5B	DEAD (Asp-Glu-Ala-Asp) box polypeptide 18	NM_010483	NM_010483
42018	Actr3	-	567	Actr3	-	chr1	127331500		2.865	2.84		2	3	2		ARP3 actin-related protein 3 homolog (yeast)	ARP3 actin-related protein 3 homolog (yeast)	NM_023735	NM_023735
42518	Actr3	-	67	Actr3	-	chr1	127332000		2.65	2.84		3	3	2		ARP3 actin-related protein 3 homolog (yeast)	ARP3 actin-related protein 3 homolog (yeast)	NM_023735	NM_023735
-124933	Actr3	-	592	Slc35f5	+	chr1	127457000		2.52	2.8		2	2	2		ARP3 actin-related protein 3 homolog (yeast)	solute carrier family 35, member F5	NM_023735	NM_023735
-125433	Actr3	-	92	Slc35f5	+	chr1	127457500		2.52	2.737		2	3	2		ARP3 actin-related protein 3 homolog (yeast)	solute carrier family 35, member F5	NM_023735	NM_023735
-80739	Slc35f5	+	572	Gpr39	+	chr1	127573000		4.903	5.065		3	2	2		solute carrier family 35, member F5	G protein-coupled receptor 39	NM_028787	NM_028787
-81239	Slc35f5	+	72	Gpr39	+	chr1	127573500		4.903	4.82		3	3	2		solute carrier family 35, member F5	G protein-coupled receptor 39	NM_028787	NM_028787
428	Gpr39	+	196436	Gpr39	+	chr1	127574000		4.903	4.82		3	3	2		G protein-coupled receptor 39	G protein-coupled receptor 39	NM_027677	NM_027677
83738	Zranb3	-	64485	Zranb3	-	chr1	129934500		5.043	5.007		3	3	2		zinc finger, RAN-binding domain containing 3	zinc finger, RAN-binding domain containing 3	NM_027678	NM_027678
84238	Zranb3	-	63985	Zranb3	-	chr1	129935000		5.043	5.007		3	3	2		zinc finger, RAN-binding domain containing 3	zinc finger, RAN-binding domain containing 3	NM_027678	NM_027678
84738	Zranb3	-	63485	Zranb3	-	chr1	129935500		5.043	5.007		3	3	2		zinc finger, RAN-binding domain containing 3	zinc finger, RAN-binding domain containing 3	NM_027678	NM_027678
33896	Daf2	-	576	Daf2	-	chr1	132319000		2.725	3.127		2	3	2		decay accelerating factor 2	decay accelerating factor 2	NM_007827	NM_007827
-805	C4bp	-	26758	Pfkfb2	-	chr1	132559000		3.007	3.507		3	3	2		complement component 4 binding protein	6-phosphofructo-2-kinase/fructose-2,6-biphosphatase 2	NM_007576	NM_007576
-1305	C4bp	-	26258	Pfkfb2	-	chr1	132559500		3.007	3.507		3	3	2		complement component 4 binding protein	6-phosphofructo-2-kinase/fructose-2,6-biphosphatase 2	NM_007576	NM_007576
-127	Il20	-	21232	Il19	-	chr1	132808000		2.807	2.97		3	2	2		interleukin 20	interleukin 19	NM_021380	NM_021380
-627	Il20	-	20732	Il19	-	chr1	132808500		2.807	2.97		3	2	2		interleukin 20	interleukin 19	NM_021380	NM_021380
-182	Il19	-	80423	Il10	+	chr1	132836000		2.81	3.345		2	2	2		interleukin 19	interleukin 10	NM_001009940	NM_001009940
-79182	Il19	-	1423	Il10	+	chr1	132915000		2.89	3.45		3	2	2		interleukin 19	interleukin 10	NM_001009940	NM_001009940
-79682	Il19	-	923	Il10	+	chr1	132915500		2.89	3.123		3	3	2		interleukin 19	interleukin 10	NM_001009940	NM_001009940
42720	Mapkapk2	-	1120	Mapkapk2	-	chr1	132993000		3.417	3.497		3	3	2		MAP kinase-activated protein kinase 2	MAP kinase-activated protein kinase 2	NM_008551	NM_008551
43220	Mapkapk2	-	620	Mapkapk2	-	chr1	132993500		3.417	3.497		3	3	2		MAP kinase-activated protein kinase 2	MAP kinase-activated protein kinase 2	NM_008551	NM_008551
43720	Mapkapk2	-	120	Mapkapk2	-	chr1	132994000		3.417	3.497		3	3	2		MAP kinase-activated protein kinase 2	MAP kinase-activated protein kinase 2	NM_008551	NM_008551
983	Dyrk3	-	8811	Dyrk3	-	chr1	133026000		5.663	5.623		3	3	2		dual-specificity tyrosine-(Y)-phosphorylation regulated kinase 3	dual-specificity tyrosine-(Y)-phosphorylation regulated kinase 3	NM_145508	NM_145508
1483	Dyrk3	-	8311	Dyrk3	-	chr1	133026500		5.663	5.623		3	3	2		dual-specificity tyrosine-(Y)-phosphorylation regulated kinase 3	dual-specificity tyrosine-(Y)-phosphorylation regulated kinase 3	NM_145508	NM_145508
68014	Rassf5	-	755	Rassf5	-	chr1	133141000		2.767	3.165		3	2	2		Ras association (RalGDS/AF-6) domain family member 5	Ras association (RalGDS/AF-6) domain family member 5	NM_018750	NM_018750
68514	Rassf5	-	255	Rassf5	-	chr1	133141500		2.767	2.87		3	3	2		Ras association (RalGDS/AF-6) domain family member 5	Ras association (RalGDS/AF-6) domain family member 5	NM_018750	NM_018750
240673	Srgap2	-	1438	Srgap2	-	chr1	133422500		2.327	2.44		3	2	2		SLIT-ROBO Rho GTPase activating protein 2	SLIT-ROBO Rho GTPase activating protein 2	NM_001081011	NM_001081011
-29959	5430435G22Rik	+	598	Slc26a9	+	chr1	133640000		2.657	3.195		3	2	2		RIKEN cDNA 5430435G22 gene	solute carrier family 26, member 9	NM_145509	NM_145509
-30459	5430435G22Rik	+	98	Slc26a9	+	chr1	133640500		2.657	3.195		3	2	2		RIKEN cDNA 5430435G22 gene	solute carrier family 26, member 9	NM_145509	NM_145509
402	Slc26a9	+	25982	Slc26a9	+	chr1	133641000		2.825	3.195		2	2	2		solute carrier family 26, member 9	solute carrier family 26, member 9	NM_177243	NM_177243
-37538	Rab7l1	+	34	Nucks1	+	chr1	133807000		2.417	2.785		3	2	2		RAB7, member RAS oncogene family-like 1	nuclear casein kinase and cyclin-dependent kinase substrate 1	NM_144875	NM_144875
466	Nucks1	+	25397	Nucks1	+	chr1	133807500		2.417	2.785		3	2	2		nuclear casein kinase and cyclin-dependent kinase substrate 1	nuclear casein kinase and cyclin-dependent kinase substrate 1	NM_175294,NM_001145804	NM_175294,NM_001145804
-26103	Nucks1	+	8185	Slc45a3	+	chr1	133859000		2.535	2.865		2	2	2		nuclear casein kinase and cyclin-dependent kinase substrate 1	solute carrier family 45, member 3	NM_175294,NM_001145804	NM_175294,NM_001145804
-26603	Nucks1	+	7685	Slc45a3	+	chr1	133859500		2.503	2.727		3	3	2		nuclear casein kinase and cyclin-dependent kinase substrate 1	solute carrier family 45, member 3	NM_175294,NM_001145804	NM_175294,NM_001145804
-27103	Nucks1	+	7185	Slc45a3	+	chr1	133860000		2.503	2.795		3	2	2		nuclear casein kinase and cyclin-dependent kinase substrate 1	solute carrier family 45, member 3	NM_175294,NM_001145804	NM_175294,NM_001145804
-24459	Slc45a3	+	181	Elk4	+	chr1	133904000		3.113	2.91		3	3	2		solute carrier family 45, member 3	ELK4, member of ETS oncogene family	NM_145977	NM_145977
319	Elk4	+	17761	Elk4	+	chr1	133904500		3.113	2.91		3	3	2		ELK4, member of ETS oncogene family	ELK4, member of ETS oncogene family	NM_007923	NM_007923
-1738	Cdk18	-	50012	Lemd1	+	chr1	134038000		3.955	4.23		2	2	2		cyclin-dependent kinase 18	LEM domain containing 1	NM_008795	NM_008795
-2238	Cdk18	-	49512	Lemd1	+	chr1	134038500		4.137	4.23		3	2	2		cyclin-dependent kinase 18	LEM domain containing 1	NM_008795	NM_008795
-2738	Cdk18	-	49012	Lemd1	+	chr1	134039000		4.137	4.23		3	2	2		cyclin-dependent kinase 18	LEM domain containing 1	NM_008795	NM_008795
-50738	Cdk18	-	1012	Lemd1	+	chr1	134087000		3.027	2.41		3	2	2		cyclin-dependent kinase 18	LEM domain containing 1	NM_008795	NM_008795
36988	Lemd1	+	28958	Lemd1	+	chr1	134125000		5.59	5.543		3	3	2		LEM domain containing 1	LEM domain containing 1	NM_001033250	NM_001033250
37488	Lemd1	+	28458	Lemd1	+	chr1	134125500		5.59	5.543		3	3	2		LEM domain containing 1	LEM domain containing 1	NM_001033250	NM_001033250
37988	Lemd1	+	27958	Lemd1	+	chr1	134126000		5.59	5.543		3	3	2		LEM domain containing 1	LEM domain containing 1	NM_001033250	NM_001033250
-41042	Lemd1	+	202	Klhdc8a	+	chr1	134195000		2.47	2.55		2	3	2		LEM domain containing 1	kelch domain containing 8A	NM_001033250	NM_001033250
298	Klhdc8a	+	8434	Klhdc8a	+	chr1	134195500		2.47	2.55		2	3	2		kelch domain containing 8A	kelch domain containing 8A	NM_144810	NM_144810
4109	Tmcc2	-	30858	Tmcc2	-	chr1	134257000		5.773	5.607		3	3	2		transmembrane and coiled-coil domains 2	transmembrane and coiled-coil domains 2	NM_178874	NM_178874
4609	Tmcc2	-	30358	Tmcc2	-	chr1	134257500		5.773	5.607		3	3	2		transmembrane and coiled-coil domains 2	transmembrane and coiled-coil domains 2	NM_178874	NM_178874
-142	Tmcc2	-	26029	Dstyk	+	chr1	134288000		2.305	2.89		2	2	2		transmembrane and coiled-coil domains 2	dual serine/threonine and tyrosine protein kinase	NM_178874	NM_178874
26057	Rbbp5	+	2242	Rbbp5	+	chr1	134400000		3.637	3.817		3	3	2		retinoblastoma binding protein 5	retinoblastoma binding protein 5	NM_172517	NM_172517
26557	Rbbp5	+	1742	Rbbp5	+	chr1	134400500		3.637	3.817		3	3	2		retinoblastoma binding protein 5	retinoblastoma binding protein 5	NM_172517	NM_172517
-20575	Mdm4	-	85539	Ppp1r15b	+	chr1	134942500		2.827	2.797		3	3	2		transformed mouse 3T3 cell double minute 4	protein phosphatase 1, regulatory (inhibitor) subunit 15b	NM_008575	NM_008575
-21075	Mdm4	-	85039	Ppp1r15b	+	chr1	134943000		2.827	2.797		3	3	2		transformed mouse 3T3 cell double minute 4	protein phosphatase 1, regulatory (inhibitor) subunit 15b	NM_008575	NM_008575
-26695	Ppp1r15b	+	82182	Plekha6	+	chr1	135060500		2.503	2.665		3	2	2		protein phosphatase 1, regulatory (inhibitor) subunit 15b	pleckstrin homology domain containing, family A member 6	NM_133819	NM_133819
-27195	Ppp1r15b	+	81682	Plekha6	+	chr1	135061000		2.503	2.665		3	2	2		protein phosphatase 1, regulatory (inhibitor) subunit 15b	pleckstrin homology domain containing, family A member 6	NM_133819	NM_133819
27318	Plekha6	+	28226	Plekha6	+	chr1	135170000		5.687	5.747		3	3	2		pleckstrin homology domain containing, family A member 6	pleckstrin homology domain containing, family A member 6	NM_182930	NM_182930
27818	Plekha6	+	27726	Plekha6	+	chr1	135170500		5.687	5.747		3	3	2		pleckstrin homology domain containing, family A member 6	pleckstrin homology domain containing, family A member 6	NM_182930	NM_182930
28318	Plekha6	+	27226	Plekha6	+	chr1	135171000		5.687	5.747		3	3	2		pleckstrin homology domain containing, family A member 6	pleckstrin homology domain containing, family A member 6	NM_182930	NM_182930
-6774	Plekha6	+	1399	Golt1a	+	chr1	135205000		3.76	4.305		3	2	2		pleckstrin homology domain containing, family A member 6	golgi transport 1 homolog A (S. cerevisiae)	NM_182930	NM_182930
-7274	Plekha6	+	899	Golt1a	+	chr1	135205500		3.76	4.305		3	2	2		pleckstrin homology domain containing, family A member 6	golgi transport 1 homolog A (S. cerevisiae)	NM_182930	NM_182930
-7774	Plekha6	+	399	Golt1a	+	chr1	135206000		3.76	3.627		3	3	2		pleckstrin homology domain containing, family A member 6	golgi transport 1 homolog A (S. cerevisiae)	NM_182930	NM_182930
101	Golt1a	+	13103	Golt1a	+	chr1	135206500		3.76	3.627		3	3	2		golgi transport 1 homolog A (S. cerevisiae)	golgi transport 1 homolog A (S. cerevisiae)	NM_026680	NM_026680
-2897	Golt1a	+	1288	Kiss1	+	chr1	135222500		3.367	3.895		3	2	2		golgi transport 1 homolog A (S. cerevisiae)	KiSS-1 metastasis-suppressor	NM_026680	NM_026680
-3397	Golt1a	+	788	Kiss1	+	chr1	135223000		3.367	3.87		3	3	2		golgi transport 1 homolog A (S. cerevisiae)	KiSS-1 metastasis-suppressor	NM_026680	NM_026680
-3897	Golt1a	+	288	Kiss1	+	chr1	135223500		3.69	3.87		2	3	2		golgi transport 1 homolog A (S. cerevisiae)	KiSS-1 metastasis-suppressor	NM_026680	NM_026680
-1106	Ren1	+	2148	Etnk2	+	chr1	135258000		2.87	2.575		2	2	2		renin 1 structural	ethanolamine kinase 2	NM_031192	NM_031192
41124	Sox13	-	789	Sox13	-	chr1	135320000		3.003	2.97		3	3	2		SRY-box containing gene 13	SRY-box containing gene 13	NM_011439	NM_011439
41624	Sox13	-	289	Sox13	-	chr1	135320500		3.003	2.97		3	3	2		SRY-box containing gene 13	SRY-box containing gene 13	NM_011439	NM_011439
-907	Lax1	-	15733	Atp2b4	-	chr1	135587500		4.483	3.547		3	3	2		lymphocyte transmembrane adaptor 1	ATPase, Ca++ transporting, plasma membrane 4	NM_172842,NM_001159649	NM_172842,NM_001159649
-1407	Lax1	-	15233	Atp2b4	-	chr1	135588000		4.483	3.547		3	3	2		lymphocyte transmembrane adaptor 1	ATPase, Ca++ transporting, plasma membrane 4	NM_172842,NM_001159649	NM_172842,NM_001159649
-28768	Btg2	-	3318	Chit1	+	chr1	136004500		4.107	4.635		3	2	2		B-cell translocation gene 2, anti-proliferative	chitinase 1 (chitotriosidase)	NM_007570	NM_007570
-29268	Btg2	-	2818	Chit1	+	chr1	136005000		4.107	4.03		3	3	2		B-cell translocation gene 2, anti-proliferative	chitinase 1 (chitotriosidase)	NM_007570	NM_007570
-29768	Btg2	-	2318	Chit1	+	chr1	136005500		4.107	4.03		3	3	2		B-cell translocation gene 2, anti-proliferative	chitinase 1 (chitotriosidase)	NM_007570	NM_007570
-30268	Btg2	-	1818	Chit1	+	chr1	136006000		4.107	4.03		3	3	2		B-cell translocation gene 2, anti-proliferative	chitinase 1 (chitotriosidase)	NM_007570	NM_007570
-53996	Adora1	-	580	Myog	+	chr1	136186000		4.93	4.81		3	3	2		adenosine A1 receptor	myogenin	NM_001008533,NM_001039510	NM_001008533,NM_001039510
-54496	Adora1	-	80	Myog	+	chr1	136186500		4.93	4.81		3	3	2		adenosine A1 receptor	myogenin	NM_001008533,NM_001039510	NM_001008533,NM_001039510
420	Myog	+	2125	Myog	+	chr1	136187000		4.93	4.81		3	3	2		myogenin	myogenin	NM_031189	NM_031189
1640	Ppfia4	-	34505	Ppfia4	-	chr1	136195000		3.78	3.1		3	2	2		protein tyrosine phosphatase, receptor type, f polypeptide (PTPRF), interacting protein (liprin), alpha 4	protein tyrosine phosphatase, receptor type, f polypeptide (PTPRF), interacting protein (liprin), alpha 4	NM_001144855	NM_001144855
2140	Ppfia4	-	34005	Ppfia4	-	chr1	136195500		3.78	3.1		3	2	2		protein tyrosine phosphatase, receptor type, f polypeptide (PTPRF), interacting protein (liprin), alpha 4	protein tyrosine phosphatase, receptor type, f polypeptide (PTPRF), interacting protein (liprin), alpha 4	NM_001144855	NM_001144855
2640	Ppfia4	-	33505	Ppfia4	-	chr1	136196000		3.78	3.1		3	2	2		protein tyrosine phosphatase, receptor type, f polypeptide (PTPRF), interacting protein (liprin), alpha 4	protein tyrosine phosphatase, receptor type, f polypeptide (PTPRF), interacting protein (liprin), alpha 4	NM_001144855	NM_001144855
-1050	Klhl12	+	2736	Rabif	+	chr1	136388500		2.63	2.57		3	2	2		kelch-like 12 (Drosophila)	RAB interacting factor	NM_153128	NM_153128
246	Kdm5b	+	72455	Kdm5b	+	chr1	136457000		3.14	3.307		3	3	2		lysine (K)-specific demethylase 5B	lysine (K)-specific demethylase 5B	NM_152895	NM_152895
746	Kdm5b	+	71955	Kdm5b	+	chr1	136457500		3.14	3.307		3	3	2		lysine (K)-specific demethylase 5B	lysine (K)-specific demethylase 5B	NM_152895	NM_152895
-13545	Kdm5b	+	257	Syt2	+	chr1	136543000		2.57	2.32		3	2	2		lysine (K)-specific demethylase 5B	synaptotagmin II	NM_152895	NM_152895
199	Ptpn7	+	12397	Ptpn7	+	chr1	137029500		3.287	3.517		3	3	2		protein tyrosine phosphatase, non-receptor type 7	protein tyrosine phosphatase, non-receptor type 7	NM_177081	NM_177081
1199	Ptpn7	+	11397	Ptpn7	+	chr1	137030500		3.363	3.105		3	2	2		protein tyrosine phosphatase, non-receptor type 7	protein tyrosine phosphatase, non-receptor type 7	NM_177081	NM_177081
1699	Ptpn7	+	10897	Ptpn7	+	chr1	137031000		3.363	3.105		3	2	2		protein tyrosine phosphatase, non-receptor type 7	protein tyrosine phosphatase, non-receptor type 7	NM_177081	NM_177081
90	Arl8a	+	9345	Arl8a	+	chr1	137043500		2.49	2.34		3	2	2		ADP-ribosylation factor-like 8A	ADP-ribosylation factor-like 8A	NM_026823	NM_026823
590	Arl8a	+	8845	Arl8a	+	chr1	137044000		2.49	2.34		3	2	2		ADP-ribosylation factor-like 8A	ADP-ribosylation factor-like 8A	NM_026823	NM_026823
6674	Gpr37l1	-	758	Gpr37l1	-	chr1	137063500		4.04	4.395		3	2	2		G protein-coupled receptor 37-like 1	G protein-coupled receptor 37-like 1	NM_134438	NM_134438
7174	Gpr37l1	-	258	Gpr37l1	-	chr1	137064000		4.04	4.395		3	2	2		G protein-coupled receptor 37-like 1	G protein-coupled receptor 37-like 1	NM_134438	NM_134438
-2742	Gpr37l1	-	83155	Elf3	-	chr1	137067000		2.805	2.935		2	2	2		G protein-coupled receptor 37-like 1	E74-like factor 3	NM_134438	NM_134438
3845	Elf3	-	1015	Elf3	-	chr1	137154000		4.23	4.49		2	2	2		E74-like factor 3	E74-like factor 3	NM_007921	NM_007921
4345	Elf3	-	515	Elf3	-	chr1	137154500		4.077	4.49		3	2	2		E74-like factor 3	E74-like factor 3	NM_007921	NM_007921
4845	Elf3	-	15	Elf3	-	chr1	137155000		4.077	4.49		3	2	2		E74-like factor 3	E74-like factor 3	NM_007921	NM_007921
-1985	Elf3	-	2276	Rnpep	-	chr1	137157000		4.065	3.725		2	2	2		E74-like factor 3	arginyl aminopeptidase (aminopeptidase B)	NM_007921	NM_007921
-2485	Elf3	-	1776	Rnpep	-	chr1	137157500		3.783	3.725		3	2	2		E74-like factor 3	arginyl aminopeptidase (aminopeptidase B)	NM_007921	NM_007921
-10686	Timm17a	-	389	Lmod1	+	chr1	137221000		3.95	4.025		2	2	2		translocase of inner mitochondrial membrane 17a	leiomodin 1 (smooth muscle)	NM_011590	NM_011590
111	Lmod1	+	43142	Lmod1	+	chr1	137221500		4.03	4.025		3	2	2		leiomodin 1 (smooth muscle)	leiomodin 1 (smooth muscle)	NM_053106	NM_053106
611	Lmod1	+	42642	Lmod1	+	chr1	137222000		4.03	4.025		3	2	2		leiomodin 1 (smooth muscle)	leiomodin 1 (smooth muscle)	NM_053106	NM_053106
97344	Nav1	-	53432	Nav1	-	chr1	137428500		5.38	5.057		3	3	2		neuron navigator 1	neuron navigator 1	NM_173437	NM_173437
97844	Nav1	-	52932	Nav1	-	chr1	137429000		5.38	5.057		3	3	2		neuron navigator 1	neuron navigator 1	NM_173437	NM_173437
149844	Nav1	-	932	Nav1	-	chr1	137481000		2.98	2.945		3	2	2		neuron navigator 1	neuron navigator 1	NM_173437	NM_173437
150344	Nav1	-	432	Nav1	-	chr1	137481500		2.98	2.71		3	3	2		neuron navigator 1	neuron navigator 1	NM_173437	NM_173437
-13694	Csrp1	+	209	Phlda3	+	chr1	137662500		3.063	2.82		3	3	2		cysteine and glycine-rich protein 1	pleckstrin homology-like domain, family A, member 3	NM_007791	NM_007791
291	Phlda3	+	2711	Phlda3	+	chr1	137663000		3.063	3		3	2	2		pleckstrin homology-like domain, family A, member 3	pleckstrin homology-like domain, family A, member 3	NM_013750	NM_013750
-5934	Tnni1	+	1674	Lad1	+	chr1	137713500		2.815	2.865		2	2	2		troponin I, skeletal, slow 1	ladinin	NM_001112702	NM_001112702
-6434	Tnni1	+	1174	Lad1	+	chr1	137714000		2.815	2.865		2	2	2		troponin I, skeletal, slow 1	ladinin	NM_001112702	NM_001112702
-1582	Lad1	+	1462	Tnnt2	+	chr1	137731500		2.78	3.19		3	2	2		ladinin	troponin T2, cardiac	NM_133664	NM_133664
-2082	Lad1	+	962	Tnnt2	+	chr1	137732000		2.78	3.19		3	2	2		ladinin	troponin T2, cardiac	NM_133664	NM_133664
1504	Tnnt2	+	14337	Tnnt2	+	chr1	137734500		3.867	4.12		3	2	2		troponin T2, cardiac	troponin T2, cardiac	NM_001136083	NM_001136083
2004	Tnnt2	+	13837	Tnnt2	+	chr1	137735000		3.867	3.61		3	3	2		troponin T2, cardiac	troponin T2, cardiac	NM_001136083	NM_001136083
2504	Tnnt2	+	13337	Tnnt2	+	chr1	137735500		3.867	3.61		3	3	2		troponin T2, cardiac	troponin T2, cardiac	NM_001136083	NM_001136083
3004	Tnnt2	+	12837	Tnnt2	+	chr1	137736000		4.235	4.12		2	2	2		troponin T2, cardiac	troponin T2, cardiac	NM_001136083	NM_001136083
3504	Tnnt2	+	12337	Tnnt2	+	chr1	137736500		3.84	4.12		3	2	2		troponin T2, cardiac	troponin T2, cardiac	NM_001136083	NM_001136083
4004	Tnnt2	+	11837	Tnnt2	+	chr1	137737000		3.84	4.12		3	2	2		troponin T2, cardiac	troponin T2, cardiac	NM_001136083	NM_001136083
63	Tnnt2	+	11338	Tnnt2	+	chr1	137737500		3.84	4.12		3	2	2		troponin T2, cardiac	troponin T2, cardiac	NM_001130176	NM_001130176
-17394	Tmem9	+	477	Cacna1s	+	chr1	137949000		3.127	3.513		3	3	2		transmembrane protein 9	calcium channel, voltage-dependent, L type, alpha 1S subunit	NM_001160146	NM_001160146
23	Cacna1s	+	66899	Cacna1s	+	chr1	137949500		3.127	3.88		3	2	2		calcium channel, voltage-dependent, L type, alpha 1S subunit	calcium channel, voltage-dependent, L type, alpha 1S subunit	NM_001081023,NM_014193	NM_001081023,NM_014193
523	Cacna1s	+	66399	Cacna1s	+	chr1	137950000		3.127	3.88		3	2	2		calcium channel, voltage-dependent, L type, alpha 1S subunit	calcium channel, voltage-dependent, L type, alpha 1S subunit	NM_001081023,NM_014193	NM_001081023,NM_014193
1893	5730559C18Rik	-	18841	5730559C18Rik	-	chr1	138112000		5.397	5.26		3	3	2		RIKEN cDNA 5730559C18 gene	RIKEN cDNA 5730559C18 gene	NM_028872	NM_028872
2393	5730559C18Rik	-	18341	5730559C18Rik	-	chr1	138112500		5.397	5.26		3	3	2		RIKEN cDNA 5730559C18 gene	RIKEN cDNA 5730559C18 gene	NM_028872	NM_028872
509	Gpr25	-	1450	Gpr25	-	chr1	138156000		3.113	2.973		3	3	2		G protein-coupled receptor 25	G protein-coupled receptor 25	NM_001101516	NM_001101516
1009	Gpr25	-	950	Gpr25	-	chr1	138156500		3.113	2.973		3	3	2		G protein-coupled receptor 25	G protein-coupled receptor 25	NM_001101516	NM_001101516
1509	Gpr25	-	450	Gpr25	-	chr1	138157000		3.113	2.973		3	3	2		G protein-coupled receptor 25	G protein-coupled receptor 25	NM_001101516	NM_001101516
-1050	Gpr25	-	6199	Camsap1l1	-	chr1	138158500		2.805	2.555		2	2	2		G protein-coupled receptor 25	calmodulin regulated spectrin-associated protein 1-like 1	NM_001101516	NM_001101516
77301	Camsap1l1	-	681	Camsap1l1	-	chr1	138242000		2.915	3.03		2	2	2		calmodulin regulated spectrin-associated protein 1-like 1	calmodulin regulated spectrin-associated protein 1-like 1	NM_001081360	NM_001081360
77801	Camsap1l1	-	181	Camsap1l1	-	chr1	138242500		2.915	3.03		2	2	2		calmodulin regulated spectrin-associated protein 1-like 1	calmodulin regulated spectrin-associated protein 1-like 1	NM_001081360	NM_001081360
1107	Ddx59	+	1369	Ddx59	+	chr1	138313000		3.34	3.74		3	2	2		DEAD (Asp-Glu-Ala-Asp) box polypeptide 59	DEAD (Asp-Glu-Ala-Asp) box polypeptide 59	NM_178052	NM_178052
1607	Ddx59	+	869	Ddx59	+	chr1	138313500		3.34	3.74		3	2	2		DEAD (Asp-Glu-Ala-Asp) box polypeptide 59	DEAD (Asp-Glu-Ala-Asp) box polypeptide 59	NM_178052	NM_178052
2107	Ddx59	+	369	Ddx59	+	chr1	138314000		3.445	3.74		2	2	2		DEAD (Asp-Glu-Ala-Asp) box polypeptide 59	DEAD (Asp-Glu-Ala-Asp) box polypeptide 59	NM_178052	NM_178052
-49131	Ddx59	+	1034	Kif14	+	chr1	138363500		4.23	3.88		2	2	2		DEAD (Asp-Glu-Ala-Asp) box polypeptide 59	kinesin family member 14	NM_178052	NM_178052
-49631	Ddx59	+	534	Kif14	+	chr1	138364000		4.37	3.923		3	3	2		DEAD (Asp-Glu-Ala-Asp) box polypeptide 59	kinesin family member 14	NM_178052	NM_178052
-50131	Ddx59	+	34	Kif14	+	chr1	138364500		4.37	3.923		3	3	2		DEAD (Asp-Glu-Ala-Asp) box polypeptide 59	kinesin family member 14	NM_178052	NM_178052
466	Kif14	+	63088	Kif14	+	chr1	138365000		4.37	3.923		3	3	2		kinesin family member 14	kinesin family member 14	NM_001081258	NM_001081258
-90912	Kif14	+	2521	Zfp281	+	chr1	138519000		3.993	3.923		3	3	2		kinesin family member 14	zinc finger protein 281	NM_001081258	NM_001081258
-91412	Kif14	+	2021	Zfp281	+	chr1	138519500		3.993	3.923		3	3	2		kinesin family member 14	zinc finger protein 281	NM_001081258	NM_001081258
-91912	Kif14	+	1521	Zfp281	+	chr1	138520000		3.993	3.923		3	3	2		kinesin family member 14	zinc finger protein 281	NM_001081258	NM_001081258
-93412	Kif14	+	21	Zfp281	+	chr1	138521500		2.607	2.787		3	3	2		kinesin family member 14	zinc finger protein 281	NM_001081258	NM_001081258
-160634	Zfp281	+	54660	Nr5a2	-	chr1	138685500		5.137	5.03		3	3	2		zinc finger protein 281	nuclear receptor subfamily 5, group A, member 2	NM_177643	NM_177643
-161134	Zfp281	+	54160	Nr5a2	-	chr1	138686000		5.137	5.03		3	3	2		zinc finger protein 281	nuclear receptor subfamily 5, group A, member 2	NM_177643	NM_177643
-106569	2310009B15Rik	-	4297	Dennd1b	+	chr1	140860000		2.503	2.68		3	2	2		RIKEN cDNA 2310009B15 gene	DENN/MADD domain containing 1B	NM_001081226	NM_001081226
-107069	2310009B15Rik	-	3797	Dennd1b	+	chr1	140860500		2.503	2.68		3	2	2		RIKEN cDNA 2310009B15 gene	DENN/MADD domain containing 1B	NM_001081226	NM_001081226
-2255	EG214403	-	26868	BC026782	-	chr1	141680000		4.897	4.753		3	3	2		predicted gene, EG214403	cDNA sequence BC026782	NM_001029977	NM_001029977
-2755	EG214403	-	26368	BC026782	-	chr1	141680500		4.897	4.753		3	3	2		predicted gene, EG214403	cDNA sequence BC026782	NM_001029977	NM_001029977
15959	Prg4	-	795	Prg4	-	chr1	152312500		2.96	2.655		2	2	2		proteoglycan 4 (megakaryocyte stimulating factor, articular superficial zone protein)	proteoglycan 4 (megakaryocyte stimulating factor, articular superficial zone protein)	NM_021400,NM_001110146	NM_021400,NM_001110146
-350935	Hmcn1	-	127	Ivns1abp	+	chr1	153191500		3.43	3.143		3	3	2		hemicentin 1	influenza virus NS1A binding protein	NM_001024720	NM_001024720
373	Ivns1abp	+	11928	Ivns1abp	+	chr1	153192000		3.43	3.143		3	3	2		influenza virus NS1A binding protein	influenza virus NS1A binding protein	NM_001039511,NM_001039512,NM_054102	NM_001039511,NM_001039512,NM_054102
30965	Rnf2	-	453	Rnf2	-	chr1	153347500		2.677	2.683		3	3	2		ring finger protein 2	ring finger protein 2	NM_011277	NM_011277
-47	Rnf2	-	70663	Fam129a	+	chr1	153348000		2.677	2.683		3	3	2		ring finger protein 2	family with sequence similarity 129, member A	NM_011277	NM_011277
-69047	Rnf2	-	1663	Fam129a	+	chr1	153417000		3.633	4.21		3	2	2		ring finger protein 2	family with sequence similarity 129, member A	NM_011277	NM_011277
-69547	Rnf2	-	1163	Fam129a	+	chr1	153417500		3.633	4.21		3	2	2		ring finger protein 2	family with sequence similarity 129, member A	NM_011277	NM_011277
-70047	Rnf2	-	663	Fam129a	+	chr1	153418000		3.715	4.21		2	2	2		ring finger protein 2	family with sequence similarity 129, member A	NM_011277	NM_011277
-34834	Fam129a	+	1503	Edem3	+	chr1	153601000		3.015	3.02		2	3	2		family with sequence similarity 129, member A	ER degradation enhancer, mannosidase alpha-like 3	NM_022018	NM_022018
-35834	Fam129a	+	503	Edem3	+	chr1	153602000		2.47	3		2	2	2		family with sequence similarity 129, member A	ER degradation enhancer, mannosidase alpha-like 3	NM_022018	NM_022018
-36334	Fam129a	+	3	Edem3	+	chr1	153602500		2.47	3		2	2	2		family with sequence similarity 129, member A	ER degradation enhancer, mannosidase alpha-like 3	NM_022018	NM_022018
197286	1700025G04Rik	-	229	1700025G04Rik	-	chr1	153937000		2.733	2.41		3	3	2		RIKEN cDNA 1700025G04 gene	RIKEN cDNA 1700025G04 gene	NM_197990	NM_197990
-30792	Arpc5	+	1519	Ncf2	+	chr1	154653500		3	3.475		2	2	2		actin related protein 2/3 complex, subunit 5	neutrophil cytosolic factor 2	NM_026369	NM_026369
-31292	Arpc5	+	1019	Ncf2	+	chr1	154654000		3	3.475		2	2	2		actin related protein 2/3 complex, subunit 5	neutrophil cytosolic factor 2	NM_026369	NM_026369
-31792	Arpc5	+	519	Ncf2	+	chr1	154654500		3.787	3.233		3	3	2		actin related protein 2/3 complex, subunit 5	neutrophil cytosolic factor 2	NM_026369	NM_026369
-32292	Arpc5	+	19	Ncf2	+	chr1	154655000		3.787	3.233		3	3	2		actin related protein 2/3 complex, subunit 5	neutrophil cytosolic factor 2	NM_026369	NM_026369
481	Ncf2	+	28620	Ncf2	+	chr1	154655500		3.787	3.475		3	2	2		neutrophil cytosolic factor 2	neutrophil cytosolic factor 2	NM_010877	NM_010877
65376	Smg7	-	252	Smg7	-	chr1	154749500		2.983	2.83		3	3	2		Smg-7 homolog, nonsense mediated mRNA decay factor (C. elegans)	Smg-7 homolog, nonsense mediated mRNA decay factor (C. elegans)	NM_001005507	NM_001005507
-248	Smg7	-	52230	Nmnat2	+	chr1	154750000		2.983	2.83		3	3	2		Smg-7 homolog, nonsense mediated mRNA decay factor (C. elegans)	nicotinamide nucleotide adenylyltransferase 2	NM_001005507	NM_001005507
-49248	Smg7	-	3230	Nmnat2	+	chr1	154799000		3.21	4.2		3	2	2		Smg-7 homolog, nonsense mediated mRNA decay factor (C. elegans)	nicotinamide nucleotide adenylyltransferase 2	NM_001005507	NM_001005507
-49748	Smg7	-	2730	Nmnat2	+	chr1	154799500		3.21	4.2		3	2	2		Smg-7 homolog, nonsense mediated mRNA decay factor (C. elegans)	nicotinamide nucleotide adenylyltransferase 2	NM_001005507	NM_001005507
-2710	Dhx9	-	12645	Npl	-	chr1	155337500		2.48	2.67		2	2	2		DEAH (Asp-Glu-Ala-His) box polypeptide 9	N-acetylneuraminate pyruvate lyase	NM_007842	NM_007842
-7402	Rgs16	+	59	Rnasel	+	chr1	155600000		3.203	4.235		3	2	2		regulator of G-protein signaling 16	ribonuclease L (2', 5'-oligoisoadenylate synthetase-dependent)	NM_011267	NM_011267
441	Rnasel	+	8971	Rnasel	+	chr1	155600500		3.203	4.235		3	2	2		ribonuclease L (2', 5'-oligoisoadenylate synthetase-dependent)	ribonuclease L (2', 5'-oligoisoadenylate synthetase-dependent)	NM_011882	NM_011882
829	5830403L16Rik	-	825	5830403L16Rik	-	chr1	155697500		4.103	4.505		3	2	2		RIKEN cDNA 5830403L16 gene	RIKEN cDNA 5830403L16 gene	NM_178243	NM_178243
1329	5830403L16Rik	-	325	5830403L16Rik	-	chr1	155698000		4.103	4.505		3	2	2		RIKEN cDNA 5830403L16 gene	RIKEN cDNA 5830403L16 gene	NM_178243	NM_178243
26	Gm5531	+	2501	Gm5531	+	chr1	155721500		4.467	5.015		3	2	2		predicted gene 5531	predicted gene 5531	NM_001008426	NM_001008426
526	Gm5531	+	2001	Gm5531	+	chr1	155722000		4.467	5.015		3	2	2		predicted gene 5531	predicted gene 5531	NM_001008426	NM_001008426
-12999	Gm5531	+	1775	Teddm1	+	chr1	155737000		3.347	3.99		3	2	2		predicted gene 5531	transmembrane epididymal protein 1	NM_001008426	NM_001008426
-13499	Gm5531	+	1275	Teddm1	+	chr1	155737500		3.347	3.99		3	2	2		predicted gene 5531	transmembrane epididymal protein 1	NM_001008426	NM_001008426
7426	Glul	+	2344	Glul	+	chr1	155754500		5.403	5.43		3	3	2		glutamate-ammonia ligase (glutamine synthetase)	glutamate-ammonia ligase (glutamine synthetase)	NM_008131	NM_008131
7926	Glul	+	1844	Glul	+	chr1	155755000		5.403	5.43		3	3	2		glutamate-ammonia ligase (glutamine synthetase)	glutamate-ammonia ligase (glutamine synthetase)	NM_008131	NM_008131
-294656	Glul	+	188148	Cacna1e	-	chr1	156051500		3.05	2.565		3	2	2		glutamate-ammonia ligase (glutamine synthetase)	calcium channel, voltage-dependent, R type, alpha 1E subunit	NM_008131	NM_008131
-295156	Glul	+	187648	Cacna1e	-	chr1	156052000		3.05	2.48		3	3	2		glutamate-ammonia ligase (glutamine synthetase)	calcium channel, voltage-dependent, R type, alpha 1E subunit	NM_008131	NM_008131
-72950	Cacna1e	-	297496	Ier5	-	chr1	156646000		3.607	3.867		3	3	2		calcium channel, voltage-dependent, R type, alpha 1E subunit	immediate early response 5	NM_009782	NM_009782
-73450	Cacna1e	-	296996	Ier5	-	chr1	156646500		3.607	3.867		3	3	2		calcium channel, voltage-dependent, R type, alpha 1E subunit	immediate early response 5	NM_009782	NM_009782
-357450	Cacna1e	-	12996	Ier5	-	chr1	156930500		2.655	2.55		2	3	2		calcium channel, voltage-dependent, R type, alpha 1E subunit	immediate early response 5	NM_009782	NM_009782
2004	Ier5	-	1266	Ier5	-	chr1	156945500		3.053	2.807		3	3	2		immediate early response 5	immediate early response 5	NM_010500	NM_010500
2504	Ier5	-	766	Ier5	-	chr1	156946000		3.053	2.807		3	3	2		immediate early response 5	immediate early response 5	NM_010500	NM_010500
-40353	Stx6	+	31786	Xpr1	-	chr1	157091000		3.127	3.27		3	3	2		syntaxin 6	xenotropic and polytropic retrovirus receptor 1	NM_021433	NM_021433
-40853	Stx6	+	31286	Xpr1	-	chr1	157091500		3.127	3.27		3	3	2		syntaxin 6	xenotropic and polytropic retrovirus receptor 1	NM_021433	NM_021433
-41353	Stx6	+	30786	Xpr1	-	chr1	157092000		3.127	3.335		3	2	2		syntaxin 6	xenotropic and polytropic retrovirus receptor 1	NM_021433	NM_021433
40177	Lhx4	-	157	Lhx4	-	chr1	157589000		2.785	2.967		2	3	2		LIM homeobox protein 4	LIM homeobox protein 4	NM_010712	NM_010712
-343	Lhx4	-	35784	Qsox1	-	chr1	157589500		2.89	2.967		2	3	2		LIM homeobox protein 4	quiescin Q6 sulfhydryl oxidase 1	NM_010712	NM_010712
28771	Tor1aip1	-	1447	Tor1aip1	-	chr1	157880500		3.47	3.45		2	2	2		torsin A interacting protein 1	torsin A interacting protein 1	NM_001160019,NM_001160018,NM_144791	NM_001160019,NM_001160018,NM_144791
29271	Tor1aip1	-	947	Tor1aip1	-	chr1	157881000		3.47	3.45		2	2	2		torsin A interacting protein 1	torsin A interacting protein 1	NM_001160019,NM_001160018,NM_144791	NM_001160019,NM_001160018,NM_144791
83	Abl2	+	90750	Abl2	+	chr1	158489000		2.68	2.535		3	2	2		v-abl Abelson murine leukemia viral oncogene homolog 2 (arg, Abelson-related gene)	v-abl Abelson murine leukemia viral oncogene homolog 2 (arg, Abelson-related gene)	NM_009595,NM_001136104	NM_009595,NM_001136104
39799	Fam20b	-	541	Fam20b	-	chr1	158648500		2.45	2.343		2	3	2		family with sequence similarity 20, member B	family with sequence similarity 20, member B	NM_145413	NM_145413
-77791	Angptl1	+	160278	1700057K13Rik	-	chr1	158869000		2.99	3.053		2	3	2		angiopoietin-like 1	RIKEN cDNA 1700057K13 gene	NM_028333	NM_028333
-78291	Angptl1	+	159778	1700057K13Rik	-	chr1	158869500		2.957	3.053		3	3	2		angiopoietin-like 1	RIKEN cDNA 1700057K13 gene	NM_028333	NM_028333
276685	Rasal2	-	726	Rasal2	-	chr1	159342000		2.963	2.85		3	3	2		RAS protein activator like 2	RAS protein activator like 2	NM_177644	NM_177644
277185	Rasal2	-	226	Rasal2	-	chr1	159342500		2.963	3.05		3	2	2		RAS protein activator like 2	RAS protein activator like 2	NM_177644	NM_177644
18074	Sec16b	+	43553	Sec16b	+	chr1	159455000		4.497	4.78		3	2	2		SEC16 homolog B (S. cerevisiae)	SEC16 homolog B (S. cerevisiae)	NM_033354,NR_027641	NM_033354,NR_027641
18574	Sec16b	+	43053	Sec16b	+	chr1	159455500		4.497	4.78		3	2	2		SEC16 homolog B (S. cerevisiae)	SEC16 homolog B (S. cerevisiae)	NM_033354,NR_027641	NM_033354,NR_027641
19074	Sec16b	+	42553	Sec16b	+	chr1	159456000		4.497	4.78		3	2	2		SEC16 homolog B (S. cerevisiae)	SEC16 homolog B (S. cerevisiae)	NM_033354,NR_027641	NM_033354,NR_027641
244639	Pappa2	-	1069	Pappa2	-	chr1	160886500		3.233	3.075		3	2	2		pappalysin 2	pappalysin 2	NM_001085376	NM_001085376
245139	Pappa2	-	569	Pappa2	-	chr1	160887000		3.233	3.075		3	2	2		pappalysin 2	pappalysin 2	NM_001085376	NM_001085376
-274431	Pappa2	-	456	Rfwd2	+	chr1	161162000		2.743	2.793		3	3	2		pappalysin 2	ring finger and WD repeat domain 2	NM_001085376	NM_001085376
44	Rfwd2	+	115211	Rfwd2	+	chr1	161162500		2.743	2.793		3	3	2		ring finger and WD repeat domain 2	ring finger and WD repeat domain 2	NM_011931	NM_011931
67836	Tnn	-	706	Tnn	-	chr1	162083000		3.365	3.58		2	2	2		tenascin N	tenascin N	NM_177839	NM_177839
68336	Tnn	-	206	Tnn	-	chr1	162083500		3.815	3.58		2	2	2		tenascin N	tenascin N	NM_177839	NM_177839
-294	Tnn	-	41390	Mrps14	+	chr1	162084000		4.12	3.25		3	3	2		tenascin N	mitochondrial ribosomal protein S14	NM_177839	NM_177839
-794	Tnn	-	40890	Mrps14	+	chr1	162084500		4.12	3.25		3	3	2		tenascin N	mitochondrial ribosomal protein S14	NM_177839	NM_177839
-1294	Tnn	-	40390	Mrps14	+	chr1	162085000		4.12	3.58		3	2	2		tenascin N	mitochondrial ribosomal protein S14	NM_177839	NM_177839
-214616	Gpr52	-	114041	Rc3h1	+	chr1	162722500		2.75	2.953		3	3	2		G protein-coupled receptor 52	RING CCCH (C3H) domains 1	NM_001146330	NM_001146330
-215116	Gpr52	-	113541	Rc3h1	+	chr1	162723000		2.82	2.953		2	3	2		G protein-coupled receptor 52	RING CCCH (C3H) domains 1	NM_001146330	NM_001146330
-328616	Gpr52	-	41	Rc3h1	+	chr1	162836500		3.327	2.93		3	3	2		G protein-coupled receptor 52	RING CCCH (C3H) domains 1	NM_001146330	NM_001146330
459	Rc3h1	+	68107	Rc3h1	+	chr1	162837000		3.327	2.93		3	3	2		RING CCCH (C3H) domains 1	RING CCCH (C3H) domains 1	NM_001024952	NM_001024952
-11893	Rc3h1	+	619	Serpinc1	+	chr1	162917000		4.013	3.975		3	2	2		RING CCCH (C3H) domains 1	serine (or cysteine) peptidase inhibitor, clade C (antithrombin), member 1	NM_001024952	NM_001024952
-12393	Rc3h1	+	119	Serpinc1	+	chr1	162917500		4.013	3.975		3	2	2		RING CCCH (C3H) domains 1	serine (or cysteine) peptidase inhibitor, clade C (antithrombin), member 1	NM_001024952	NM_001024952
27757	Dars2	-	2263	Dars2	-	chr1	162998500		3.48	3.44		3	2	2		aspartyl-tRNA synthetase 2 (mitochondrial)	aspartyl-tRNA synthetase 2 (mitochondrial)	NM_172644	NM_172644
28257	Dars2	-	1763	Dars2	-	chr1	162999000		3.48	3.44		3	2	2		aspartyl-tRNA synthetase 2 (mitochondrial)	aspartyl-tRNA synthetase 2 (mitochondrial)	NM_172644	NM_172644
-703	Prdx6	-	143568	Tnfsf4	+	chr1	163182000		2.86	2.935		3	2	2		peroxiredoxin 6	tumor necrosis factor (ligand) superfamily, member 4	NM_007453	NM_007453
-1203	Prdx6	-	143068	Tnfsf4	+	chr1	163182500		2.86	2.935		3	2	2		peroxiredoxin 6	tumor necrosis factor (ligand) superfamily, member 4	NM_007453	NM_007453
-142203	Prdx6	-	2068	Tnfsf4	+	chr1	163323500		2.395	2.435		2	2	2		peroxiredoxin 6	tumor necrosis factor (ligand) superfamily, member 4	NM_007453	NM_007453
-142703	Prdx6	-	1568	Tnfsf4	+	chr1	163324000		2.395	2.435		2	2	2		peroxiredoxin 6	tumor necrosis factor (ligand) superfamily, member 4	NM_007453	NM_007453
-144203	Prdx6	-	68	Tnfsf4	+	chr1	163325500		3.6	4.1		2	2	2		peroxiredoxin 6	tumor necrosis factor (ligand) superfamily, member 4	NM_007453	NM_007453
432	Tnfsf4	+	22337	Tnfsf4	+	chr1	163326000		3.6	4.1		2	2	2		tumor necrosis factor (ligand) superfamily, member 4	tumor necrosis factor (ligand) superfamily, member 4	NM_009452	NM_009452
-221581	Tnfsf18	+	53819	Fasl	-	chr1	163657000		3.71	3.51		3	3	2		tumor necrosis factor (ligand) superfamily, member 18	Fas ligand (TNF superfamily, member 6)	NM_183391	NM_183391
-222081	Tnfsf18	+	53319	Fasl	-	chr1	163657500		3.71	3.51		3	3	2		tumor necrosis factor (ligand) superfamily, member 18	Fas ligand (TNF superfamily, member 6)	NM_183391	NM_183391
-222581	Tnfsf18	+	52819	Fasl	-	chr1	163658000		3.71	3.465		3	2	2		tumor necrosis factor (ligand) superfamily, member 18	Fas ligand (TNF superfamily, member 6)	NM_183391	NM_183391
6681	Fasl	-	1126	Fasl	-	chr1	163717500		4.573	4.78		3	2	2		Fas ligand (TNF superfamily, member 6)	Fas ligand (TNF superfamily, member 6)	NM_010177	NM_010177
7181	Fasl	-	626	Fasl	-	chr1	163718000		4.573	4.78		3	2	2		Fas ligand (TNF superfamily, member 6)	Fas ligand (TNF superfamily, member 6)	NM_010177	NM_010177
7681	Fasl	-	126	Fasl	-	chr1	163718500		4.573	4.167		3	3	2		Fas ligand (TNF superfamily, member 6)	Fas ligand (TNF superfamily, member 6)	NM_010177	NM_010177
227147	Dnm3	-	260665	Dnm3	-	chr1	164147500		3.793	3.69		3	3	2		dynamin 3	dynamin 3	NM_172646	NM_172646
247	Dnm3os	+	7681	Dnm3os	+	chr1	164148000		3.793	3.69		3	3	2		dynamin 3, opposite strand	dynamin 3, opposite strand	NR_002870	NR_002870
747	Dnm3os	+	7181	Dnm3os	+	chr1	164148500		3.793	4.225		3	2	2		dynamin 3, opposite strand	dynamin 3, opposite strand	NR_002870	NR_002870
-47626	2810422O20Rik	+	3364	Sele	+	chr1	165975000		3.06	3.98		3	2	2		RIKEN cDNA 2810422O20 gene	selectin, endothelial cell	NM_027279	NM_027279
-48126	2810422O20Rik	+	2864	Sele	+	chr1	165975500		3.06	3.98		3	2	2		RIKEN cDNA 2810422O20 gene	selectin, endothelial cell	NM_027279	NM_027279
-50626	2810422O20Rik	+	364	Sele	+	chr1	165978000		3.483	3.71		3	2	2		RIKEN cDNA 2810422O20 gene	selectin, endothelial cell	NM_027279	NM_027279
136	Sele	+	9308	Sele	+	chr1	165978500		3.483	3.71		3	2	2		selectin, endothelial cell	selectin, endothelial cell	NM_011345	NM_011345
25168	Selp	+	875	Selp	+	chr1	166079000		2.365	2.735		2	2	2		selectin, platelet	selectin, platelet	NM_011347	NM_011347
25668	Selp	+	375	Selp	+	chr1	166079500		2.365	2.735		2	2	2		selectin, platelet	selectin, platelet	NM_011347	NM_011347
20603	Atp1b1	-	486	Atp1b1	-	chr1	166388000		2.615	2.913		2	3	2		ATPase, Na+/K+ transporting, beta 1 polypeptide	ATPase, Na+/K+ transporting, beta 1 polypeptide	NM_009721	NM_009721
-14	Atp1b1	-	338362	Dpt	+	chr1	166388500		2.615	2.913		2	3	2		ATPase, Na+/K+ transporting, beta 1 polypeptide	dermatopontin	NM_009721	NM_009721
-337014	Atp1b1	-	1362	Dpt	+	chr1	166725500		4.255	4.565		2	2	2		ATPase, Na+/K+ transporting, beta 1 polypeptide	dermatopontin	NM_009721	NM_009721
-337514	Atp1b1	-	862	Dpt	+	chr1	166726000		4.037	4.565		3	2	2		ATPase, Na+/K+ transporting, beta 1 polypeptide	dermatopontin	NM_009721	NM_009721
-338014	Atp1b1	-	362	Dpt	+	chr1	166726500		4.037	3.917		3	3	2		ATPase, Na+/K+ transporting, beta 1 polypeptide	dermatopontin	NM_009721	NM_009721
22517	Tbx19	-	404	Tbx19	-	chr1	167090500		3.99	3.467		2	3	2		T-box 19	T-box 19	NM_032005	NM_032005
-96	Tbx19	-	13473	Sft2d2	-	chr1	167091000		3.99	4.203		2	3	2		T-box 19	SFT2 domain containing 2	NM_032005	NM_032005
-596	Tbx19	-	12973	Sft2d2	-	chr1	167091500		3.98	4.203		3	3	2		T-box 19	SFT2 domain containing 2	NM_032005	NM_032005
-1096	Tbx19	-	12473	Sft2d2	-	chr1	167092000		3.98	4.875		3	2	2		T-box 19	SFT2 domain containing 2	NM_032005	NM_032005
-1596	Tbx19	-	11973	Sft2d2	-	chr1	167092500		3.99	4.875		2	2	2		T-box 19	SFT2 domain containing 2	NM_032005	NM_032005
-138018	Gpr161	+	1338	Brp44	+	chr1	167390000		2.553	2.535		3	2	2		G protein-coupled receptor 161	brain protein 44	NM_001081126	NM_001081126
-138518	Gpr161	+	838	Brp44	+	chr1	167390500		2.553	2.535		3	2	2		G protein-coupled receptor 161	brain protein 44	NM_001081126	NM_001081126
-1828	Mpzl1	-	12575	Rcsd1	-	chr1	167566500		2.475	2.645		2	2	2		myelin protein zero-like 1	RCSD domain containing 1	NM_001083897,NM_001001880	NM_001083897,NM_001001880
-10065	Creg1	+	3319	Cd247	+	chr1	167715500		3.69	3.215		2	2	2		cellular repressor of E1A-stimulated genes 1	CD247 antigen	NM_011804	NM_011804
-10565	Creg1	+	2819	Cd247	+	chr1	167716000		3.333	3.215		3	2	2		cellular repressor of E1A-stimulated genes 1	CD247 antigen	NM_011804	NM_011804
-11065	Creg1	+	2319	Cd247	+	chr1	167716500		3.333	3.215		3	2	2		cellular repressor of E1A-stimulated genes 1	CD247 antigen	NM_011804	NM_011804
-13065	Creg1	+	319	Cd247	+	chr1	167718500		5.08	5.277		3	3	2		cellular repressor of E1A-stimulated genes 1	CD247 antigen	NM_011804	NM_011804
181	Cd247	+	73199	Cd247	+	chr1	167719000		5.08	5.277		3	3	2		CD247 antigen	CD247 antigen	NM_001113391,NM_031162,NM_001113392,NM_001113394,NM_001113393	NM_001113391,NM_031162,NM_001113392,NM_001113394,NM_001113393
681	Cd247	+	72699	Cd247	+	chr1	167719500		5.08	5.277		3	3	2		CD247 antigen	CD247 antigen	NM_001113391,NM_031162,NM_001113392,NM_001113394,NM_001113393	NM_001113391,NM_031162,NM_001113392,NM_001113394,NM_001113393
-66969	Pou2f1	-	96279	Dusp27	-	chr1	167932000		3.303	3.363		3	3	2		POU domain, class 2, transcription factor 1	dual specificity phosphatase 27 (putative)	NM_198934,NM_198933,NM_198932,NM_011137	NM_198934,NM_198933,NM_198932,NM_011137
-67469	Pou2f1	-	95779	Dusp27	-	chr1	167932500		3.303	3.363		3	3	2		POU domain, class 2, transcription factor 1	dual specificity phosphatase 27 (putative)	NM_198934,NM_198933,NM_198932,NM_011137	NM_198934,NM_198933,NM_198932,NM_011137
-67969	Pou2f1	-	95279	Dusp27	-	chr1	167933000		3.303	3.363		3	3	2		POU domain, class 2, transcription factor 1	dual specificity phosphatase 27 (putative)	NM_198934,NM_198933,NM_198932,NM_011137	NM_198934,NM_198933,NM_198932,NM_011137
-471	Dusp27	-	2090	Gpa33	+	chr1	168058500		3.397	3.595		3	2	2		dual specificity phosphatase 27 (putative)	glycoprotein A33 (transmembrane)	NM_001033344,NM_001160049	NM_001033344,NM_001160049
-971	Dusp27	-	1590	Gpa33	+	chr1	168059000		3.397	3.595		3	2	2		dual specificity phosphatase 27 (putative)	glycoprotein A33 (transmembrane)	NM_001033344,NM_001160049	NM_001033344,NM_001160049
36485	Mael	-	875	Mael	-	chr1	168168000		5.07	5.32		3	3	2		maelstrom homolog (Drosophila)	maelstrom homolog (Drosophila)	NM_175296	NM_175296
36985	Mael	-	375	Mael	-	chr1	168168500		5.07	5.32		3	3	2		maelstrom homolog (Drosophila)	maelstrom homolog (Drosophila)	NM_175296	NM_175296
-125	Mael	-	140297	Tada1	+	chr1	168169000		5.07	5.32		3	3	2		maelstrom homolog (Drosophila)	transcriptional adaptor 1	NM_175296	NM_175296
-625	Mael	-	139797	Tada1	+	chr1	168169500		5.07	5.32		3	3	2		maelstrom homolog (Drosophila)	transcriptional adaptor 1	NM_175296	NM_175296
-15125	Mael	-	125297	Tada1	+	chr1	168184000		2.337	2.315		3	2	2		maelstrom homolog (Drosophila)	transcriptional adaptor 1	NM_175296	NM_175296
-15625	Mael	-	124797	Tada1	+	chr1	168184500		2.255	2.315		2	2	2		maelstrom homolog (Drosophila)	transcriptional adaptor 1	NM_175296	NM_175296
-69625	Mael	-	70797	Tada1	+	chr1	168238500		2.81	2.995		2	2	2		maelstrom homolog (Drosophila)	transcriptional adaptor 1	NM_175296	NM_175296
-70125	Mael	-	70297	Tada1	+	chr1	168239000		2.81	2.713		2	3	2		maelstrom homolog (Drosophila)	transcriptional adaptor 1	NM_175296	NM_175296
-70625	Mael	-	69797	Tada1	+	chr1	168239500		2.81	2.995		2	2	2		maelstrom homolog (Drosophila)	transcriptional adaptor 1	NM_175296	NM_175296
-140125	Mael	-	297	Tada1	+	chr1	168309000		3.14	2.8		3	2	2		maelstrom homolog (Drosophila)	transcriptional adaptor 1	NM_175296	NM_175296
203	Tada1	+	14249	Tada1	+	chr1	168309500		3.14	2.8		3	2	2		transcriptional adaptor 1	transcriptional adaptor 1	NM_030245	NM_030245
-524	Fmo9	-	319105	Fam78b	+	chr1	168612500		2.77	3.78		2	2	2		flavin containing monooxygenase 9	family with sequence similarity 78, member B	NM_172844	NM_172844
-316524	Fmo9	-	3105	Fam78b	+	chr1	168928500		5.253	4.733		3	3	2		flavin containing monooxygenase 9	family with sequence similarity 78, member B	NM_172844	NM_172844
-317024	Fmo9	-	2605	Fam78b	+	chr1	168929000		5.253	4.733		3	3	2		flavin containing monooxygenase 9	family with sequence similarity 78, member B	NM_172844	NM_172844
-317524	Fmo9	-	2105	Fam78b	+	chr1	168929500		5.253	5.655		3	2	2		flavin containing monooxygenase 9	family with sequence similarity 78, member B	NM_172844	NM_172844
-318024	Fmo9	-	1605	Fam78b	+	chr1	168930000		5.253	5.655		3	2	2		flavin containing monooxygenase 9	family with sequence similarity 78, member B	NM_172844	NM_172844
-319024	Fmo9	-	605	Fam78b	+	chr1	168931000		3.223	3.137		3	3	2		flavin containing monooxygenase 9	family with sequence similarity 78, member B	NM_172844	NM_172844
-319524	Fmo9	-	105	Fam78b	+	chr1	168931500		3.223	3.137		3	3	2		flavin containing monooxygenase 9	family with sequence similarity 78, member B	NM_172844	NM_172844
-134859	Fam78b	+	216	Uck2	-	chr1	169156000		5.55	5.61		3	3	2		family with sequence similarity 78, member B	uridine-cytidine kinase 2	NM_175461	NM_175461
284	Uck2	-	58758	Uck2	-	chr1	169156500		5.55	5.61		3	3	2		uridine-cytidine kinase 2	uridine-cytidine kinase 2	NM_030724	NM_030724
58284	Uck2	-	758	Uck2	-	chr1	169214500		2.76	2.925		3	2	2		uridine-cytidine kinase 2	uridine-cytidine kinase 2	NM_030724	NM_030724
-13391	Tmco1	+	2621	Aldh9a1	+	chr1	169277500		2.89	2.78		3	2	2		transmembrane and coiled-coil domains 1	aldehyde dehydrogenase 9, subfamily A1	NM_001039483	NM_001039483
-13891	Tmco1	+	2121	Aldh9a1	+	chr1	169278000		2.89	2.78		3	2	2		transmembrane and coiled-coil domains 1	aldehyde dehydrogenase 9, subfamily A1	NM_001039483	NM_001039483
-14391	Tmco1	+	1621	Aldh9a1	+	chr1	169278500		2.89	2.6		3	3	2		transmembrane and coiled-coil domains 1	aldehyde dehydrogenase 9, subfamily A1	NM_001039483	NM_001039483
-14891	Tmco1	+	1121	Aldh9a1	+	chr1	169279000		2.89	2.6		3	3	2		transmembrane and coiled-coil domains 1	aldehyde dehydrogenase 9, subfamily A1	NM_001039483	NM_001039483
20195	Lrrc52	-	911	Lrrc52	-	chr1	169396000		2.73	3.535		3	2	2		leucine rich repeat containing 52	leucine rich repeat containing 52	NM_001013382	NM_001013382
20695	Lrrc52	-	411	Lrrc52	-	chr1	169396500		2.73	3.535		3	2	2		leucine rich repeat containing 52	leucine rich repeat containing 52	NM_001013382	NM_001013382
18508	Rxrg	+	22755	Rxrg	+	chr1	169547000		4.067	4.16		3	2	2		retinoid X receptor gamma	retinoid X receptor gamma	NM_009107	NM_009107
19008	Rxrg	+	22255	Rxrg	+	chr1	169547500		4.067	4.16		3	2	2		retinoid X receptor gamma	retinoid X receptor gamma	NM_009107	NM_009107
19508	Rxrg	+	21755	Rxrg	+	chr1	169548000		4.067	3.717		3	3	2		retinoid X receptor gamma	retinoid X receptor gamma	NM_009107	NM_009107
105	Rxrg	+	21255	Rxrg	+	chr1	169548500		4.067	3.717		3	3	2		retinoid X receptor gamma	retinoid X receptor gamma	NM_001159731	NM_001159731
-49245	Rxrg	+	688	Lmx1a	+	chr1	169619000		2.475	2.61		2	3	2		retinoid X receptor gamma	LIM homeobox transcription factor 1 alpha	NM_001159731	NM_001159731
9	1700015E13Rik	+	3256	1700015E13Rik	+	chr1	172239000		2.637	2.865		3	2	2		RIKEN cDNA 1700015E13 gene	RIKEN cDNA 1700015E13 gene	NM_001039593	NM_001039593
509	1700015E13Rik	+	2756	1700015E13Rik	+	chr1	172239500		2.637	2.865		3	2	2		RIKEN cDNA 1700015E13 gene	RIKEN cDNA 1700015E13 gene	NM_001039593	NM_001039593
-1759	Nos1ap	-	85662	Olfml2b	+	chr1	172489000		3.473	3.655		3	2	2		nitric oxide synthase 1 (neuronal) adaptor protein	olfactomedin-like 2B	NM_027528	NM_027528
-2259	Nos1ap	-	85162	Olfml2b	+	chr1	172489500		3.473	3.655		3	2	2		nitric oxide synthase 1 (neuronal) adaptor protein	olfactomedin-like 2B	NM_027528	NM_027528
97	Fcrlb	-	5572	Fcrlb	-	chr1	172837500		2.483	2.405		3	2	2		Fc receptor-like B	Fc receptor-like B	NM_001029984	NM_001029984
-428	Fcrlb	-	4226	Fcrla	-	chr1	172843500		3.413	4.685		3	2	2		Fc receptor-like B	Fc receptor-like A	NM_001029984	NM_001029984
-928	Fcrlb	-	3726	Fcrla	-	chr1	172844000		3.413	4.27		3	3	2		Fc receptor-like B	Fc receptor-like A	NM_001029984	NM_001029984
-1428	Fcrlb	-	3226	Fcrla	-	chr1	172844500		3.965	4.27		2	3	2		Fc receptor-like B	Fc receptor-like A	NM_001029984	NM_001029984
-59466	Fcgr3	-	2791	1700009P17Rik	+	chr1	173049000		3.507	4.08		3	2	2		Fc receptor, IgG, low affinity III	RIKEN cDNA 1700009P17 gene	NM_010188	NM_010188
-59966	Fcgr3	-	2291	1700009P17Rik	+	chr1	173049500		3.507	4.08		3	2	2		Fc receptor, IgG, low affinity III	RIKEN cDNA 1700009P17 gene	NM_010188	NM_010188
-60466	Fcgr3	-	1791	1700009P17Rik	+	chr1	173050000		3.507	4.08		3	2	2		Fc receptor, IgG, low affinity III	RIKEN cDNA 1700009P17 gene	NM_010188	NM_010188
400	Nr1i3	+	4475	Nr1i3	+	chr1	173144500		3.1	3.34		2	2	2		nuclear receptor subfamily 1, group I, member 3	nuclear receptor subfamily 1, group I, member 3	NM_009803	NM_009803
3798	Fcer1g	-	980	Fcer1g	-	chr1	173163500		5.25	5.34		3	2	2		Fc receptor, IgE, high affinity I, gamma polypeptide	Fc receptor, IgE, high affinity I, gamma polypeptide	NM_010185	NM_010185
4298	Fcer1g	-	480	Fcer1g	-	chr1	173164000		5.25	5.01		3	3	2		Fc receptor, IgE, high affinity I, gamma polypeptide	Fc receptor, IgE, high affinity I, gamma polypeptide	NM_010185	NM_010185
-20	Fcer1g	-	490	Ndufs2	-	chr1	173164500		5.25	5.01		3	3	2		Fc receptor, IgE, high affinity I, gamma polypeptide	NADH dehydrogenase (ubiquinone) Fe-S protein 2	NM_010185	NM_010185
10	Ndufs2	-	12243	Ndufs2	-	chr1	173165000		5.25	5.01		3	3	2		NADH dehydrogenase (ubiquinone) Fe-S protein 2	NADH dehydrogenase (ubiquinone) Fe-S protein 2	NM_153064	NM_153064
1510	Ndufs2	-	10743	Ndufs2	-	chr1	173166500		4.08	4.19		3	2	2		NADH dehydrogenase (ubiquinone) Fe-S protein 2	NADH dehydrogenase (ubiquinone) Fe-S protein 2	NM_153064	NM_153064
2010	Ndufs2	-	10243	Ndufs2	-	chr1	173167000		4.08	3.993		3	3	2		NADH dehydrogenase (ubiquinone) Fe-S protein 2	NADH dehydrogenase (ubiquinone) Fe-S protein 2	NM_153064	NM_153064
415	Usp21	-	5592	Usp21	-	chr1	173212500		4.08	3.98		3	3	2		ubiquitin specific peptidase 21	ubiquitin specific peptidase 21	NM_013919	NM_013919
915	Usp21	-	5092	Usp21	-	chr1	173213000		4.08	3.98		3	3	2		ubiquitin specific peptidase 21	ubiquitin specific peptidase 21	NM_013919	NM_013919
1415	Usp21	-	4592	Usp21	-	chr1	173213500		4.08	3.98		3	3	2		ubiquitin specific peptidase 21	ubiquitin specific peptidase 21	NM_013919	NM_013919
1915	Usp21	-	4092	Usp21	-	chr1	173214000		4.08	3.98		3	3	2		ubiquitin specific peptidase 21	ubiquitin specific peptidase 21	NM_013919	NM_013919
306	Ufc1	-	6113	Ufc1	-	chr1	173219000		3.585	3.605		2	2	2		ubiquitin-fold modifier conjugating enzyme 1	ubiquitin-fold modifier conjugating enzyme 1	NM_025388	NM_025388
806	Ufc1	-	5613	Ufc1	-	chr1	173219500		3.585	3.605		2	2	2		ubiquitin-fold modifier conjugating enzyme 1	ubiquitin-fold modifier conjugating enzyme 1	NM_025388	NM_025388
1306	Ufc1	-	5113	Ufc1	-	chr1	173220000		3.585	3.605		2	2	2		ubiquitin-fold modifier conjugating enzyme 1	ubiquitin-fold modifier conjugating enzyme 1	NM_025388	NM_025388
225	Dedd	+	13132	Dedd	+	chr1	173259500		2.323	2.69		3	2	2		death effector domain-containing	death effector domain-containing	NM_011615,NM_001128609	NM_011615,NM_001128609
725	Dedd	+	12632	Dedd	+	chr1	173260000		2.323	2.69		3	2	2		death effector domain-containing	death effector domain-containing	NM_011615,NM_001128609	NM_011615,NM_001128609
126	Nit1	-	3257	Nit1	-	chr1	173272500		2.463	2.41		3	2	2		nitrilase 1	nitrilase 1	NM_012049	NM_012049
626	Nit1	-	2757	Nit1	-	chr1	173273000		2.463	2.41		3	2	2		nitrilase 1	nitrilase 1	NM_012049	NM_012049
1421	Klhdc9	-	929	Klhdc9	-	chr1	173290000		3.067	3.355		3	2	2		kelch domain containing 9	kelch domain containing 9	NM_001033039	NM_001033039
1921	Klhdc9	-	429	Klhdc9	-	chr1	173290500		3.067	3.187		3	3	2		kelch domain containing 9	kelch domain containing 9	NM_001033039	NM_001033039
-6071	Klhdc9	-	3303	Pvrl4	+	chr1	173297000		3.817	4.39		3	3	2		kelch domain containing 9	poliovirus receptor-related 4	NM_001033039	NM_001033039
-6571	Klhdc9	-	2803	Pvrl4	+	chr1	173297500		3.817	4.39		3	3	2		kelch domain containing 9	poliovirus receptor-related 4	NM_001033039	NM_001033039
-7071	Klhdc9	-	2303	Pvrl4	+	chr1	173298000		4.235	4.39		2	3	2		kelch domain containing 9	poliovirus receptor-related 4	NM_001033039	NM_001033039
-9071	Klhdc9	-	303	Pvrl4	+	chr1	173300000		2.887	2.71		3	3	2		kelch domain containing 9	poliovirus receptor-related 4	NM_001033039	NM_001033039
197	Pvrl4	+	17918	Pvrl4	+	chr1	173300500		2.887	2.71		3	3	2		poliovirus receptor-related 4	poliovirus receptor-related 4	NM_001122680,NM_027893	NM_001122680,NM_027893
16197	Pvrl4	+	1918	Pvrl4	+	chr1	173316500		3.417	3.215		3	2	2		poliovirus receptor-related 4	poliovirus receptor-related 4	NM_001122680,NM_027893	NM_001122680,NM_027893
16697	Pvrl4	+	1418	Pvrl4	+	chr1	173317000		3.725	3.215		2	2	2		poliovirus receptor-related 4	poliovirus receptor-related 4	NM_001122680,NM_027893	NM_001122680,NM_027893
17197	Pvrl4	+	918	Pvrl4	+	chr1	173317500		3.725	3.215		2	2	2		poliovirus receptor-related 4	poliovirus receptor-related 4	NM_001122680,NM_027893	NM_001122680,NM_027893
17697	Pvrl4	+	418	Pvrl4	+	chr1	173318000		3.725	3.215		2	2	2		poliovirus receptor-related 4	poliovirus receptor-related 4	NM_001122680,NM_027893	NM_001122680,NM_027893
-82	Pvrl4	+	590	Arhgap30	+	chr1	173318500		4.087	3.215		3	2	2		poliovirus receptor-related 4	Rho GTPase activating protein 30	NM_001122680,NM_027893	NM_001122680,NM_027893
-582	Pvrl4	+	90	Arhgap30	+	chr1	173319000		4.087	3.31		3	3	2		poliovirus receptor-related 4	Rho GTPase activating protein 30	NM_001122680,NM_027893	NM_001122680,NM_027893
410	Arhgap30	+	20868	Arhgap30	+	chr1	173319500		4.087	3.31		3	3	2		Rho GTPase activating protein 30	Rho GTPase activating protein 30	NM_001005508	NM_001005508
19410	Arhgap30	+	1868	Arhgap30	+	chr1	173338500		3.867	4.605		3	2	2		Rho GTPase activating protein 30	Rho GTPase activating protein 30	NM_001005508	NM_001005508
19910	Arhgap30	+	1368	Arhgap30	+	chr1	173339000		3.867	4.605		3	2	2		Rho GTPase activating protein 30	Rho GTPase activating protein 30	NM_001005508	NM_001005508
20410	Arhgap30	+	868	Arhgap30	+	chr1	173339500		3.9	4.605		2	2	2		Rho GTPase activating protein 30	Rho GTPase activating protein 30	NM_001005508	NM_001005508
-1332	Slamf7	-	27685	Cd48	+	chr1	173584500		2.925	3.44		2	2	2		SLAM family member 7	CD48 antigen	NM_144539	NM_144539
-25832	Slamf7	-	3185	Cd48	+	chr1	173609000		4.627	5.46		3	2	2		SLAM family member 7	CD48 antigen	NM_144539	NM_144539
-26332	Slamf7	-	2685	Cd48	+	chr1	173609500		4.627	5.403		3	3	2		SLAM family member 7	CD48 antigen	NM_144539	NM_144539
-26832	Slamf7	-	2185	Cd48	+	chr1	173610000		4.627	5.403		3	3	2		SLAM family member 7	CD48 antigen	NM_144539	NM_144539
-27332	Slamf7	-	1685	Cd48	+	chr1	173610500		4.525	5.403		2	3	2		SLAM family member 7	CD48 antigen	NM_144539	NM_144539
-26651	Cd84	+	167	Slamf6	+	chr1	173847500		3.527	3.615		3	2	2		CD84 antigen	SLAM family member 6	NM_013489	NM_013489
333	Slamf6	+	25999	Slamf6	+	chr1	173848000		3.527	3.297		3	3	2		SLAM family member 6	SLAM family member 6	NM_030710	NM_030710
-1101	Vangl2	-	23922	Nhlh1	-	chr1	173958500		3.08	2.87		2	2	2		vang-like 2 (van gogh, Drosophila)	nescient helix loop helix 1	NM_033509	NM_033509
-1601	Vangl2	-	23422	Nhlh1	-	chr1	173959000		3.08	2.87		2	2	2		vang-like 2 (van gogh, Drosophila)	nescient helix loop helix 1	NM_033509	NM_033509
-8372	Pex19	+	3145	Dcaf8	+	chr1	174075000		3.535	2.9		2	2	2		peroxisomal biogenesis factor 19	DDB1 and CUL4 associated factor 8	NM_001159525,NM_023041	NM_001159525,NM_023041
-8872	Pex19	+	2645	Dcaf8	+	chr1	174075500		3.033	2.9		3	2	2		peroxisomal biogenesis factor 19	DDB1 and CUL4 associated factor 8	NM_001159525,NM_023041	NM_001159525,NM_023041
24355	Dcaf8	+	24024	Dcaf8	+	chr1	174102500		5.293	4.653		3	3	2		DDB1 and CUL4 associated factor 8	DDB1 and CUL4 associated factor 8	NM_153555	NM_153555
24855	Dcaf8	+	23524	Dcaf8	+	chr1	174103000		5.293	4.653		3	3	2		DDB1 and CUL4 associated factor 8	DDB1 and CUL4 associated factor 8	NM_153555	NM_153555
-1588	Pea15a	-	1524	Casq1	-	chr1	174138500		2.35	2.965		2	2	2		phosphoprotein enriched in astrocytes 15A	calsequestrin 1	NM_011063	NM_011063
8976	Casq1	-	1026	Casq1	-	chr1	174149000		4.47	3.645		3	2	2		calsequestrin 1	calsequestrin 1	NM_009813	NM_009813
9476	Casq1	-	526	Casq1	-	chr1	174149500		4.47	3.645		3	2	2		calsequestrin 1	calsequestrin 1	NM_009813	NM_009813
9976	Casq1	-	26	Casq1	-	chr1	174150000		4.47	3.645		3	2	2		calsequestrin 1	calsequestrin 1	NM_009813	NM_009813
-1474	Casq1	-	2139	Atp1a4	-	chr1	174151500		2.315	2.915		2	2	2		calsequestrin 1	ATPase, Na+/K+ transporting, alpha 4 polypeptide	NM_009813	NM_009813
4337	Kcnj9	-	3894	Kcnj9	-	chr1	174255500		3.46	4.345		3	2	2		potassium inwardly-rectifying channel, subfamily J, member 9	potassium inwardly-rectifying channel, subfamily J, member 9	NM_008429	NM_008429
4837	Kcnj9	-	3394	Kcnj9	-	chr1	174256000		3.46	4.345		3	2	2		potassium inwardly-rectifying channel, subfamily J, member 9	potassium inwardly-rectifying channel, subfamily J, member 9	NM_008429	NM_008429
5337	Kcnj9	-	2894	Kcnj9	-	chr1	174256500		3.955	4.345		2	2	2		potassium inwardly-rectifying channel, subfamily J, member 9	potassium inwardly-rectifying channel, subfamily J, member 9	NM_008429	NM_008429
14553	Igsf9	+	2008	Igsf9	+	chr1	174427000		5.43	5.307		3	3	2		immunoglobulin superfamily, member 9	immunoglobulin superfamily, member 9	NM_033608	NM_033608
15053	Igsf9	+	1508	Igsf9	+	chr1	174427500		5.43	5.307		3	3	2		immunoglobulin superfamily, member 9	immunoglobulin superfamily, member 9	NM_033608	NM_033608
15553	Igsf9	+	1008	Igsf9	+	chr1	174428000		5.43	5.307		3	3	2		immunoglobulin superfamily, member 9	immunoglobulin superfamily, member 9	NM_033608	NM_033608
16053	Igsf9	+	508	Igsf9	+	chr1	174428500		5.43	5.307		3	3	2		immunoglobulin superfamily, member 9	immunoglobulin superfamily, member 9	NM_033608	NM_033608
16553	Igsf9	+	8	Igsf9	+	chr1	174429000		5.43	5.307		3	3	2		immunoglobulin superfamily, member 9	immunoglobulin superfamily, member 9	NM_033608	NM_033608
-492	Igsf9	+	876	Tagln2	+	chr1	174429500		5.43	5.805		3	2	2		immunoglobulin superfamily, member 9	transgelin 2	NM_033608	NM_033608
-45994	Tagln2	+	2568	Vsig8	+	chr1	174483500		3.577	3.99		3	2	2		transgelin 2	V-set and immunoglobulin domain containing 8	NM_178598	NM_178598
-46494	Tagln2	+	2068	Vsig8	+	chr1	174484000		3.577	3.99		3	2	2		transgelin 2	V-set and immunoglobulin domain containing 8	NM_178598	NM_178598
-46994	Tagln2	+	1568	Vsig8	+	chr1	174484500		3.72	3.99		2	2	2		transgelin 2	V-set and immunoglobulin domain containing 8	NM_178598	NM_178598
-47494	Tagln2	+	1068	Vsig8	+	chr1	174485000		3.935	4.245		2	2	2		transgelin 2	V-set and immunoglobulin domain containing 8	NM_178598	NM_178598
-47994	Tagln2	+	568	Vsig8	+	chr1	174485500		3.54	3.633		3	3	2		transgelin 2	V-set and immunoglobulin domain containing 8	NM_178598	NM_178598
-48494	Tagln2	+	68	Vsig8	+	chr1	174486000		3.54	3.633		3	3	2		transgelin 2	V-set and immunoglobulin domain containing 8	NM_178598	NM_178598
432	Vsig8	+	7347	Vsig8	+	chr1	174486500		3.935	4.245		2	2	2		V-set and immunoglobulin domain containing 8	V-set and immunoglobulin domain containing 8	NM_177723	NM_177723
-1395	Dusp23	-	63686	Crp	+	chr1	174564500		3.317	2.885		3	2	2		dual specificity phosphatase 23	C-reactive protein, pentraxin-related	NM_026725	NM_026725
-1895	Dusp23	-	63186	Crp	+	chr1	174565000		3.317	2.885		3	2	2		dual specificity phosphatase 23	C-reactive protein, pentraxin-related	NM_026725	NM_026725
95	Olfr420	+	871	Olfr420	+	chr1	176089000		4.413	4.46		3	2	2		olfactory receptor 420	olfactory receptor 420	NM_146305	NM_146305
595	Olfr420	+	371	Olfr420	+	chr1	176089500		4.413	4.46		3	2	2		olfactory receptor 420	olfactory receptor 420	NM_146305	NM_146305
-32996	1810030J14Rik	+	3049	Olfr417	+	chr1	176296000		2.947	3.373		3	3	2		RIKEN cDNA 1810030J14 gene	olfactory receptor 417	NM_025470	NM_025470
-33496	1810030J14Rik	+	2549	Olfr417	+	chr1	176296500		3.185	3.373		2	3	2		RIKEN cDNA 1810030J14 gene	olfactory receptor 417	NM_025470	NM_025470
-37869	Olfr248	+	560	Olfr414	+	chr1	176360000		4.295	4.237		2	3	2		olfactory receptor 248	olfactory receptor 414	NM_146714	NM_146714
-38369	Olfr248	+	60	Olfr414	+	chr1	176360500		4.293	4.237		3	3	2		olfactory receptor 248	olfactory receptor 414	NM_146714	NM_146714
440	Olfr414	+	514	Olfr414	+	chr1	176361000		4.293	4.237		3	3	2		olfactory receptor 414	olfactory receptor 414	NM_146761	NM_146761
2585	Grem2	-	85450	Grem2	-	chr1	176766500		5.55	5.53		3	3	2		gremlin 2 homolog, cysteine knot superfamily (Xenopus laevis)	gremlin 2 homolog, cysteine knot superfamily (Xenopus laevis)	NM_011825	NM_011825
3085	Grem2	-	84950	Grem2	-	chr1	176767000		5.55	5.53		3	3	2		gremlin 2 homolog, cysteine knot superfamily (Xenopus laevis)	gremlin 2 homolog, cysteine knot superfamily (Xenopus laevis)	NM_011825	NM_011825
432794	Rgs7	-	676	Rgs7	-	chr1	177422000		2.345	2.353		2	3	2		regulator of G protein signaling 7	regulator of G protein signaling 7	NM_011880	NM_011880
433294	Rgs7	-	176	Rgs7	-	chr1	177422500		2.345	2.353		2	3	2		regulator of G protein signaling 7	regulator of G protein signaling 7	NM_011880	NM_011880
-6234	Fh1	-	323	Kmo	+	chr1	177562000		3.123	3.155		3	2	2		fumarate hydratase 1	kynurenine 3-monooxygenase (kynurenine 3-hydroxylase)	NM_010209	NM_010209
177	Kmo	+	28484	Kmo	+	chr1	177562500		3.123	3.155		3	2	2		kynurenine 3-monooxygenase (kynurenine 3-hydroxylase)	kynurenine 3-monooxygenase (kynurenine 3-hydroxylase)	NM_133809	NM_133809
677	Kmo	+	27984	Kmo	+	chr1	177563000		3.315	3.155		2	2	2		kynurenine 3-monooxygenase (kynurenine 3-hydroxylase)	kynurenine 3-monooxygenase (kynurenine 3-hydroxylase)	NM_133809	NM_133809
5132	Chml	-	984	Chml	-	chr1	177617500		3.61	4.455		2	2	2		choroideremia-like	choroideremia-like	NM_021350	NM_021350
5632	Chml	-	484	Chml	-	chr1	177618000		3.277	4.455		3	2	2		choroideremia-like	choroideremia-like	NM_021350	NM_021350
-16	Chml	-	192408	Exo1	+	chr1	177618500		3.277	4.455		3	2	2		choroideremia-like	exonuclease 1	NM_021350	NM_021350
594	B020018G12Rik	-	747	B020018G12Rik	-	chr1	177908500		4.843	4.81		3	3	2		RIKEN cDNA B020018G12 gene	RIKEN cDNA B020018G12 gene	NM_001039518	NM_001039518
1094	B020018G12Rik	-	247	B020018G12Rik	-	chr1	177909000		4.843	4.81		3	3	2		RIKEN cDNA B020018G12 gene	RIKEN cDNA B020018G12 gene	NM_001039518	NM_001039518
-6245	Cep170	-	1442	Sdccag8	+	chr1	178743500		2.625	2.58		2	3	2		centrosomal protein 170	serologically defined colon cancer antigen 8	NM_001099637	NM_001099637
-6745	Cep170	-	942	Sdccag8	+	chr1	178744000		2.625	2.7		2	2	2		centrosomal protein 170	serologically defined colon cancer antigen 8	NM_001099637	NM_001099637
-9102	Akt3	-	186791	Zfp238	+	chr1	179188000		2.71	2.977		3	3	2		thymoma viral proto-oncogene 3	zinc finger protein 238	NM_011785	NM_011785
-9602	Akt3	-	186291	Zfp238	+	chr1	179188500		2.71	2.977		3	3	2		thymoma viral proto-oncogene 3	zinc finger protein 238	NM_011785	NM_011785
-193102	Akt3	-	2791	Zfp238	+	chr1	179372000		3.087	2.657		3	3	2		thymoma viral proto-oncogene 3	zinc finger protein 238	NM_011785	NM_011785
-193602	Akt3	-	2291	Zfp238	+	chr1	179372500		3.087	2.657		3	3	2		thymoma viral proto-oncogene 3	zinc finger protein 238	NM_011785	NM_011785
2049	Zfp238	+	2897	Zfp238	+	chr1	179378000		4.297	4.137		3	3	2		zinc finger protein 238	zinc finger protein 238	NM_013915	NM_013915
2549	Zfp238	+	2397	Zfp238	+	chr1	179378500		4.297	4.137		3	3	2		zinc finger protein 238	zinc finger protein 238	NM_013915	NM_013915
-194360	Adss	-	641	Gm16432	+	chr1	179921000		2.595	2.81		2	2	2		adenylosuccinate synthetase, non muscle	predicted gene 16432	NM_007422	NM_007422
-194860	Adss	-	141	Gm16432	+	chr1	179921500		2.595	2.81		2	2	2		adenylosuccinate synthetase, non muscle	predicted gene 16432	NM_007422	NM_007422
8070	Hnrnpu	-	1415	Hnrnpu	-	chr1	180266500		3.18	3.43		3	3	2		heterogeneous nuclear ribonucleoprotein U	heterogeneous nuclear ribonucleoprotein U	NM_016805	NM_016805
8570	Hnrnpu	-	915	Hnrnpu	-	chr1	180267000		3.18	3.43		3	3	2		heterogeneous nuclear ribonucleoprotein U	heterogeneous nuclear ribonucleoprotein U	NM_016805	NM_016805
9070	Hnrnpu	-	415	Hnrnpu	-	chr1	180267500		3.18	3.43		3	3	2		heterogeneous nuclear ribonucleoprotein U	heterogeneous nuclear ribonucleoprotein U	NM_016805	NM_016805
-2085	Hnrnpu	-	66011	Efcab2	+	chr1	180270000		3.145	3.59		2	2	2		heterogeneous nuclear ribonucleoprotein U	EF-hand calcium binding domain 2	NM_016805	NM_016805
-2585	Hnrnpu	-	65511	Efcab2	+	chr1	180270500		3.145	3.59		2	2	2		heterogeneous nuclear ribonucleoprotein U	EF-hand calcium binding domain 2	NM_016805	NM_016805
-147369	Kif26b	+	1105	Kif26b	+	chr1	180794000		3.88	4.62		3	2	2		kinesin family member 26B	kinesin family member 26B	NM_177724	NM_177724
-147869	Kif26b	+	605	Kif26b	+	chr1	180794500		3.88	4.62		3	2	2		kinesin family member 26B	kinesin family member 26B	NM_177724	NM_177724
-148369	Kif26b	+	105	Kif26b	+	chr1	180795000		3.88	4.62		3	2	2		kinesin family member 26B	kinesin family member 26B	NM_177724	NM_177724
-2366	Smyd3	-	7686	Tfb2m	-	chr1	181450500		2.577	2.615		3	2	2		SET and MYND domain containing 3	transcription factor B2, mitochondrial	NM_027188	NM_027188
-2866	Smyd3	-	7186	Tfb2m	-	chr1	181451000		2.577	2.615		3	2	2		SET and MYND domain containing 3	transcription factor B2, mitochondrial	NM_027188	NM_027188
17814	Tfb2m	-	398	Tfb2m	-	chr1	181476000		2.53	3.05		3	3	2		transcription factor B2, mitochondrial	transcription factor B2, mitochondrial	NM_008249	NM_008249
-102	Tfb2m	-	159	Cnst	+	chr1	181476500		2.53	3.05		3	3	2		transcription factor B2, mitochondrial	consortin, connexin sorting protein	NM_008249	NM_008249
-40396	Cnst	+	361	Sccpdh	+	chr1	181598000		2.61	2.673		3	3	2		consortin, connexin sorting protein	saccharopine dehydrogenase (putative)	NM_146105	NM_146105
139	Sccpdh	+	18815	Sccpdh	+	chr1	181598500		2.61	2.673		3	3	2		saccharopine dehydrogenase (putative)	saccharopine dehydrogenase (putative)	NM_178653	NM_178653
57966	Ahctf1	-	1146	Ahctf1	-	chr1	181733000		2.477	2.657		3	3	2		AT hook containing transcription factor 1	AT hook containing transcription factor 1	NM_026375	NM_026375
58466	Ahctf1	-	646	Ahctf1	-	chr1	181733500		2.477	2.657		3	3	2		AT hook containing transcription factor 1	AT hook containing transcription factor 1	NM_026375	NM_026375
-155354	Ahctf1	-	205770	Cabc1	-	chr1	181889500		2.43	3.31		2	2	2		AT hook containing transcription factor 1	chaperone, ABC1 activity of bc1 complex like (S. pombe)	NM_026375	NM_026375
-155854	Ahctf1	-	205270	Cabc1	-	chr1	181890000		2.527	3.07		3	3	2		AT hook containing transcription factor 1	chaperone, ABC1 activity of bc1 complex like (S. pombe)	NM_026375	NM_026375
17866	Psen2	-	1046	Psen2	-	chr1	182175000		4.39	5.145		3	2	2		presenilin 2	presenilin 2	NM_011183,NM_001128605	NM_011183,NM_001128605
18366	Psen2	-	546	Psen2	-	chr1	182175500		4.39	5.145		3	2	2		presenilin 2	presenilin 2	NM_011183,NM_001128605	NM_011183,NM_001128605
18866	Psen2	-	46	Psen2	-	chr1	182176000		4.39	5.145		3	2	2		presenilin 2	presenilin 2	NM_011183,NM_001128605	NM_011183,NM_001128605
901	Gm5069	-	2680	Gm5069	-	chr1	182258000		2.89	2.417		3	3	2		glyceraldehyde-3-phosphate dehydrogenase pseudogene	glyceraldehyde-3-phosphate dehydrogenase pseudogene	NR_003623	NR_003623
1394	Itpkb	+	91790	Itpkb	+	chr1	182262000		3.74	3.11		3	3	2		inositol 1,4,5-trisphosphate 3-kinase B	inositol 1,4,5-trisphosphate 3-kinase B	NM_001081175	NM_001081175
1894	Itpkb	+	91290	Itpkb	+	chr1	182262500		3.74	3.11		3	3	2		inositol 1,4,5-trisphosphate 3-kinase B	inositol 1,4,5-trisphosphate 3-kinase B	NM_001081175	NM_001081175
2394	Itpkb	+	90790	Itpkb	+	chr1	182263000		3.74	3.11		3	3	2		inositol 1,4,5-trisphosphate 3-kinase B	inositol 1,4,5-trisphosphate 3-kinase B	NM_001081175	NM_001081175
48635	6330403A02Rik	-	635	6330403A02Rik	-	chr1	182413000		2.607	2.68		3	2	2		RIKEN cDNA 6330403A02 gene	RIKEN cDNA 6330403A02 gene	NM_001081227	NM_001081227
-1365	6330403A02Rik	-	84105	Parp1	+	chr1	182415000		4.235	4.3		2	2	2		RIKEN cDNA 6330403A02 gene	poly (ADP-ribose) polymerase family, member 1	NM_001081227	NM_001081227
-1865	6330403A02Rik	-	83605	Parp1	+	chr1	182415500		4.423	4.3		3	2	2		RIKEN cDNA 6330403A02 gene	poly (ADP-ribose) polymerase family, member 1	NM_001081227	NM_001081227
-2365	6330403A02Rik	-	83105	Parp1	+	chr1	182416000		4.423	3.623		3	3	2		RIKEN cDNA 6330403A02 gene	poly (ADP-ribose) polymerase family, member 1	NM_001081227	NM_001081227
-2865	6330403A02Rik	-	82605	Parp1	+	chr1	182416500		4.423	3.623		3	3	2		RIKEN cDNA 6330403A02 gene	poly (ADP-ribose) polymerase family, member 1	NM_001081227	NM_001081227
-82365	6330403A02Rik	-	3105	Parp1	+	chr1	182496000		2.727	2.45		3	2	2		RIKEN cDNA 6330403A02 gene	poly (ADP-ribose) polymerase family, member 1	NM_001081227	NM_001081227
-82865	6330403A02Rik	-	2605	Parp1	+	chr1	182496500		2.727	2.45		3	2	2		RIKEN cDNA 6330403A02 gene	poly (ADP-ribose) polymerase family, member 1	NM_001081227	NM_001081227
-39615	Parp1	+	464	Lin9	+	chr1	182571000		3.117	2.643		3	3	2		poly (ADP-ribose) polymerase family, member 1	lin-9 homolog (C. elegans)	NM_007415	NM_007415
36	Lin9	+	40257	Lin9	+	chr1	182571500		3.117	2.643		3	3	2		lin-9 homolog (C. elegans)	lin-9 homolog (C. elegans)	NM_175186,NM_001103182	NM_175186,NM_001103182
536	Lin9	+	39757	Lin9	+	chr1	182572000		3.165	2.4		2	2	2		lin-9 homolog (C. elegans)	lin-9 homolog (C. elegans)	NM_175186,NM_001103182	NM_175186,NM_001103182
10302	H3f3a	-	734	H3f3a	-	chr1	182743000		2.635	3.09		2	2	2		H3 histone, family 3A	H3 histone, family 3A	NM_008210	NM_008210
10802	H3f3a	-	234	H3f3a	-	chr1	182743500		2.927	2.803		3	3	2		H3 histone, family 3A	H3 histone, family 3A	NM_008210	NM_008210
-266	H3f3a	-	37281	BC031781	+	chr1	182744000		2.927	2.803		3	3	2		H3 histone, family 3A	cDNA sequence BC031781	NM_008210	NM_008210
-23255	BC031781	+	1749	Lefty2	+	chr1	182821500		4.085	4.195		2	2	2		cDNA sequence BC031781	left-right determination factor 2	NM_145943	NM_145943
-23755	BC031781	+	1249	Lefty2	+	chr1	182822000		4.085	4.195		2	2	2		cDNA sequence BC031781	left-right determination factor 2	NM_145943	NM_145943
-24255	BC031781	+	749	Lefty2	+	chr1	182822500		3.87	4.195		3	2	2		cDNA sequence BC031781	left-right determination factor 2	NM_145943	NM_145943
-24755	BC031781	+	249	Lefty2	+	chr1	182823000		3.87	4.195		3	2	2		cDNA sequence BC031781	left-right determination factor 2	NM_145943	NM_145943
-33374	Ephx1	-	367	9130409I23Rik	+	chr1	182981000		4.205	4.205		2	2	2		epoxide hydrolase 1, microsomal	RIKEN cDNA 9130409I23 gene	NM_010145	NM_010145
133	9130409I23Rik	+	9298	9130409I23Rik	+	chr1	182981500		4.06	4.205		3	2	2		RIKEN cDNA 9130409I23 gene	RIKEN cDNA 9130409I23 gene	NM_001033819	NM_001033819
633	9130409I23Rik	+	8798	9130409I23Rik	+	chr1	182982000		4.06	4.205		3	2	2		RIKEN cDNA 9130409I23 gene	RIKEN cDNA 9130409I23 gene	NM_001033819	NM_001033819
37644	Wdr26	-	514	Wdr26	-	chr1	183141000		3.74	3.497		3	3	2		WD repeat domain 26	WD repeat domain 26	NM_145514	NM_145514
38144	Wdr26	-	14	Wdr26	-	chr1	183141500		3.74	3.497		3	3	2		WD repeat domain 26	WD repeat domain 26	NM_145514	NM_145514
-486	Wdr26	-	140758	Cnih3	+	chr1	183142000		3.74	3.497		3	3	2		WD repeat domain 26	cornichon homolog 3 (Drosophila)	NM_145514	NM_145514
-278228	Cnih3	+	2166	Dnahc14	+	chr1	183669000		2.305	2.29		2	2	2		cornichon homolog 3 (Drosophila)	dynein, axonemal, heavy chain 14	NM_028408,NM_001160212,NM_001160211	NM_028408,NM_001160212,NM_001160211
-280228	Cnih3	+	166	Dnahc14	+	chr1	183671000		2.745	3.185		2	2	2		cornichon homolog 3 (Drosophila)	dynein, axonemal, heavy chain 14	NM_028408,NM_001160212,NM_001160211	NM_028408,NM_001160212,NM_001160211
334	Dnahc14	+	28305	Dnahc14	+	chr1	183671500		2.745	3.185		2	2	2		dynein, axonemal, heavy chain 14	dynein, axonemal, heavy chain 14	NM_172846	NM_172846
26554	Lbr	-	532	Lbr	-	chr1	183772000		3.11	3.01		3	3	2		lamin B receptor	lamin B receptor	NM_133815	NM_133815
27054	Lbr	-	32	Lbr	-	chr1	183772500		3.11	3.01		3	3	2		lamin B receptor	lamin B receptor	NM_133815	NM_133815
18425	Enah	-	97111	Enah	-	chr1	183853000		4.457	4.333		3	3	2		enabled homolog (Drosophila)	enabled homolog (Drosophila)	NM_010135,NM_001083120,NM_001083121,NM_008680	NM_010135,NM_001083120,NM_001083121,NM_008680
18925	Enah	-	96611	Enah	-	chr1	183853500		4.457	4.333		3	3	2		enabled homolog (Drosophila)	enabled homolog (Drosophila)	NM_010135,NM_001083120,NM_001083121,NM_008680	NM_010135,NM_001083120,NM_001083121,NM_008680
19425	Enah	-	96111	Enah	-	chr1	183854000		4.457	4.333		3	3	2		enabled homolog (Drosophila)	enabled homolog (Drosophila)	NM_010135,NM_001083120,NM_001083121,NM_008680	NM_010135,NM_001083120,NM_001083121,NM_008680
6600	Degs1	-	390	Degs1	-	chr1	184212500		2.62	2.44		2	3	2		degenerative spermatocyte homolog 1 (Drosophila)	degenerative spermatocyte homolog 1 (Drosophila)	NM_007853	NM_007853
-1263	Fbxo28	-	66297	Trp53bp2	+	chr1	184273000		2.827	3.82		3	2	2		F-box protein 28	transformation related protein 53 binding protein 2	NM_175127	NM_175127
-1763	Fbxo28	-	65797	Trp53bp2	+	chr1	184273500		3.125	3.82		2	2	2		F-box protein 28	transformation related protein 53 binding protein 2	NM_175127	NM_175127
-2263	Fbxo28	-	65297	Trp53bp2	+	chr1	184274000		3.125	3.82		2	2	2		F-box protein 28	transformation related protein 53 binding protein 2	NM_175127	NM_175127
-67263	Fbxo28	-	297	Trp53bp2	+	chr1	184339000		3.127	3.463		3	3	2		F-box protein 28	transformation related protein 53 binding protein 2	NM_175127	NM_175127
203	Trp53bp2	+	53067	Trp53bp2	+	chr1	184339500		3.127	3.463		3	3	2		transformation related protein 53 binding protein 2	transformation related protein 53 binding protein 2	NM_173378	NM_173378
-44386	Capn2	-	3137	Capn8	+	chr1	184492000		2.38	3.125		2	2	2		calpain 2	calpain 8	NM_009794	NM_009794
-44886	Capn2	-	2637	Capn8	+	chr1	184492500		2.38	3.125		2	2	2		calpain 2	calpain 8	NM_009794	NM_009794
-45386	Capn2	-	2137	Capn8	+	chr1	184493000		4.035	4.22		2	2	2		calpain 2	calpain 8	NM_009794	NM_009794
-45886	Capn2	-	1637	Capn8	+	chr1	184493500		3.733	4.22		3	2	2		calpain 2	calpain 8	NM_009794	NM_009794
-46386	Capn2	-	1137	Capn8	+	chr1	184494000		3.733	4.22		3	2	2		calpain 2	calpain 8	NM_009794	NM_009794
-47386	Capn2	-	137	Capn8	+	chr1	184495000		2.677	3.027		3	3	2		calpain 2	calpain 8	NM_009794	NM_009794
363	Capn8	+	41157	Capn8	+	chr1	184495500		2.677	3.027		3	3	2		calpain 8	calpain 8	NM_001145806,NM_130890	NM_001145806,NM_130890
1244	4922505E12Rik	-	811	4922505E12Rik	-	chr1	184678500		4.44	4.553		3	3	2		RIKEN cDNA 4922505E12 gene	RIKEN cDNA 4922505E12 gene	NM_001033547	NM_001033547
1744	4922505E12Rik	-	311	4922505E12Rik	-	chr1	184679000		4.44	4.553		3	3	2		RIKEN cDNA 4922505E12 gene	RIKEN cDNA 4922505E12 gene	NM_001033547	NM_001033547
-189	4922505E12Rik	-	15536	Susd4	+	chr1	184679500		4.11	4.553		2	3	2		RIKEN cDNA 4922505E12 gene	sushi domain containing 4	NM_001033547	NM_001033547
-689	4922505E12Rik	-	15036	Susd4	+	chr1	184680000		3.797	4.553		3	3	2		RIKEN cDNA 4922505E12 gene	sushi domain containing 4	NM_001033547	NM_001033547
-1189	4922505E12Rik	-	14536	Susd4	+	chr1	184680500		3.797	4.695		3	2	2		RIKEN cDNA 4922505E12 gene	sushi domain containing 4	NM_001033547	NM_001033547
-1689	4922505E12Rik	-	14036	Susd4	+	chr1	184681000		3.797	4.695		3	2	2		RIKEN cDNA 4922505E12 gene	sushi domain containing 4	NM_001033547	NM_001033547
-2189	4922505E12Rik	-	13536	Susd4	+	chr1	184681500		4.11	4.695		2	2	2		RIKEN cDNA 4922505E12 gene	sushi domain containing 4	NM_001033547	NM_001033547
-12689	4922505E12Rik	-	3036	Susd4	+	chr1	184692000		3.603	4.547		3	3	2		RIKEN cDNA 4922505E12 gene	sushi domain containing 4	NM_001033547	NM_001033547
-13189	4922505E12Rik	-	2536	Susd4	+	chr1	184692500		3.603	4.547		3	3	2		RIKEN cDNA 4922505E12 gene	sushi domain containing 4	NM_001033547	NM_001033547
-14689	4922505E12Rik	-	1036	Susd4	+	chr1	184694000		2.807	2.877		3	3	2		RIKEN cDNA 4922505E12 gene	sushi domain containing 4	NM_001033547	NM_001033547
-15189	4922505E12Rik	-	536	Susd4	+	chr1	184694500		2.807	2.877		3	3	2		RIKEN cDNA 4922505E12 gene	sushi domain containing 4	NM_001033547	NM_001033547
-651485	Dusp10	+	25	Hlx	-	chr1	186551000		5.057	4.743		3	3	2		dual specificity phosphatase 10	H2.0-like homeobox	NM_022019	NM_022019
475	Hlx	-	4872	Hlx	-	chr1	186551500		5.057	4.743		3	3	2		H2.0-like homeobox	H2.0-like homeobox	NM_008250	NM_008250
975	Hlx	-	4372	Hlx	-	chr1	186552000		5.057	4.743		3	3	2		H2.0-like homeobox	H2.0-like homeobox	NM_008250	NM_008250
4475	Hlx	-	872	Hlx	-	chr1	186555500		2.555	3.17		2	2	2		H2.0-like homeobox	H2.0-like homeobox	NM_008250	NM_008250
4975	Hlx	-	372	Hlx	-	chr1	186556000		2.787	3.17		3	2	2		H2.0-like homeobox	H2.0-like homeobox	NM_008250	NM_008250
-128	Hlx	-	54145	Mosc1	-	chr1	186556500		2.787	3.17		3	2	2		H2.0-like homeobox	MOCO sulphurase C-terminal domain containing 1	NM_008250	NM_008250
23855	Mosc1	-	692	Mosc1	-	chr1	186634500		3.233	3.397		3	3	2		MOCO sulphurase C-terminal domain containing 1	MOCO sulphurase C-terminal domain containing 1	NM_001081361	NM_001081361
24355	Mosc1	-	192	Mosc1	-	chr1	186635000		3.233	3.397		3	3	2		MOCO sulphurase C-terminal domain containing 1	MOCO sulphurase C-terminal domain containing 1	NM_001081361	NM_001081361
-308	Mosc1	-	1446	Mosc2	-	chr1	186635500		3.233	3.43		3	2	2		MOCO sulphurase C-terminal domain containing 1	MOCO sulphurase C-terminal domain containing 2	NM_001081361	NM_001081361
-808	Mosc1	-	946	Mosc2	-	chr1	186636000		3.13	3.43		2	2	2		MOCO sulphurase C-terminal domain containing 1	MOCO sulphurase C-terminal domain containing 2	NM_001081361	NM_001081361
-1308	Mosc1	-	446	Mosc2	-	chr1	186636500		2.827	3.43		3	2	2		MOCO sulphurase C-terminal domain containing 1	MOCO sulphurase C-terminal domain containing 2	NM_001081361	NM_001081361
54	Mosc2	-	32726	Mosc2	-	chr1	186637000		2.827	3.43		3	2	2		MOCO sulphurase C-terminal domain containing 2	MOCO sulphurase C-terminal domain containing 2	NM_133684	NM_133684
554	Mosc2	-	32226	Mosc2	-	chr1	186637500		2.827	3.43		3	2	2		MOCO sulphurase C-terminal domain containing 2	MOCO sulphurase C-terminal domain containing 2	NM_133684	NM_133684
59698	Mark1	-	43428	Mark1	-	chr1	186780000		3.057	3.047		3	3	2		MAP/microtubule affinity-regulating kinase 1	MAP/microtubule affinity-regulating kinase 1	NM_145515	NM_145515
60198	Mark1	-	42928	Mark1	-	chr1	186780500		3.057	3.047		3	3	2		MAP/microtubule affinity-regulating kinase 1	MAP/microtubule affinity-regulating kinase 1	NM_145515	NM_145515
102698	Mark1	-	428	Mark1	-	chr1	186823000		2.525	2.693		2	3	2		MAP/microtubule affinity-regulating kinase 1	MAP/microtubule affinity-regulating kinase 1	NM_145515	NM_145515
8463	Bpnt1	+	17148	Bpnt1	+	chr1	187164500		5.117	5.02		3	3	2		bisphosphate 3'-nucleotidase 1	bisphosphate 3'-nucleotidase 1	NM_011794	NM_011794
8963	Bpnt1	+	16648	Bpnt1	+	chr1	187165000		5.117	5.02		3	3	2		bisphosphate 3'-nucleotidase 1	bisphosphate 3'-nucleotidase 1	NM_011794	NM_011794
-24266	Eprs	+	2226	Slc30a10	+	chr1	187276500		2.64	2.315		2	2	2		glutamyl-prolyl-tRNA synthetase	solute carrier family 30, member 10	NM_029735	NM_029735
-216763	Rrp15	-	1294	D1Pas1	+	chr1	188790000		6.135	6.04		2	2	2		ribosomal RNA processing 15 homolog (S. cerevisiae)	DNA segment, Chr 1, Pasteur Institute 1	NM_026041	NM_026041
-217263	Rrp15	-	794	D1Pas1	+	chr1	188790500		6.16	6.113		3	3	2		ribosomal RNA processing 15 homolog (S. cerevisiae)	DNA segment, Chr 1, Pasteur Institute 1	NM_026041	NM_026041
-217763	Rrp15	-	294	D1Pas1	+	chr1	188791000		6.16	6.113		3	3	2		ribosomal RNA processing 15 homolog (S. cerevisiae)	DNA segment, Chr 1, Pasteur Institute 1	NM_026041	NM_026041
206	D1Pas1	+	3006	D1Pas1	+	chr1	188791500		6.16	6.113		3	3	2		DNA segment, Chr 1, Pasteur Institute 1	DNA segment, Chr 1, Pasteur Institute 1	NM_033077	NM_033077
706	D1Pas1	+	2506	D1Pas1	+	chr1	188792000		6.16	6.113		3	3	2		DNA segment, Chr 1, Pasteur Institute 1	DNA segment, Chr 1, Pasteur Institute 1	NM_033077	NM_033077
-255694	Gpatch2	+	390737	Esrrg	+	chr1	189431000		2.9	2.553		3	3	2		G patch domain containing 2	estrogen-related receptor gamma	NM_026367	NM_026367
-256194	Gpatch2	+	390237	Esrrg	+	chr1	189431500		2.9	2.553		3	3	2		G patch domain containing 2	estrogen-related receptor gamma	NM_026367	NM_026367
-47737	Esrrg	+	216	Ush2a	+	chr1	190086500		4.777	4.713		3	3	2		estrogen-related receptor gamma	Usher syndrome 2A (autosomal recessive, mild) homolog (human)	NM_011935	NM_011935
284	Ush2a	+	701918	Ush2a	+	chr1	190087000		4.777	4.713		3	3	2		Usher syndrome 2A (autosomal recessive, mild) homolog (human)	Usher syndrome 2A (autosomal recessive, mild) homolog (human)	NM_021408	NM_021408
-40035	Cenpf	-	146	Ptpn14	+	chr1	191552000		2.055	2.81		2	2	2		centromere protein F	protein tyrosine phosphatase, non-receptor type 14	NM_001081363	NM_001081363
-1333	Smyd2	-	198157	Prox1	-	chr1	191747500		4.453	4.647		3	3	2		SET and MYND domain containing 2	prospero-related homeobox 1	NM_026796	NM_026796
-1833	Smyd2	-	197657	Prox1	-	chr1	191748000		4.453	4.647		3	3	2		SET and MYND domain containing 2	prospero-related homeobox 1	NM_026796	NM_026796
-2333	Smyd2	-	197157	Prox1	-	chr1	191748500		4.453	4.647		3	3	2		SET and MYND domain containing 2	prospero-related homeobox 1	NM_026796	NM_026796
-1441	Prox1	-	623947	Rps6kc1	-	chr1	191996000		4.637	3.793		3	3	2		prospero-related homeobox 1	ribosomal protein S6 kinase polypeptide 1	NM_008937	NM_008937
-1941	Prox1	-	623447	Rps6kc1	-	chr1	191996500		4.637	3.793		3	3	2		prospero-related homeobox 1	ribosomal protein S6 kinase polypeptide 1	NM_008937	NM_008937
-2441	Prox1	-	622947	Rps6kc1	-	chr1	191997000		4.637	3.793		3	3	2		prospero-related homeobox 1	ribosomal protein S6 kinase polypeptide 1	NM_008937	NM_008937
-2941	Prox1	-	622447	Rps6kc1	-	chr1	191997500		4.637	4.195		3	2	2		prospero-related homeobox 1	ribosomal protein S6 kinase polypeptide 1	NM_008937	NM_008937
-1623	Vash2	-	25210	Mfsd7b	-	chr1	192804500		2.82	2.975		3	2	2		vasohibin 2	major facilitator superfamily domain containing 7B	NM_144879,NR_027352	NM_144879,NR_027352
-2123	Vash2	-	24710	Mfsd7b	-	chr1	192805000		2.82	2.975		3	2	2		vasohibin 2	major facilitator superfamily domain containing 7B	NM_144879,NR_027352	NM_144879,NR_027352
271	A230020J21Rik	+	4160	A230020J21Rik	+	chr1	192849500		2.38	2.405		3	2	2		RIKEN cDNA A230020J21 gene	RIKEN cDNA A230020J21 gene	NR_027298	NR_027298
-13565	Nsl1	+	292	Batf3	+	chr1	192922000		2.797	2.86		3	3	2		NSL1, MIND kinetochore complex component, homolog (S. cerevisiae)	basic leucine zipper transcription factor, ATF-like 3	NM_198654	NM_198654
1038	Fam71a	-	1196	Fam71a	-	chr1	192987500		4.92	4.8		3	3	2		family with sequence similarity 71, member A	family with sequence similarity 71, member A	NM_001109759	NM_001109759
1538	Fam71a	-	696	Fam71a	-	chr1	192988000		4.92	4.8		3	3	2		family with sequence similarity 71, member A	family with sequence similarity 71, member A	NM_001109759	NM_001109759
2038	Fam71a	-	196	Fam71a	-	chr1	192988500		4.92	4.8		3	3	2		family with sequence similarity 71, member A	family with sequence similarity 71, member A	NM_001109759	NM_001109759
-1804	Fam71a	-	3675	Atf3	-	chr1	192990500		3.093	3.105		3	2	2		family with sequence similarity 71, member A	activating transcription factor 3	NM_001109759	NM_001109759
-2304	Fam71a	-	3175	Atf3	-	chr1	192991000		3.093	3.105		3	2	2		family with sequence similarity 71, member A	activating transcription factor 3	NM_001109759	NM_001109759
-2804	Fam71a	-	2675	Atf3	-	chr1	192991500		3.093	3.105		3	2	2		family with sequence similarity 71, member A	activating transcription factor 3	NM_001109759	NM_001109759
44641	Ppp2r5a	-	420	Ppp2r5a	-	chr1	193220500		2.573	2.63		3	2	2		protein phosphatase 2, regulatory subunit B (B56), alpha isoform	protein phosphatase 2, regulatory subunit B (B56), alpha isoform	NM_144880	NM_144880
-95930	Ints7	+	402	Lpgat1	+	chr1	193541500		3.44	3.403		3	3	2		integrator complex subunit 7	lysophosphatidylglycerol acyltransferase 1	NM_178632	NM_178632
98	Lpgat1	+	66132	Lpgat1	+	chr1	193542000		3.44	3.403		3	3	2		lysophosphatidylglycerol acyltransferase 1	lysophosphatidylglycerol acyltransferase 1	NM_172266	NM_172266
227	Lpgat1	+	65632	Lpgat1	+	chr1	193542500		3.44	3.403		3	3	2		lysophosphatidylglycerol acyltransferase 1	lysophosphatidylglycerol acyltransferase 1	NM_001134829	NM_001134829
149	Nek2	+	11428	Nek2	+	chr1	193645500		2.415	2.705		2	2	2		NIMA (never in mitosis gene a)-related expressed kinase 2	NIMA (never in mitosis gene a)-related expressed kinase 2	NM_010892	NM_010892
649	Nek2	+	10928	Nek2	+	chr1	193646000		2.415	2.705		2	2	2		NIMA (never in mitosis gene a)-related expressed kinase 2	NIMA (never in mitosis gene a)-related expressed kinase 2	NM_010892	NM_010892
-73072	Nek2	+	659	Slc30a1	+	chr1	193730000		2.89	2.637		3	3	2		NIMA (never in mitosis gene a)-related expressed kinase 2	solute carrier family 30 (zinc transporter), member 1	NM_010892	NM_010892
-73572	Nek2	+	159	Slc30a1	+	chr1	193730500		2.89	2.637		3	3	2		NIMA (never in mitosis gene a)-related expressed kinase 2	solute carrier family 30 (zinc transporter), member 1	NM_010892	NM_010892
7231	Rd3	+	1295	Rd3	+	chr1	193808500		5.227	4.753		3	3	2		retinal degeneration 3	retinal degeneration 3	NM_023727	NM_023727
7731	Rd3	+	795	Rd3	+	chr1	193809000		5.227	4.753		3	3	2		retinal degeneration 3	retinal degeneration 3	NM_023727	NM_023727
8231	Rd3	+	295	Rd3	+	chr1	193809500		5.227	4.753		3	3	2		retinal degeneration 3	retinal degeneration 3	NM_023727	NM_023727
-2555	Traf5	-	5342	Rcor3	-	chr1	193919000		2.55	2.99		2	2	2		TNF receptor-associated factor 5	REST corepressor 3	NM_011633	NM_011633
36158	Rcor3	-	1169	Rcor3	-	chr1	193960500		2.34	2.71		3	2	2		REST corepressor 3	REST corepressor 3	NM_144814	NM_144814
37158	Rcor3	-	169	Rcor3	-	chr1	193961500		3.457	2.72		3	3	2		REST corepressor 3	REST corepressor 3	NM_144814	NM_144814
-331	Rcor3	-	52753	Kcnh1	+	chr1	193962000		3.457	2.72		3	3	2		REST corepressor 3	potassium voltage-gated channel, subfamily H (eag-related), member 1	NM_144814	NM_144814
-51831	Rcor3	-	1253	Kcnh1	+	chr1	194013500		2.69	2.313		2	3	2		REST corepressor 3	potassium voltage-gated channel, subfamily H (eag-related), member 1	NM_144814	NM_144814
-52831	Rcor3	-	253	Kcnh1	+	chr1	194014500		2.81	2.805		3	2	2		REST corepressor 3	potassium voltage-gated channel, subfamily H (eag-related), member 1	NM_144814	NM_144814
-62285	Hhat	-	11181	Sertad4	-	chr1	194659500		4.137	4.197		3	3	2		hedgehog acyltransferase	SERTA domain containing 4	NM_144881	NM_144881
-62785	Hhat	-	10681	Sertad4	-	chr1	194660000		4.137	4.197		3	3	2		hedgehog acyltransferase	SERTA domain containing 4	NM_144881	NM_144881
-63285	Hhat	-	10181	Sertad4	-	chr1	194660500		3.83	4.275		2	2	2		hedgehog acyltransferase	SERTA domain containing 4	NM_144881	NM_144881
10319	Sertad4	-	915	Sertad4	-	chr1	194681000		2.91	3.257		3	3	2		SERTA domain containing 4	SERTA domain containing 4	NM_198247	NM_198247
10819	Sertad4	-	415	Sertad4	-	chr1	194681500		2.91	3.257		3	3	2		SERTA domain containing 4	SERTA domain containing 4	NM_198247	NM_198247
-22055	AA408296	-	805	Irf6	+	chr1	194978500		3.69	3.205		2	2	2		expressed sequence AA408296	interferon regulatory factor 6	NM_145415	NM_145415
-22555	AA408296	-	305	Irf6	+	chr1	194979000		3.577	2.857		3	3	2		expressed sequence AA408296	interferon regulatory factor 6	NM_145415	NM_145415
195	Irf6	+	18729	Irf6	+	chr1	194979500		3.577	2.857		3	3	2		interferon regulatory factor 6	interferon regulatory factor 6	NM_016851	NM_016851
147	G0s2	-	882	G0s2	-	chr1	195098500		2.63	2.515		2	2	2		G0/G1 switch gene 2	G0/G1 switch gene 2	NM_008059	NM_008059
647	G0s2	-	382	G0s2	-	chr1	195099000		2.63	2.533		2	3	2		G0/G1 switch gene 2	G0/G1 switch gene 2	NM_008059	NM_008059
-118	G0s2	-	28687	Lamb3	+	chr1	195099500		2.63	2.475		2	2	2		G0/G1 switch gene 2	laminin, beta 3	NM_008059	NM_008059
-15014	Cd34	+	65593	Cd46	-	chr1	196802500		2.483	2.42		3	2	2		CD34 antigen	CD46 antigen, complement regulatory protein	NM_133654,NM_001111059	NM_133654,NM_001111059
-988502	Ipcef1	+	682	Rgs17	+	chr10	4423500		3.057	3.123		3	3	2		interaction protein for cytohesin exchange factors 1	regulator of G-protein signaling 17	NM_001033391	NM_001033391
-989002	Ipcef1	+	182	Rgs17	+	chr10	4424000		3.057	3.123		3	3	2		interaction protein for cytohesin exchange factors 1	regulator of G-protein signaling 17	NM_001033391	NM_001033391
-7734	Rgs17	+	597	Mtrf1l	+	chr10	4522000		2.757	2.475		3	2	2		regulator of G-protein signaling 17	mitochondrial translational release factor 1-like	NM_019958	NM_019958
-8234	Rgs17	+	97	Mtrf1l	+	chr10	4522500		2.757	2.37		3	3	2		regulator of G-protein signaling 17	mitochondrial translational release factor 1-like	NM_019958	NM_019958
122667	Syne1	+	51842	Syne1	+	chr10	5274500		2.915	3.405		2	2	2		synaptic nuclear envelope 1	synaptic nuclear envelope 1	NM_001079686	NM_001079686
123167	Syne1	+	51342	Syne1	+	chr10	5275000		2.915	3.405		2	2	2		synaptic nuclear envelope 1	synaptic nuclear envelope 1	NM_001079686	NM_001079686
390721	Esr1	-	995	Esr1	-	chr10	5733500		3.453	3.195		3	2	2		estrogen receptor 1 (alpha)	estrogen receptor 1 (alpha)	NM_007956	NM_007956
391221	Esr1	-	495	Esr1	-	chr10	5734000		3.453	3.195		3	2	2		estrogen receptor 1 (alpha)	estrogen receptor 1 (alpha)	NM_007956	NM_007956
1812	Rmnd1	+	27372	Rmnd1	+	chr10	5916000		4.487	4.037		3	3	2		required for meiotic nuclear division 1 homolog (S. cerevisiae)	required for meiotic nuclear division 1 homolog (S. cerevisiae)	NM_025343	NM_025343
2312	Rmnd1	+	26872	Rmnd1	+	chr10	5916500		4.487	4.037		3	3	2		required for meiotic nuclear division 1 homolog (S. cerevisiae)	required for meiotic nuclear division 1 homolog (S. cerevisiae)	NM_025343	NM_025343
2812	Rmnd1	+	26372	Rmnd1	+	chr10	5917000		4.487	4.96		3	2	2		required for meiotic nuclear division 1 homolog (S. cerevisiae)	required for meiotic nuclear division 1 homolog (S. cerevisiae)	NM_025343	NM_025343
126	Gm5512	+	25870	Gm5512	+	chr10	5917500		4.487	4.96		3	2	2		required for meiotic nuclear division 1 pseudogene	required for meiotic nuclear division 1 pseudogene	NR_002891	NR_002891
-14630	Gm5512	+	432	Zbtb2	+	chr10	5958000		3.563	2.705		3	2	2		required for meiotic nuclear division 1 pseudogene	zinc finger and BTB domain containing 2	NR_002891	NR_002891
68	Zbtb2	+	20967	Zbtb2	+	chr10	5958500		3.563	2.705		3	2	2		zinc finger and BTB domain containing 2	zinc finger and BTB domain containing 2	NM_001033466	NM_001033466
568	Zbtb2	+	20467	Zbtb2	+	chr10	5959000		3.563	2.705		3	2	2		zinc finger and BTB domain containing 2	zinc finger and BTB domain containing 2	NM_001033466	NM_001033466
1068	Zbtb2	+	19967	Zbtb2	+	chr10	5959500		3.563	2.705		3	2	2		zinc finger and BTB domain containing 2	zinc finger and BTB domain containing 2	NM_001033466	NM_001033466
18568	Zbtb2	+	2467	Zbtb2	+	chr10	5977000		5.88	5.8		3	3	2		zinc finger and BTB domain containing 2	zinc finger and BTB domain containing 2	NM_001033466	NM_001033466
19068	Zbtb2	+	1967	Zbtb2	+	chr10	5977500		5.88	5.8		3	3	2		zinc finger and BTB domain containing 2	zinc finger and BTB domain containing 2	NM_001033466	NM_001033466
-1077	Mthfd1l	-	4740	Plekhg1	-	chr10	6374500		3.823	3.81		3	2	2		methylenetetrahydrofolate dehydrogenase (NADP+ dependent) 1-like	pleckstrin homology domain containing, family G (with RhoGef domain) member 1	NM_172308	NM_172308
-1577	Mthfd1l	-	4240	Plekhg1	-	chr10	6375000		3.823	3.81		3	2	2		methylenetetrahydrofolate dehydrogenase (NADP+ dependent) 1-like	pleckstrin homology domain containing, family G (with RhoGef domain) member 1	NM_172308	NM_172308
-2077	Mthfd1l	-	3740	Plekhg1	-	chr10	6375500		4.22	3.81		2	2	2		methylenetetrahydrofolate dehydrogenase (NADP+ dependent) 1-like	pleckstrin homology domain containing, family G (with RhoGef domain) member 1	NM_172308	NM_172308
93760	Plekhg1	-	874	Plekhg1	-	chr10	6473000		4.9	5.103		3	3	2		pleckstrin homology domain containing, family G (with RhoGef domain) member 1	pleckstrin homology domain containing, family G (with RhoGef domain) member 1	NM_001033253,NM_001159942	NM_001033253,NM_001159942
94260	Plekhg1	-	374	Plekhg1	-	chr10	6473500		4.9	5.103		3	3	2		pleckstrin homology domain containing, family G (with RhoGef domain) member 1	pleckstrin homology domain containing, family G (with RhoGef domain) member 1	NM_001033253,NM_001159942	NM_001033253,NM_001159942
-126	Plekhg1	-	317663	Iyd	-	chr10	6474000		4.9	5.103		3	3	2		pleckstrin homology domain containing, family G (with RhoGef domain) member 1	iodotyrosine deiodinase	NM_001033253,NM_001159942	NM_001033253,NM_001159942
-609	Ppp1r14c	-	328597	Lrp11	+	chr10	6981000		2.585	2.89		2	2	2		protein phosphatase 1, regulatory (inhibitor) subunit 14c	low density lipoprotein receptor-related protein 11	NM_133485	NM_133485
-1109	Ppp1r14c	-	328097	Lrp11	+	chr10	6981500		2.585	2.89		2	2	2		protein phosphatase 1, regulatory (inhibitor) subunit 14c	low density lipoprotein receptor-related protein 11	NM_133485	NM_133485
-329109	Ppp1r14c	-	97	Lrp11	+	chr10	7309500		2.753	2.83		3	3	2		protein phosphatase 1, regulatory (inhibitor) subunit 14c	low density lipoprotein receptor-related protein 11	NM_133485	NM_133485
403	Lrp11	+	35273	Lrp11	+	chr10	7310000		2.753	2.83		3	3	2		low density lipoprotein receptor-related protein 11	low density lipoprotein receptor-related protein 11	NM_172784	NM_172784
-2316	Nup43	+	6	Lats1	+	chr10	7401000		2.747	2.9		3	3	2		nucleoporin 43	large tumor suppressor	NM_145706	NM_145706
-285	BC013529	-	11691	Ppil4	+	chr10	7501000		4.17	4.55		2	2	2		cDNA sequence BC013529	peptidylprolyl isomerase (cyclophilin)-like 4	NM_145418	NM_145418
-785	BC013529	-	11191	Ppil4	+	chr10	7501500		4.107	4.55		3	2	2		cDNA sequence BC013529	peptidylprolyl isomerase (cyclophilin)-like 4	NM_145418	NM_145418
-1285	BC013529	-	10691	Ppil4	+	chr10	7502000		4.107	4.55		3	2	2		cDNA sequence BC013529	peptidylprolyl isomerase (cyclophilin)-like 4	NM_145418	NM_145418
-7139	Ppil4	+	2767	Zc3h12d	+	chr10	7549500		3.133	3.64		3	2	2		peptidylprolyl isomerase (cyclophilin)-like 4	zinc finger CCCH type containing 12D	NM_026141	NM_026141
-7639	Ppil4	+	2267	Zc3h12d	+	chr10	7550000		3.133	3.64		3	2	2		peptidylprolyl isomerase (cyclophilin)-like 4	zinc finger CCCH type containing 12D	NM_026141	NM_026141
-9639	Ppil4	+	267	Zc3h12d	+	chr10	7552000		2.923	3.087		3	3	2		peptidylprolyl isomerase (cyclophilin)-like 4	zinc finger CCCH type containing 12D	NM_026141	NM_026141
233	Zc3h12d	+	37694	Zc3h12d	+	chr10	7552500		2.923	3.087		3	3	2		zinc finger CCCH type containing 12D	zinc finger CCCH type containing 12D	NM_172785	NM_172785
34733	Zc3h12d	+	3194	Zc3h12d	+	chr10	7587000		2.953	3.187		3	3	2		zinc finger CCCH type containing 12D	zinc finger CCCH type containing 12D	NM_172785	NM_172785
35233	Zc3h12d	+	2694	Zc3h12d	+	chr10	7587500		2.953	3.187		3	3	2		zinc finger CCCH type containing 12D	zinc finger CCCH type containing 12D	NM_172785	NM_172785
49555	Tab2	-	921	Tab2	-	chr10	7675000		3.62	3.665		3	2	2		TGF-beta activated kinase 1/MAP3K7 binding protein 2	TGF-beta activated kinase 1/MAP3K7 binding protein 2	NM_138667	NM_138667
50055	Tab2	-	421	Tab2	-	chr10	7675500		3.62	3.55		3	3	2		TGF-beta activated kinase 1/MAP3K7 binding protein 2	TGF-beta activated kinase 1/MAP3K7 binding protein 2	NM_138667	NM_138667
-79	Tab2	-	248550	Ust	-	chr10	7676000		3.62	3.55		3	3	2		TGF-beta activated kinase 1/MAP3K7 binding protein 2	uronyl-2-sulfotransferase	NM_138667	NM_138667
-1877	Ust	-	201516	Sash1	-	chr10	8240500		2.987	3.07		3	2	2		uronyl-2-sulfotransferase	SAM and SH3 domain containing 1	NM_177387	NM_177387
46944	Samd5	-	1006	Samd5	-	chr10	9394000		2.657	3.257		3	3	2		sterile alpha motif domain containing 5	sterile alpha motif domain containing 5	NM_177271	NM_177271
47444	Samd5	-	506	Samd5	-	chr10	9394500		2.657	3.257		3	3	2		sterile alpha motif domain containing 5	sterile alpha motif domain containing 5	NM_177271	NM_177271
-71587	Shprh	+	171	Fbxo30	+	chr10	11001000		2.72	2.3		2	3	2		SNF2 histone linker PHD RING helicase	F-box protein 30	NM_172937,NM_001077707	NM_172937,NM_001077707
-43237	Fbxo30	+	3242	Epm2a	+	chr10	11060000		3.483	3.43		3	2	2		F-box protein 30	epilepsy, progressive myoclonic epilepsy, type 2 gene alpha	NM_027968	NM_027968
-43737	Fbxo30	+	2742	Epm2a	+	chr10	11060500		3.483	3.43		3	2	2		F-box protein 30	epilepsy, progressive myoclonic epilepsy, type 2 gene alpha	NM_027968	NM_027968
-1967	Utrn	-	144759	Sf3b5	+	chr10	12583500		2.647	3.425		3	2	2		utrophin	splicing factor 3b, subunit 5	NM_011682	NM_011682
-6967	Utrn	-	139759	Sf3b5	+	chr10	12588500		2.29	2.535		2	2	2		utrophin	splicing factor 3b, subunit 5	NM_011682	NM_011682
-7467	Utrn	-	139259	Sf3b5	+	chr10	12589000		2.29	2.535		2	2	2		utrophin	splicing factor 3b, subunit 5	NM_011682	NM_011682
-78967	Utrn	-	67759	Sf3b5	+	chr10	12660500		3.197	3.177		3	3	2		utrophin	splicing factor 3b, subunit 5	NM_011682	NM_011682
-79467	Utrn	-	67259	Sf3b5	+	chr10	12661000		3.197	3.177		3	3	2		utrophin	splicing factor 3b, subunit 5	NM_011682	NM_011682
-79967	Utrn	-	66759	Sf3b5	+	chr10	12661500		3.197	3.177		3	3	2		utrophin	splicing factor 3b, subunit 5	NM_011682	NM_011682
-79529	Sf3b5	+	2093	Plagl1	+	chr10	12808500		5.31	5.37		2	2	2		splicing factor 3b, subunit 5	pleiomorphic adenoma gene-like 1	NM_175102	NM_175102
-80029	Sf3b5	+	1593	Plagl1	+	chr10	12809000		5.31	5.37		2	2	2		splicing factor 3b, subunit 5	pleiomorphic adenoma gene-like 1	NM_175102	NM_175102
-80529	Sf3b5	+	1093	Plagl1	+	chr10	12809500		5.317	5.477		3	3	2		splicing factor 3b, subunit 5	pleiomorphic adenoma gene-like 1	NM_175102	NM_175102
-81029	Sf3b5	+	593	Plagl1	+	chr10	12810000		5.317	5.477		3	3	2		splicing factor 3b, subunit 5	pleiomorphic adenoma gene-like 1	NM_175102	NM_175102
-81529	Sf3b5	+	93	Plagl1	+	chr10	12810500		5.317	5.477		3	3	2		splicing factor 3b, subunit 5	pleiomorphic adenoma gene-like 1	NM_175102	NM_175102
407	Plagl1	+	40501	Plagl1	+	chr10	12811000		5.317	5.477		3	3	2		pleiomorphic adenoma gene-like 1	pleiomorphic adenoma gene-like 1	NM_009538	NM_009538
-1057	Ltv1	-	19200	Phactr2	-	chr10	12914000		2.47	3.04		2	2	2		LTV1 homolog (S. cerevisiae)	phosphatase and actin regulator 2	NM_181470	NM_181470
-149534	Phactr2	-	27333	Fuca2	+	chr10	13193500		2.37	2.62		3	2	2		phosphatase and actin regulator 2	fucosidase, alpha-L- 2, plasma	NM_001033257	NM_001033257
-150034	Phactr2	-	26833	Fuca2	+	chr10	13194000		2.37	2.553		3	3	2		phosphatase and actin regulator 2	fucosidase, alpha-L- 2, plasma	NM_001033257	NM_001033257
1788	Adat2	+	8682	Adat2	+	chr10	13274500		2.987	3.49		3	2	2		adenosine deaminase, tRNA-specific 2, TAD2 homolog (S. cerevisiae)	adenosine deaminase, tRNA-specific 2, TAD2 homolog (S. cerevisiae)	NM_025748	NM_025748
2288	Adat2	+	8182	Adat2	+	chr10	13275000		2.987	3.49		3	2	2		adenosine deaminase, tRNA-specific 2, TAD2 homolog (S. cerevisiae)	adenosine deaminase, tRNA-specific 2, TAD2 homolog (S. cerevisiae)	NM_025748	NM_025748
-1864	Aig1	-	95684	Hivep2	+	chr10	13590500		2.763	2.53		3	2	2		androgen-induced 1	human immunodeficiency virus type I enhancer binding protein 2	NM_025446	NM_025446
-2364	Aig1	-	95184	Hivep2	+	chr10	13591000		2.763	2.53		3	2	2		androgen-induced 1	human immunodeficiency virus type I enhancer binding protein 2	NM_025446	NM_025446
-96864	Aig1	-	684	Hivep2	+	chr10	13685500		2.69	2.587		3	3	2		androgen-induced 1	human immunodeficiency virus type I enhancer binding protein 2	NM_025446	NM_025446
-97364	Aig1	-	184	Hivep2	+	chr10	13686000		2.69	2.587		3	3	2		androgen-induced 1	human immunodeficiency virus type I enhancer binding protein 2	NM_025446	NM_025446
316	Hivep2	+	184684	Hivep2	+	chr10	13686500		2.69	2.695		3	2	2		human immunodeficiency virus type I enhancer binding protein 2	human immunodeficiency virus type I enhancer binding protein 2	NM_010437	NM_010437
-1658	Gpr126	-	108638	Vta1	-	chr10	14266500		3.133	4.26		3	2	2		G protein-coupled receptor 126	Vps20-associated 1 homolog (S. cerevisiae)	NM_001002268	NM_001002268
-2158	Gpr126	-	108138	Vta1	-	chr10	14267000		3.133	4.26		3	2	2		G protein-coupled receptor 126	Vps20-associated 1 homolog (S. cerevisiae)	NM_001002268	NM_001002268
46729	Heca	-	873	Heca	-	chr10	17667000		3.227	3.475		3	2	2		headcase homolog (Drosophila)	headcase homolog (Drosophila)	NM_001033432	NM_001033432
47229	Heca	-	373	Heca	-	chr10	17667500		3.227	3.177		3	3	2		headcase homolog (Drosophila)	headcase homolog (Drosophila)	NM_001033432	NM_001033432
-942	3110003A17Rik	-	31745	Reps1	+	chr10	17744000		2.19	2.66		2	2	2		RIKEN cDNA 3110003A17 gene	RalBP1 associated Eps domain containing protein	NM_028440	NM_028440
-31942	3110003A17Rik	-	745	Reps1	+	chr10	17775000		2.947	2.867		3	3	2		RIKEN cDNA 3110003A17 gene	RalBP1 associated Eps domain containing protein	NM_028440	NM_028440
-32442	3110003A17Rik	-	245	Reps1	+	chr10	17775500		2.947	3.215		3	2	2		RIKEN cDNA 3110003A17 gene	RalBP1 associated Eps domain containing protein	NM_028440	NM_028440
-83213	Ccdc28a	-	89480	Nhsl1	+	chr10	18038000		2.917	2.837		3	3	2		coiled-coil domain containing 28A	NHS-like 1	NM_144820	NM_144820
-83713	Ccdc28a	-	88980	Nhsl1	+	chr10	18038500		2.917	2.837		3	3	2		coiled-coil domain containing 28A	NHS-like 1	NM_144820	NM_144820
123520	Nhsl1	+	2697	Nhsl1	+	chr10	18251000		5.027	4.97		3	3	2		NHS-like 1	NHS-like 1	NM_173390	NM_173390
124020	Nhsl1	+	2197	Nhsl1	+	chr10	18251500		5.027	4.97		3	3	2		NHS-like 1	NHS-like 1	NM_173390	NM_173390
5072	Hebp2	-	882	Hebp2	-	chr10	18265000		2.535	2.45		2	2	2		heme binding protein 2	heme binding protein 2	NM_019487	NM_019487
5572	Hebp2	-	382	Hebp2	-	chr10	18265500		2.535	2.45		2	2	2		heme binding protein 2	heme binding protein 2	NM_019487	NM_019487
-56401	Gm4922	-	1876	Perp	+	chr10	18563000		3.145	4.57		2	2	2		predicted gene 4922	PERP, TP53 apoptosis effector	NM_177706	NM_177706
-56901	Gm4922	-	1376	Perp	+	chr10	18563500		3.12	4.57		3	2	2		predicted gene 4922	PERP, TP53 apoptosis effector	NM_177706	NM_177706
-57401	Gm4922	-	876	Perp	+	chr10	18564000		3.12	4.57		3	2	2		predicted gene 4922	PERP, TP53 apoptosis effector	NM_177706	NM_177706
-57901	Gm4922	-	376	Perp	+	chr10	18564500		3.18	3.325		2	2	2		predicted gene 4922	PERP, TP53 apoptosis effector	NM_177706	NM_177706
-230590	Olig3	+	2763	Ifngr1	+	chr10	19309000		3.025	2.99		2	2	2		oligodendrocyte transcription factor 3	interferon gamma receptor 1	NM_053008	NM_053008
-231090	Olig3	+	2263	Ifngr1	+	chr10	19309500		2.847	2.99		3	2	2		oligodendrocyte transcription factor 3	interferon gamma receptor 1	NM_053008	NM_053008
1778	Slc35d3	-	1765	Slc35d3	-	chr10	19569500		2.903	2.495		3	2	2		solute carrier family 35, member D3	solute carrier family 35, member D3	NM_029529	NM_029529
2278	Slc35d3	-	1265	Slc35d3	-	chr10	19570000		2.965	2.495		2	2	2		solute carrier family 35, member D3	solute carrier family 35, member D3	NM_029529	NM_029529
11670	Pex7	-	35455	Pex7	-	chr10	19592000		5.18	4.513		3	3	2		peroxisomal biogenesis factor 7	peroxisomal biogenesis factor 7	NM_008822	NM_008822
12170	Pex7	-	34955	Pex7	-	chr10	19592500		5.18	4.513		3	3	2		peroxisomal biogenesis factor 7	peroxisomal biogenesis factor 7	NM_008822	NM_008822
-26045	Pex7	-	831	Map3k5	+	chr10	19653500		2.98	2.655		3	2	2		peroxisomal biogenesis factor 7	mitogen-activated protein kinase kinase kinase 5	NM_008822	NM_008822
-26545	Pex7	-	331	Map3k5	+	chr10	19654000		2.98	2.72		3	3	2		peroxisomal biogenesis factor 7	mitogen-activated protein kinase kinase kinase 5	NM_008822	NM_008822
-5944	Map3k5	+	225	Mtap7	+	chr10	19868500		3.103	3.2		3	2	2		mitogen-activated protein kinase kinase kinase 5	microtubule-associated protein 7	NM_008580	NM_008580
56775	Mtap7	+	75896	Mtap7	+	chr10	19925500		2.485	2.725		2	2	2		microtubule-associated protein 7	microtubule-associated protein 7	NM_008635	NM_008635
57275	Mtap7	+	75396	Mtap7	+	chr10	19926000		2.52	2.725		2	2	2		microtubule-associated protein 7	microtubule-associated protein 7	NM_008635	NM_008635
57775	Mtap7	+	74896	Mtap7	+	chr10	19926500		2.52	2.725		2	2	2		microtubule-associated protein 7	microtubule-associated protein 7	NM_008635	NM_008635
59275	Mtap7	+	73396	Mtap7	+	chr10	19928000		3.927	3.707		3	3	2		microtubule-associated protein 7	microtubule-associated protein 7	NM_008635	NM_008635
257	Gm6251	+	243	Gm6251	+	chr10	19928500		3.927	3.707		3	3	2		predicted gene 6251	predicted gene 6251	NM_001101561	NM_001101561
-257	Gm6251	+	103274	Bclaf1	+	chr10	19929000		4.23	4.545		2	2	2		predicted gene 6251	BCL2-associated transcription factor 1	NM_001101561	NM_001101561
-103257	Gm6251	+	274	Bclaf1	+	chr10	20032000		2.885	2.94		2	2	2		predicted gene 6251	BCL2-associated transcription factor 1	NM_001101561	NM_001101561
-1243	Pde7b	-	226390	Ahi1	+	chr10	20446000		3.107	3.093		3	3	2		phosphodiesterase 7B	Abelson helper integration site 1	NM_013875	NM_013875
-1743	Pde7b	-	225890	Ahi1	+	chr10	20446500		3.107	3.505		3	2	2		phosphodiesterase 7B	Abelson helper integration site 1	NM_013875	NM_013875
110	Ahi1	+	127735	Ahi1	+	chr10	20672500		2.6	2.667		2	3	2		Abelson helper integration site 1	Abelson helper integration site 1	NM_026203	NM_026203
-62996	Hbs1l	+	3105	Aldh8a1	+	chr10	21094000		3.17	2.82		3	3	2		Hbs1-like (S. cerevisiae)	aldehyde dehydrogenase 8 family, member A1	NM_001145209,NM_001042593,NM_019702	NM_001145209,NM_001042593,NM_019702
-63496	Hbs1l	+	2605	Aldh8a1	+	chr10	21094500		3.17	2.82		3	3	2		Hbs1-like (S. cerevisiae)	aldehyde dehydrogenase 8 family, member A1	NM_001145209,NM_001042593,NM_019702	NM_001145209,NM_001042593,NM_019702
-64996	Hbs1l	+	1105	Aldh8a1	+	chr10	21096000		3.607	3.487		3	3	2		Hbs1-like (S. cerevisiae)	aldehyde dehydrogenase 8 family, member A1	NM_001145209,NM_001042593,NM_019702	NM_001145209,NM_001042593,NM_019702
-65496	Hbs1l	+	605	Aldh8a1	+	chr10	21096500		3.607	4.035		3	2	2		Hbs1-like (S. cerevisiae)	aldehyde dehydrogenase 8 family, member A1	NM_001145209,NM_001042593,NM_019702	NM_001145209,NM_001042593,NM_019702
-597616	Aldh8a1	+	500	Sgk1	+	chr10	21714000		2.715	2.92		2	2	2		aldehyde dehydrogenase 8 family, member A1	serum/glucocorticoid regulated kinase 1	NM_178713	NM_178713
-58305	Sgk1	+	8112	4930444G20Rik	-	chr10	21778000		4.557	3.693		3	3	2		serum/glucocorticoid regulated kinase 1	RIKEN cDNA 4930444G20 gene	NM_011361	NM_011361
-58805	Sgk1	+	7612	4930444G20Rik	-	chr10	21778500		4.557	3.693		3	3	2		serum/glucocorticoid regulated kinase 1	RIKEN cDNA 4930444G20 gene	NM_011361	NM_011361
888	4930444G20Rik	-	885	4930444G20Rik	-	chr10	21787000		4.747	4.5		3	3	2		RIKEN cDNA 4930444G20 gene	RIKEN cDNA 4930444G20 gene	NM_053264	NM_053264
1388	4930444G20Rik	-	385	4930444G20Rik	-	chr10	21787500		4.747	4.5		3	3	2		RIKEN cDNA 4930444G20 gene	RIKEN cDNA 4930444G20 gene	NM_053264	NM_053264
-115	4930444G20Rik	-	90414	Raet1a	+	chr10	21788000		4.747	5.165		3	2	2		RIKEN cDNA 4930444G20 gene	retinoic acid early transcript 1, alpha	NM_053264	NM_053264
-80115	4930444G20Rik	-	10414	Raet1a	+	chr10	21868000		2.415	2.607		2	3	2		RIKEN cDNA 4930444G20 gene	retinoic acid early transcript 1, alpha	NM_053264	NM_053264
-80615	4930444G20Rik	-	9914	Raet1a	+	chr10	21868500		2.415	2.607		2	3	2		RIKEN cDNA 4930444G20 gene	retinoic acid early transcript 1, alpha	NM_053264	NM_053264
289	Taar1	+	710	Taar1	+	chr10	23640500		3.943	4.273		3	3	2		trace amine-associated receptor 1	trace amine-associated receptor 1	NM_053205	NM_053205
-7611	Taar2	+	363	Taar3	+	chr10	23669000		4.625	4.485		2	2	2		trace amine-associated receptor 2	trace amine-associated receptor 3	NM_001007266	NM_001007266
137	Taar3	+	895	Taar3	+	chr10	23669500		4.597	3.893		3	3	2		trace amine-associated receptor 3	trace amine-associated receptor 3	NM_001008429	NM_001008429
637	Taar3	+	395	Taar3	+	chr10	23670000		4.597	3.893		3	3	2		trace amine-associated receptor 3	trace amine-associated receptor 3	NM_001008429	NM_001008429
-9605	Taar3	+	299	Taar4	+	chr10	23680000		4.817	4.987		3	3	2		trace amine-associated receptor 3	trace amine-associated receptor 4	NM_001008429	NM_001008429
201	Taar4	+	843	Taar4	+	chr10	23680500		4.817	4.987		3	3	2		trace amine-associated receptor 4	trace amine-associated receptor 4	NM_001008499	NM_001008499
701	Taar4	+	343	Taar4	+	chr10	23681000		4.817	4.987		3	3	2		trace amine-associated receptor 4	trace amine-associated receptor 4	NM_001008499	NM_001008499
-9157	Taar4	+	11	Taar5	+	chr10	23690500		3.03	3.05		2	2	2		trace amine-associated receptor 4	trace amine-associated receptor 5	NM_001008499	NM_001008499
489	Taar5	+	525	Taar5	+	chr10	23691000		3.03	3.05		2	2	2		trace amine-associated receptor 5	trace amine-associated receptor 5	NM_001009574	NM_001009574
86	Taar6	-	952	Taar6	-	chr10	23704500		4.673	4.427		3	3	2		trace amine-associated receptor 6	trace amine-associated receptor 6	NM_001010828	NM_001010828
586	Taar6	-	452	Taar6	-	chr10	23705000		4.673	4.427		3	3	2		trace amine-associated receptor 6	trace amine-associated receptor 6	NM_001010828	NM_001010828
207	Taar9	-	840	Taar9	-	chr10	23828500		4.6	4.367		3	3	2		trace amine-associated receptor 9	trace amine-associated receptor 9	NM_001010831	NM_001010831
707	Taar9	-	340	Taar9	-	chr10	23829000		4.6	4.367		3	3	2		trace amine-associated receptor 9	trace amine-associated receptor 9	NM_001010831	NM_001010831
-34235	Stx7	+	322	Moxd1	+	chr10	23943000		2.503	2.72		3	2	2		syntaxin 7	monooxygenase, DBH-like 1	NM_016797	NM_016797
178	Moxd1	+	79089	Moxd1	+	chr10	23943500		2.605	2.72		2	2	2		monooxygenase, DBH-like 1	monooxygenase, DBH-like 1	NM_021509	NM_021509
-1724	Arg1	-	239895	Akap7	-	chr10	24649000		4.517	4.49		3	2	2		arginase, liver	A kinase (PRKA) anchor protein 7	NM_007482	NM_007482
-2224	Arg1	-	239395	Akap7	-	chr10	24649500		4.517	4.49		3	2	2		arginase, liver	A kinase (PRKA) anchor protein 7	NM_007482	NM_007482
-2724	Arg1	-	238895	Akap7	-	chr10	24650000		4.517	4.49		3	2	2		arginase, liver	A kinase (PRKA) anchor protein 7	NM_007482	NM_007482
129105	Akap7	-	969	Akap7	-	chr10	25018000		4.31	4.25		2	3	2		A kinase (PRKA) anchor protein 7	A kinase (PRKA) anchor protein 7	NM_018747	NM_018747
129605	Akap7	-	469	Akap7	-	chr10	25018500		4.173	4.25		3	3	2		A kinase (PRKA) anchor protein 7	A kinase (PRKA) anchor protein 7	NM_018747	NM_018747
-31	Akap7	-	109177	Epb4.1l2	+	chr10	25019000		4.173	4.25		3	3	2		A kinase (PRKA) anchor protein 7	erythrocyte protein band 4.1-like 2	NM_018747	NM_018747
-60531	Akap7	-	48677	Epb4.1l2	+	chr10	25079500		2.703	2.697		3	3	2		A kinase (PRKA) anchor protein 7	erythrocyte protein band 4.1-like 2	NM_018747	NM_018747
-61031	Akap7	-	48177	Epb4.1l2	+	chr10	25080000		2.875	2.697		2	3	2		A kinase (PRKA) anchor protein 7	erythrocyte protein band 4.1-like 2	NM_018747	NM_018747
-106031	Akap7	-	3177	Epb4.1l2	+	chr10	25125000		2.54	2.835		2	2	2		A kinase (PRKA) anchor protein 7	erythrocyte protein band 4.1-like 2	NM_018747	NM_018747
-106531	Akap7	-	2677	Epb4.1l2	+	chr10	25125500		2.54	2.835		2	2	2		A kinase (PRKA) anchor protein 7	erythrocyte protein band 4.1-like 2	NM_018747	NM_018747
-109031	Akap7	-	177	Epb4.1l2	+	chr10	25128000		2.823	3.02		3	2	2		A kinase (PRKA) anchor protein 7	erythrocyte protein band 4.1-like 2	NM_018747	NM_018747
98743	L3mbtl3	-	991	L3mbtl3	-	chr10	26094000		2.475	2.837		2	3	2		l(3)mbt-like 3 (Drosophila)	l(3)mbt-like 3 (Drosophila)	NM_172787	NM_172787
99243	L3mbtl3	-	491	L3mbtl3	-	chr10	26094500		2.1	2.915		2	2	2		l(3)mbt-like 3 (Drosophila)	l(3)mbt-like 3 (Drosophila)	NM_172787	NM_172787
52199	6330407J23Rik	+	3434	6330407J23Rik	+	chr10	28916000		6.05	5.97		3	3	2		RIKEN cDNA 6330407J23 gene	RIKEN cDNA 6330407J23 gene	NM_026138	NM_026138
52699	6330407J23Rik	+	2934	6330407J23Rik	+	chr10	28916500		6.05	5.97		3	3	2		RIKEN cDNA 6330407J23 gene	RIKEN cDNA 6330407J23 gene	NM_026138	NM_026138
53199	6330407J23Rik	+	2434	6330407J23Rik	+	chr10	28917000		6.05	5.97		3	3	2		RIKEN cDNA 6330407J23 gene	RIKEN cDNA 6330407J23 gene	NM_026138	NM_026138
-162869	Rspo3	-	497314	Cenpw	-	chr10	29418500		4.933	4.88		3	3	2		R-spondin 3 homolog (Xenopus laevis)	centromere protein W	NM_028351	NM_028351
-163369	Rspo3	-	496814	Cenpw	-	chr10	29419000		4.933	4.88		3	3	2		R-spondin 3 homolog (Xenopus laevis)	centromere protein W	NM_028351	NM_028351
-146827	Ncoa7	-	29664	Hey2	-	chr10	30522500		2.543	2.863		3	3	2		nuclear receptor coactivator 7	hairy/enhancer-of-split related with YRPW motif 2	NM_001111267,NM_172495	NM_001111267,NM_172495
106804	Rnf217	-	1031	Rnf217	-	chr10	31328500		3.513	3.127		3	3	2		ring finger protein 217	ring finger protein 217	NM_001146349	NM_001146349
107304	Rnf217	-	531	Rnf217	-	chr10	31329000		3.513	3.127		3	3	2		ring finger protein 217	ring finger protein 217	NM_001146349	NM_001146349
22640	Rwdd1	-	422	Rwdd1	-	chr10	33739000		2.67	2.763		3	3	2		RWD domain containing 1	RWD domain containing 1	NM_025614	NM_025614
-78	Rwdd1	-	19089	Fam26d	-	chr10	33739500		2.565	2.763		2	3	2		RWD domain containing 1	family with sequence similarity 26, member D	NM_025614	NM_025614
4911	Fam26d	-	619	Fam26d	-	chr10	33763500		3.437	3.79		3	2	2		family with sequence similarity 26, member D	family with sequence similarity 26, member D	NM_001081165	NM_001081165
5411	Fam26d	-	119	Fam26d	-	chr10	33764000		3.437	3.79		3	2	2		family with sequence similarity 26, member D	family with sequence similarity 26, member D	NM_001081165	NM_001081165
295	Frk	+	127532	Frk	+	chr10	34203500		2.793	2.815		3	2	2		fyn-related kinase	fyn-related kinase	NM_010237,NM_001159544	NM_010237,NM_001159544
-139800	Hs3st5	+	349	Hdac2	+	chr10	36694000		2.733	3		3	2	2		heparan sulfate (glucosamine) 3-O-sulfotransferase 5	histone deacetylase 2	NM_001081208	NM_001081208
151	Hdac2	+	27194	Hdac2	+	chr10	36694500		2.733	2.83		3	3	2		histone deacetylase 2	histone deacetylase 2	NM_008229	NM_008229
2952	Marcks	-	2732	Marcks	-	chr10	36856000		3.09	3.13		3	3	2		myristoylated alanine rich protein kinase C substrate	myristoylated alanine rich protein kinase C substrate	NM_008538	NM_008538
3452	Marcks	-	2232	Marcks	-	chr10	36856500		3.09	3.13		3	3	2		myristoylated alanine rich protein kinase C substrate	myristoylated alanine rich protein kinase C substrate	NM_008538	NM_008538
3952	Marcks	-	1732	Marcks	-	chr10	36857000		3.23	3.13		2	3	2		myristoylated alanine rich protein kinase C substrate	myristoylated alanine rich protein kinase C substrate	NM_008538	NM_008538
672	Tube1	+	16364	Tube1	+	chr10	38854500		3.363	3.895		3	2	2		epsilon-tubulin 1	epsilon-tubulin 1	NM_028006	NM_028006
1172	Tube1	+	15864	Tube1	+	chr10	38855000		3.363	3.297		3	3	2		epsilon-tubulin 1	epsilon-tubulin 1	NM_028006	NM_028006
1672	Tube1	+	15364	Tube1	+	chr10	38855500		3.363	3.895		3	2	2		epsilon-tubulin 1	epsilon-tubulin 1	NM_028006	NM_028006
12224	Wisp3	-	600	Wisp3	-	chr10	38883000		3.397	3.8		3	3	2		WNT1 inducible signaling pathway protein 3	WNT1 inducible signaling pathway protein 3	NM_001127376	NM_001127376
12724	Wisp3	-	100	Wisp3	-	chr10	38883500		3.397	3.8		3	3	2		WNT1 inducible signaling pathway protein 3	WNT1 inducible signaling pathway protein 3	NM_001127376	NM_001127376
-75887	Traf3ip2	+	965	Rev3l	+	chr10	39451000		3.1	3.2		2	3	2		TRAF3 interacting protein 2	REV3-like, catalytic subunit of DNA polymerase zeta RAD54 like (S. cerevisiae)	NM_134000	NM_134000
-76387	Traf3ip2	+	465	Rev3l	+	chr10	39451500		2.927	3.2		3	3	2		TRAF3 interacting protein 2	REV3-like, catalytic subunit of DNA polymerase zeta RAD54 like (S. cerevisiae)	NM_134000	NM_134000
35	Rev3l	+	143011	Rev3l	+	chr10	39452000		3.1	3.2		2	3	2		REV3-like, catalytic subunit of DNA polymerase zeta RAD54 like (S. cerevisiae)	REV3-like, catalytic subunit of DNA polymerase zeta RAD54 like (S. cerevisiae)	NM_011264	NM_011264
-50989	Rev3l	+	31866	BC021785	-	chr10	39646000		2.415	2.375		2	2	2		REV3-like, catalytic subunit of DNA polymerase zeta RAD54 like (S. cerevisiae)	cDNA sequence BC021785	NM_011264	NM_011264
-51489	Rev3l	+	31366	BC021785	-	chr10	39646500		2.415	2.375		2	2	2		REV3-like, catalytic subunit of DNA polymerase zeta RAD54 like (S. cerevisiae)	cDNA sequence BC021785	NM_011264	NM_011264
17542	BC021785	-	952	BC021785	-	chr10	39705500		4.723	4.85		3	2	2		cDNA sequence BC021785	cDNA sequence BC021785	NM_001001489,NM_001113385	NM_001001489,NM_001113385
18042	BC021785	-	452	BC021785	-	chr10	39706000		4.723	4.387		3	3	2		cDNA sequence BC021785	cDNA sequence BC021785	NM_001001489,NM_001113385	NM_001001489,NM_001113385
-48	BC021785	-	14885	AI317395	-	chr10	39706500		4.723	4.387		3	3	2		cDNA sequence BC021785	expressed sequence AI317395	NM_001001489,NM_001113385	NM_001001489,NM_001113385
-548	BC021785	-	14385	AI317395	-	chr10	39707000		4.723	4.85		3	2	2		cDNA sequence BC021785	expressed sequence AI317395	NM_001001489,NM_001113385	NM_001001489,NM_001113385
-2215	Rpf2	-	8	Gtf3c6	-	chr10	39969000		3.993	3.925		3	2	2		ribosome production factor 2 homolog (S. cerevisiae)	general transcription factor IIIC, polypeptide 6, alpha	NM_001042556,NM_023323	NM_001042556,NM_023323
492	Gtf3c6	-	7971	Gtf3c6	-	chr10	39969500		3.993	3.925		3	2	2		general transcription factor IIIC, polypeptide 6, alpha	general transcription factor IIIC, polypeptide 6, alpha	NM_026113	NM_026113
13730	Amd2	-	992	Amd2	-	chr10	40021000		2.837	2.925		3	2	2		S-adenosylmethionine decarboxylase 2	S-adenosylmethionine decarboxylase 2	NM_007444	NM_007444
14230	Amd2	-	492	Amd2	-	chr10	40021500		2.837	2.925		3	2	2		S-adenosylmethionine decarboxylase 2	S-adenosylmethionine decarboxylase 2	NM_007444	NM_007444
-87549	Cdk19	+	667	Slc22a16	+	chr10	40289500		5.13	5.08		3	3	2		cyclin-dependent kinase 19	solute carrier family 22 (organic cation transporter), member 16	NM_198164	NM_198164
-88049	Cdk19	+	167	Slc22a16	+	chr10	40290000		5.13	5.08		3	3	2		cyclin-dependent kinase 19	solute carrier family 22 (organic cation transporter), member 16	NM_198164	NM_198164
333	Slc22a16	+	33438	Slc22a16	+	chr10	40290500		5.13	5.08		3	3	2		solute carrier family 22 (organic cation transporter), member 16	solute carrier family 22 (organic cation transporter), member 16	NM_027572	NM_027572
-30263	Ddo	+	3087	9030224M15Rik	+	chr10	40400000		4.487	4.86		3	2	2		D-aspartate oxidase	RIKEN cDNA 9030224M15 gene	NM_027442	NM_027442
-30763	Ddo	+	2587	9030224M15Rik	+	chr10	40400500		4.487	4.27		3	3	2		D-aspartate oxidase	RIKEN cDNA 9030224M15 gene	NM_027442	NM_027442
161	Wasf1	+	54875	Wasf1	+	chr10	40603500		3.213	3.313		3	3	2		WASP family 1	WASP family 1	NM_031877	NM_031877
661	Wasf1	+	54375	Wasf1	+	chr10	40604000		3.213	3.313		3	3	2		WASP family 1	WASP family 1	NM_031877	NM_031877
-4906	Ppil6	+	305	Cd164	+	chr10	41239000		3.125	3.197		2	3	2		peptidylprolyl isomerase (cyclophilin)-like 6	CD164 antigen	NM_028430	NM_028430
10909	Foxo3	-	80048	Foxo3	-	chr10	41916500		6.247	6.237		3	3	2		forkhead box O3	forkhead box O3	NM_019740	NM_019740
11409	Foxo3	-	79548	Foxo3	-	chr10	41917000		6.247	6.237		3	3	2		forkhead box O3	forkhead box O3	NM_019740	NM_019740
11909	Foxo3	-	79048	Foxo3	-	chr10	41917500		6.247	6.237		3	3	2		forkhead box O3	forkhead box O3	NM_019740	NM_019740
88909	Foxo3	-	2048	Foxo3	-	chr10	41994500		3.57	3.557		3	3	2		forkhead box O3	forkhead box O3	NM_019740	NM_019740
89409	Foxo3	-	1548	Foxo3	-	chr10	41995000		3.57	3.557		3	3	2		forkhead box O3	forkhead box O3	NM_019740	NM_019740
89909	Foxo3	-	1048	Foxo3	-	chr10	41995500		3.57	3.557		3	3	2		forkhead box O3	forkhead box O3	NM_019740	NM_019740
141	Snx3	+	33175	Snx3	+	chr10	42222000		2.863	2.97		3	3	2		sorting nexin 3	sorting nexin 3	NM_017472	NM_017472
641	Snx3	+	32675	Snx3	+	chr10	42222500		3.125	2.97		2	3	2		sorting nexin 3	sorting nexin 3	NM_017472	NM_017472
10724	Nr2e1	-	10894	Nr2e1	-	chr10	42292500		2.853	2.62		3	2	2		nuclear receptor subfamily 2, group E, member 1	nuclear receptor subfamily 2, group E, member 1	NM_152229	NM_152229
11224	Nr2e1	-	10394	Nr2e1	-	chr10	42293000		2.853	2.62		3	2	2		nuclear receptor subfamily 2, group E, member 1	nuclear receptor subfamily 2, group E, member 1	NM_152229	NM_152229
21224	Nr2e1	-	394	Nr2e1	-	chr10	42303000		2.497	2.593		3	3	2		nuclear receptor subfamily 2, group E, member 1	nuclear receptor subfamily 2, group E, member 1	NM_152229	NM_152229
18695	Sobp	-	153336	Sobp	-	chr10	42741000		3.467	2.887		3	3	2		sine oculis-binding protein homolog (Drosophila)	sine oculis-binding protein homolog (Drosophila)	NM_175407	NM_175407
19195	Sobp	-	152836	Sobp	-	chr10	42741500		3.467	2.887		3	3	2		sine oculis-binding protein homolog (Drosophila)	sine oculis-binding protein homolog (Drosophila)	NM_175407	NM_175407
171195	Sobp	-	836	Sobp	-	chr10	42893500		3.315	3.277		2	3	2		sine oculis-binding protein homolog (Drosophila)	sine oculis-binding protein homolog (Drosophila)	NM_175407	NM_175407
171695	Sobp	-	336	Sobp	-	chr10	42894000		3.143	3.277		3	3	2		sine oculis-binding protein homolog (Drosophila)	sine oculis-binding protein homolog (Drosophila)	NM_175407	NM_175407
-15737	Pdss2	+	23445	Bend3	+	chr10	43175500		4.62	4.603		3	3	2		prenyl (solanesyl) diphosphate synthase, subunit 2	BEN domain containing 3	NM_027772	NM_027772
-16237	Pdss2	+	22945	Bend3	+	chr10	43176000		4.62	4.603		3	3	2		prenyl (solanesyl) diphosphate synthase, subunit 2	BEN domain containing 3	NM_027772	NM_027772
-16737	Pdss2	+	22445	Bend3	+	chr10	43176500		4.62	4.603		3	3	2		prenyl (solanesyl) diphosphate synthase, subunit 2	BEN domain containing 3	NM_027772	NM_027772
-38737	Pdss2	+	445	Bend3	+	chr10	43198500		2.95	2.99		3	2	2		prenyl (solanesyl) diphosphate synthase, subunit 2	BEN domain containing 3	NM_027772	NM_027772
55	Bend3	+	36223	Bend3	+	chr10	43199000		2.95	2.737		3	3	2		BEN domain containing 3	BEN domain containing 3	NM_199028	NM_199028
555	Bend3	+	35723	Bend3	+	chr10	43199500		2.95	2.86		3	2	2		BEN domain containing 3	BEN domain containing 3	NM_199028	NM_199028
30555	Bend3	+	5723	Bend3	+	chr10	43229500		5.28	5.17		3	3	2		BEN domain containing 3	BEN domain containing 3	NM_199028	NM_199028
31055	Bend3	+	5223	Bend3	+	chr10	43230000		5.28	5.17		3	3	2		BEN domain containing 3	BEN domain containing 3	NM_199028	NM_199028
31555	Bend3	+	4723	Bend3	+	chr10	43230500		5.28	5.17		3	3	2		BEN domain containing 3	BEN domain containing 3	NM_199028	NM_199028
32055	Bend3	+	4223	Bend3	+	chr10	43231000		5.28	5.17		3	3	2		BEN domain containing 3	BEN domain containing 3	NM_199028	NM_199028
32555	Bend3	+	3723	Bend3	+	chr10	43231500		5.28	5.17		3	3	2		BEN domain containing 3	BEN domain containing 3	NM_199028	NM_199028
-35200	1700021F05Rik	-	2974	Cd24a	+	chr10	43296000		4.91	4.9		3	2	2		RIKEN cDNA 1700021F05 gene	CD24a antigen	NM_026411	NM_026411
-35700	1700021F05Rik	-	2474	Cd24a	+	chr10	43296500		4.91	4.267		3	3	2		RIKEN cDNA 1700021F05 gene	CD24a antigen	NM_026411	NM_026411
-36200	1700021F05Rik	-	1974	Cd24a	+	chr10	43297000		4.91	4.9		3	2	2		RIKEN cDNA 1700021F05 gene	CD24a antigen	NM_026411	NM_026411
52888	Aim1	-	1652	Aim1	-	chr10	43723000		2.52	2.68		2	2	2		absent in melanoma 1	absent in melanoma 1	NM_172393	NM_172393
53388	Aim1	-	1152	Aim1	-	chr10	43723500		2.52	2.57		2	3	2		absent in melanoma 1	absent in melanoma 1	NM_172393	NM_172393
-143348	Aim1	-	22252	Speer5-ps1	+	chr10	43868000		2.745	2.99		2	2	2		absent in melanoma 1	spermatogenesis associated glutamate (E)-rich protein 5, pseudogene 1	NM_172393	NM_172393
-143848	Aim1	-	21752	Speer5-ps1	+	chr10	43868500		2.745	2.99		2	2	2		absent in melanoma 1	spermatogenesis associated glutamate (E)-rich protein 5, pseudogene 1	NM_172393	NM_172393
-164848	Aim1	-	752	Speer5-ps1	+	chr10	43889500		4.113	4.093		3	3	2		absent in melanoma 1	spermatogenesis associated glutamate (E)-rich protein 5, pseudogene 1	NM_172393	NM_172393
-165348	Aim1	-	252	Speer5-ps1	+	chr10	43890000		4.113	4.093		3	3	2		absent in melanoma 1	spermatogenesis associated glutamate (E)-rich protein 5, pseudogene 1	NM_172393	NM_172393
-45609	Speer5-ps1	+	3163	Atg5	+	chr10	43985000		4.08	4.05		3	2	2		spermatogenesis associated glutamate (E)-rich protein 5, pseudogene 1	autophagy-related 5 (yeast)	NR_027506	NR_027506
-46109	Speer5-ps1	+	2663	Atg5	+	chr10	43985500		4.08	4.05		3	2	2		spermatogenesis associated glutamate (E)-rich protein 5, pseudogene 1	autophagy-related 5 (yeast)	NR_027506	NR_027506
-46609	Speer5-ps1	+	2163	Atg5	+	chr10	43986000		4.08	4.05		3	2	2		spermatogenesis associated glutamate (E)-rich protein 5, pseudogene 1	autophagy-related 5 (yeast)	NR_027506	NR_027506
90481	Prep	+	1301	Prep	+	chr10	44877500		5.44	4.857		3	3	2		prolyl endopeptidase	prolyl endopeptidase	NM_011156	NM_011156
90981	Prep	+	801	Prep	+	chr10	44878000		5.44	4.857		3	3	2		prolyl endopeptidase	prolyl endopeptidase	NM_011156	NM_011156
-128199	Prep	+	2110	Popdc3	+	chr10	45007000		3.637	3.36		3	2	2		prolyl endopeptidase	popeye domain containing 3	NM_011156	NM_011156
-128699	Prep	+	1610	Popdc3	+	chr10	45007500		3.637	3.36		3	2	2		prolyl endopeptidase	popeye domain containing 3	NM_011156	NM_011156
-17244	Popdc3	+	67	Bves	+	chr10	45055500		2.62	2.997		3	3	2		popeye domain containing 3	blood vessel epicardial substance	NM_024286	NM_024286
-15493	Lin28b	-	92194	Hace1	+	chr10	45205500		2.37	3.017		3	3	2		lin-28 homolog B (C. elegans)	HECT domain and ankyrin repeat containing, E3 ubiquitin protein ligase 1	NM_001031772	NM_001031772
-15993	Lin28b	-	91694	Hace1	+	chr10	45206000		2.37	3.017		3	3	2		lin-28 homolog B (C. elegans)	HECT domain and ankyrin repeat containing, E3 ubiquitin protein ligase 1	NM_001031772	NM_001031772
2377	Zfa	-	1045	Zfa	-	chr10	52264500		6.197	6.187		3	3	2		zinc finger protein, autosomal	zinc finger protein, autosomal	NM_009540	NM_009540
2877	Zfa	-	545	Zfa	-	chr10	52265000		6.197	6.187		3	3	2		zinc finger protein, autosomal	zinc finger protein, autosomal	NM_009540	NM_009540
3377	Zfa	-	45	Zfa	-	chr10	52265500		6.197	6.187		3	3	2		zinc finger protein, autosomal	zinc finger protein, autosomal	NM_009540	NM_009540
-455	Zfa	-	144306	Slc35f1	+	chr10	52266000		6.197	6.187		3	3	2		zinc finger protein, autosomal	solute carrier family 35, member F1	NM_009540	NM_009540
-187072	Slc35f1	+	38991	Pln	+	chr10	53018500		4.98	4.89		3	3	2		solute carrier family 35, member F1	phospholamban	NM_178675	NM_178675
-187572	Slc35f1	+	38491	Pln	+	chr10	53019000		4.98	4.89		3	3	2		solute carrier family 35, member F1	phospholamban	NM_178675	NM_178675
-33195	Pln	+	158129	Mcm9	-	chr10	53099000		2.717	2.58		3	2	2		phospholamban	minichromosome maintenance complex component 9	NM_023129,NM_001141927	NM_023129,NM_001141927
234	Asf1a	+	12021	Asf1a	+	chr10	53317000		2.495	2.75		2	2	2		ASF1 anti-silencing function 1 homolog A (S. cerevisiae)	ASF1 anti-silencing function 1 homolog A (S. cerevisiae)	NM_025541	NM_025541
-19979	Asf1a	+	3951	Fam184a	-	chr10	53349000		2.767	2.785		3	2	2		ASF1 anti-silencing function 1 homolog A (S. cerevisiae)	family with sequence similarity 184, member A	NM_025541	NM_025541
-20479	Asf1a	+	3451	Fam184a	-	chr10	53349500		2.695	2.785		2	2	2		ASF1 anti-silencing function 1 homolog A (S. cerevisiae)	family with sequence similarity 184, member A	NM_025541	NM_025541
168662	Man1a	-	1102	Man1a	-	chr10	53794500		3.117	2.953		3	3	2		mannosidase 1, alpha	mannosidase 1, alpha	NM_008548	NM_008548
169162	Man1a	-	602	Man1a	-	chr10	53795000		3.117	2.953		3	3	2		mannosidase 1, alpha	mannosidase 1, alpha	NM_008548	NM_008548
-40582	Pkib	+	3228	Fabp7	+	chr10	57501500		3.877	3.723		3	3	2		protein kinase inhibitor beta, cAMP dependent, testis specific	fatty acid binding protein 7, brain	NM_001039050	NM_001039050
-41082	Pkib	+	2728	Fabp7	+	chr10	57502000		3.877	3.723		3	3	2		protein kinase inhibitor beta, cAMP dependent, testis specific	fatty acid binding protein 7, brain	NM_001039050	NM_001039050
1102	Dux	-	923	Dux	-	chr10	57694500		6.5	6.363		3	3	2		double homeobox	double homeobox	NM_001081954	NM_001081954
1602	Dux	-	423	Dux	-	chr10	57695000		6.5	6.363		3	3	2		double homeobox	double homeobox	NM_001081954	NM_001081954
-77	Dux	-	2095	Gm4981	-	chr10	57695500		6.5	6.363		3	3	2		double homeobox	predicted gene 4981	NM_001081954	NM_001081954
-577	Dux	-	1595	Gm4981	-	chr10	57696000		6.5	6.363		3	3	2		double homeobox	predicted gene 4981	NM_001081954	NM_001081954
905	Gm4981	-	908	Gm4981	-	chr10	57698500		6.083	5.72		3	3	2		predicted gene 4981	predicted gene 4981	NM_001034869	NM_001034869
1405	Gm4981	-	408	Gm4981	-	chr10	57699000		6.083	5.72		3	3	2		predicted gene 4981	predicted gene 4981	NM_001034869	NM_001034869
-92	Gm4981	-	18773	Gcc2	+	chr10	57699500		6.083	5.72		3	3	2		predicted gene 4981	GRIP and coiled-coil domain containing 2	NM_001034869	NM_001034869
-592	Gm4981	-	18273	Gcc2	+	chr10	57700000		6.083	5.72		3	3	2		predicted gene 4981	GRIP and coiled-coil domain containing 2	NM_001034869	NM_001034869
74465	Edar	-	444	Edar	-	chr10	58138000		2.703	2.52		3	2	2		ectodysplasin-A receptor	ectodysplasin-A receptor	NM_010100	NM_010100
-137056	Edar	-	606	Sh3rf3	+	chr10	58275500		2.55	2.885		3	2	2		ectodysplasin-A receptor	SH3 domain containing ring finger 3	NM_010100	NM_010100
-137556	Edar	-	106	Sh3rf3	+	chr10	58276000		2.55	2.885		3	2	2		ectodysplasin-A receptor	SH3 domain containing ring finger 3	NM_010100	NM_010100
831	Ankrd57	+	3681	Ankrd57	+	chr10	58685500		2.79	2.6		3	3	2		ankyrin repeat domain 57	ankyrin repeat domain 57	NM_172939	NM_172939
1331	Ankrd57	+	3181	Ankrd57	+	chr10	58686000		2.79	2.695		3	2	2		ankyrin repeat domain 57	ankyrin repeat domain 57	NM_172939	NM_172939
-21949	P4ha1	+	8432	Pla2g12b	+	chr10	58858000		3.473	3.383		3	3	2		procollagen-proline, 2-oxoglutarate 4-dioxygenase (proline 4-hydroxylase), alpha 1 polypeptide	phospholipase A2, group XIIB	NM_011030	NM_011030
-22449	P4ha1	+	7932	Pla2g12b	+	chr10	58858500		3.473	3.383		3	3	2		procollagen-proline, 2-oxoglutarate 4-dioxygenase (proline 4-hydroxylase), alpha 1 polypeptide	phospholipase A2, group XIIB	NM_011030	NM_011030
-29449	P4ha1	+	932	Pla2g12b	+	chr10	58865500		5.025	4.995		2	2	2		procollagen-proline, 2-oxoglutarate 4-dioxygenase (proline 4-hydroxylase), alpha 1 polypeptide	phospholipase A2, group XIIB	NM_011030	NM_011030
-29949	P4ha1	+	432	Pla2g12b	+	chr10	58866000		4.907	4.42		3	3	2		procollagen-proline, 2-oxoglutarate 4-dioxygenase (proline 4-hydroxylase), alpha 1 polypeptide	phospholipase A2, group XIIB	NM_011030	NM_011030
68	Pla2g12b	+	18224	Pla2g12b	+	chr10	58866500		4.907	4.42		3	3	2		phospholipase A2, group XIIB	phospholipase A2, group XIIB	NM_023530	NM_023530
568	Pla2g12b	+	17724	Pla2g12b	+	chr10	58867000		4.907	4.42		3	3	2		phospholipase A2, group XIIB	phospholipase A2, group XIIB	NM_023530	NM_023530
18293	Oit3	-	527	Oit3	-	chr10	58904000		3.397	3.495		3	2	2		oncoprotein induced transcript 3	oncoprotein induced transcript 3	NM_010959	NM_010959
18793	Oit3	-	27	Oit3	-	chr10	58904500		3.397	3.495		3	2	2		oncoprotein induced transcript 3	oncoprotein induced transcript 3	NM_010959	NM_010959
167820	Ccdc109a	-	440	Ccdc109a	-	chr10	59079000		2.617	2.65		3	2	2		coiled-coil domain containing 109A	coiled-coil domain containing 109A	NM_001033259	NM_001033259
-560	Ccdc109a	-	85382	Cbara1	+	chr10	59080000		2.7	3.325		3	2	2		coiled-coil domain containing 109A	calcium binding atopy-related autoantigen 1	NM_001033259	NM_001033259
-1060	Ccdc109a	-	84882	Cbara1	+	chr10	59080500		2.635	3.325		2	2	2		coiled-coil domain containing 109A	calcium binding atopy-related autoantigen 1	NM_001033259	NM_001033259
-13130	Cbara1	+	2338	Dnajb12	+	chr10	59340000		3.023	3.33		3	2	2		calcium binding atopy-related autoantigen 1	DnaJ (Hsp40) homolog, subfamily B, member 12	NM_144822	NM_144822
-13630	Cbara1	+	1838	Dnajb12	+	chr10	59340500		3.023	3.33		3	2	2		calcium binding atopy-related autoantigen 1	DnaJ (Hsp40) homolog, subfamily B, member 12	NM_144822	NM_144822
1578	Ddit4	-	518	Ddit4	-	chr10	59414000		2.647	2.75		3	2	2		DNA-damage-inducible transcript 4	DNA-damage-inducible transcript 4	NM_029083	NM_029083
2078	Ddit4	-	18	Ddit4	-	chr10	59414500		2.647	2.75		3	2	2		DNA-damage-inducible transcript 4	DNA-damage-inducible transcript 4	NM_029083	NM_029083
12844	Anapc16	-	2360	Anapc16	-	chr10	59463500		3.373	3.533		3	3	2		anaphase promoting complex subunit 16	anaphase promoting complex subunit 16	NM_025514	NM_025514
13344	Anapc16	-	1860	Anapc16	-	chr10	59464000		3.373	3.533		3	3	2		anaphase promoting complex subunit 16	anaphase promoting complex subunit 16	NM_025514	NM_025514
496	Spock2	+	27161	Spock2	+	chr10	59569500		2.343	2.445		3	2	2		sparc/osteonectin, cwcv and kazal-like domains proteoglycan 2	sparc/osteonectin, cwcv and kazal-like domains proteoglycan 2	NM_052994	NM_052994
4219	Chst3	-	2955	Chst3	-	chr10	59648500		4.623	4.523		3	3	2		carbohydrate (chondroitin 6/keratan) sulfotransferase 3	carbohydrate (chondroitin 6/keratan) sulfotransferase 3	NM_016803	NM_016803
4719	Chst3	-	2455	Chst3	-	chr10	59649000		4.623	4.523		3	3	2		carbohydrate (chondroitin 6/keratan) sulfotransferase 3	carbohydrate (chondroitin 6/keratan) sulfotransferase 3	NM_016803	NM_016803
-30045	Chst3	-	58875	Psap	+	chr10	59681500		3.22	3.197		3	3	2		carbohydrate (chondroitin 6/keratan) sulfotransferase 3	prosaposin	NM_016803	NM_016803
-30545	Chst3	-	58375	Psap	+	chr10	59682000		3.22	3.197		3	3	2		carbohydrate (chondroitin 6/keratan) sulfotransferase 3	prosaposin	NM_016803	NM_016803
-153	Psap	+	521	Cdh23	-	chr10	59765500		3.74	3.16		3	2	2		prosaposin	cadherin 23 (otocadherin)	NM_001146124	NM_001146124
-653	Psap	+	21	Cdh23	-	chr10	59766000		3.74	3.027		3	3	2		prosaposin	cadherin 23 (otocadherin)	NM_001146124	NM_001146124
-314068	4632428N05Rik	+	25319	Slc29a3	-	chr10	60149500		3.357	3.113		3	3	2		RIKEN cDNA 4632428N05 gene	solute carrier family 29 (nucleoside transporters), member 3	NM_028732,NM_001159572	NM_028732,NM_001159572
-314568	4632428N05Rik	+	24819	Slc29a3	-	chr10	60150000		3.357	3.113		3	3	2		RIKEN cDNA 4632428N05 gene	solute carrier family 29 (nucleoside transporters), member 3	NM_028732,NM_001159572	NM_028732,NM_001159572
-323568	4632428N05Rik	+	15819	Slc29a3	-	chr10	60159000		2.485	2.56		2	2	2		RIKEN cDNA 4632428N05 gene	solute carrier family 29 (nucleoside transporters), member 3	NM_028732,NM_001159572	NM_028732,NM_001159572
68158	Unc5b	-	829	Unc5b	-	chr10	60293500		2.665	2.55		2	2	2		unc-5 homolog B (C. elegans)	unc-5 homolog B (C. elegans)	NM_029770	NM_029770
68658	Unc5b	-	329	Unc5b	-	chr10	60294000		2.665	2.68		2	3	2		unc-5 homolog B (C. elegans)	unc-5 homolog B (C. elegans)	NM_029770	NM_029770
-1171	Unc5b	-	256590	Pcbd1	+	chr10	60295500		3.633	3.86		3	2	2		unc-5 homolog B (C. elegans)	pterin 4 alpha carbinolamine dehydratase/dimerization cofactor of hepatocyte nuclear factor 1 alpha (TCF1) 1	NM_029770	NM_029770
-1671	Unc5b	-	256090	Pcbd1	+	chr10	60296000		3.633	3.86		3	2	2		unc-5 homolog B (C. elegans)	pterin 4 alpha carbinolamine dehydratase/dimerization cofactor of hepatocyte nuclear factor 1 alpha (TCF1) 1	NM_029770	NM_029770
47609	Sgpl1	-	1413	Sgpl1	-	chr10	60609000		2.495	2.44		2	3	2		sphingosine phosphate lyase 1	sphingosine phosphate lyase 1	NM_009163	NM_009163
-2087	Sgpl1	-	22211	Tbata	+	chr10	60612500		2.603	2.95		3	2	2		sphingosine phosphate lyase 1	thymus, brain and testes associated	NM_009163	NM_009163
-2587	Sgpl1	-	21711	Tbata	+	chr10	60613000		2.63	2.95		2	2	2		sphingosine phosphate lyase 1	thymus, brain and testes associated	NM_009163	NM_009163
48141	Adamts14	-	28186	Adamts14	-	chr10	60708000		5.387	4.833		3	3	2		a disintegrin-like and metallopeptidase (reprolysin type) with thrombospondin type 1 motif, 14	a disintegrin-like and metallopeptidase (reprolysin type) with thrombospondin type 1 motif, 14	NM_001081127	NM_001081127
48641	Adamts14	-	27686	Adamts14	-	chr10	60708500		5.387	4.833		3	3	2		a disintegrin-like and metallopeptidase (reprolysin type) with thrombospondin type 1 motif, 14	a disintegrin-like and metallopeptidase (reprolysin type) with thrombospondin type 1 motif, 14	NM_001081127	NM_001081127
49141	Adamts14	-	27186	Adamts14	-	chr10	60709000		5.387	4.833		3	3	2		a disintegrin-like and metallopeptidase (reprolysin type) with thrombospondin type 1 motif, 14	a disintegrin-like and metallopeptidase (reprolysin type) with thrombospondin type 1 motif, 14	NM_001081127	NM_001081127
-2455	Sar1a	+	19535	Aifm2	+	chr10	61158500		3.45	3.273		3	3	2		SAR1 gene homolog A (S. cerevisiae)	apoptosis-inducing factor, mitochondrion-associated 2	NM_009120	NM_009120
-2955	Sar1a	+	19035	Aifm2	+	chr10	61159000		3.45	3.273		3	3	2		SAR1 gene homolog A (S. cerevisiae)	apoptosis-inducing factor, mitochondrion-associated 2	NM_009120	NM_009120
4442	Aifm2	+	19508	Aifm2	+	chr10	61182500		3.52	3.95		2	2	2		apoptosis-inducing factor, mitochondrion-associated 2	apoptosis-inducing factor, mitochondrion-associated 2	NM_178058	NM_178058
4942	Aifm2	+	19008	Aifm2	+	chr10	61183000		3.347	3.43		3	3	2		apoptosis-inducing factor, mitochondrion-associated 2	apoptosis-inducing factor, mitochondrion-associated 2	NM_178058	NM_178058
104	Aifm2	+	17900	Aifm2	+	chr10	61183500		3.347	3.38		3	2	2		apoptosis-inducing factor, mitochondrion-associated 2	apoptosis-inducing factor, mitochondrion-associated 2	NM_153779	NM_153779
-91144	Col13a1	-	769	Gm5424	+	chr10	61533000		4.66	4.685		2	2	2		collagen, type XIII, alpha 1	argininosuccinate synthase pseudogene	NM_007731	NM_007731
-91644	Col13a1	-	269	Gm5424	+	chr10	61533500		4.673	4.783		3	3	2		collagen, type XIII, alpha 1	argininosuccinate synthase pseudogene	NM_007731	NM_007731
231	Gm5424	+	1319	Gm5424	+	chr10	61534000		4.673	4.783		3	3	2		argininosuccinate synthase pseudogene	argininosuccinate synthase pseudogene	NR_002687	NR_002687
731	Gm5424	+	819	Gm5424	+	chr10	61534500		4.673	4.783		3	3	2		argininosuccinate synthase pseudogene	argininosuccinate synthase pseudogene	NR_002687	NR_002687
-20534	Tspan15	-	1003	Tacr2	+	chr10	61714500		5.553	5.825		3	2	2		tetraspanin 15	tachykinin receptor 2	NM_197996	NM_197996
-21034	Tspan15	-	503	Tacr2	+	chr10	61715000		5.553	5.023		3	3	2		tetraspanin 15	tachykinin receptor 2	NM_197996	NM_197996
-21534	Tspan15	-	3	Tacr2	+	chr10	61715500		5.553	5.023		3	3	2		tetraspanin 15	tachykinin receptor 2	NM_197996	NM_197996
497	Tacr2	+	12738	Tacr2	+	chr10	61716000		5.553	5.023		3	3	2		tachykinin receptor 2	tachykinin receptor 2	NM_009314	NM_009314
398	Hk1	-	71169	Hk1	-	chr10	61732000		5.767	5.687		3	3	2		hexokinase 1	hexokinase 1	NM_001146100,NM_010438	NM_001146100,NM_010438
898	Hk1	-	70669	Hk1	-	chr10	61732500		5.767	5.687		3	3	2		hexokinase 1	hexokinase 1	NM_001146100,NM_010438	NM_001146100,NM_010438
-41331	Hk1	-	1384	Hkdc1	-	chr10	61844500		3.28	3.49		3	2	2		hexokinase 1	hexokinase domain containing 1	NM_001146100,NM_010438	NM_001146100,NM_010438
-41831	Hk1	-	884	Hkdc1	-	chr10	61845000		3.28	3.49		3	2	2		hexokinase 1	hexokinase domain containing 1	NM_001146100,NM_010438	NM_001146100,NM_010438
38616	Hkdc1	-	705	Hkdc1	-	chr10	61884500		2.915	3.61		2	3	2		hexokinase domain containing 1	hexokinase domain containing 1	NM_145419	NM_145419
39116	Hkdc1	-	205	Hkdc1	-	chr10	61885000		2.783	3.61		3	3	2		hexokinase domain containing 1	hexokinase domain containing 1	NM_145419	NM_145419
-59	Supv3l1	-	5090	Vps26a	-	chr10	61912500		4.275	4.69		2	2	2		suppressor of var1, 3-like 1 (S. cerevisiae)	vacuolar protein sorting 26 homolog A (yeast)	NM_181423	NM_181423
-559	Supv3l1	-	4590	Vps26a	-	chr10	61913000		4.283	4.087		3	3	2		suppressor of var1, 3-like 1 (S. cerevisiae)	vacuolar protein sorting 26 homolog A (yeast)	NM_181423	NM_181423
-1059	Supv3l1	-	4090	Vps26a	-	chr10	61913500		4.283	4.087		3	3	2		suppressor of var1, 3-like 1 (S. cerevisiae)	vacuolar protein sorting 26 homolog A (yeast)	NM_181423	NM_181423
-1559	Supv3l1	-	3590	Vps26a	-	chr10	61914000		4.283	4.69		3	2	2		suppressor of var1, 3-like 1 (S. cerevisiae)	vacuolar protein sorting 26 homolog A (yeast)	NM_181423	NM_181423
-2059	Supv3l1	-	3090	Vps26a	-	chr10	61914500		4.283	4.69		3	2	2		suppressor of var1, 3-like 1 (S. cerevisiae)	vacuolar protein sorting 26 homolog A (yeast)	NM_181423	NM_181423
66331	Stox1	-	347	Stox1	-	chr10	62188500		2.345	2.605		2	2	2		storkhead box 1	storkhead box 1	NM_001033260	NM_001033260
23120	Slc25a16	+	2742	Slc25a16	+	chr10	62406500		2.533	2.763		3	3	2		solute carrier family 25 (mitochondrial carrier, Graves disease autoantigen), member 16	solute carrier family 25 (mitochondrial carrier, Graves disease autoantigen), member 16	NM_175194	NM_175194
23620	Slc25a16	+	2242	Slc25a16	+	chr10	62407000		2.565	2.763		2	3	2		solute carrier family 25 (mitochondrial carrier, Graves disease autoantigen), member 16	solute carrier family 25 (mitochondrial carrier, Graves disease autoantigen), member 16	NM_175194	NM_175194
24120	Slc25a16	+	1742	Slc25a16	+	chr10	62407500		2.09	2.795		2	2	2		solute carrier family 25 (mitochondrial carrier, Graves disease autoantigen), member 16	solute carrier family 25 (mitochondrial carrier, Graves disease autoantigen), member 16	NM_175194	NM_175194
1700	Dna2	+	25425	Dna2	+	chr10	62411500		4.387	4.143		3	3	2		DNA replication helicase 2 homolog (yeast)	DNA replication helicase 2 homolog (yeast)	NM_177372	NM_177372
2200	Dna2	+	24925	Dna2	+	chr10	62412000		4.387	4.143		3	3	2		DNA replication helicase 2 homolog (yeast)	DNA replication helicase 2 homolog (yeast)	NM_177372	NM_177372
8589	Hnrnph3	-	597	Hnrnph3	-	chr10	62486000		2.727	2.733		3	3	2		heterogeneous nuclear ribonucleoprotein H3	heterogeneous nuclear ribonucleoprotein H3	NM_001079824	NM_001079824
9089	Hnrnph3	-	97	Hnrnph3	-	chr10	62486500		2.727	2.733		3	3	2		heterogeneous nuclear ribonucleoprotein H3	heterogeneous nuclear ribonucleoprotein H3	NM_001079824	NM_001079824
-1940	3110049J23Rik	+	864	Pbld	+	chr10	62523500		4.887	4.845		3	2	2		RIKEN cDNA 3110049J23 gene	phenazine biosynthesis-like protein domain containing	NM_026085	NM_026085
-2440	3110049J23Rik	+	364	Pbld	+	chr10	62524000		4.887	3.93		3	3	2		RIKEN cDNA 3110049J23 gene	phenazine biosynthesis-like protein domain containing	NM_026085	NM_026085
136	Pbld	+	15784	Pbld	+	chr10	62524500		4.887	4.845		3	2	2		phenazine biosynthesis-like protein domain containing	phenazine biosynthesis-like protein domain containing	NM_026701	NM_026701
636	Pbld	+	15284	Pbld	+	chr10	62525000		5.425	4.845		2	2	2		phenazine biosynthesis-like protein domain containing	phenazine biosynthesis-like protein domain containing	NM_026701	NM_026701
-19716	Pbld	+	2903	Atoh7	+	chr10	62560000		3.673	3.583		3	3	2		phenazine biosynthesis-like protein domain containing	atonal homolog 7 (Drosophila)	NM_026701	NM_026701
-20216	Pbld	+	2403	Atoh7	+	chr10	62560500		3.673	3.583		3	3	2		phenazine biosynthesis-like protein domain containing	atonal homolog 7 (Drosophila)	NM_026701	NM_026701
-20716	Pbld	+	1903	Atoh7	+	chr10	62561000		3.673	4.25		3	2	2		phenazine biosynthesis-like protein domain containing	atonal homolog 7 (Drosophila)	NM_026701	NM_026701
-21216	Pbld	+	1403	Atoh7	+	chr10	62561500		3.56	4.25		2	2	2		phenazine biosynthesis-like protein domain containing	atonal homolog 7 (Drosophila)	NM_026701	NM_026701
75958	Mypn	-	12200	Mypn	-	chr10	62654500		4.993	4.83		3	3	2		myopalladin	myopalladin	NM_182992	NM_182992
76458	Mypn	-	11700	Mypn	-	chr10	62655000		4.993	4.83		3	3	2		myopalladin	myopalladin	NM_182992	NM_182992
76958	Mypn	-	11200	Mypn	-	chr10	62655500		4.993	4.83		3	3	2		myopalladin	myopalladin	NM_182992	NM_182992
87458	Mypn	-	700	Mypn	-	chr10	62666000		3.283	3.42		3	2	2		myopalladin	myopalladin	NM_182992	NM_182992
87958	Mypn	-	200	Mypn	-	chr10	62666500		3.283	3.42		3	2	2		myopalladin	myopalladin	NM_182992	NM_182992
19246	Sirt1	-	743	Sirt1	-	chr10	62801000		3.273	3.527		3	3	2		sirtuin 1 (silent mating type information regulation 2, homolog) 1 (S. cerevisiae)	sirtuin 1 (silent mating type information regulation 2, homolog) 1 (S. cerevisiae)	NM_001159590,NM_019812,NM_001159589	NM_001159590,NM_019812,NM_001159589
19746	Sirt1	-	243	Sirt1	-	chr10	62801500		3.273	3.527		3	3	2		sirtuin 1 (silent mating type information regulation 2, homolog) 1 (S. cerevisiae)	sirtuin 1 (silent mating type information regulation 2, homolog) 1 (S. cerevisiae)	NM_001159590,NM_019812,NM_001159589	NM_001159590,NM_019812,NM_001159589
-45257	Sirt1	-	2364	Dnajc12	+	chr10	62847000		2.325	2.47		2	3	2		sirtuin 1 (silent mating type information regulation 2, homolog) 1 (S. cerevisiae)	DnaJ (Hsp40) homolog, subfamily C, member 12	NM_001159590,NM_019812,NM_001159589	NM_001159590,NM_019812,NM_001159589
153155	Ctnna3	+	1419690	Ctnna3	+	chr10	63046000		5.353	5.293		3	3	2		catenin (cadherin associated protein), alpha 3	catenin (cadherin associated protein), alpha 3	NM_177612	NM_177612
153655	Ctnna3	+	1419190	Ctnna3	+	chr10	63046500		5.353	5.293		3	3	2		catenin (cadherin associated protein), alpha 3	catenin (cadherin associated protein), alpha 3	NM_177612	NM_177612
84745	Reep3	-	605	Reep3	-	chr10	66559000		3.187	2.833		3	3	2		receptor accessory protein 3	receptor accessory protein 3	NM_178606	NM_178606
85245	Reep3	-	105	Reep3	-	chr10	66559500		3.187	2.833		3	3	2		receptor accessory protein 3	receptor accessory protein 3	NM_178606	NM_178606
-29895	Reep3	-	505	Jmjd1c	+	chr10	66589500		3.457	2.977		3	3	2		receptor accessory protein 3	jumonji domain containing 1C	NM_178606	NM_178606
-30395	Reep3	-	5	Jmjd1c	+	chr10	66590000		3.457	3.15		3	2	2		receptor accessory protein 3	jumonji domain containing 1C	NM_178606	NM_178606
18064	Nrbf2	-	529	Nrbf2	-	chr10	66747500		2.29	2.475		2	2	2		nuclear receptor binding factor 2	nuclear receptor binding factor 2	NM_001036293	NM_001036293
3240	Ado	-	1203	Ado	-	chr10	67010500		2.955	3.307		2	3	2		2-aminoethanethiol (cysteamine) dioxygenase	2-aminoethanethiol (cysteamine) dioxygenase	NM_001005419	NM_001005419
3740	Ado	-	703	Ado	-	chr10	67011000		2.973	3.307		3	3	2		2-aminoethanethiol (cysteamine) dioxygenase	2-aminoethanethiol (cysteamine) dioxygenase	NM_001005419	NM_001005419
4240	Ado	-	203	Ado	-	chr10	67011500		2.973	3.307		3	3	2		2-aminoethanethiol (cysteamine) dioxygenase	2-aminoethanethiol (cysteamine) dioxygenase	NM_001005419	NM_001005419
-797	Ado	-	336352	Zfp365	-	chr10	67012500		3.32	3.665		3	2	2		2-aminoethanethiol (cysteamine) dioxygenase	zinc finger protein 365	NM_001005419	NM_001005419
-1297	Ado	-	335852	Zfp365	-	chr10	67013000		3.32	3.665		3	2	2		2-aminoethanethiol (cysteamine) dioxygenase	zinc finger protein 365	NM_001005419	NM_001005419
61155	Rtkn2	+	3112	Rtkn2	+	chr10	67503500		5.287	4.837		3	3	2		rhotekin 2	rhotekin 2	NM_001081346	NM_001081346
61655	Rtkn2	+	2612	Rtkn2	+	chr10	67504000		5.287	4.837		3	3	2		rhotekin 2	rhotekin 2	NM_001081346	NM_001081346
62155	Rtkn2	+	2112	Rtkn2	+	chr10	67504500		5.287	4.837		3	3	2		rhotekin 2	rhotekin 2	NM_001081346	NM_001081346
-377	1700040L02Rik	-	181515	Tmem26	+	chr10	68005000		2.703	3.035		3	2	2		RIKEN cDNA 1700040L02 gene	transmembrane protein 26	NM_028491	NM_028491
-877	1700040L02Rik	-	181015	Tmem26	+	chr10	68005500		2.64	3.035		2	2	2		RIKEN cDNA 1700040L02 gene	transmembrane protein 26	NM_028491	NM_028491
96	Rhobtb1	+	79032	Rhobtb1	+	chr10	68675500		2.493	2.403		3	3	2		Rho-related BTB domain containing 1	Rho-related BTB domain containing 1	NM_001081347	NM_001081347
57096	Rhobtb1	+	22032	Rhobtb1	+	chr10	68732500		5.44	5.357		3	3	2		Rho-related BTB domain containing 1	Rho-related BTB domain containing 1	NM_001081347	NM_001081347
57596	Rhobtb1	+	21532	Rhobtb1	+	chr10	68733000		5.44	5.357		3	3	2		Rho-related BTB domain containing 1	Rho-related BTB domain containing 1	NM_001081347	NM_001081347
-45840	Cdk1	-	134955	Ank3	+	chr10	68861500		2.335	2.535		2	2	2		cyclin-dependent kinase 1	ankyrin 3, epithelial	NM_007659	NM_007659
-46340	Cdk1	-	134455	Ank3	+	chr10	68862000		2.335	2.535		2	2	2		cyclin-dependent kinase 1	ankyrin 3, epithelial	NM_007659	NM_007659
-178840	Cdk1	-	1955	Ank3	+	chr10	68994500		3.495	3.805		2	2	2		cyclin-dependent kinase 1	ankyrin 3, epithelial	NM_007659	NM_007659
-179340	Cdk1	-	1455	Ank3	+	chr10	68995000		3.377	3.805		3	2	2		cyclin-dependent kinase 1	ankyrin 3, epithelial	NM_007659	NM_007659
288045	Ank3	+	205684	Ank3	+	chr10	69284500		5.14	4.83		3	3	2		ankyrin 3, epithelial	ankyrin 3, epithelial	NM_170729,NM_170690,NM_170689,NM_170730,NM_170728,NM_146005,NM_170688	NM_170729,NM_170690,NM_170689,NM_170730,NM_170728,NM_146005,NM_170688
288545	Ank3	+	205184	Ank3	+	chr10	69285000		5.14	4.83		3	3	2		ankyrin 3, epithelial	ankyrin 3, epithelial	NM_170729,NM_170690,NM_170689,NM_170730,NM_170728,NM_146005,NM_170688	NM_170729,NM_170690,NM_170689,NM_170730,NM_170728,NM_146005,NM_170688
68221	Ank3	+	33684	Ank3	+	chr10	69456500		5.41	5.44		3	3	2		ankyrin 3, epithelial	ankyrin 3, epithelial	NM_170687,NM_009670	NM_170687,NM_009670
68721	Ank3	+	33184	Ank3	+	chr10	69457000		5.41	5.44		3	3	2		ankyrin 3, epithelial	ankyrin 3, epithelial	NM_170687,NM_009670	NM_170687,NM_009670
-69316	Ank3	+	368	Ccdc6	+	chr10	69559500		2.62	2.305		2	2	2		ankyrin 3, epithelial	coiled-coil domain containing 6	NM_170687,NM_009670	NM_170687,NM_009670
132	Ccdc6	+	95948	Ccdc6	+	chr10	69560000		2.62	2.305		2	2	2		coiled-coil domain containing 6	coiled-coil domain containing 6	NM_001111121	NM_001111121
91632	Ccdc6	+	4448	Ccdc6	+	chr10	69651500		5.423	5.333		3	3	2		coiled-coil domain containing 6	coiled-coil domain containing 6	NM_001111121	NM_001111121
92132	Ccdc6	+	3948	Ccdc6	+	chr10	69652000		5.423	5.333		3	3	2		coiled-coil domain containing 6	coiled-coil domain containing 6	NM_001111121	NM_001111121
41067	Phyhipl	-	523	Phyhipl	-	chr10	70061500		3.117	2.94		3	3	2		phytanoyl-CoA hydroxylase interacting protein-like	phytanoyl-CoA hydroxylase interacting protein-like	NM_178621	NM_178621
41567	Phyhipl	-	23	Phyhipl	-	chr10	70062000		3.117	2.94		3	3	2		phytanoyl-CoA hydroxylase interacting protein-like	phytanoyl-CoA hydroxylase interacting protein-like	NM_178621	NM_178621
-477	Phyhipl	-	325347	Bicc1	-	chr10	70062500		3.117	2.97		3	2	2		phytanoyl-CoA hydroxylase interacting protein-like	bicaudal C homolog 1 (Drosophila)	NM_178621	NM_178621
234153	Bicc1	-	382	Bicc1	-	chr10	70622000		3.07	3.103		3	3	2		bicaudal C homolog 1 (Drosophila)	bicaudal C homolog 1 (Drosophila)	NM_031397	NM_031397
-118	Bicc1	-	65724	Tfam	-	chr10	70622500		3.405	3.103		2	3	2		bicaudal C homolog 1 (Drosophila)	transcription factor A, mitochondrial	NM_031397	NM_031397
-1118	Bicc1	-	64724	Tfam	-	chr10	70623500		2.355	2.78		2	2	2		bicaudal C homolog 1 (Drosophila)	transcription factor A, mitochondrial	NM_031397	NM_031397
-1618	Bicc1	-	64224	Tfam	-	chr10	70624000		3.04	2.79		3	2	2		bicaudal C homolog 1 (Drosophila)	transcription factor A, mitochondrial	NM_031397	NM_031397
-2118	Bicc1	-	63724	Tfam	-	chr10	70624500		3.04	2.79		3	2	2		bicaudal C homolog 1 (Drosophila)	transcription factor A, mitochondrial	NM_031397	NM_031397
-19	Ube2d1	-	45241	Cisd1	-	chr10	70748000		2.405	2.997		2	3	2		ubiquitin-conjugating enzyme E2D 1, UBC4/5 homolog (yeast)	CDGSH iron sulfur domain 1	NM_145420	NM_145420
-2403	Cisd1	-	540	Ipmk	+	chr10	70810000		2.867	2.53		3	3	2		CDGSH iron sulfur domain 1	inositol polyphosphate multikinase	NM_134007	NM_134007
-2903	Cisd1	-	40	Ipmk	+	chr10	70810500		2.867	2.53		3	3	2		CDGSH iron sulfur domain 1	inositol polyphosphate multikinase	NM_134007	NM_134007
33460	Ipmk	+	4633	Ipmk	+	chr10	70844000		5.497	5.537		3	3	2		inositol polyphosphate multikinase	inositol polyphosphate multikinase	NM_027184	NM_027184
33960	Ipmk	+	4133	Ipmk	+	chr10	70844500		5.497	5.537		3	3	2		inositol polyphosphate multikinase	inositol polyphosphate multikinase	NM_027184	NM_027184
-593867	Ipmk	+	132	1700049L16Rik	-	chr10	71442500		4.98	4.507		3	3	2		inositol polyphosphate multikinase	hematological and neurological expressed 1-like pseudogene	NM_027184	NM_027184
368	1700049L16Rik	-	438	1700049L16Rik	-	chr10	71443000		4.98	4.507		3	3	2		hematological and neurological expressed 1-like pseudogene	hematological and neurological expressed 1-like pseudogene	NR_003644	NR_003644
-62	1700049L16Rik	-	674142	Zwint	+	chr10	71443500		4.98	5.295		3	2	2		hematological and neurological expressed 1-like pseudogene	ZW10 interactor	NR_003644	NR_003644
-429463	Zwint	+	722614	Pcdh15	+	chr10	72562000		2.47	2.54		3	2	2		ZW10 interactor	protocadherin 15	NM_025635	NM_025635
-417655	Pcdh15	+	41975	Gnaz	+	chr10	74388000		3.33	3.593		2	3	2		protocadherin 15	guanine nucleotide binding protein, alpha z subunit	NM_001142748,NM_001142747,NM_023115,NM_001142741,NM_001142740,NM_001142739,NM_001142738,NM_001142737,NM_001142736,NM_001142735,NM_001142743,NM_001142742,NM_001142746,NM_001142760	NM_001142748,NM_001142747,NM_023115,NM_001142741,NM_001142740,NM_001142739,NM_001142738,NM_001142737,NM_001142736,NM_001142735,NM_001142743,NM_001142742,NM_001142746,NM_001142760
-418155	Pcdh15	+	41475	Gnaz	+	chr10	74388500		3.33	3.593		2	3	2		protocadherin 15	guanine nucleotide binding protein, alpha z subunit	NM_001142748,NM_001142747,NM_023115,NM_001142741,NM_001142740,NM_001142739,NM_001142738,NM_001142737,NM_001142736,NM_001142735,NM_001142743,NM_001142742,NM_001142746,NM_001142760	NM_001142748,NM_001142747,NM_023115,NM_001142741,NM_001142740,NM_001142739,NM_001142738,NM_001142737,NM_001142736,NM_001142735,NM_001142743,NM_001142742,NM_001142746,NM_001142760
-459155	Pcdh15	+	475	Gnaz	+	chr10	74429500		2.86	2.705		3	2	2		protocadherin 15	guanine nucleotide binding protein, alpha z subunit	NM_001142748,NM_001142747,NM_023115,NM_001142741,NM_001142740,NM_001142739,NM_001142738,NM_001142737,NM_001142736,NM_001142735,NM_001142743,NM_001142742,NM_001142746,NM_001142760	NM_001142748,NM_001142747,NM_023115,NM_001142741,NM_001142740,NM_001142739,NM_001142738,NM_001142737,NM_001142736,NM_001142735,NM_001142743,NM_001142742,NM_001142746,NM_001142760
25	Gnaz	+	48622	Gnaz	+	chr10	74430000		2.86	2.705		3	2	2		guanine nucleotide binding protein, alpha z subunit	guanine nucleotide binding protein, alpha z subunit	NM_010311	NM_010311
23525	Gnaz	+	25122	Gnaz	+	chr10	74453500		5.47	5.373		3	3	2		guanine nucleotide binding protein, alpha z subunit	guanine nucleotide binding protein, alpha z subunit	NM_010311	NM_010311
24025	Gnaz	+	24622	Gnaz	+	chr10	74454000		5.47	5.373		3	3	2		guanine nucleotide binding protein, alpha z subunit	guanine nucleotide binding protein, alpha z subunit	NM_010311	NM_010311
24525	Gnaz	+	24122	Gnaz	+	chr10	74454500		5.47	5.373		3	3	2		guanine nucleotide binding protein, alpha z subunit	guanine nucleotide binding protein, alpha z subunit	NM_010311	NM_010311
-17878	Gnaz	+	3333	Rab36	+	chr10	74496500		3.043	3.125		3	2	2		guanine nucleotide binding protein, alpha z subunit	RAB36, member RAS oncogene family	NM_010311	NM_010311
-18378	Gnaz	+	2833	Rab36	+	chr10	74497000		3.043	2.8		3	3	2		guanine nucleotide binding protein, alpha z subunit	RAB36, member RAS oncogene family	NM_010311	NM_010311
-18878	Gnaz	+	2333	Rab36	+	chr10	74497500		3.043	2.8		3	3	2		guanine nucleotide binding protein, alpha z subunit	RAB36, member RAS oncogene family	NM_010311	NM_010311
-6655	Rab36	+	140	Bcr	+	chr10	74523500		3.593	3.563		3	3	2		RAB36, member RAS oncogene family	breakpoint cluster region	NM_029781	NM_029781
360	Bcr	+	123668	Bcr	+	chr10	74524000		3.593	3.563		3	3	2		breakpoint cluster region	breakpoint cluster region	NM_001081412	NM_001081412
860	Bcr	+	123168	Bcr	+	chr10	74524500		3.593	3.563		3	3	2		breakpoint cluster region	breakpoint cluster region	NM_001081412	NM_001081412
-4356	Cytsa	+	187	Adora2a	+	chr10	74779500		2.98	2.63		3	2	2		cytospin A	adenosine A2a receptor	NM_001145826	NM_001145826
313	Adora2a	+	17533	Adora2a	+	chr10	74780000		2.98	2.63		3	2	2		adenosine A2a receptor	adenosine A2a receptor	NM_009630	NM_009630
-68967	Adora2a	+	3278	Upb1	+	chr10	74866500		2.845	3.245		2	2	2		adenosine A2a receptor	ureidopropionase, beta	NM_009630	NM_009630
-69467	Adora2a	+	2778	Upb1	+	chr10	74867000		2.64	3.245		3	2	2		adenosine A2a receptor	ureidopropionase, beta	NM_009630	NM_009630
-71467	Adora2a	+	778	Upb1	+	chr10	74869000		2.675	3.3		2	2	2		adenosine A2a receptor	ureidopropionase, beta	NM_009630	NM_009630
-71967	Adora2a	+	278	Upb1	+	chr10	74869500		2.675	3.3		2	2	2		adenosine A2a receptor	ureidopropionase, beta	NM_009630	NM_009630
9942	1110038D17Rik	-	567	1110038D17Rik	-	chr10	74979500		2.785	2.97		2	2	2		RIKEN cDNA 1110038D17 gene	RIKEN cDNA 1110038D17 gene	NM_175133	NM_175133
10442	1110038D17Rik	-	67	1110038D17Rik	-	chr10	74980000		2.785	2.97		2	2	2		RIKEN cDNA 1110038D17 gene	RIKEN cDNA 1110038D17 gene	NM_175133	NM_175133
714	Snrpd3	+	16685	Snrpd3	+	chr10	74981500		2.885	3.077		2	3	2		small nuclear ribonucleoprotein D3	small nuclear ribonucleoprotein D3	NM_026095	NM_026095
1214	Snrpd3	+	16185	Snrpd3	+	chr10	74982000		2.885	3.077		2	3	2		small nuclear ribonucleoprotein D3	small nuclear ribonucleoprotein D3	NM_026095	NM_026095
-1925	AI646023	-	11337	Ggt1	+	chr10	75025000		3.045	4.33		2	2	2		expressed sequence AI646023	gamma-glutamyltransferase 1	NM_198860	NM_198860
-2425	AI646023	-	10837	Ggt1	+	chr10	75025500		2.983	4.33		3	2	2		expressed sequence AI646023	gamma-glutamyltransferase 1	NM_198860	NM_198860
-2925	AI646023	-	10337	Ggt1	+	chr10	75026000		2.983	4.33		3	2	2		expressed sequence AI646023	gamma-glutamyltransferase 1	NM_198860	NM_198860
-12925	AI646023	-	337	Ggt1	+	chr10	75036000		4.213	4.43		3	2	2		expressed sequence AI646023	gamma-glutamyltransferase 1	NM_198860	NM_198860
163	Ggt1	+	12427	Ggt1	+	chr10	75036500		4.213	3.827		3	3	2		gamma-glutamyltransferase 1	gamma-glutamyltransferase 1	NM_008116	NM_008116
663	Ggt1	+	11927	Ggt1	+	chr10	75037000		4.213	3.827		3	3	2		gamma-glutamyltransferase 1	gamma-glutamyltransferase 1	NM_008116	NM_008116
-3073	Ggt1	+	125	Ggt5	+	chr10	75052000		3.72	3.565		3	2	2		gamma-glutamyltransferase 1	gamma-glutamyltransferase 5	NM_008116	NM_008116
375	Ggt5	+	27213	Ggt5	+	chr10	75052500		3.72	3.565		3	2	2		gamma-glutamyltransferase 5	gamma-glutamyltransferase 5	NM_011820	NM_011820
-1766	Susd2	-	354	Cabin1	-	chr10	75108500		3.267	3.86		3	3	2		sushi domain containing 2	calcineurin binding protein 1	NM_027890	NM_027890
146	Cabin1	-	118102	Cabin1	-	chr10	75109000		3.267	3.86		3	3	2		calcineurin binding protein 1	calcineurin binding protein 1	NM_172549	NM_172549
646	Cabin1	-	117602	Cabin1	-	chr10	75109500		3.267	4.345		3	2	2		calcineurin binding protein 1	calcineurin binding protein 1	NM_172549	NM_172549
-1898	Cabin1	-	4977	Ddt	-	chr10	75229000		2.97	3.39		2	2	2		calcineurin binding protein 1	D-dopachrome tautomerase	NM_172549	NM_172549
-2398	Cabin1	-	4477	Ddt	-	chr10	75229500		2.97	3.39		2	2	2		calcineurin binding protein 1	D-dopachrome tautomerase	NM_172549	NM_172549
134	Gstt3	-	7159	Gstt3	-	chr10	75237000		2.883	3.13		3	3	2		glutathione S-transferase, theta 3	glutathione S-transferase, theta 3	NM_133994	NM_133994
634	Gstt3	-	6659	Gstt3	-	chr10	75237500		2.883	3.13		3	3	2		glutathione S-transferase, theta 3	glutathione S-transferase, theta 3	NM_133994	NM_133994
-1841	Gstt3	-	557	Gstt1	-	chr10	75246000		3.25	3.68		3	2	2		glutathione S-transferase, theta 3	glutathione S-transferase, theta 1	NM_133994	NM_133994
-2341	Gstt3	-	57	Gstt1	-	chr10	75246500		3.25	3.223		3	3	2		glutathione S-transferase, theta 3	glutathione S-transferase, theta 1	NM_133994	NM_133994
-1671	Gstt1	-	14689	Gstt4	-	chr10	75263000		2.95	2.44		3	3	2		glutathione S-transferase, theta 1	glutathione S-transferase, theta 4	NM_008185	NM_008185
-2171	Gstt1	-	14189	Gstt4	-	chr10	75263500		2.95	2.44		3	3	2		glutathione S-transferase, theta 1	glutathione S-transferase, theta 4	NM_008185	NM_008185
-2671	Gstt1	-	13689	Gstt4	-	chr10	75264000		3.04	2.465		2	2	2		glutathione S-transferase, theta 1	glutathione S-transferase, theta 4	NM_008185	NM_008185
-24374	Gstt2	-	97	Mif	-	chr10	75322000		3.15	2.863		2	3	2		glutathione S-transferase, theta 2	macrophage migration inhibitory factor	NM_010361	NM_010361
403	Mif	-	495	Mif	-	chr10	75322500		2.937	2.863		3	3	2		macrophage migration inhibitory factor	macrophage migration inhibitory factor	NM_010798	NM_010798
-1505	Mif	-	31642	Derl3	+	chr10	75324500		3.61	4.027		3	3	2		macrophage migration inhibitory factor	Der1-like domain family, member 3	NM_010798	NM_010798
-2005	Mif	-	31142	Derl3	+	chr10	75325000		3.61	4.027		3	3	2		macrophage migration inhibitory factor	Der1-like domain family, member 3	NM_010798	NM_010798
-2505	Mif	-	30642	Derl3	+	chr10	75325500		3.61	3.89		3	2	2		macrophage migration inhibitory factor	Der1-like domain family, member 3	NM_010798	NM_010798
-30505	Mif	-	2642	Derl3	+	chr10	75353500		3.347	3.85		3	2	2		macrophage migration inhibitory factor	Der1-like domain family, member 3	NM_010798	NM_010798
-31005	Mif	-	2142	Derl3	+	chr10	75354000		3.347	3.307		3	3	2		macrophage migration inhibitory factor	Der1-like domain family, member 3	NM_010798	NM_010798
-31505	Mif	-	1642	Derl3	+	chr10	75354500		3.267	3.307		3	3	2		macrophage migration inhibitory factor	Der1-like domain family, member 3	NM_010798	NM_010798
-32005	Mif	-	1142	Derl3	+	chr10	75355000		3.267	3.85		3	2	2		macrophage migration inhibitory factor	Der1-like domain family, member 3	NM_010798	NM_010798
-33005	Mif	-	142	Derl3	+	chr10	75356000		3.565	2.77		2	3	2		macrophage migration inhibitory factor	Der1-like domain family, member 3	NM_010798	NM_010798
358	Derl3	+	2186	Derl3	+	chr10	75356500		3.183	2.77		3	3	2		Der1-like domain family, member 3	Der1-like domain family, member 3	NM_024440	NM_024440
-7521	Chchd10	+	3056	Vpreb3	+	chr10	75408000		4.637	4.157		3	3	2		coiled-coil-helix-coiled-coil-helix domain containing 10	pre-B lymphocyte gene 3	NM_175329	NM_175329
-8021	Chchd10	+	2556	Vpreb3	+	chr10	75408500		4.637	4.157		3	3	2		coiled-coil-helix-coiled-coil-helix domain containing 10	pre-B lymphocyte gene 3	NM_175329	NM_175329
-3609	Vpreb3	+	1258	Gm5134	+	chr10	75416000		3.573	4.115		3	2	2		pre-B lymphocyte gene 3	predicted gene 5134	NM_009514	NM_009514
-4109	Vpreb3	+	758	Gm5134	+	chr10	75416500		3.573	4.115		3	2	2		pre-B lymphocyte gene 3	predicted gene 5134	NM_009514	NM_009514
-4609	Vpreb3	+	258	Gm5134	+	chr10	75417000		3.573	3.733		3	3	2		pre-B lymphocyte gene 3	predicted gene 5134	NM_009514	NM_009514
242	Gm5134	+	54834	Gm5134	+	chr10	75417500		3.573	3.733		3	3	2		predicted gene 5134	predicted gene 5134	NM_198635	NM_198635
-35237	Slc5a4b	-	1195	Slc5a4a	+	chr10	75609000		3.94	3.853		3	3	2		solute carrier family 5 (neutral amino acid transporters, system A), member 4b	solute carrier family 5, member 4a	NM_023219	NM_023219
-35737	Slc5a4b	-	695	Slc5a4a	+	chr10	75609500		3.94	3.853		3	3	2		solute carrier family 5 (neutral amino acid transporters, system A), member 4b	solute carrier family 5, member 4a	NM_023219	NM_023219
-36237	Slc5a4b	-	195	Slc5a4a	+	chr10	75610000		3.94	4.495		3	2	2		solute carrier family 5 (neutral amino acid transporters, system A), member 4b	solute carrier family 5, member 4a	NM_023219	NM_023219
305	Slc5a4a	+	41510	Slc5a4a	+	chr10	75610500		3.94	4.495		3	2	2		solute carrier family 5, member 4a	solute carrier family 5, member 4a	NM_133184	NM_133184
81707	Dip2a	-	507	Dip2a	-	chr10	75807500		2.603	2.79		3	3	2		DIP2 disco-interacting protein 2 homolog A (Drosophila)	DIP2 disco-interacting protein 2 homolog A (Drosophila)	NM_001081419	NM_001081419
23502	Pcnt	-	68157	Pcnt	-	chr10	75837500		4.487	4.23		3	3	2		pericentrin (kendrin)	pericentrin (kendrin)	NM_008787	NM_008787
24002	Pcnt	-	67657	Pcnt	-	chr10	75838000		4.487	4.23		3	3	2		pericentrin (kendrin)	pericentrin (kendrin)	NM_008787	NM_008787
-5843	Pcnt	-	325	2610028H24Rik	+	chr10	75911500		3.73	3.395		2	2	2		pericentrin (kendrin)	RIKEN cDNA 2610028H24 gene	NM_008787	NM_008787
175	2610028H24Rik	+	11963	2610028H24Rik	+	chr10	75912000		3.633	3.173		3	3	2		RIKEN cDNA 2610028H24 gene	RIKEN cDNA 2610028H24 gene	NM_029816	NM_029816
675	2610028H24Rik	+	11463	2610028H24Rik	+	chr10	75912500		3.633	3.395		3	2	2		RIKEN cDNA 2610028H24 gene	RIKEN cDNA 2610028H24 gene	NM_029816	NM_029816
6189	A130042E20Rik	-	3359	A130042E20Rik	-	chr10	75928500		2.26	2.31		2	2	2		RIKEN cDNA A130042E20 gene	RIKEN cDNA A130042E20 gene	NM_172550	NM_172550
6689	A130042E20Rik	-	2859	A130042E20Rik	-	chr10	75929000		2.26	2.31		2	2	2		RIKEN cDNA A130042E20 gene	RIKEN cDNA A130042E20 gene	NM_172550	NM_172550
785	Mcm3ap	+	46102	Mcm3ap	+	chr10	75932500		6.267	5.657		3	3	2		minichromosome maintenance deficient 3 (S. cerevisiae) associated protein	minichromosome maintenance deficient 3 (S. cerevisiae) associated protein	NM_019434	NM_019434
1285	Mcm3ap	+	45602	Mcm3ap	+	chr10	75933000		6.267	5.657		3	3	2		minichromosome maintenance deficient 3 (S. cerevisiae) associated protein	minichromosome maintenance deficient 3 (S. cerevisiae) associated protein	NM_019434	NM_019434
1785	Mcm3ap	+	45102	Mcm3ap	+	chr10	75933500		6.267	5.657		3	3	2		minichromosome maintenance deficient 3 (S. cerevisiae) associated protein	minichromosome maintenance deficient 3 (S. cerevisiae) associated protein	NM_019434	NM_019434
2285	Mcm3ap	+	44602	Mcm3ap	+	chr10	75934000		6.267	5.657		3	3	2		minichromosome maintenance deficient 3 (S. cerevisiae) associated protein	minichromosome maintenance deficient 3 (S. cerevisiae) associated protein	NM_019434	NM_019434
2785	Mcm3ap	+	44102	Mcm3ap	+	chr10	75934500		6.267	6.305		3	2	2		minichromosome maintenance deficient 3 (S. cerevisiae) associated protein	minichromosome maintenance deficient 3 (S. cerevisiae) associated protein	NM_019434	NM_019434
-7821	Lss	+	516	1700027D21Rik	+	chr10	76024500		3.903	4.24		3	3	2		lanosterol synthase	RIKEN cDNA 1700027D21 gene	NM_146006	NM_146006
-8321	Lss	+	16	1700027D21Rik	+	chr10	76025000		3.903	4.24		3	3	2		lanosterol synthase	RIKEN cDNA 1700027D21 gene	NM_146006	NM_146006
-4055	1700027D21Rik	+	1392	Ftcd	+	chr10	76037000		4.377	3.747		3	3	2		RIKEN cDNA 1700027D21 gene	formiminotransferase cyclodeaminase	NM_029661	NM_029661
-4555	1700027D21Rik	+	892	Ftcd	+	chr10	76037500		4.377	3.747		3	3	2		RIKEN cDNA 1700027D21 gene	formiminotransferase cyclodeaminase	NM_029661	NM_029661
-5055	1700027D21Rik	+	392	Ftcd	+	chr10	76038000		4.655	3.747		2	3	2		RIKEN cDNA 1700027D21 gene	formiminotransferase cyclodeaminase	NM_029661	NM_029661
108	Ftcd	+	14583	Ftcd	+	chr10	76038500		4.655	3.747		2	3	2		formiminotransferase cyclodeaminase	formiminotransferase cyclodeaminase	NM_080845	NM_080845
608	Ftcd	+	14083	Ftcd	+	chr10	76039000		4.655	3.747		2	3	2		formiminotransferase cyclodeaminase	formiminotransferase cyclodeaminase	NM_080845	NM_080845
0	Col6a2	-	27649	Col6a2	-	chr10	76058500		5.657	5.613		3	3	2		collagen, type VI, alpha 2	collagen, type VI, alpha 2	NM_146007	NM_146007
500	Col6a2	-	27149	Col6a2	-	chr10	76059000		5.657	5.613		3	3	2		collagen, type VI, alpha 2	collagen, type VI, alpha 2	NM_146007	NM_146007
1000	Col6a2	-	26649	Col6a2	-	chr10	76059500		5.657	5.613		3	3	2		collagen, type VI, alpha 2	collagen, type VI, alpha 2	NM_146007	NM_146007
18000	Col6a2	-	9649	Col6a2	-	chr10	76076500		5.473	5.43		3	3	2		collagen, type VI, alpha 2	collagen, type VI, alpha 2	NM_146007	NM_146007
18500	Col6a2	-	9149	Col6a2	-	chr10	76077000		5.473	5.43		3	3	2		collagen, type VI, alpha 2	collagen, type VI, alpha 2	NM_146007	NM_146007
19000	Col6a2	-	8649	Col6a2	-	chr10	76077500		5.473	5.43		3	3	2		collagen, type VI, alpha 2	collagen, type VI, alpha 2	NM_146007	NM_146007
-1211	Col6a1	-	34598	Pcbp3	-	chr10	76190000		3.343	2.96		3	2	2		collagen, type VI, alpha 1	poly(rC) binding protein 3	NM_009933	NM_009933
-1711	Col6a1	-	34098	Pcbp3	-	chr10	76190500		3.343	2.96		3	2	2		collagen, type VI, alpha 1	poly(rC) binding protein 3	NM_009933	NM_009933
199902	Pcbp3	-	192	Pcbp3	-	chr10	76424500		2.69	2.68		2	2	2		poly(rC) binding protein 3	poly(rC) binding protein 3	NM_021568	NM_021568
-1308	Pcbp3	-	70003	Slc19a1	+	chr10	76426000		3.3	4.03		2	2	2		poly(rC) binding protein 3	solute carrier family 19 (sodium/hydrogen exchanger), member 1	NM_021568	NM_021568
-1808	Pcbp3	-	69503	Slc19a1	+	chr10	76426500		3.3	3.527		2	3	2		poly(rC) binding protein 3	solute carrier family 19 (sodium/hydrogen exchanger), member 1	NM_021568	NM_021568
60577	Col18a1	-	950	Col18a1	-	chr10	76575500		4.287	3.92		3	2	2		collagen, type XVIII, alpha 1	collagen, type XVIII, alpha 1	NM_001109991,NM_009929	NM_001109991,NM_009929
61077	Col18a1	-	450	Col18a1	-	chr10	76576000		4.287	3.92		3	2	2		collagen, type XVIII, alpha 1	collagen, type XVIII, alpha 1	NM_001109991,NM_009929	NM_001109991,NM_009929
956	Pofut2	+	9331	Pofut2	+	chr10	76723000		6.123	4.94		3	3	2		protein O-fucosyltransferase 2	protein O-fucosyltransferase 2	NM_030262	NM_030262
1456	Pofut2	+	8831	Pofut2	+	chr10	76723500		6.123	4.94		3	3	2		protein O-fucosyltransferase 2	protein O-fucosyltransferase 2	NM_030262	NM_030262
1956	Pofut2	+	8331	Pofut2	+	chr10	76724000		6.123	4.94		3	3	2		protein O-fucosyltransferase 2	protein O-fucosyltransferase 2	NM_030262	NM_030262
2456	Pofut2	+	7831	Pofut2	+	chr10	76724500		6.123	4.94		3	3	2		protein O-fucosyltransferase 2	protein O-fucosyltransferase 2	NM_030262	NM_030262
5956	Pofut2	+	4331	Pofut2	+	chr10	76728000		5.017	4.737		3	3	2		protein O-fucosyltransferase 2	protein O-fucosyltransferase 2	NM_030262	NM_030262
6456	Pofut2	+	3831	Pofut2	+	chr10	76728500		5.017	4.737		3	3	2		protein O-fucosyltransferase 2	protein O-fucosyltransferase 2	NM_030262	NM_030262
127029	Adarb1	-	518	Adarb1	-	chr10	76880500		2.753	2.853		3	3	2		adenosine deaminase, RNA-specific, B1	adenosine deaminase, RNA-specific, B1	NM_130895,NM_001024837,NR_004429,NR_021486	NM_130895,NM_001024837,NR_004429,NR_021486
-11442	1810008A18Rik	-	3092	Itgb2	+	chr10	76990000		3.26	3.155		3	2	2		RIKEN cDNA 1810008A18 gene	integrin beta 2	NM_133998	NM_133998
-11942	1810008A18Rik	-	2592	Itgb2	+	chr10	76990500		3.26	3.155		3	2	2		RIKEN cDNA 1810008A18 gene	integrin beta 2	NM_133998	NM_133998
-13942	1810008A18Rik	-	592	Itgb2	+	chr10	76992500		3.18	3.275		3	2	2		RIKEN cDNA 1810008A18 gene	integrin beta 2	NM_133998	NM_133998
-14442	1810008A18Rik	-	92	Itgb2	+	chr10	76993000		3.18	3.275		3	2	2		RIKEN cDNA 1810008A18 gene	integrin beta 2	NM_133998	NM_133998
22	Sumo3	+	12076	Sumo3	+	chr10	77069000		3.26	2.85		3	3	2		SMT3 suppressor of mif two 3 homolog 3 (yeast)	SMT3 suppressor of mif two 3 homolog 3 (yeast)	NM_019929	NM_019929
-17765	Ube2g2	+	42831	LOC16697	+	chr10	77126500		5.247	5.343		3	3	2		ubiquitin-conjugating enzyme E2G 2	keratin associated protein LOC16697	NM_019803	NM_019803
-18265	Ube2g2	+	42331	LOC16697	+	chr10	77127000		5.247	5.343		3	3	2		ubiquitin-conjugating enzyme E2G 2	keratin associated protein LOC16697	NM_019803	NM_019803
-685	Krtap10-4	-	8191	Krtap10-10	+	chr10	77290500		4.65	4.383		2	3	2		keratin associated protein 10-4	keratin associated protein 10-10	NM_001135991	NM_001135991
-1185	Krtap10-4	-	7691	Krtap10-10	+	chr10	77291000		4.21	4.383		3	3	2		keratin associated protein 10-4	keratin associated protein 10-10	NM_001135991	NM_001135991
-1685	Krtap10-4	-	7191	Krtap10-10	+	chr10	77291500		4.21	5.465		3	2	2		keratin associated protein 10-4	keratin associated protein 10-10	NM_001135991	NM_001135991
-2185	Krtap10-4	-	6691	Krtap10-10	+	chr10	77292000		4.21	4.83		3	3	2		keratin associated protein 10-4	keratin associated protein 10-10	NM_001135991	NM_001135991
-2685	Krtap10-4	-	6191	Krtap10-10	+	chr10	77292500		4.21	4.83		3	3	2		keratin associated protein 10-4	keratin associated protein 10-10	NM_001135991	NM_001135991
-6185	Krtap10-4	-	2691	Krtap10-10	+	chr10	77296000		3.01	3.395		2	2	2		keratin associated protein 10-4	keratin associated protein 10-10	NM_001135991	NM_001135991
-6685	Krtap10-4	-	2191	Krtap10-10	+	chr10	77296500		2.89	3.395		3	2	2		keratin associated protein 10-4	keratin associated protein 10-10	NM_001135991	NM_001135991
-8185	Krtap10-4	-	691	Krtap10-10	+	chr10	77298000		2.835	2.63		2	2	2		keratin associated protein 10-4	keratin associated protein 10-10	NM_001135991	NM_001135991
-8685	Krtap10-4	-	191	Krtap10-10	+	chr10	77298500		2.835	2.63		2	2	2		keratin associated protein 10-4	keratin associated protein 10-10	NM_001135991	NM_001135991
-21504	Krtap10-10	+	3219	Gm3285	+	chr10	77321500		4.693	5.22		3	2	2		keratin associated protein 10-10	predicted gene 3285	NM_001024709	NM_001024709
-22004	Krtap10-10	+	2719	Gm3285	+	chr10	77322000		4.693	5.22		3	2	2		keratin associated protein 10-10	predicted gene 3285	NM_001024709	NM_001024709
-22504	Krtap10-10	+	2219	Gm3285	+	chr10	77322500		4.693	5.22		3	2	2		keratin associated protein 10-10	predicted gene 3285	NM_001024709	NM_001024709
-23004	Krtap10-10	+	1719	Gm3285	+	chr10	77323000		2.645	2.965		2	2	2		keratin associated protein 10-10	predicted gene 3285	NM_001024709	NM_001024709
-23504	Krtap10-10	+	1219	Gm3285	+	chr10	77323500		2.645	2.965		2	2	2		keratin associated protein 10-10	predicted gene 3285	NM_001024709	NM_001024709
4225	Aire	-	9325	Aire	-	chr10	77497000		5.413	4.987		3	3	2		autoimmune regulator (autoimmune polyendocrinopathy candidiasis ectodermal dystrophy)	autoimmune regulator (autoimmune polyendocrinopathy candidiasis ectodermal dystrophy)	NM_009646	NM_009646
4725	Aire	-	8825	Aire	-	chr10	77497500		5.413	4.987		3	3	2		autoimmune regulator (autoimmune polyendocrinopathy candidiasis ectodermal dystrophy)	autoimmune regulator (autoimmune polyendocrinopathy candidiasis ectodermal dystrophy)	NM_009646	NM_009646
12225	Aire	-	1325	Aire	-	chr10	77505000		3.15	2.92		2	2	2		autoimmune regulator (autoimmune polyendocrinopathy candidiasis ectodermal dystrophy)	autoimmune regulator (autoimmune polyendocrinopathy candidiasis ectodermal dystrophy)	NM_009646	NM_009646
469	Dnmt3l	+	20860	Dnmt3l	+	chr10	77505500		3.15	2.773		2	3	2		DNA (cytosine-5-)-methyltransferase 3-like	DNA (cytosine-5-)-methyltransferase 3-like	NM_001081695	NM_001081695
5969	Dnmt3l	+	15360	Dnmt3l	+	chr10	77511000		3.375	4.15		2	3	2		DNA (cytosine-5-)-methyltransferase 3-like	DNA (cytosine-5-)-methyltransferase 3-like	NM_001081695	NM_001081695
6469	Dnmt3l	+	14860	Dnmt3l	+	chr10	77511500		3.375	4.15		2	3	2		DNA (cytosine-5-)-methyltransferase 3-like	DNA (cytosine-5-)-methyltransferase 3-like	NM_001081695	NM_001081695
6969	Dnmt3l	+	14360	Dnmt3l	+	chr10	77512000		3.91	4.15		3	3	2		DNA (cytosine-5-)-methyltransferase 3-like	DNA (cytosine-5-)-methyltransferase 3-like	NM_001081695	NM_001081695
7469	Dnmt3l	+	13860	Dnmt3l	+	chr10	77512500		4.09	4.15		3	3	2		DNA (cytosine-5-)-methyltransferase 3-like	DNA (cytosine-5-)-methyltransferase 3-like	NM_001081695	NM_001081695
414	Dnmt3l	+	13360	Dnmt3l	+	chr10	77513000		4.09	4.15		3	3	2		DNA (cytosine-5-)-methyltransferase 3-like	DNA (cytosine-5-)-methyltransferase 3-like	NM_019448	NM_019448
346	Pwp2	-	13894	Pwp2	-	chr10	77634000		3.603	3.825		3	2	2		PWP2 periodic tryptophan protein homolog (yeast)	PWP2 periodic tryptophan protein homolog (yeast)	NM_029546	NM_029546
846	Pwp2	-	13394	Pwp2	-	chr10	77634500		3.603	3.825		3	2	2		PWP2 periodic tryptophan protein homolog (yeast)	PWP2 periodic tryptophan protein homolog (yeast)	NM_029546	NM_029546
-59220	Vmn2r81	+	2835	Vmn2r82	+	chr10	78816500		2.8	2.815		3	2	2		vomeronasal 2, receptor 81	vomeronasal 2, receptor 82	NM_175936	NM_175936
-59720	Vmn2r81	+	2335	Vmn2r82	+	chr10	78817000		2.8	2.815		3	2	2		vomeronasal 2, receptor 81	vomeronasal 2, receptor 82	NM_175936	NM_175936
19318	Shc2	-	663	Shc2	-	chr10	79100000		3.067	2.765		3	2	2		SHC (Src homology 2 domain containing) transforming protein 2	SHC (Src homology 2 domain containing) transforming protein 2	NM_001024539	NM_001024539
-1337	Shc2	-	270	Odf3l2	-	chr10	79102000		5.703	5.447		3	3	2		SHC (Src homology 2 domain containing) transforming protein 2	outer dense fiber of sperm tails 3-like 2	NM_001024539	NM_001024539
230	Odf3l2	-	5983	Odf3l2	-	chr10	79102500		5.703	5.447		3	3	2		outer dense fiber of sperm tails 3-like 2	outer dense fiber of sperm tails 3-like 2	NM_001033473	NM_001033473
730	Odf3l2	-	5483	Odf3l2	-	chr10	79103000		5.703	5.447		3	3	2		outer dense fiber of sperm tails 3-like 2	outer dense fiber of sperm tails 3-like 2	NM_001033473	NM_001033473
-1517	Odf3l2	-	17318	Madcam1	+	chr10	79110000		4.73	4.373		3	3	2		outer dense fiber of sperm tails 3-like 2	mucosal vascular addressin cell adhesion molecule 1	NM_001033473	NM_001033473
-2017	Odf3l2	-	16818	Madcam1	+	chr10	79110500		4.73	4.373		3	3	2		outer dense fiber of sperm tails 3-like 2	mucosal vascular addressin cell adhesion molecule 1	NM_001033473	NM_001033473
-2517	Odf3l2	-	16318	Madcam1	+	chr10	79111000		4.73	4.715		3	2	2		outer dense fiber of sperm tails 3-like 2	mucosal vascular addressin cell adhesion molecule 1	NM_001033473	NM_001033473
-17017	Odf3l2	-	1818	Madcam1	+	chr10	79125500		3.933	4.46		3	3	2		outer dense fiber of sperm tails 3-like 2	mucosal vascular addressin cell adhesion molecule 1	NM_001033473	NM_001033473
-17517	Odf3l2	-	1318	Madcam1	+	chr10	79126000		3.933	4.46		3	3	2		outer dense fiber of sperm tails 3-like 2	mucosal vascular addressin cell adhesion molecule 1	NM_001033473	NM_001033473
-18517	Odf3l2	-	318	Madcam1	+	chr10	79127000		3.703	2.775		3	2	2		outer dense fiber of sperm tails 3-like 2	mucosal vascular addressin cell adhesion molecule 1	NM_001033473	NM_001033473
182	Madcam1	+	3781	Madcam1	+	chr10	79127500		3.703	2.817		3	3	2		mucosal vascular addressin cell adhesion molecule 1	mucosal vascular addressin cell adhesion molecule 1	NM_013591	NM_013591
682	Madcam1	+	3281	Madcam1	+	chr10	79128000		3.703	2.817		3	3	2		mucosal vascular addressin cell adhesion molecule 1	mucosal vascular addressin cell adhesion molecule 1	NM_013591	NM_013591
5846	Gm16517	+	871	Gm16517	+	chr10	79138000		5.357	5.113		3	3	2		predicted gene, Gm16517	predicted gene, Gm16517	NM_148934	NM_148934
6346	Gm16517	+	371	Gm16517	+	chr10	79138500		5.357	5.113		3	3	2		predicted gene, Gm16517	predicted gene, Gm16517	NM_148934	NM_148934
-5629	Gm16517	+	439	Cdc34	+	chr10	79144500		2.747	3.09		3	3	2		predicted gene, Gm16517	cell division cycle 34 homolog (S. cerevisiae)	NM_148934	NM_148934
61	Cdc34	+	6143	Cdc34	+	chr10	79145000		2.747	3.09		3	3	2		cell division cycle 34 homolog (S. cerevisiae)	cell division cycle 34 homolog (S. cerevisiae)	NM_177613	NM_177613
4561	Cdc34	+	1643	Cdc34	+	chr10	79149500		5.163	4.58		3	2	2		cell division cycle 34 homolog (S. cerevisiae)	cell division cycle 34 homolog (S. cerevisiae)	NM_177613	NM_177613
5061	Cdc34	+	1143	Cdc34	+	chr10	79150000		5.163	4.457		3	3	2		cell division cycle 34 homolog (S. cerevisiae)	cell division cycle 34 homolog (S. cerevisiae)	NM_177613	NM_177613
5561	Cdc34	+	643	Cdc34	+	chr10	79150500		5.163	4.457		3	3	2		cell division cycle 34 homolog (S. cerevisiae)	cell division cycle 34 homolog (S. cerevisiae)	NM_177613	NM_177613
6061	Cdc34	+	143	Cdc34	+	chr10	79151000		5.163	4.457		3	3	2		cell division cycle 34 homolog (S. cerevisiae)	cell division cycle 34 homolog (S. cerevisiae)	NM_177613	NM_177613
236	Gzmm	+	6005	Gzmm	+	chr10	79152000		3.36	4.457		3	3	2		granzyme M (lymphocyte met-ase 1)	granzyme M (lymphocyte met-ase 1)	NM_008504	NM_008504
736	Gzmm	+	5505	Gzmm	+	chr10	79152500		3.36	4.58		3	2	2		granzyme M (lymphocyte met-ase 1)	granzyme M (lymphocyte met-ase 1)	NM_008504	NM_008504
122	Hcn2	+	19353	Hcn2	+	chr10	79179500		3.113	2.697		3	3	2		hyperpolarization-activated, cyclic nucleotide-gated K+ 2	hyperpolarization-activated, cyclic nucleotide-gated K+ 2	NM_008226	NM_008226
7622	Hcn2	+	11853	Hcn2	+	chr10	79187000		5.267	5.19		3	3	2		hyperpolarization-activated, cyclic nucleotide-gated K+ 2	hyperpolarization-activated, cyclic nucleotide-gated K+ 2	NM_008226	NM_008226
8122	Hcn2	+	11353	Hcn2	+	chr10	79187500		5.267	5.19		3	3	2		hyperpolarization-activated, cyclic nucleotide-gated K+ 2	hyperpolarization-activated, cyclic nucleotide-gated K+ 2	NM_008226	NM_008226
18122	Hcn2	+	1353	Hcn2	+	chr10	79197500		4.08	4.15		3	3	2		hyperpolarization-activated, cyclic nucleotide-gated K+ 2	hyperpolarization-activated, cyclic nucleotide-gated K+ 2	NM_008226	NM_008226
18622	Hcn2	+	853	Hcn2	+	chr10	79198000		4.08	4.15		3	3	2		hyperpolarization-activated, cyclic nucleotide-gated K+ 2	hyperpolarization-activated, cyclic nucleotide-gated K+ 2	NM_008226	NM_008226
19122	Hcn2	+	353	Hcn2	+	chr10	79198500		4.08	4.15		3	3	2		hyperpolarization-activated, cyclic nucleotide-gated K+ 2	hyperpolarization-activated, cyclic nucleotide-gated K+ 2	NM_008226	NM_008226
2626	Polrmt	-	7818	Polrmt	-	chr10	79201500		5.617	5.61		3	3	2		polymerase (RNA) mitochondrial (DNA directed)	polymerase (RNA) mitochondrial (DNA directed)	NM_172551	NM_172551
3126	Polrmt	-	7318	Polrmt	-	chr10	79202000		5.617	5.61		3	3	2		polymerase (RNA) mitochondrial (DNA directed)	polymerase (RNA) mitochondrial (DNA directed)	NM_172551	NM_172551
3626	Polrmt	-	6818	Polrmt	-	chr10	79202500		5.617	5.61		3	3	2		polymerase (RNA) mitochondrial (DNA directed)	polymerase (RNA) mitochondrial (DNA directed)	NM_172551	NM_172551
24540	Palm	+	2641	Palm	+	chr10	79281000		5.47	5.343		3	3	2		paralemmin	paralemmin	NM_023128	NM_023128
25040	Palm	+	2141	Palm	+	chr10	79281500		5.47	5.343		3	3	2		paralemmin	paralemmin	NM_023128	NM_023128
25540	Palm	+	1641	Palm	+	chr10	79282000		5.47	5.343		3	3	2		paralemmin	paralemmin	NM_023128	NM_023128
26040	Palm	+	1141	Palm	+	chr10	79282500		5.47	5.343		3	3	2		paralemmin	paralemmin	NM_023128	NM_023128
26540	Palm	+	641	Palm	+	chr10	79283000		5.47	5.7		3	2	2		paralemmin	paralemmin	NM_023128	NM_023128
27040	Palm	+	141	Palm	+	chr10	79283500		5.47	5.7		3	2	2		paralemmin	paralemmin	NM_023128	NM_023128
235	9130017N09Rik	+	9197	9130017N09Rik	+	chr10	79284000		5.47	4.623		3	3	2		RIKEN cDNA 9130017N09 gene	RIKEN cDNA 9130017N09 gene	NM_030218	NM_030218
151	Ptbp1	+	9678	Ptbp1	+	chr10	79317500		2.335	2.275		2	2	2		polypyrimidine tract binding protein 1	polypyrimidine tract binding protein 1	NM_008956,NM_001077363	NM_008956,NM_001077363
-621	BC005764	-	4411	Prtn3	+	chr10	79338000		2.82	3.005		3	2	2		cDNA sequence BC005764	proteinase 3	NM_181681	NM_181681
-1121	BC005764	-	3911	Prtn3	+	chr10	79338500		2.945	3.005		2	2	2		cDNA sequence BC005764	proteinase 3	NM_181681	NM_181681
-2621	BC005764	-	2411	Prtn3	+	chr10	79340000		3.967	4.2		3	2	2		cDNA sequence BC005764	proteinase 3	NM_181681	NM_181681
-3121	BC005764	-	1911	Prtn3	+	chr10	79340500		3.967	3.55		3	3	2		cDNA sequence BC005764	proteinase 3	NM_181681	NM_181681
-3621	BC005764	-	1411	Prtn3	+	chr10	79341000		3.967	3.55		3	3	2		cDNA sequence BC005764	proteinase 3	NM_181681	NM_181681
2589	Prtn3	+	917	Prtn3	+	chr10	79345000		2.955	2.785		2	2	2		proteinase 3	proteinase 3	NM_011178	NM_011178
-2583	Prtn3	+	556	Elane	+	chr10	79348500		4.04	4.173		2	3	2		proteinase 3	elastase, neutrophil expressed	NM_011178	NM_011178
-3083	Prtn3	+	56	Elane	+	chr10	79349000		3.973	4.173		3	3	2		proteinase 3	elastase, neutrophil expressed	NM_011178	NM_011178
444	Elane	+	1461	Elane	+	chr10	79349500		3.973	4.173		3	3	2		elastase, neutrophil expressed	elastase, neutrophil expressed	NM_015779	NM_015779
1444	Elane	+	461	Elane	+	chr10	79350500		5.17	4.58		3	3	2		elastase, neutrophil expressed	elastase, neutrophil expressed	NM_015779	NM_015779
-39	Elane	+	2656	Cfd	+	chr10	79351000		5.17	4.58		3	3	2		elastase, neutrophil expressed	complement factor D (adipsin)	NM_015779	NM_015779
-539	Elane	+	2156	Cfd	+	chr10	79351500		5.17	4.58		3	3	2		elastase, neutrophil expressed	complement factor D (adipsin)	NM_015779	NM_015779
-2539	Elane	+	156	Cfd	+	chr10	79353500		4.38	3.407		2	3	2		elastase, neutrophil expressed	complement factor D (adipsin)	NM_015779	NM_015779
344	Cfd	+	1399	Cfd	+	chr10	79354000		3.86	3.407		3	3	2		complement factor D (adipsin)	complement factor D (adipsin)	NM_013459	NM_013459
4047	Med16	-	10137	Med16	-	chr10	79361500		5.46	5.127		3	3	2		mediator complex subunit 16	mediator complex subunit 16	NM_198107	NM_198107
4547	Med16	-	9637	Med16	-	chr10	79362000		5.46	5.127		3	3	2		mediator complex subunit 16	mediator complex subunit 16	NM_198107	NM_198107
8047	Med16	-	6137	Med16	-	chr10	79365500		5.263	5.043		3	3	2		mediator complex subunit 16	mediator complex subunit 16	NM_198107	NM_198107
8547	Med16	-	5637	Med16	-	chr10	79366000		5.263	5.043		3	3	2		mediator complex subunit 16	mediator complex subunit 16	NM_198107	NM_198107
703	C030046I01Rik	-	6175	C030046I01Rik	-	chr10	79373500		3.445	3.257		2	3	2		RIKEN cDNA C030046I01 gene	RIKEN cDNA C030046I01 gene	NM_177994	NM_177994
1285	Kiss1r	+	3928	Kiss1r	+	chr10	79381000		3.03	3.04		2	2	2		KISS1 receptor	KISS1 receptor	NM_053244	NM_053244
1785	Kiss1r	+	3428	Kiss1r	+	chr10	79381500		2.95	2.885		3	2	2		KISS1 receptor	KISS1 receptor	NM_053244	NM_053244
3785	Kiss1r	+	1428	Kiss1r	+	chr10	79383500		3.225	2.92		2	2	2		KISS1 receptor	KISS1 receptor	NM_053244	NM_053244
4285	Kiss1r	+	928	Kiss1r	+	chr10	79384000		3.225	2.92		2	2	2		KISS1 receptor	KISS1 receptor	NM_053244	NM_053244
4785	Kiss1r	+	428	Kiss1r	+	chr10	79384500		3.225	2.92		2	2	2		KISS1 receptor	KISS1 receptor	NM_053244	NM_053244
6032	Grin3b	+	435	Grin3b	+	chr10	79439500		4.617	4.303		3	3	2		glutamate receptor, ionotropic, NMDA3B	glutamate receptor, ionotropic, NMDA3B	NM_130455	NM_130455
136	ORF61	-	7075	ORF61	-	chr10	79440000		4.617	4.303		3	3	2		open reading frame 61	open reading frame 61	NM_001003949	NM_001003949
636	ORF61	-	6575	ORF61	-	chr10	79440500		4.617	4.303		3	3	2		open reading frame 61	open reading frame 61	NM_001003949	NM_001003949
1136	ORF61	-	6075	ORF61	-	chr10	79441000		4.617	4.303		3	3	2		open reading frame 61	open reading frame 61	NM_001003949	NM_001003949
1636	ORF61	-	5575	ORF61	-	chr10	79441500		4.617	4.303		3	3	2		open reading frame 61	open reading frame 61	NM_001003949	NM_001003949
141	Abca7	+	17817	Abca7	+	chr10	79460500		2.603	2.523		3	3	2		ATP-binding cassette, sub-family A (ABC1), member 7	ATP-binding cassette, sub-family A (ABC1), member 7	NM_013850	NM_013850
641	Abca7	+	17317	Abca7	+	chr10	79461000		2.603	2.715		3	2	2		ATP-binding cassette, sub-family A (ABC1), member 7	ATP-binding cassette, sub-family A (ABC1), member 7	NM_013850	NM_013850
15641	Abca7	+	2317	Abca7	+	chr10	79476000		4.803	4.15		3	2	2		ATP-binding cassette, sub-family A (ABC1), member 7	ATP-binding cassette, sub-family A (ABC1), member 7	NM_013850	NM_013850
16141	Abca7	+	1817	Abca7	+	chr10	79476500		4.803	3.503		3	3	2		ATP-binding cassette, sub-family A (ABC1), member 7	ATP-binding cassette, sub-family A (ABC1), member 7	NM_013850	NM_013850
16641	Abca7	+	1317	Abca7	+	chr10	79477000		4.803	4.15		3	2	2		ATP-binding cassette, sub-family A (ABC1), member 7	ATP-binding cassette, sub-family A (ABC1), member 7	NM_013850	NM_013850
17141	Abca7	+	817	Abca7	+	chr10	79477500		4.803	4.15		3	2	2		ATP-binding cassette, sub-family A (ABC1), member 7	ATP-binding cassette, sub-family A (ABC1), member 7	NM_013850	NM_013850
17641	Abca7	+	317	Abca7	+	chr10	79478000		4.143	4.15		3	2	2		ATP-binding cassette, sub-family A (ABC1), member 7	ATP-binding cassette, sub-family A (ABC1), member 7	NM_013850	NM_013850
-183	Abca7	+	916	Hmha1	+	chr10	79478500		4.143	3.833		3	3	2		ATP-binding cassette, sub-family A (ABC1), member 7	histocompatibility (minor) HA-1	NM_013850	NM_013850
-683	Abca7	+	416	Hmha1	+	chr10	79479000		3.733	3.833		3	3	2		ATP-binding cassette, sub-family A (ABC1), member 7	histocompatibility (minor) HA-1	NM_013850	NM_013850
84	Hmha1	+	14716	Hmha1	+	chr10	79479500		3.733	3.833		3	3	2		histocompatibility (minor) HA-1	histocompatibility (minor) HA-1	NM_001142701	NM_001142701
584	Hmha1	+	14216	Hmha1	+	chr10	79480000		3.733	3.833		3	3	2		histocompatibility (minor) HA-1	histocompatibility (minor) HA-1	NM_001142701	NM_001142701
1084	Hmha1	+	13716	Hmha1	+	chr10	79480500		3.733	3.833		3	3	2		histocompatibility (minor) HA-1	histocompatibility (minor) HA-1	NM_001142701	NM_001142701
2584	Hmha1	+	12216	Hmha1	+	chr10	79482000		3.17	2.7		2	3	2		histocompatibility (minor) HA-1	histocompatibility (minor) HA-1	NM_001142701	NM_001142701
81	Hmha1	+	11716	Hmha1	+	chr10	79482500		3.113	3.01		3	2	2		histocompatibility (minor) HA-1	histocompatibility (minor) HA-1	NM_027521	NM_027521
581	Hmha1	+	11216	Hmha1	+	chr10	79483000		3.113	3.01		3	2	2		histocompatibility (minor) HA-1	histocompatibility (minor) HA-1	NM_027521	NM_027521
-10596	Polr2e	-	3254	Gpx4	+	chr10	79513000		3.1	3.35		2	2	2		polymerase (RNA) II (DNA directed) polypeptide E	glutathione peroxidase 4	NM_025554	NM_025554
-11096	Polr2e	-	2754	Gpx4	+	chr10	79513500		3.1	3.35		2	2	2		polymerase (RNA) II (DNA directed) polypeptide E	glutathione peroxidase 4	NM_025554	NM_025554
246	Gpx4	+	2684	Gpx4	+	chr10	79516500		2.57	2.305		3	2	2		glutathione peroxidase 4	glutathione peroxidase 4	NM_008162	NM_008162
242	Sbno2	-	45447	Sbno2	-	chr10	79520000		5.257	5.123		3	3	2		strawberry notch homolog 2 (Drosophila)	strawberry notch homolog 2 (Drosophila)	NM_183426	NM_183426
742	Sbno2	-	44947	Sbno2	-	chr10	79520500		5.257	5.123		3	3	2		strawberry notch homolog 2 (Drosophila)	strawberry notch homolog 2 (Drosophila)	NM_183426	NM_183426
-12553	Sbno2	-	1280	Stk11	+	chr10	79578000		2.55	2.9		2	2	2		strawberry notch homolog 2 (Drosophila)	serine/threonine kinase 11	NM_183426	NM_183426
-13053	Sbno2	-	780	Stk11	+	chr10	79578500		2.55	2.767		2	3	2		strawberry notch homolog 2 (Drosophila)	serine/threonine kinase 11	NM_183426	NM_183426
822	Dos	-	8112	Dos	-	chr10	79594000		3.85	4.21		3	3	2		downstream of Stk11	downstream of Stk11	NM_015761	NM_015761
1322	Dos	-	7612	Dos	-	chr10	79594500		3.85	4.21		3	3	2		downstream of Stk11	downstream of Stk11	NM_015761	NM_015761
466	Midn	+	9612	Midn	+	chr10	79611500		2.613	2.51		3	3	2		midnolin	midnolin	NM_021565	NM_021565
1966	Midn	+	8112	Midn	+	chr10	79613000		2.733	2.503		3	3	2		midnolin	midnolin	NM_021565	NM_021565
2466	Midn	+	7612	Midn	+	chr10	79613500		2.733	2.675		3	2	2		midnolin	midnolin	NM_021565	NM_021565
1915	Cirbp	+	1898	Cirbp	+	chr10	79632500		5.9	5.493		3	3	2		cold inducible RNA binding protein	cold inducible RNA binding protein	NM_007705	NM_007705
2415	Cirbp	+	1398	Cirbp	+	chr10	79633000		5.9	5.493		3	3	2		cold inducible RNA binding protein	cold inducible RNA binding protein	NM_007705	NM_007705
2915	Cirbp	+	898	Cirbp	+	chr10	79633500		5.9	5.493		3	3	2		cold inducible RNA binding protein	cold inducible RNA binding protein	NM_007705	NM_007705
3415	Cirbp	+	398	Cirbp	+	chr10	79634000		5.9	5.493		3	3	2		cold inducible RNA binding protein	cold inducible RNA binding protein	NM_007705	NM_007705
-102	Cirbp	+	1188	1600002K03Rik	+	chr10	79634500		5.9	5.493		3	3	2		cold inducible RNA binding protein	RIKEN cDNA 1600002K03 gene	NM_007705	NM_007705
-602	Cirbp	+	688	1600002K03Rik	+	chr10	79635000		5.9	5.493		3	3	2		cold inducible RNA binding protein	RIKEN cDNA 1600002K03 gene	NM_007705	NM_007705
6774	Efna2	+	3390	Efna2	+	chr10	79649000		5.163	5.167		3	3	2		ephrin A2	ephrin A2	NM_007909	NM_007909
7274	Efna2	+	2890	Efna2	+	chr10	79649500		5.163	5.167		3	3	2		ephrin A2	ephrin A2	NM_007909	NM_007909
-610	Efna2	+	36342	Mum1	+	chr10	79653000		2.87	2.55		3	3	2		ephrin A2	melanoma associated antigen (mutated) 1	NM_007909	NM_007909
2605	Gamt	-	213	Gamt	-	chr10	79723500		2.265	2.915		2	2	2		guanidinoacetate methyltransferase	guanidinoacetate methyltransferase	NM_010255	NM_010255
2436	Apc2	+	14001	Apc2	+	chr10	79767000		5.197	5.137		3	3	2		adenomatosis polyposis coli 2	adenomatosis polyposis coli 2	NM_011789	NM_011789
2936	Apc2	+	13501	Apc2	+	chr10	79767500		5.197	5.137		3	3	2		adenomatosis polyposis coli 2	adenomatosis polyposis coli 2	NM_011789	NM_011789
3436	Apc2	+	13001	Apc2	+	chr10	79768000		5.197	5.137		3	3	2		adenomatosis polyposis coli 2	adenomatosis polyposis coli 2	NM_011789	NM_011789
3936	Apc2	+	12501	Apc2	+	chr10	79768500		5.523	5.54		3	3	2		adenomatosis polyposis coli 2	adenomatosis polyposis coli 2	NM_011789	NM_011789
4436	Apc2	+	12001	Apc2	+	chr10	79769000		5.523	5.54		3	3	2		adenomatosis polyposis coli 2	adenomatosis polyposis coli 2	NM_011789	NM_011789
10436	Apc2	+	6001	Apc2	+	chr10	79775000		4.877	4.653		3	3	2		adenomatosis polyposis coli 2	adenomatosis polyposis coli 2	NM_011789	NM_011789
10936	Apc2	+	5501	Apc2	+	chr10	79775500		4.877	4.653		3	3	2		adenomatosis polyposis coli 2	adenomatosis polyposis coli 2	NM_011789	NM_011789
11436	Apc2	+	5001	Apc2	+	chr10	79776000		4.877	4.653		3	3	2		adenomatosis polyposis coli 2	adenomatosis polyposis coli 2	NM_011789	NM_011789
12936	Apc2	+	3501	Apc2	+	chr10	79777500		5.01	4.683		3	3	2		adenomatosis polyposis coli 2	adenomatosis polyposis coli 2	NM_011789	NM_011789
13436	Apc2	+	3001	Apc2	+	chr10	79778000		5.01	4.683		3	3	2		adenomatosis polyposis coli 2	adenomatosis polyposis coli 2	NM_011789	NM_011789
-707	2310011J03Rik	-	46	Pcsk4	-	chr10	79784000		4.06	3.8		3	2	2		RIKEN cDNA 2310011J03 gene	proprotein convertase subtilisin/kexin type 4	NM_025521	NM_025521
454	Pcsk4	-	7718	Pcsk4	-	chr10	79784500		4.06	3.53		3	3	2		proprotein convertase subtilisin/kexin type 4	proprotein convertase subtilisin/kexin type 4	NM_008793	NM_008793
954	Pcsk4	-	7218	Pcsk4	-	chr10	79785000		4.06	3.53		3	3	2		proprotein convertase subtilisin/kexin type 4	proprotein convertase subtilisin/kexin type 4	NM_008793	NM_008793
1454	Pcsk4	-	6718	Pcsk4	-	chr10	79785500		3.7	3.53		3	3	2		proprotein convertase subtilisin/kexin type 4	proprotein convertase subtilisin/kexin type 4	NM_008793	NM_008793
1954	Pcsk4	-	6218	Pcsk4	-	chr10	79786000		3.7	3.24		3	2	2		proprotein convertase subtilisin/kexin type 4	proprotein convertase subtilisin/kexin type 4	NM_008793	NM_008793
4586	Reep6	+	1686	Reep6	+	chr10	79797500		5.403	5.19		3	3	2		receptor accessory protein 6	receptor accessory protein 6	NM_139292	NM_139292
5086	Reep6	+	1186	Reep6	+	chr10	79798000		5.403	5.19		3	3	2		receptor accessory protein 6	receptor accessory protein 6	NM_139292	NM_139292
5586	Reep6	+	686	Reep6	+	chr10	79798500		5.403	5.19		3	3	2		receptor accessory protein 6	receptor accessory protein 6	NM_139292	NM_139292
40	Adamtsl5	-	7691	Adamtsl5	-	chr10	79803500		3.503	3.425		3	2	2		ADAMTS-like 5	ADAMTS-like 5	NM_001113548	NM_001113548
540	Adamtsl5	-	7191	Adamtsl5	-	chr10	79804000		3.503	3.243		3	3	2		ADAMTS-like 5	ADAMTS-like 5	NM_001113548	NM_001113548
1040	Adamtsl5	-	6691	Adamtsl5	-	chr10	79804500		3.503	3.243		3	3	2		ADAMTS-like 5	ADAMTS-like 5	NM_001113548	NM_001113548
-2343	Adamtsl5	-	5703	Plk5	+	chr10	79813500		2.897	3.385		3	2	2		ADAMTS-like 5	polo-like kinase 5 (Drosophila)	NM_025629	NM_025629
-2843	Adamtsl5	-	5203	Plk5	+	chr10	79814000		2.897	3.385		3	2	2		ADAMTS-like 5	polo-like kinase 5 (Drosophila)	NM_025629	NM_025629
-4843	Adamtsl5	-	3203	Plk5	+	chr10	79816000		3.42	3.285		3	2	2		ADAMTS-like 5	polo-like kinase 5 (Drosophila)	NM_025629	NM_025629
-5343	Adamtsl5	-	2703	Plk5	+	chr10	79816500		3.42	3.285		3	2	2		ADAMTS-like 5	polo-like kinase 5 (Drosophila)	NM_025629	NM_025629
901	Mex3d	-	6396	Mex3d	-	chr10	79844000		5.927	5.35		3	3	2		mex3 homolog D (C. elegans)	mex3 homolog D (C. elegans)	NM_198615	NM_198615
1401	Mex3d	-	5896	Mex3d	-	chr10	79844500		5.927	5.35		3	3	2		mex3 homolog D (C. elegans)	mex3 homolog D (C. elegans)	NM_198615	NM_198615
1901	Mex3d	-	5396	Mex3d	-	chr10	79845000		5.927	5.35		3	3	2		mex3 homolog D (C. elegans)	mex3 homolog D (C. elegans)	NM_198615	NM_198615
2215	Mbd3	-	4724	Mbd3	-	chr10	79857500		5.667	5.66		3	3	2		methyl-CpG binding domain protein 3	methyl-CpG binding domain protein 3	NM_013595	NM_013595
2715	Mbd3	-	4224	Mbd3	-	chr10	79858000		5.667	5.66		3	3	2		methyl-CpG binding domain protein 3	methyl-CpG binding domain protein 3	NM_013595	NM_013595
3215	Mbd3	-	3724	Mbd3	-	chr10	79858500		5.667	5.66		3	3	2		methyl-CpG binding domain protein 3	methyl-CpG binding domain protein 3	NM_013595	NM_013595
6215	Mbd3	-	724	Mbd3	-	chr10	79861500		2.677	3.36		3	3	2		methyl-CpG binding domain protein 3	methyl-CpG binding domain protein 3	NM_013595	NM_013595
6715	Mbd3	-	224	Mbd3	-	chr10	79862000		2.677	3.36		3	3	2		methyl-CpG binding domain protein 3	methyl-CpG binding domain protein 3	NM_013595	NM_013595
-61148	Tcf3	-	150	Onecut3	+	chr10	79957500		2.957	3.147		3	3	2		transcription factor 3	one cut domain, family member 3	NM_011548	NM_011548
350	Onecut3	+	22005	Onecut3	+	chr10	79958000		2.957	3.147		3	3	2		one cut domain, family member 3	one cut domain, family member 3	NM_139226	NM_139226
1635	Klf16	-	8541	Klf16	-	chr10	80031500		5.45	5.05		3	3	2		Kruppel-like factor 16	Kruppel-like factor 16	NM_078477	NM_078477
2135	Klf16	-	8041	Klf16	-	chr10	80032000		5.45	5.05		3	3	2		Kruppel-like factor 16	Kruppel-like factor 16	NM_078477	NM_078477
9635	Klf16	-	541	Klf16	-	chr10	80039500		2.757	2.675		3	2	2		Kruppel-like factor 16	Kruppel-like factor 16	NM_078477	NM_078477
10135	Klf16	-	41	Klf16	-	chr10	80040000		2.8	2.675		2	2	2		Kruppel-like factor 16	Kruppel-like factor 16	NM_078477	NM_078477
-459	Klf16	-	5898	Fam108a	-	chr10	80040500		2.8	2.675		2	2	2		Kruppel-like factor 16	family with sequence similarity 108, member A	NM_078477	NM_078477
-5959	Klf16	-	398	Fam108a	-	chr10	80046000		3.753	3.133		3	3	2		Kruppel-like factor 16	family with sequence similarity 108, member A	NM_078477	NM_078477
102	Fam108a	-	6549	Fam108a	-	chr10	80046500		3.753	3.133		3	3	2		family with sequence similarity 108, member A	family with sequence similarity 108, member A	NM_145421	NM_145421
602	Fam108a	-	6049	Fam108a	-	chr10	80047000		3.753	3.54		3	2	2		family with sequence similarity 108, member A	family with sequence similarity 108, member A	NM_145421	NM_145421
2602	Fam108a	-	4049	Fam108a	-	chr10	80049000		4.82	4.363		3	3	2		family with sequence similarity 108, member A	family with sequence similarity 108, member A	NM_145421	NM_145421
3102	Fam108a	-	3549	Fam108a	-	chr10	80049500		4.82	4.363		3	3	2		family with sequence similarity 108, member A	family with sequence similarity 108, member A	NM_145421	NM_145421
3374	Scamp4	+	9528	Scamp4	+	chr10	80069000		5.423	5.363		3	3	2		secretory carrier membrane protein 4	secretory carrier membrane protein 4	NM_019575	NM_019575
3874	Scamp4	+	9028	Scamp4	+	chr10	80069500		5.423	5.363		3	3	2		secretory carrier membrane protein 4	secretory carrier membrane protein 4	NM_019575	NM_019575
-6472	Scamp4	+	524	Csnk1g2	+	chr10	80085000		2.65	2.5		2	2	2		secretory carrier membrane protein 4	casein kinase 1, gamma 2	NM_019575	NM_019575
-6972	Scamp4	+	24	Csnk1g2	+	chr10	80085500		2.65	2.5		2	2	2		secretory carrier membrane protein 4	casein kinase 1, gamma 2	NM_019575	NM_019575
4100	Csnk1g2	+	7016	Csnk1g2	+	chr10	80096500		5.577	5.567		3	3	2		casein kinase 1, gamma 2	casein kinase 1, gamma 2	NM_001159591	NM_001159591
4600	Csnk1g2	+	6516	Csnk1g2	+	chr10	80097000		5.577	5.567		3	3	2		casein kinase 1, gamma 2	casein kinase 1, gamma 2	NM_001159591	NM_001159591
8100	Csnk1g2	+	3016	Csnk1g2	+	chr10	80100500		5.327	5.03		3	3	2		casein kinase 1, gamma 2	casein kinase 1, gamma 2	NM_001159591	NM_001159591
8600	Csnk1g2	+	2516	Csnk1g2	+	chr10	80101000		5.327	5.03		3	3	2		casein kinase 1, gamma 2	casein kinase 1, gamma 2	NM_001159591	NM_001159591
9100	Csnk1g2	+	2016	Csnk1g2	+	chr10	80101500		5.327	5.03		3	3	2		casein kinase 1, gamma 2	casein kinase 1, gamma 2	NM_001159591	NM_001159591
5927	Mknk2	-	721	Mknk2	-	chr10	80134000		3.62	3.765		2	2	2		MAP kinase-interacting serine/threonine kinase 2	MAP kinase-interacting serine/threonine kinase 2	NM_021462	NM_021462
6427	Mknk2	-	221	Mknk2	-	chr10	80134500		3.62	3.765		2	2	2		MAP kinase-interacting serine/threonine kinase 2	MAP kinase-interacting serine/threonine kinase 2	NM_021462	NM_021462
-3779	Mknk2	-	9497	Mobkl2a	-	chr10	80138500		2.94	2.695		3	2	2		MAP kinase-interacting serine/threonine kinase 2	MOB1, Mps One Binder kinase activator-like 2A (yeast)	NM_021462	NM_021462
-4279	Mknk2	-	8997	Mobkl2a	-	chr10	80139000		2.94	2.695		3	2	2		MAP kinase-interacting serine/threonine kinase 2	MOB1, Mps One Binder kinase activator-like 2A (yeast)	NM_021462	NM_021462
5503	Mobkl2a	-	11065	Mobkl2a	-	chr10	80153500		5.647	5.637		3	3	2		MOB1, Mps One Binder kinase activator-like 2A (yeast)	MOB1, Mps One Binder kinase activator-like 2A (yeast)	NM_172457	NM_172457
6003	Mobkl2a	-	10565	Mobkl2a	-	chr10	80154000		5.647	5.637		3	3	2		MOB1, Mps One Binder kinase activator-like 2A (yeast)	MOB1, Mps One Binder kinase activator-like 2A (yeast)	NM_172457	NM_172457
-12544	Ap3d1	-	450	Dot1l	+	chr10	80217500		2.783	2.647		3	3	2		adaptor-related protein complex 3, delta 1 subunit	DOT1-like, histone H3 methyltransferase (S. cerevisiae)	NM_007460	NM_007460
50	Dot1l	+	39092	Dot1l	+	chr10	80218000		2.783	2.647		3	3	2		DOT1-like, histone H3 methyltransferase (S. cerevisiae)	DOT1-like, histone H3 methyltransferase (S. cerevisiae)	NM_199322	NM_199322
4521	Sf3a2	+	1667	Sf3a2	+	chr10	80266000		3.62	3.145		3	2	2		splicing factor 3a, subunit 2	splicing factor 3a, subunit 2	NM_013651	NM_013651
5021	Sf3a2	+	1167	Sf3a2	+	chr10	80266500		3.62	3.14		3	3	2		splicing factor 3a, subunit 2	splicing factor 3a, subunit 2	NM_013651	NM_013651
5521	Sf3a2	+	667	Sf3a2	+	chr10	80267000		3.62	3.14		3	3	2		splicing factor 3a, subunit 2	splicing factor 3a, subunit 2	NM_013651	NM_013651
4755	Jsrp1	-	240	Jsrp1	-	chr10	80276000		2.68	2.665		2	2	2		junctional sarcoplasmic reticulum protein 1	junctional sarcoplasmic reticulum protein 1	NM_028001	NM_028001
-260	Jsrp1	-	12900	Oaz1	+	chr10	80276500		2.68	2.665		2	2	2		junctional sarcoplasmic reticulum protein 1	ornithine decarboxylase antizyme 1	NM_028001	NM_028001
1453	Lingo3	-	9775	Lingo3	-	chr10	80297000		6.453	6.453		3	3	2		leucine rich repeat and Ig domain containing 3	leucine rich repeat and Ig domain containing 3	NM_001013758	NM_001013758
1953	Lingo3	-	9275	Lingo3	-	chr10	80297500		6.453	6.453		3	3	2		leucine rich repeat and Ig domain containing 3	leucine rich repeat and Ig domain containing 3	NM_001013758	NM_001013758
2453	Lingo3	-	8775	Lingo3	-	chr10	80298000		6.453	6.453		3	3	2		leucine rich repeat and Ig domain containing 3	leucine rich repeat and Ig domain containing 3	NM_001013758	NM_001013758
2953	Lingo3	-	8275	Lingo3	-	chr10	80298500		6.453	6.453		3	3	2		leucine rich repeat and Ig domain containing 3	leucine rich repeat and Ig domain containing 3	NM_001013758	NM_001013758
-1225	Lingo3	-	7569	Lsm7	-	chr10	80308000		3.025	3.015		2	2	2		leucine rich repeat and Ig domain containing 3	LSM7 homolog, U6 small nuclear RNA associated (S. cerevisiae)	NM_001013758	NM_001013758
-1725	Lingo3	-	7069	Lsm7	-	chr10	80308500		2.96	2.837		3	3	2		leucine rich repeat and Ig domain containing 3	LSM7 homolog, U6 small nuclear RNA associated (S. cerevisiae)	NM_001013758	NM_001013758
-2225	Lingo3	-	6569	Lsm7	-	chr10	80309000		3.025	2.837		2	3	2		leucine rich repeat and Ig domain containing 3	LSM7 homolog, U6 small nuclear RNA associated (S. cerevisiae)	NM_001013758	NM_001013758
-8225	Lingo3	-	569	Lsm7	-	chr10	80315000		4.643	5.13		3	2	2		leucine rich repeat and Ig domain containing 3	LSM7 homolog, U6 small nuclear RNA associated (S. cerevisiae)	NM_001013758	NM_001013758
-8725	Lingo3	-	69	Lsm7	-	chr10	80315500		4.643	5.13		3	2	2		leucine rich repeat and Ig domain containing 3	LSM7 homolog, U6 small nuclear RNA associated (S. cerevisiae)	NM_001013758	NM_001013758
431	Lsm7	-	1954	Lsm7	-	chr10	80316000		4.643	5.13		3	2	2		LSM7 homolog, U6 small nuclear RNA associated (S. cerevisiae)	LSM7 homolog, U6 small nuclear RNA associated (S. cerevisiae)	NM_025349	NM_025349
7940	Tmprss9	+	11739	Tmprss9	+	chr10	80350500		4.67	3.967		3	3	2		transmembrane protease, serine 9	transmembrane protease, serine 9	NM_001081688	NM_001081688
8440	Tmprss9	+	11239	Tmprss9	+	chr10	80351000		4.67	3.967		3	3	2		transmembrane protease, serine 9	transmembrane protease, serine 9	NM_001081688	NM_001081688
8940	Tmprss9	+	10739	Tmprss9	+	chr10	80351500		4.67	3.967		3	3	2		transmembrane protease, serine 9	transmembrane protease, serine 9	NM_001081688	NM_001081688
17440	Tmprss9	+	2239	Tmprss9	+	chr10	80360000		5.237	4.753		3	3	2		transmembrane protease, serine 9	transmembrane protease, serine 9	NM_001081688	NM_001081688
17940	Tmprss9	+	1739	Tmprss9	+	chr10	80360500		5.237	4.753		3	3	2		transmembrane protease, serine 9	transmembrane protease, serine 9	NM_001081688	NM_001081688
18440	Tmprss9	+	1239	Tmprss9	+	chr10	80361000		5.237	4.753		3	3	2		transmembrane protease, serine 9	transmembrane protease, serine 9	NM_001081688	NM_001081688
393	Lmnb2	-	16490	Lmnb2	-	chr10	80364500		4.8	4.77		3	2	2		lamin B2	lamin B2	NM_010722	NM_010722
893	Lmnb2	-	15990	Lmnb2	-	chr10	80365000		4.8	4.77		3	2	2		lamin B2	lamin B2	NM_010722	NM_010722
1393	Lmnb2	-	15490	Lmnb2	-	chr10	80365500		4.8	4.94		3	3	2		lamin B2	lamin B2	NM_010722	NM_010722
1893	Lmnb2	-	14990	Lmnb2	-	chr10	80366000		4.8	4.94		3	3	2		lamin B2	lamin B2	NM_010722	NM_010722
2393	Lmnb2	-	14490	Lmnb2	-	chr10	80366500		4.8	4.94		3	3	2		lamin B2	lamin B2	NM_010722	NM_010722
52132	Gng7	-	610	Gng7	-	chr10	80463500		3.745	3.405		2	2	2		guanine nucleotide binding protein (G protein), gamma 7	guanine nucleotide binding protein (G protein), gamma 7	NM_001038655,NM_010319	NM_001038655,NM_010319
52632	Gng7	-	110	Gng7	-	chr10	80464000		3.767	3.427		3	3	2		guanine nucleotide binding protein (G protein), gamma 7	guanine nucleotide binding protein (G protein), gamma 7	NM_001038655,NM_010319	NM_001038655,NM_010319
-390	Gng7	-	17834	Diras1	-	chr10	80464500		3.767	3.427		3	3	2		guanine nucleotide binding protein (G protein), gamma 7	DIRAS family, GTP-binding RAS-like 1	NM_001038655,NM_010319	NM_001038655,NM_010319
-890	Gng7	-	17334	Diras1	-	chr10	80465000		3.767	3.405		3	2	2		guanine nucleotide binding protein (G protein), gamma 7	DIRAS family, GTP-binding RAS-like 1	NM_001038655,NM_010319	NM_001038655,NM_010319
-1390	Gng7	-	16834	Diras1	-	chr10	80465500		3.76	3.405		2	2	2		guanine nucleotide binding protein (G protein), gamma 7	DIRAS family, GTP-binding RAS-like 1	NM_001038655,NM_010319	NM_001038655,NM_010319
-2390	Gng7	-	15834	Diras1	-	chr10	80466500		3.2	3.405		2	2	2		guanine nucleotide binding protein (G protein), gamma 7	DIRAS family, GTP-binding RAS-like 1	NM_001038655,NM_010319	NM_001038655,NM_010319
2166	Diras1	-	3622	Diras1	-	chr10	80484500		4.477	3.69		3	3	2		DIRAS family, GTP-binding RAS-like 1	DIRAS family, GTP-binding RAS-like 1	NM_145217	NM_145217
2666	Diras1	-	3122	Diras1	-	chr10	80485000		4.477	3.69		3	3	2		DIRAS family, GTP-binding RAS-like 1	DIRAS family, GTP-binding RAS-like 1	NM_145217	NM_145217
2216	Slc39a3	-	3157	Slc39a3	-	chr10	80493500		5.91	5.863		3	3	2		solute carrier family 39 (zinc transporter), member 3	solute carrier family 39 (zinc transporter), member 3	NM_134135	NM_134135
2716	Slc39a3	-	2657	Slc39a3	-	chr10	80494000		5.91	5.863		3	3	2		solute carrier family 39 (zinc transporter), member 3	solute carrier family 39 (zinc transporter), member 3	NM_134135	NM_134135
3216	Slc39a3	-	2157	Slc39a3	-	chr10	80494500		5.91	5.863		3	3	2		solute carrier family 39 (zinc transporter), member 3	solute carrier family 39 (zinc transporter), member 3	NM_134135	NM_134135
-8101	Sgta	-	1894	Thop1	+	chr10	80531000		2.98	2.98		2	2	2		small glutamine-rich tetratricopeptide repeat (TPR)-containing, alpha	thimet oligopeptidase 1	NM_024499	NM_024499
9106	Thop1	+	3303	Thop1	+	chr10	80542000		5.523	5.483		3	3	2		thimet oligopeptidase 1	thimet oligopeptidase 1	NM_022653	NM_022653
9606	Thop1	+	2803	Thop1	+	chr10	80542500		5.523	5.483		3	3	2		thimet oligopeptidase 1	thimet oligopeptidase 1	NM_022653	NM_022653
10106	Thop1	+	2303	Thop1	+	chr10	80543000		5.523	5.483		3	3	2		thimet oligopeptidase 1	thimet oligopeptidase 1	NM_022653	NM_022653
14423	Creb3l3	-	117	Creb3l3	-	chr10	80561500		2.883	3.185		3	2	2		cAMP responsive element binding protein 3-like 3	cAMP responsive element binding protein 3-like 3	NM_145365	NM_145365
-383	Creb3l3	-	6691	Map2k2	+	chr10	80562000		2.883	3.185		3	2	2		cAMP responsive element binding protein 3-like 3	mitogen-activated protein kinase kinase 2	NM_145365	NM_145365
-4383	Creb3l3	-	2691	Map2k2	+	chr10	80566000		4.26	3.16		2	2	2		cAMP responsive element binding protein 3-like 3	mitogen-activated protein kinase kinase 2	NM_145365	NM_145365
-4883	Creb3l3	-	2191	Map2k2	+	chr10	80566500		3.903	3.16		3	2	2		cAMP responsive element binding protein 3-like 3	mitogen-activated protein kinase kinase 2	NM_145365	NM_145365
-5383	Creb3l3	-	1691	Map2k2	+	chr10	80567000		3.903	3.16		3	2	2		cAMP responsive element binding protein 3-like 3	mitogen-activated protein kinase kinase 2	NM_145365	NM_145365
-11558	Map2k2	+	15	Zbtb7a	+	chr10	80599000		3.313	3.213		3	3	2		mitogen-activated protein kinase kinase 2	zinc finger and BTB domain containing 7a	NM_023138	NM_023138
485	Zbtb7a	+	14902	Zbtb7a	+	chr10	80599500		3.313	3.213		3	3	2		zinc finger and BTB domain containing 7a	zinc finger and BTB domain containing 7a	NM_010731	NM_010731
7485	Zbtb7a	+	7902	Zbtb7a	+	chr10	80606500		6.327	6.273		3	3	2		zinc finger and BTB domain containing 7a	zinc finger and BTB domain containing 7a	NM_010731	NM_010731
7985	Zbtb7a	+	7402	Zbtb7a	+	chr10	80607000		6.327	6.273		3	3	2		zinc finger and BTB domain containing 7a	zinc finger and BTB domain containing 7a	NM_010731	NM_010731
8485	Zbtb7a	+	6902	Zbtb7a	+	chr10	80607500		6.327	6.273		3	3	2		zinc finger and BTB domain containing 7a	zinc finger and BTB domain containing 7a	NM_010731	NM_010731
11485	Zbtb7a	+	3902	Zbtb7a	+	chr10	80610500		5.353	5.133		3	3	2		zinc finger and BTB domain containing 7a	zinc finger and BTB domain containing 7a	NM_010731	NM_010731
11985	Zbtb7a	+	3402	Zbtb7a	+	chr10	80611000		5.353	5.133		3	3	2		zinc finger and BTB domain containing 7a	zinc finger and BTB domain containing 7a	NM_010731	NM_010731
-1598	Zbtb7a	+	715	Pias4	-	chr10	80616000		5.557	5.253		3	3	2		zinc finger and BTB domain containing 7a	protein inhibitor of activated STAT 4	NM_010731	NM_010731
-2098	Zbtb7a	+	215	Pias4	-	chr10	80616500		5.557	5.253		3	3	2		zinc finger and BTB domain containing 7a	protein inhibitor of activated STAT 4	NM_010731	NM_010731
285	Pias4	-	13465	Pias4	-	chr10	80617000		5.557	5.253		3	3	2		protein inhibitor of activated STAT 4	protein inhibitor of activated STAT 4	NM_021501	NM_021501
4097	Eef2	+	1741	Eef2	+	chr10	80643500		5.163	5.267		3	3	2		eukaryotic translation elongation factor 2	eukaryotic translation elongation factor 2	NM_007907	NM_007907
4597	Eef2	+	1241	Eef2	+	chr10	80644000		5.163	5.267		3	3	2		eukaryotic translation elongation factor 2	eukaryotic translation elongation factor 2	NM_007907	NM_007907
5097	Eef2	+	741	Eef2	+	chr10	80644500		5.163	5.267		3	3	2		eukaryotic translation elongation factor 2	eukaryotic translation elongation factor 2	NM_007907	NM_007907
5597	Eef2	+	241	Eef2	+	chr10	80645000		5.78	5.225		2	2	2		eukaryotic translation elongation factor 2	eukaryotic translation elongation factor 2	NM_007907	NM_007907
5751	Dapk3	+	3243	Dapk3	+	chr10	80652500		5.16	4.35		3	3	2		death-associated protein kinase 3	death-associated protein kinase 3	NM_007828	NM_007828
6251	Dapk3	+	2743	Dapk3	+	chr10	80653000		5.16	4.35		3	3	2		death-associated protein kinase 3	death-associated protein kinase 3	NM_007828	NM_007828
8251	Dapk3	+	743	Dapk3	+	chr10	80655000		2.68	2.625		3	2	2		death-associated protein kinase 3	death-associated protein kinase 3	NM_007828	NM_007828
8751	Dapk3	+	243	Dapk3	+	chr10	80655500		2.785	2.625		2	2	2		death-associated protein kinase 3	death-associated protein kinase 3	NM_007828	NM_007828
6093	Zfr2	+	12868	Zfr2	+	chr10	80702000		3.78	2.987		3	3	2		zinc finger RNA binding protein 2	zinc finger RNA binding protein 2	NM_001034895	NM_001034895
6593	Zfr2	+	12368	Zfr2	+	chr10	80702500		3.78	2.987		3	3	2		zinc finger RNA binding protein 2	zinc finger RNA binding protein 2	NM_001034895	NM_001034895
7093	Zfr2	+	11868	Zfr2	+	chr10	80703000		3.78	3.255		3	2	2		zinc finger RNA binding protein 2	zinc finger RNA binding protein 2	NM_001034895	NM_001034895
534	Mrpl54	-	1671	Mrpl54	-	chr10	80728000		3.2	2.42		2	2	2		mitochondrial ribosomal protein L54	mitochondrial ribosomal protein L54	NM_025317	NM_025317
1034	Mrpl54	-	1171	Mrpl54	-	chr10	80728500		3.2	2.42		2	2	2		mitochondrial ribosomal protein L54	mitochondrial ribosomal protein L54	NM_025317	NM_025317
584	Apba3	+	4491	Apba3	+	chr10	80731500		3.16	3.043		3	3	2		amyloid beta (A4) precursor protein-binding, family A, member 3	amyloid beta (A4) precursor protein-binding, family A, member 3	NM_018758	NM_018758
1084	Apba3	+	3991	Apba3	+	chr10	80732000		3.16	3.065		3	2	2		amyloid beta (A4) precursor protein-binding, family A, member 3	amyloid beta (A4) precursor protein-binding, family A, member 3	NM_018758	NM_018758
25284	Pip5k1c	+	1714	Pip5k1c	+	chr10	80781000		2.88	2.59		2	2	2		phosphatidylinositol-4-phosphate 5-kinase, type 1 gamma	phosphatidylinositol-4-phosphate 5-kinase, type 1 gamma	NM_008844,NM_001146687	NM_008844,NM_001146687
-786	Pip5k1c	+	347	2510012J08Rik	+	chr10	80783500		2.763	2.417		3	3	2		phosphatidylinositol-4-phosphate 5-kinase, type 1 gamma	RIKEN cDNA 2510012J08 gene	NM_008844,NM_001146687	NM_008844,NM_001146687
153	2510012J08Rik	+	4996	2510012J08Rik	+	chr10	80784000		2.763	2.417		3	3	2		RIKEN cDNA 2510012J08 gene	RIKEN cDNA 2510012J08 gene	NM_027381	NM_027381
1153	2510012J08Rik	+	3996	2510012J08Rik	+	chr10	80785000		5.287	5.117		3	3	2		RIKEN cDNA 2510012J08 gene	RIKEN cDNA 2510012J08 gene	NM_027381	NM_027381
1653	2510012J08Rik	+	3496	2510012J08Rik	+	chr10	80785500		5.287	5.117		3	3	2		RIKEN cDNA 2510012J08 gene	RIKEN cDNA 2510012J08 gene	NM_027381	NM_027381
3653	2510012J08Rik	+	1496	2510012J08Rik	+	chr10	80787500		5.137	5.25		3	3	2		RIKEN cDNA 2510012J08 gene	RIKEN cDNA 2510012J08 gene	NM_027381	NM_027381
4153	2510012J08Rik	+	996	2510012J08Rik	+	chr10	80788000		5.137	5.25		3	3	2		RIKEN cDNA 2510012J08 gene	RIKEN cDNA 2510012J08 gene	NM_027381	NM_027381
4653	2510012J08Rik	+	496	2510012J08Rik	+	chr10	80788500		5.137	5.25		3	3	2		RIKEN cDNA 2510012J08 gene	RIKEN cDNA 2510012J08 gene	NM_027381	NM_027381
-4	2510012J08Rik	+	2475	Tbxa2r	+	chr10	80789000		5.137	5.25		3	3	2		RIKEN cDNA 2510012J08 gene	thromboxane A2 receptor	NM_027381	NM_027381
3525	Tbxa2r	+	2917	Tbxa2r	+	chr10	80795000		5.367	5.5		3	3	2		thromboxane A2 receptor	thromboxane A2 receptor	NM_009325	NM_009325
4025	Tbxa2r	+	2417	Tbxa2r	+	chr10	80795500		5.367	5.5		3	3	2		thromboxane A2 receptor	thromboxane A2 receptor	NM_009325	NM_009325
-2083	Tbxa2r	+	506	Gipc3	-	chr10	80800000		5.337	5.063		3	3	2		thromboxane A2 receptor	GIPC PDZ domain containing family, member 3	NM_009325	NM_009325
-2583	Tbxa2r	+	6	Gipc3	-	chr10	80800500		5.337	5.063		3	3	2		thromboxane A2 receptor	GIPC PDZ domain containing family, member 3	NM_009325	NM_009325
494	Gipc3	-	5011	Gipc3	-	chr10	80801000		5.337	5.063		3	3	2		GIPC PDZ domain containing family, member 3	GIPC PDZ domain containing family, member 3	NM_148951	NM_148951
204	Hmg20b	-	4155	Hmg20b	-	chr10	80809000		5.307	5.093		3	3	2		high mobility group 20 B	high mobility group 20 B	NM_010440	NM_010440
704	Hmg20b	-	3655	Hmg20b	-	chr10	80809500		5.307	5.093		3	3	2		high mobility group 20 B	high mobility group 20 B	NM_010440	NM_010440
6186	F630110N24Rik	+	280	F630110N24Rik	+	chr10	80826500		5.32	5.183		3	3	2		RIKEN cDNA F630110N24 gene	RIKEN cDNA F630110N24 gene	NM_028657	NM_028657
232	4930404N11Rik	-	1565	4930404N11Rik	-	chr10	80827000		5.32	5.183		3	3	2		RIKEN cDNA 4930404N11 gene	RIKEN cDNA 4930404N11 gene	NM_001014836	NM_001014836
732	4930404N11Rik	-	1065	4930404N11Rik	-	chr10	80827500		5.32	5.183		3	3	2		RIKEN cDNA 4930404N11 gene	RIKEN cDNA 4930404N11 gene	NM_001014836	NM_001014836
377	Fzr1	-	11115	Fzr1	-	chr10	80830000		4.15	3.8		2	2	2		fizzy/cell division cycle 20 related 1 (Drosophila)	fizzy/cell division cycle 20 related 1 (Drosophila)	NM_019757	NM_019757
877	Fzr1	-	10615	Fzr1	-	chr10	80830500		3.543	3.8		3	2	2		fizzy/cell division cycle 20 related 1 (Drosophila)	fizzy/cell division cycle 20 related 1 (Drosophila)	NM_019757	NM_019757
1377	Fzr1	-	10115	Fzr1	-	chr10	80831000		3.543	3.8		3	2	2		fizzy/cell division cycle 20 related 1 (Drosophila)	fizzy/cell division cycle 20 related 1 (Drosophila)	NM_019757	NM_019757
-1403	Dohh	+	3308	2210404O07Rik	+	chr10	80852500		4.59	4.485		3	2	2		deoxyhypusine hydroxylase/monooxygenase	RIKEN cDNA 2210404O07 gene	NM_133964	NM_133964
-1903	Dohh	+	2808	2210404O07Rik	+	chr10	80853000		4.59	4.227		3	3	2		deoxyhypusine hydroxylase/monooxygenase	RIKEN cDNA 2210404O07 gene	NM_133964	NM_133964
-2403	Dohh	+	2308	2210404O07Rik	+	chr10	80853500		4.59	4.227		3	3	2		deoxyhypusine hydroxylase/monooxygenase	RIKEN cDNA 2210404O07 gene	NM_133964	NM_133964
23565	Nfic	-	7418	Nfic	-	chr10	80882500		4.247	4.947		3	3	2		nuclear factor I/C	nuclear factor I/C	NM_008688,NM_026756	NM_008688,NM_026756
24065	Nfic	-	6918	Nfic	-	chr10	80883000		4.247	4.947		3	3	2		nuclear factor I/C	nuclear factor I/C	NM_008688,NM_026756	NM_008688,NM_026756
24565	Nfic	-	6418	Nfic	-	chr10	80883500		4.247	4.947		3	3	2		nuclear factor I/C	nuclear factor I/C	NM_008688,NM_026756	NM_008688,NM_026756
-3582	Nfic	-	28472	Celf5	-	chr10	80893500		3.05	3.175		3	2	2		nuclear factor I/C	CUGBP, Elav-like family member 5	NM_008688,NM_026756	NM_008688,NM_026756
-4082	Nfic	-	27972	Celf5	-	chr10	80894000		3.23	3.175		2	2	2		nuclear factor I/C	CUGBP, Elav-like family member 5	NM_008688,NM_026756	NM_008688,NM_026756
[truncated: 33,205 more rows]
