# Supplementary material for: A paternal methyl donor-rich diet altered cognitive and neural functions in offspring mice
Source: Mol Psychiatry. 2017 Apr 4;23(5):1345–55. doi: 10.1038/mp.2017.53 (PMC5984088; doi:10.1038/mp.2017.53)
Supplement: Supplementary Data 8 [file mp201753x9.xls]

## Sheet: Sheet0
© 2000-2016 QIAGEN. All rights reserved.
Categories	Diseases or Functions Annotation	p-Value	Molecules	# Molecules
Cellular Development, Cellular Growth and Proliferation, Hematological System Development and Function, Hematopoiesis	proliferation of hematopoietic cells	4,05E-05	ACHE,BRPF1,CBFB,CD22,CDK2,CEBPB,CSF1,CSF1R,CSF2RB,CSF3R,CTNNB1,DHH,DLL1,EED,EGR1,EGR3,EPAS1,EPO,ETS2,EZH2,FADD,FAS,FGF2,FLI1,FOXO1,HOXA10,HOXA9,HSF1,IFNAR2,IL17A,IL25,IL6ST,ITK,JAK1,KRAS,LEP,LOX,MAFG,MUSK,NFKBID,NOTCH1,NR1H2,PF4,PIK3CG,PIM1,PTEN,PTPN11,PTPN22,RAG2,RARA,RASGRP1,RPS19,SETBP1,SMAD5,SUZ12,TPH1,TRAF6,WNT3A,ZAP70	59
Nervous System Development and Function	olfactory response	4,10E-05	DRD2,GNAL,LMX1B,Olfr10 (includes others),Olfr1036,Olfr1043,Olfr1076/Olfr228,Olfr1094,Olfr1112,Olfr1140,Olfr1145,Olfr1181/Olfr1182,Olfr1184,Olfr124,Olfr1301,Olfr1302,Olfr1323,Olfr1342,Olfr1370,Olfr1391,Olfr1410,Olfr225,Olfr243/Olfr628,Olfr281,Olfr290/Olfr291,Olfr366,Olfr38,Olfr433,Olfr450,Olfr50,Olfr503,Olfr530/Olfr533,Olfr54,Olfr608,Olfr613,Olfr620,Olfr635/Olfr638,Olfr653,Olfr656,Olfr70,Olfr820,O…	67
Nervous System Development and Function	olfaction	1,18E-04	CNTNAP2,DRD2,GNAL,LMX1B,NEURL1,Olfr10 (includes others),Olfr1036,Olfr1043,Olfr1076/Olfr228,Olfr1094,Olfr1112,Olfr1140,Olfr1145,Olfr1181/Olfr1182,Olfr1184,Olfr124,Olfr1301,Olfr1302,Olfr1323,Olfr1342,Olfr1370,Olfr1391,Olfr1410,Olfr225,Olfr243/Olfr628,Olfr281,Olfr290/Olfr291,Olfr366,Olfr38,Olfr433,Olfr450,Olfr50,Olfr503,Olfr530/Olfr533,Olfr54,Olfr608,Olfr613,Olfr620,Olfr635/Olfr638,Olfr653,Olfr656,O…	69
Cellular Development, Cellular Growth and Proliferation	proliferation of blood cells	1,42E-04	ACHE,Art2b,BATF,BAX,BCL2A1,BRPF1,BTNL9,CBFB,CBX2,CCNA2,CCR6,CCR7,CD180,CD22,CD27,CD40LG,CD6,CD80,CD81,CDK2,CDKN2D,CEBPB,CLEC10A,CSF1,CSF1R,CSF2RB,CSF3R,CTNNB1,CUL1,CXCR3,DGKZ,DHH,DICER1,DLG1,DLL1,DOCK8,DRD2,DRD5,E2F1,EED,EFNB2,EFNB3,EGR1,EGR3,ELL,EPAS1,EPHB2,EPO,ETS2,EZH2,FADD,FAS,FGF2,FLI1,FOXJ1,FOXO1,GADD45A,GSK3B,HAVCR2,HECTD1,HLA-DMB,HMGA1,HOXA10,HOXA9,HPRT1,HSF1,HSPA8,IFNAR2,IFNB1,Ifnz (incl…	156
Cellular Development, Cellular Growth and Proliferation, Hematological System Development and Function, Hematopoiesis	proliferation of hematopoietic progenitor cells	1,98E-04	BRPF1,CBFB,CD22,CDK2,CEBPB,CSF1,CSF1R,CSF3R,CTNNB1,DLL1,EED,EGR1,EGR3,EPAS1,EPO,ETS2,EZH2,FADD,FAS,FGF2,FLI1,FOXO1,HOXA10,HOXA9,HSF1,IFNAR2,IL17A,IL25,ITK,KRAS,LEP,LOX,MAFG,MUSK,NFKBID,NOTCH1,NR1H2,PF4,PIK3CG,PTEN,PTPN11,PTPN22,RAG2,RARA,RASGRP1,RPS19,SETBP1,SMAD5,SUZ12,TPH1,TRAF6,WNT3A,ZAP70	53
Cellular Development, Cellular Growth and Proliferation, Hematological System Development and Function, Hematopoiesis, Tissue Development	development of blood cells	2,35E-04	ACHE,ACTN1,ADM,ARRB1,BATF,BAX,BCL2A1,CBFB,CBX2,CCR7,CD27,CD40LG,CD6,CD80,CD81,CD8B,CD9,CDK2,CEBPB,CHD4,CIAPIN1,CLEC1B,CSF1,CSF1R,CSF2RB,CSF3R,CTNNB1,CXCR3,DGKZ,DHH,DICER1,DLL1,DNASE2,DNTT,DOCK8,E2F1,EED,EEF1D,EFNB2,EGR1,EGR3,EPAS1,EPO,ETS2,EZH2,FADD,FAS,FGF2,FLI1,FOXO1,FZD7,GIMAP1,GSK3B,HAVCR2,HECTD1,HLA-A,HMGA1,HOXA10,HOXA9,HSF1,HTR4,IFNAR2,IFNB1,Ifnz (includes others),IGF1,IHH,IL12A,IL12RB1,IL1…	144
Infectious Diseases	viral entry of tumor cell lines	2,42E-04	CD81,CSNK2B,FAM135A,FGFR2,FGFR4,GSK3B,HDAC8,IFITM2,IFITM3,ITGA3,ITGAV	11
Cellular Development, Cellular Growth and Proliferation, Hematological System Development and Function, Hematopoiesis, Lymphoid Tissue Structure and Development, Tissue Development	development of leukocytes	3,75E-04	ACHE,ADM,ARRB1,BATF,BAX,BCL2A1,CBFB,CBX2,CCR7,CD27,CD40LG,CD6,CD80,CD81,CD8B,CD9,CDK2,CEBPB,CHD4,CSF1,CSF1R,CSF2RB,CSF3R,CTNNB1,CXCR3,DGKZ,DHH,DICER1,DLL1,DNASE2,DNTT,DOCK8,E2F1,EED,EEF1D,EFNB2,EGR1,EGR3,ETS2,EZH2,FADD,FAS,FGF2,FLI1,FOXO1,FZD7,GIMAP1,GSK3B,HAVCR2,HECTD1,HLA-A,HMGA1,HOXA9,HSF1,IFNAR2,IFNB1,Ifnz (includes others),IGF1,IHH,IL12A,IL12RB1,IL13RA2,IL17A,IL17RA,IL1RL1,IL21R,IL36B,IL6ST,…	129
Cellular Development, Cellular Growth and Proliferation, Hematological System Development and Function, Hematopoiesis, Lymphoid Tissue Structure and Development, Tissue Development	development of mononuclear leukocytes	4,74E-04	ACHE,ADM,ARRB1,BATF,BAX,BCL2A1,CBFB,CBX2,CCR7,CD27,CD40LG,CD6,CD80,CD8B,CDK2,CEBPB,CHD4,CSF1,CSF2RB,CSF3R,CTNNB1,CXCR3,DGKZ,DHH,DICER1,DLL1,DNASE2,DNTT,DOCK8,E2F1,EED,EEF1D,EFNB2,EGR1,EGR3,ETS2,EZH2,FADD,FAS,FLI1,FOXO1,FZD7,GIMAP1,HAVCR2,HECTD1,HLA-A,HMGA1,HOXA9,IFNAR2,IFNB1,Ifnz (includes others),IGF1,IHH,IL12A,IL12RB1,IL13RA2,IL17A,IL17RA,IL1RL1,IL21R,IL36B,IL6ST,ITGAL,ITK,JAG1,JAK1,JMJD6,KCNA3…	122
Cellular Growth and Proliferation	colony formation of liver cells	5,91E-04	CSF1,CSF1R,CSF2RB,EPO,PTEN	5
Cellular Development, Cellular Growth and Proliferation, Hematological System Development and Function	proliferation of immune cells	6,18E-04	Art2b,BATF,BAX,BCL2A1,BRPF1,BTNL9,CBFB,CBX2,CCNA2,CCR6,CCR7,CD180,CD22,CD27,CD40LG,CD6,CD80,CD81,CDK2,CDKN2D,CEBPB,CLEC10A,CSF1,CSF1R,CSF2RB,CSF3R,CTNNB1,CUL1,CXCR3,DGKZ,DICER1,DLG1,DOCK8,DRD2,DRD5,E2F1,EED,EFNB2,EFNB3,EGR1,EGR3,ELL,EPHB2,EPO,ETS2,FADD,FAS,FGF2,FLI1,FOXJ1,FOXO1,GADD45A,GSK3B,HAVCR2,HECTD1,HLA-DMB,HMGA1,HOXA10,HOXA9,HPRT1,HSF1,HSPA8,IFNAR2,IFNB1,Ifnz (includes others),IGF1,IGFBP2,…	143
Cardiovascular System Development and Function, Cellular Development, Cellular Function and Maintenance, Cellular Growth and Proliferation, Embryonic Development, Lymphoid Tissue Structure and Development, Organ Development, Organismal Development, Tissue Development	proliferation of lymphatic endothelial cells	7,00E-04	ADM,CCR7,CLEC1B,EPO,FGF2,IGF1,IL17A	7
Embryonic Development, Lymphoid Tissue Structure and Development, Organ Development, Organismal Development	growth of lymph vessel	9,94E-04	ADM,CCR7,CLEC1B,EPO,FGF2,FOXC1,IGF1,IL17A,NTN4	9
Infectious Diseases	viral entry of carcinoma cell lines	1,38E-03	CD81,CSNK2B,FAM135A,FGFR2,FGFR4,GSK3B,HDAC8,ITGA3	8
Infectious Diseases	viral entry of lung cancer cell lines	1,38E-03	CD81,CSNK2B,FAM135A,FGFR2,FGFR4,GSK3B,HDAC8,ITGA3	8
Cancer, Hematological Disease, Immunological Disease, Organismal Injury and Abnormalities	precursor T-cell lymphoblastic leukemia-lymphoma	1,50E-03	ACHE,BAX,EED,EZH2,FAS,ICK,INCA1,JAK1,KRAS,MLH1,NOTCH1,PHF6,PTEN,PTPN11,PTPN2,RHOBTB1,RHOH,RPTOR,SUZ12,TAX1BP1,TLR9,TLX3,ZMIZ1	23
Cellular Development, Cellular Growth and Proliferation, Hematological System Development and Function, Hematopoiesis, Lymphoid Tissue Structure and Development, Tissue Development	development of lymphocytes	1,52E-03	ACHE,ARRB1,BATF,BAX,BCL2A1,CBFB,CBX2,CCR7,CD27,CD40LG,CD6,CD80,CD8B,CDK2,CEBPB,CHD4,CSF3R,CTNNB1,CXCR3,DGKZ,DHH,DICER1,DLL1,DNASE2,DNTT,DOCK8,E2F1,EED,EEF1D,EFNB2,EGR1,EGR3,ETS2,EZH2,FADD,FAS,FLI1,FOXO1,FZD7,GIMAP1,HAVCR2,HECTD1,HLA-A,HMGA1,HOXA9,IFNAR2,IFNB1,Ifnz (includes others),IGF1,IHH,IL12A,IL12RB1,IL13RA2,IL17A,IL17RA,IL1RL1,IL21R,IL36B,IL6ST,ITGAL,ITK,JAG1,JAK1,JMJD6,KCNA3,KDM5D,KLK11,KRA…	118
Cellular Function and Maintenance	homeostasis of blood cells	1,66E-03	ACHE,ARRB1,BAK1,BATF,BAX,BCL2A1,CBFB,CBX2,CCR7,CD27,CD40LG,CD6,CD80,CD8B,CDK2,CEBPB,CHD4,CSF2RB,CTNNB1,CXCR3,DGKZ,DHH,DICER1,DLL1,DNASE2,DNTT,E2F1,EED,EEF1D,EFNB2,EGR1,EGR3,EPAS1,ETS2,EZH2,FADD,FAS,FLI1,FOXO1,FZD7,GIMAP1,HAVCR2,HECTD1,HLA-A,HMGA1,HOXA9,IFNAR2,IFNB1,IGF1,IHH,IL12A,IL12RB1,IL13RA2,IL17A,IL17RA,IL1RL1,IL21R,IL36B,IL6ST,ITGAL,ITK,JAG1,JAK1,JMJD6,KCNA3,KDM5D,KLK11,KRAS,LEP,MAF,MAP3K14…	116
Dermatological Diseases and Conditions, Infectious Diseases	tuberculoid leprosy	1,88E-03	ALOX5AP,CCR6,CTSG,CXCR3,GZMM,IFNAR2,IL12RB1	7
Cell Death and Survival	cell viability of blood cells	1,97E-03	APOB,ARRB1,BAK1,BAX,BCL2A1,CACNB3,CBFB,CCR7,CD22,CD40LG,CD80,CD81,CEBPB,CSF1,CSF1R,CSF2RB,CTNNB1,DICER1,DOCK8,EGR3,EPO,FAS,FGF2,FOXO1,GADD45A,GSK3B,HBZ,IFNB1,IGF1,IL17A,IL21R,IL6ST,ITGAL,JAK1,KLK6,LEP,MAP3K14,NCF2,NFIL3,NOTCH1,PDPK1,PF4,PIK3CB,PIK3CG,PIM1,PRKAA1,PTPN11,SELE,STK11,TICAM1,TLR9,TNFRSF13B,TNFRSF18,TNFRSF4	54
Cellular Function and Maintenance	Lymphocyte homeostasis	2,17E-03	ACHE,ARRB1,BAK1,BATF,BAX,BCL2A1,CBFB,CBX2,CCR7,CD27,CD40LG,CD6,CD80,CD8B,CDK2,CEBPB,CHD4,CTNNB1,CXCR3,DGKZ,DHH,DICER1,DLL1,DNASE2,DNTT,E2F1,EED,EEF1D,EFNB2,EGR1,EGR3,ETS2,EZH2,FADD,FAS,FLI1,FOXO1,FZD7,GIMAP1,HAVCR2,HECTD1,HLA-A,HMGA1,HOXA9,IFNAR2,IFNB1,IGF1,IHH,IL12A,IL12RB1,IL13RA2,IL17A,IL17RA,IL1RL1,IL21R,IL36B,IL6ST,ITGAL,ITK,JAG1,JAK1,JMJD6,KCNA3,KDM5D,KLK11,KRAS,LEP,MAF,MAP3K14,MBP,NCKAP1L,…	114
Cellular Function and Maintenance	homeostasis of leukocytes	2,19E-03	ACHE,ARRB1,BAK1,BATF,BAX,BCL2A1,CBFB,CBX2,CCR7,CD27,CD40LG,CD6,CD80,CD8B,CDK2,CEBPB,CHD4,CSF2RB,CTNNB1,CXCR3,DGKZ,DHH,DICER1,DLL1,DNASE2,DNTT,E2F1,EED,EEF1D,EFNB2,EGR1,EGR3,ETS2,EZH2,FADD,FAS,FLI1,FOXO1,FZD7,GIMAP1,HAVCR2,HECTD1,HLA-A,HMGA1,HOXA9,IFNAR2,IFNB1,IGF1,IHH,IL12A,IL12RB1,IL13RA2,IL17A,IL17RA,IL1RL1,IL21R,IL36B,IL6ST,ITGAL,ITK,JAG1,JAK1,JMJD6,KCNA3,KDM5D,KLK11,KRAS,LEP,MAF,MAP3K14,MBP,N…	115
Cellular Growth and Proliferation	expansion of cells	2,34E-03	ACHE,BMPR1A,BTNL9,CBX2,CCR6,CCR7,CD180,CD27,CD40LG,CD80,CEBPB,CMKLR1,CSF1,CSF1R,CSF2RB,CTNNB1,CXCR3,DICER1,DLL1,EGR1,EPAS1,EPO,FAS,FGF2,HAVCR2,HOXA10,HOXA9,HSF1,HSPA8,HTR4,IL17A,IL21R,IL25,IL6ST,ITK,KRAS,LEP,LRRC32,MAF,MBD3,NANOG,NOTCH1,NR1H2,PATZ1,PIK3CB,PIK3CG,PIM1,PTEN,RAG2,RARA,RELB,RET,RUVBL2,STK11,TNFAIP6,TNFRSF18,TNFRSF4,ZAP70	58
Cell Death and Survival, Neurological Disease	cell death of Purkinje cells	2,44E-03	ATXN1,DICER1,FAS,GRID2,IGF1,INPP5A	6
Carbohydrate Metabolism, Molecular Transport, Small Molecule Biochemistry	uptake of D-glucose	2,60E-03	ACHE,ADM,BDKRB2,C1QL3,CEBPB,CSF1,CSF1R,DUSP9,E2F1,EGR1,EPO,FAM132A,FAS,FGFR2,FGFR4,HMGA1,IGF1,IL17A,IL22,KCNA3,KCNC1,KLB,LEP,MAP3K14,MTM1,NR1H2,NT5C1A,OPRD1,PARD3,PDPK1,PIK3CB,PIK3CG,PIKFYVE,PRKAA1,PTEN,PTPN11,RAPGEF1,RTN2,SIRT6,SLC5A1,STK11,WWP1	42
Cell Cycle	G2 phase of ovarian cancer cell lines	2,62E-03	LEP,MLH1,PRDM5,PTEN	4
Cancer, Hematological Disease, Immunological Disease, Organismal Injury and Abnormalities	M3 adult acute myeloid leukemia	2,62E-03	HPRT1,RXRB,RXRG,TXNRD1	4
Cancer, Hematological Disease, Immunological Disease, Organismal Injury and Abnormalities	M3 childhood acute myeloid leukemia	2,62E-03	HPRT1,RXRB,RXRG,TXNRD1	4
Cancer, Hematological Disease, Immunological Disease, Organismal Injury and Abnormalities	PML-RARA mutation positive adult acute myeloid leukemia	2,62E-03	HPRT1,RXRB,RXRG,TXNRD1	4
Cell Cycle	arrest in interphase of ovarian cancer cell lines	2,62E-03	ITGAV,MLH1,PRDM5,PTEN	4
Carbohydrate Metabolism, Lipid Metabolism, Small Molecule Biochemistry	conversion of phosphatidylinositol 4,5-diphosphate	2,62E-03	INPP5B,OCRL,PIKFYVE,PTEN	4
Cellular Development, Cellular Growth and Proliferation, Embryonic Development, Organismal Development	expansion of embryonic cells	2,62E-03	CMKLR1,FGF2,HTR4,NANOG	4
Cancer, Organismal Injury and Abnormalities, Reproductive System Disease	familial prostate cancer	2,62E-03	EHBP1,EPHB2,MSMB,RNASEL	4
Cancer, Organismal Injury and Abnormalities, Reproductive System Disease	grade 1 uterine endometrioid carcinoma	2,62E-03	FGFR2,KRAS,PTEN,WFDC2	4
Cancer, Organismal Injury and Abnormalities, Reproductive System Disease	grade 3 uterine endometrioid carcinoma	2,62E-03	FGFR2,KRAS,PTEN,WFDC2	4
Developmental Disorder, Skeletal and Muscular Disorders	hypertrophy of hindlimb muscle	2,62E-03	CTNNB1,DGKZ,GSK3B,PRKAA1	4
Cancer, Hematological Disease, Immunological Disease, Organismal Injury and Abnormalities	untreated adult acute myeloid leukemia	2,62E-03	HPRT1,RXRB,RXRG,TXNRD1	4
Skeletal and Muscular System Development and Function	quantity of bone	2,69E-03	ABCB4,BMPR1A,CBFB,CBX2,CD81,CD9,CEBPB,CHSY1,COL1A1,CSF1,CTNNB1,DICER1,EGR1,EPO,FGF2,FGFR2,FOXC2,GSC,HOXA10,HOXA9,HOXB9,HOXC9,HOXD8,IFNB1,IGF1,IHH,IL6ST,LEP,LRRK1,MC4R,MDFI,MFAP2,MSTN,NOTCH1,NRARP,P2RX7,P2RY13,PIK3CG,PLCL1,PRRX2,PSTPIP2,PTPN11,PTPN2,SUZ12,TCF15,UNCX,WWOX,ZIC3	48
Respiratory Disease	atelectasis	2,87E-03	ABCA12,ADRA2B,ARRB1,CACNA1A,CLEC1B,ELN,EPAS1,FOXC2,HAT1,HELLS,IGF1,KDM6A,LOX,PDGFA,SFTPB,SIM2,SLC32A1	17
Cancer, Hematological Disease, Immunological Disease, Organismal Injury and Abnormalities	adult acute myeloid leukemia	2,88E-03	HPRT1,POR,RXRB,RXRG,TXNRD1	5
Cardiovascular System Development and Function, Organismal Development, Tissue Development	development of vascular tissue	2,88E-03	ACVRL1,NOTCH4,PDPK1,SMAD5,STK11	5
Cell Cycle	interphase of ovarian cancer cell lines	2,88E-03	ITGAV,LEP,MLH1,PRDM5,PTEN	5
DNA Replication, Recombination, and Repair	mutation of DNA	2,88E-03	BDKRB2,GADD45A,MLH1,RAD18,UNG	5
Cellular Development, Cellular Growth and Proliferation, Hematological System Development and Function, Hematopoiesis, Lymphoid Tissue Structure and Development, Tissue Development	development of bone marrow-derived macrophages	2,88E-03	CSF1,FOXO1,HSF1,IL1RL1,PRKAA1,RARA,RELB,TRAF6	8
Neurological Disease, Psychological Disorders, Skeletal and Muscular Disorders	idiopathic Parkinson disease	2,88E-03	ADRA2B,ADRA2C,DRD2,DRD5,HTR2A,HTR2C,MAOB,SLC6A2	8
Embryonic Development, Organ Development, Organismal Development, Skeletal and Muscular System Development and Function, Tissue Development	morphogenesis of muscle	2,98E-03	CAPN3,EPO,FGFR2,FOXC1,FOXC2,GSC,MYBPC3,MYL3,MYLK2,NOTCH1,PKP2,SERP1,SMAD7,SMTNL1,TCF15,TTN	16
Cardiovascular Disease, Connective Tissue Disorders, Organismal Injury and Abnormalities	edema of pericardial cavity	3,10E-03	CXADR,DYNC2LI1,EPO,FOXC2,ITGAV,KRAS,NOTCH1,NOTCH4,NUMB,PKP2,POR,SOX7,TBX2,TBX4	14
Cell Death and Survival	cell viability of mononuclear leukocytes	3,30E-03	APOB,ARRB1,BAK1,BAX,CACNB3,CBFB,CD22,CD40LG,CD80,CSF1,CSF1R,CTNNB1,DICER1,DOCK8,EGR3,FAS,GSK3B,IFNB1,IL17A,IL21R,IL6ST,ITGAL,KLK6,LEP,MAP3K14,NCF2,NFIL3,NOTCH1,PDPK1,PF4,PIK3CB,PIK3CG,PIM1,STK11,TLR9,TNFRSF13B,TNFRSF18,TNFRSF4	38
Cell Cycle	interphase of brain cancer cell lines	3,64E-03	E2F1,FGF2,MELK,PPIF,PRKAA1,PTEN,SGK1,STK11,SYNM	9
Cell Death and Survival	cell viability of leukocytes	3,64E-03	APOB,ARRB1,BAK1,BAX,BCL2A1,CACNB3,CBFB,CCR7,CD22,CD40LG,CD80,CD81,CEBPB,CSF1,CSF1R,CSF2RB,CTNNB1,DICER1,DOCK8,EGR3,FAS,FGF2,FOXO1,GSK3B,IFNB1,IL17A,IL21R,IL6ST,ITGAL,JAK1,KLK6,LEP,MAP3K14,NCF2,NFIL3,NOTCH1,PDPK1,PF4,PIK3CB,PIK3CG,PIM1,PRKAA1,STK11,TICAM1,TLR9,TNFRSF13B,TNFRSF18,TNFRSF4	48
Cell-mediated Immune Response, Cellular Development, Cellular Function and Maintenance, Cellular Growth and Proliferation, Hematological System Development and Function, Hematopoiesis, Lymphoid Tissue Structure and Development, Tissue Development	T cell development	3,65E-03	ACHE,ARRB1,BATF,BAX,BCL2A1,CBFB,CBX2,CCR7,CD27,CD40LG,CD6,CD80,CD8B,CDK2,CEBPB,CHD4,CTNNB1,CXCR3,DHH,DICER1,DLL1,DNASE2,DNTT,E2F1,EED,EEF1D,EFNB2,EGR1,EGR3,ETS2,EZH2,FADD,FAS,FLI1,FOXO1,FZD7,GIMAP1,HAVCR2,HLA-A,HMGA1,HOXA9,IFNAR2,IFNB1,IGF1,IHH,IL12A,IL12RB1,IL13RA2,IL17A,IL17RA,IL1RL1,IL21R,IL36B,IL6ST,ITGAL,ITK,JAG1,JAK1,JMJD6,KCNA3,KDM5D,KLK11,LEP,MAF,MAP3K14,MBP,NCKAP1L,NFKBID,NKAP,NOTCH1,NOT…	106
Cell-mediated Immune Response, Cellular Function and Maintenance, Hematological System Development and Function	T cell homeostasis	3,68E-03	ACHE,ARRB1,BATF,BAX,BCL2A1,CBFB,CBX2,CCR7,CD27,CD40LG,CD6,CD80,CD8B,CDK2,CEBPB,CHD4,CTNNB1,CXCR3,DHH,DICER1,DLL1,DNASE2,DNTT,E2F1,EED,EEF1D,EFNB2,EGR1,EGR3,ETS2,EZH2,FADD,FAS,FLI1,FOXO1,FZD7,GIMAP1,HAVCR2,HLA-A,HMGA1,HOXA9,IFNAR2,IFNB1,IGF1,IHH,IL12A,IL12RB1,IL13RA2,IL17A,IL17RA,IL1RL1,IL21R,IL36B,IL6ST,ITGAL,ITK,JAG1,JAK1,JMJD6,KCNA3,KDM5D,KLK11,LEP,MAF,MAP3K14,MBP,NCKAP1L,NFKBID,NKAP,NOTCH1,NOT…	108
Cellular Development, Cellular Growth and Proliferation, Hematological System Development and Function	proliferation of lymphocytes	3,80E-03	Art2b,BATF,BAX,BCL2A1,BTNL9,CBFB,CBX2,CCR6,CCR7,CD180,CD22,CD27,CD40LG,CD6,CD80,CD81,CDK2,CEBPB,CLEC10A,CSF2RB,CTNNB1,CUL1,CXCR3,DGKZ,DICER1,DLG1,DOCK8,DRD2,DRD5,E2F1,EED,EFNB2,EFNB3,EGR1,EGR3,EPHB2,EPO,ETS2,FADD,FAS,FLI1,FOXJ1,GADD45A,GSK3B,HAVCR2,HECTD1,HLA-DMB,HMGA1,HOXA10,HPRT1,HSF1,HSPA8,IFNAR2,IFNB1,Ifnz (includes others),IGF1,IGFBP2,IL12A,IL12RB1,IL13RA2,IL17A,IL1RL1,IL21R,IL25,IL6ST,ITGAL…	127
Neurological Disease, Psychological Disorders	restless legs syndrome	4,14E-03	CA2,CA5A,CA6,CACNA1A,CACNA2D2,DRD2,DRD5,HTR2A,HTR2C,SLC6A2	10
Cardiovascular Disease, Neurological Disease, Psychological Disorders	vascular dementia	4,14E-03	ACHE,ADRA2B,ADRA2C,APOB,DRD2,HTR2A,HTR2C,OPRD1,PDE3A,PDE3B	10
Embryonic Development, Organ Development, Organismal Development	development of lymphatic system	4,35E-03	ACHE,ACVRL1,ADM,BAX,CBFB,CCR6,CCR7,CD40LG,CD80,CD81,CD9,CLEC1B,CSF1,CSF2RB,CSF3R,CTNNB1,DICER1,DLL1,DOCK8,E2F1,EED,EEF1D,EFNB2,EGR1,EGR3,EPO,FADD,FAS,FGF2,FLI1,FLVCR1,FOXC1,FOXC2,FOXO1,FZD7,HAND2,HOXA10,HOXA9,HTR4,IGF1,IL17A,IL21R,IL6ST,ITGAL,ITK,JAG1,JMJD6,KRAS,LYVE1,MAP3K14,NFIL3,NOTCH1,NTN4,PIM1,POU2AF1,PPP2R3C,PSTPIP2,PTPN11,PTPN22,RAG2,RARA,RASGRP1,RASGRP4,RELB,RIPK3,RPTOR,SELE,SIX4,STK11,TR…	72
Cancer, Hematological Disease, Immunological Disease, Organismal Injury and Abnormalities	myelodysplastic-myeloproliferative disease	4,44E-03	CSF1R,CSF3R,EED,EZH2,HTR2A,RET,RXRB,RXRG,SETBP1,SLC6A2,SUZ12	11
Cellular Development, Cellular Growth and Proliferation, Hematological System Development and Function	proliferation of mononuclear leukocytes	4,46E-03	Art2b,BATF,BAX,BCL2A1,BTNL9,CBFB,CBX2,CCR6,CCR7,CD180,CD22,CD27,CD40LG,CD6,CD80,CD81,CDK2,CEBPB,CLEC10A,CSF1,CSF1R,CSF2RB,CTNNB1,CUL1,CXCR3,DGKZ,DICER1,DLG1,DOCK8,DRD2,DRD5,E2F1,EED,EFNB2,EFNB3,EGR1,EGR3,EPHB2,EPO,ETS2,FADD,FAS,FLI1,FOXJ1,GADD45A,GSK3B,HAVCR2,HECTD1,HLA-DMB,HMGA1,HOXA10,HPRT1,HSF1,HSPA8,IFNAR2,IFNB1,Ifnz (includes others),IGF1,IGFBP2,IL12A,IL12RB1,IL13RA2,IL17A,IL1RL1,IL21R,IL25,…	129
Cancer, Cellular Development, Organismal Injury and Abnormalities, Tumor Morphology	differentiation of leukemia cells	4,57E-03	CDK2,CEBPB,CSF1,CTNNB1,EGR1,EPO,HOXA9,NOTCH1,PTPN11,RARA,RXRB,SALL4	12
Cell Death and Survival	apoptosis of carcinoma cell lines	4,73E-03	AIFM1,ALDH1L1,AURKA,BAK1,BAX,CACNA2D2,CDCA2,CTNNB1,CXCR3,E2F1,EPAS1,ETS2,FADD,FAS,FASN,FGF2,FGFR2,GSK3B,HMGA1,HSF1,IFNB1,IGF1,IL6ST,ING1,ITGAV,JAG1,KRAS,LCN2,NOTCH1,OSGIN1,PAWR,PMEPA1,PNKP,PPARGC1B,PPP1R1B,PRKCE,RET,STIM1,STK11,TXNRD1,WWOX	41
Neurological Disease	acute encephalopathy	4,99E-03	ACHE,ADRA2B,ADRA2C,CACNA1A,CACNA2D2,CHRNA2,DRD2,DRD5,EPO,GABRB2,GABRR3,HTR2A,HTR2C,IFNB1,LCN2,OPRD1,PRTN3,SLC6A2	18
Behavior	abnormal posture	5,35E-03	ACHE,CNTN1,DRD2,EGR3,ERCC6,GAN,HTRA2,KCNA1,MCOLN1,PTPN2,PURA,RAG2,REEP1,RELB,SLC32A1,SLC6A9,TCF15	17
Embryonic Development, Nervous System Development and Function, Organismal Development, Tissue Development	development of neural crest	5,40E-03	BMPR1A,CYP26C1,FOXC1,FOXC2,HAND2,MSX1,OTX1,SOX9	8
Infectious Diseases	viral entry by Influenza virus	5,40E-03	CD81,CSNK2B,FAM135A,FGFR2,FGFR4,GSK3B,HDAC8,ITGA3	8
Cellular Development, Cellular Growth and Proliferation, Hematological System Development and Function, Hematopoiesis, Lymphoid Tissue Structure and Development, Tissue Development	development of macrophages	5,71E-03	ACHE,CD81,CD9,CSF1,CSF1R,EGR1,FOXO1,GSK3B,HSF1,IL1RL1,P2RX7,PRKAA1,RARA,RELB,TLR9,TRAF6	16
Cancer, Hematological Disease, Immunological Disease, Organismal Injury and Abnormalities	T-cell leukemia	5,74E-03	ACHE,BAX,CTNNB1,EED,EZH2,FAS,ICK,INCA1,JAK1,KDM6A,KRAS,MLH1,NOTCH1,PHF6,PTEN,PTPN11,PTPN2,RHOBTB1,RHOH,RPTOR,SLC16A7,SUZ12,TAX1BP1,TLR9,TLX3,USP9X,ZMIZ1	27
Embryonic Development, Organismal Development	formation of body axis	5,91E-03	CTNNB1,FZD3,FZD4,FZD6,FZD7,GSK3B	6
Cancer, Gastrointestinal Disease, Hereditary Disorder, Organismal Injury and Abnormalities	hamartomatous polyposis syndrome	5,91E-03	BMPR1A,CTNNB1,KRAS,PIK3CB,PTEN,STK11	6
Psychological Disorders	oppositional defiant disorder	5,91E-03	ADRA2B,ADRA2C,DRD2,HTR2A,HTR2C,SLC6A2	6
Connective Tissue Disorders, Tissue Morphology	degeneration of connective tissue	6,08E-03	Acan,ARRB1,CYTL1,ERCC6,FGF18,FGF2,GABRB2,IFNB1,IL17A,IL1RL1,IL6ST,LECT2,NFIX,PIK3CG,SLC4A7,SOX8,TNFAIP6,TNFRSF4,TNFSF4	19
Hematological System Development and Function, Hematopoiesis, Tissue Development	development of hematopoietic tissue	6,12E-03	ACHE,CBFB,CSF1,CSF2RB,CSF3R,CTNNB1,DLL1,E2F1,EGR1,EPO,FGF2,FOXO1,HOXA10,HSF1,HTR4,IGF1,IL1RL1,IL6ST,ITGAL,JAG1,KDM6A,NFIL3,PRKAA1,PSTPIP2,PTPN11,PTPN22,RARA,RELB,SALL4,SELE,TRAF6,WNT3A	32
Hematological System Development and Function, Hematopoiesis	development of hematopoietic system	6,16E-03	ACHE,BAX,CBFB,CD40LG,CSF1,CSF2RB,CSF3R,CTNNB1,DLL1,E2F1,EED,EEF1D,EGR1,EGR3,EPO,FGF2,FLI1,FOXO1,FZD7,HOXA10,HSF1,HTR4,IFNB1,Ifnz (includes others),IGF1,IHH,IL1RL1,IL6ST,ITGAL,ITK,JAG1,JAK1,KDM6A,KLF1,NFIL3,NOTCH1,PIM1,PRKAA1,PSTPIP2,PTEN,PTPN11,PTPN22,RAG2,RARA,RASGRP1,RASGRP4,RELB,RPS19,RPTOR,SALL4,SELE,STK11,TRAF6,WNT3A,ZAP70	55
Cancer, Cell Cycle, Organismal Injury and Abnormalities	cell cycle progression of tumor cells	6,19E-03	C8orf44-SGK3/SGK3,FAS,FASN,FGFRL1,GADD45A,IGF1,NOTCH1,PDPK1,RPTOR	9
Cancer, Endocrine System Disorders, Organismal Injury and Abnormalities, Reproductive System Disease	clear cell ovarian cancer	6,19E-03	CTNNB1,CXCR3,HN1,IGFBP2,KRAS,NOTCH3,PF4,SPINT2,WFDC2	9
Connective Tissue Development and Function, Embryonic Development, Organ Development, Organismal Development, Skeletal and Muscular System Development and Function, Tissue Development	formation of rib	6,19E-03	CTNNB1,HES7,HOXA10,HOXA9,HOXB9,HOXC9,PDGFA,UNCX,ZIC3	9
Lipid Metabolism, Nucleic Acid Metabolism, Small Molecule Biochemistry	metabolism of acyl-coenzyme A	6,19E-03	ACACB,Acot1,ACOT4,FASN,HNF4A,MLYCD,NUDT7,OXSM,SUCLA2	9
Cellular Development, Cellular Growth and Proliferation	cell proliferation of lymphoma cell lines	6,26E-03	AFP,CD40LG,CD80,CEBPB,CTNNB1,EGR1,EZH2,FOXO1,GLI1,HAVCR2,HDAC8,HOXB9,Ifnz (includes others),IGF1,IL13RA2,IL6ST,JAK1,NOTCH1,NOTCH3,NOTCH4,NR2F6,PTPN11,RASGRP1,SLC16A1,SMAD5,SMAD7,SOCS6,SOX9,SRSF3,ZAP70	30
Cellular Development, Cellular Growth and Proliferation	expansion of blood cells	6,37E-03	ACHE,BTNL9,CBX2,CCR6,CCR7,CD180,CD27,CD40LG,CD80,CSF1R,CTNNB1,CXCR3,DICER1,DLL1,EGR1,EPAS1,EPO,FAS,HAVCR2,HOXA10,HOXA9,HSF1,HSPA8,IL17A,IL21R,IL25,IL6ST,ITK,LEP,LRRC32,MAF,NR1H2,PATZ1,PIK3CB,PIK3CG,PIM1,PTEN,RAG2,RARA,RELB,RUVBL2,TNFRSF18,TNFRSF4,ZAP70	44
Hematological System Development and Function, Hematopoiesis, Skeletal and Muscular System Development and Function, Tissue Development	osteoclastogenesis of bone marrow	6,62E-03	CSF1,CTNNB1,DLL1,FOXO1,PRKAA1,PTPN11,RARA,RELB,TRAF6,WNT3A	10
Psychological Disorders	generalized anxiety disorder	6,76E-03	ADRA2B,ADRA2C,CACNA1A,CACNA2D2,DRD2,DRD5,GABRB2,HTR2A,HTR2C,SLC32A1,SLC6A13,SLC6A2	12
Cell Death and Survival	apoptosis of phagocytes	7,05E-03	AFP,ATF3,BAK1,BAX,BCL2A1,CCR7,CD40LG,CEBPB,CSF1,DLL1,FADD,FAS,GSK3B,HAVCR2,IFNB1,IL12A,IL17A,IL19,IL1RL1,LCN2,LEP,MEFV,NOTCH1,P2RX7,PF4,PRKCE,PRTN3,PTEN,RIPK3,RPTOR,SH3BP2,TICAM1,TLR9,TPSAB1/TPSB2	34
Cell Death and Survival	apoptosis of myeloid cells	7,83E-03	ATF3,BAK1,BAX,BCL2A1,CD40LG,CDK2,CEBPB,CSF1,DLL1,FADD,FAS,GSK3B,HAVCR2,IFNB1,IGF1,IL12A,IL17A,IL19,IL1RL1,LCN2,LEP,MEFV,NOTCH1,P2RX7,PF4,PIM1,PRKCE,PRTN3,PTEN,RIPK3,SH3BP2,TICAM1,TPSAB1/TPSB2	33
Connective Tissue Development and Function, Organ Morphology, Organismal Development, Skeletal and Muscular System Development and Function, Tissue Development	abnormal morphology of sphenoid bone	8,03E-03	FGFR2,FGFRL1,FOXC2,GSC,OTX1,RARA,WNT3A	7
Cell Cycle	asymmetric division	8,03E-03	ACTR2,EPO,FGF2,HSF1,IGF1,NUMB,PARD3	7
Developmental Disorder, Skeletal and Muscular Disorders	hypertrophy of skeletal muscle	8,03E-03	CTNNB1,DGKZ,GSK3B,IGF1,MSTN,PRKAA1,TCF15	7
Organ Morphology, Reproductive System Development and Function	lack of genital organ	8,03E-03	CBX2,CPEB1,DLG1,EMX2,HOXA10,PAX2,RARA	7
Nervous System Development and Function, Neurological Disease	abnormal function of autonomic nervous system	8,20E-03	ACHE,ACVRL1,DRD5,NHLH2,PRLH	5
Cell Death and Survival	apoptosis of bone marrow-derived mast cells	8,20E-03	ATF3,HAVCR2,IL1RL1,LCN2,TPSAB1/TPSB2	5
Gene Expression	binding of Ets element	8,20E-03	ETS2,FGF2,FLI1,IFNB1,MAP3K14	5
Cancer, Cell Death and Survival, Organismal Injury and Abnormalities, Tumor Morphology	cell death of B cell lymphoma cells	8,20E-03	CD22,CD40LG,EMP2,FAS,GLI1	5
Cancer, Organismal Injury and Abnormalities, Reproductive System Disease	grade 3-4 endometrial carcinoma	8,20E-03	FGFR2,GLI1,KRAS,PTEN,WFDC2	5
Cancer, Cellular Development, Organismal Injury and Abnormalities	immortalization of bone marrow cells	8,20E-03	CSF2RB,ELL,HOXA9,RARA,SETBP1	5
Auditory Disease, Inflammatory Response	inflammation of ear	8,20E-03	IL22,KCNA1,PRKCE,SALL4,SELE	5
Cell-mediated Immune Response, Cellular Movement, Hematological System Development and Function, Immune Cell Trafficking	migration of CD4+ T-lymphocytes	8,20E-03	BATF,IL17A,ITGAV,ITK,KCNA3	5
Cellular Development, Cellular Growth and Proliferation, Nervous System Development and Function, Organ Development, Tissue Development, Visual System Development and Function	proliferation of retinal cells	8,20E-03	CDK2,FGF2,NOTCH1,NR2E1,OTX1	5
Embryonic Development	regression of embryonic tissue	8,20E-03	BMPR1A,CTNNB1,GLI1,LMX1A,SMAD5	5
Organismal Injury and Abnormalities	xanthoma	8,20E-03	ATP9A,KRAS,NT5DC3,PTEN,VCL	5
Cell-mediated Immune Response, Cellular Development, Cellular Function and Maintenance, Cellular Growth and Proliferation, Hematological System Development and Function, Hematopoiesis, Lymphoid Tissue Structure and Development, Tissue Development	differentiation of thymocytes	8,23E-03	CBFB,CD6,CD8B,CTNNB1,E2F1,EGR1,EGR3,HMGA1,JAG1,NOTCH1,PATZ1,RAG2,STK11,ZAP70,ZBTB17	15
Cellular Development, Cellular Growth and Proliferation, Embryonic Development, Organismal Development, Tissue Development	proliferation of mesenchymal cells	8,59E-03	ADRA2B,BMPR1A,CMKLR1,CTNNB1,FGF18,FGF2,FGFR2,HAND2,HTR4,IGF1,IHH,ING5,MSX1,PDGFA,PDPK1,PRRX2,SOX9,WNT3A	18
Cell Cycle	cycling of centrosome	8,77E-03	AURKA,CDK2,CEP135,CETN3,CTNNB1,CUL1,FGF2,GADD45A,GEN1,NUBP1,PKHD1,PLK2,ROCK2,USP33	14
Cellular Development	transdifferentiation	9,27E-03	CSF1,CSF3R,CTNNB1,DICER1,FOXA1,KRAS,PAX2,PDE5A,POU3F2,RGS3,SMAD7,SOX9,TWIST1	13
Cell Death and Survival	cell death of T lymphocytes	9,28E-03	AIFM1,ARRB1,Art2b,BAK1,BAX,BCL2A1,BIRC6,CD27,CD9,CDK2,CLEC10A,CTNNB1,DICER1,DOCK8,E2F1,EGR1,EGR3,ETS2,FADD,FAIM,FAS,GPX4,GSK3B,HOXA9,IFNB1,IGF1,IL12A,ITK,KLF13,KLK6,KRAS,LCN2,LECT2,LEP,MAP2K6,NFKBID,NOTCH1,NR4A1,P2RX7,PAWR,PDPK1,PIK3CG,Pmaip1,PRKAA1,PRKCE,PTEN,RAG2,RHOH,RIPK3,RNASEL,SH2D2A,SIVA1,SMAD7,ST14,THAP1,TNFRSF18,TNFRSF4	57
Embryonic Development, Nervous System Development and Function, Organ Development, Organismal Development, Tissue Development	formation of cerebellar cortex	9,30E-03	ATXN1,CACNA1A,ERCC6,EZH2,GLI1,PTPN11,ZIC1,ZNF423	8
Cellular Development, Cellular Growth and Proliferation	proliferation of endometrial cancer cell lines	9,30E-03	CDK8,DUSP6,FGF2,FOXA1,IGF1,KRAS,LEP,PTEN	8
Tissue Morphology	degradation of connective tissue	9,36E-03	Acan,ARRB1,CTSG,CYTL1,FGF18,FGF2,IFNB1,IL17A,IL1RL1,IL6ST,LECT2,NFIX,PIK3CG,PRTN3,TNFAIP6,TNFRSF4,TNFSF4	17
Hematological System Development and Function, Hematopoiesis, Tissue Development	development of bone marrow	9,66E-03	ACHE,CBFB,CSF1,CSF2RB,CSF3R,CTNNB1,DLL1,E2F1,EGR1,EPO,FGF2,FOXO1,HOXA10,HSF1,HTR4,IGF1,IL1RL1,IL6ST,ITGAL,JAG1,NFIL3,PRKAA1,PSTPIP2,PTPN11,PTPN22,RARA,RELB,SALL4,SELE,TRAF6,WNT3A	31
Cancer, Hematological Disease, Immunological Disease, Organismal Injury and Abnormalities	cytogenetically abnormal acute myeloid leukemia	9,93E-03	CSF1R,CSF3R,HPRT1,KRAS,RET,RXRB,RXRG,TXNRD1,YES1	9
Psychological Disorders	drug abuse	9,93E-03	ADRA2B,ADRA2C,DRD2,DRD5,GABRB2,HTR2A,HTR2C,OPRD1,SLC6A2	9
Cancer, Organismal Injury and Abnormalities	pediatric cancer	1,00E-02	CSF3R,HPRT1,INCA1,KCNE4,KRAS,NOTCH1,PARD3,PTPN11,RXRB,RXRG,TXNRD1	11
Cancer, Hematological Disease, Immunological Disease, Organismal Injury and Abnormalities	childhood acute leukemia	1,01E-02	HPRT1,INCA1,KCNE4,KRAS,NOTCH1,PARD3,PTPN11,RXRB,RXRG,TXNRD1	10
Behavior, Organismal Functions	walking	1,01E-02	ABHD12,BHLHE22,CACNA1A,CACNA1C,CLN8,DRD2,EFNB3,HTRA2,SCN8A,ZIC1	10
Hematological System Development and Function, Immune Cell Trafficking, Inflammatory Response, Tissue Development	accumulation of T lymphocytes	1,04E-02	CCR7,CD27,CD80,CXCR3,EZH2,FAS,IFNB1,IL17A,IL17RA,IL6ST,ITGAL,NOTCH1,P2RX7,PTEN,RASGRP1,SELE,SH2D2A,SMAD7,TLR9,TNFRSF4,TNFSF4	21
Hematological Disease, Immunological Disease	T-cell lymphoproliferative disorder	1,06E-02	ACHE,AURKA,BAK1,BAX,CCR7,CTNNB1,CUL1,CXCR3,EED,EGR1,EZH2,FAS,GADD45A,HDAC8,ICK,IFNAR2,IL13RA2,IL22,INCA1,JAK1,KDM6A,KRAS,MAP3K14,MLH1,NOTCH1,PATZ1,PHF6,PIM1,POR,PTEN,PTPN11,PTPN2,RARA,RASSF4,RHOBTB1,RHOH,RPTOR,RXRB,RXRG,SLC16A7,SUZ12,TAX1BP1,TLR9,TLX3,TWIST1,USP9X,ZMIZ1	47
Cell Cycle	S phase of brain cancer cell lines	1,07E-02	E2F1,PPIF,PRKAA1,STK11	4
Behavior	abnormal posture of limb	1,07E-02	EGR3,ERCC6,SLC6A9,TCF15	4
Cell Death and Survival	apoptosis of mammary epithelial cells	1,07E-02	AURKA,BAX,IGF1,LEP	4
Cell Cycle	arrest in G1 phase of brain cancer cell lines	1,07E-02	FGF2,MELK,PTEN,SYNM	4
Cell Morphology, Cellular Development	branching of endothelial cell lines	1,07E-02	ADM,FADD,FGF2,NOTCH4	4
Psychological Disorders	cannabis abuse	1,07E-02	DRD2,DRD5,HTR2A,SLC6A2	4
Cellular Development, Hepatic System Development and Function	differentiation of liver cell lines	1,07E-02	CSF2RB,NOTCH1,NOTCH3,NOTCH4	4
Cancer, Cellular Development, Organismal Injury and Abnormalities	immortalization of myeloid progenitor cells	1,07E-02	CSF2RB,ELL,HOXA9,SETBP1	4
Cell-To-Cell Signaling and Interaction, Hematological System Development and Function, Inflammatory Response	immune response of CD8+ T lymphocyte	1,07E-02	CSF2RB,FOXO1,HSDL1,IL17A	4
Cellular Movement, Hematological System Development and Function, Immune Cell Trafficking, Inflammatory Response	migration of plasmacytoid dendritic cells	1,07E-02	CCR7,CD40LG,CMKLR1,CXCR3	4
Cancer, Dermatological Diseases and Conditions, Organismal Injury and Abnormalities	nodular melanoma	1,07E-02	CTNNB1,KRAS,MLH1,PTEN	4
Developmental Disorder, Hereditary Disorder, Metabolic Disease, Organismal Injury and Abnormalities	peroxisomal disorder	1,07E-02	AGXT,PEX11B,PEX16,PEX6	4
Cellular Function and Maintenance	presence of central nervous system cells	1,07E-02	ACHE,CDK5R1,CDKN2D,ZNF423	4
Cellular Function and Maintenance	progression of blood cells	1,07E-02	CTNNB1,GSK3B,SH3BP2,WNT3A	4
Hematological System Development and Function, Humoral Immune Response, Tissue Morphology	quantity of memory B cells	1,07E-02	CD22,CD40LG,IL6ST,TNFRSF13B	4
Cellular Development, Cellular Growth and Proliferation, Hematological System Development and Function	expansion of T lymphocytes	1,07E-02	BTNL9,CBX2,CCR6,CCR7,CD27,CD40LG,CD80,CXCR3,EGR1,FAS,HAVCR2,HSF1,HSPA8,IL17A,IL21R,IL25,ITK,LEP,LRRC32,MAF,NR1H2,PIK3CB,PIK3CG,PIM1,RAG2,RELB,RUVBL2,TNFRSF18,TNFRSF4,ZAP70	30
Endocrine System Disorders, Gastrointestinal Disease, Immunological Disease, Metabolic Disease	insulin-dependent diabetes mellitus	1,09E-02	AGPAT1,AIM2,ALOX5AP,Apol7e (includes others),ARHGAP15,Art2b,C6orf47,CA2,CCR6,CCR7,CD180,CD22,CD27,CD40LG,CD80,Clec4a3,CTSW,Cxcl9,CXCR3,CYTL1,DAPL1,E2F1,FSTL4,FXYD5,HAVCR2,HLA-A,HLA-DMB,IFNB1,IGF1,IL12A,IL17A,IL21R,IL22,IRGM,KMO,LEP,LRP8,LRRC32,LY6G6D,NOTCH4,NUP155,Oasl2,OR12D3,P2RX7,P2RY13,PDYN,PPT2,PTPN11,PTPN2,PTPN22,RAG2,RSBN1,RXRB,SH2D2A,SKIV2L,TAP1,TCF19,TNFRSF4,TNFSF4,TRIM10	60
Cellular Development, Cellular Growth and Proliferation, Embryonic Development, Lymphoid Tissue Structure and Development, Organ Development, Organismal Development, Tissue Development	development of lymphatic system cells	1,11E-02	ACHE,CBFB,CD80,CD9,CSF1,CSF2RB,CSF3R,CTNNB1,DICER1,DLL1,DOCK8,E2F1,EGR1,EPO,FGF2,FOXO1,HOXA10,HTR4,IGF1,IL6ST,ITGAL,JAG1,NFIL3,POU2AF1,PSTPIP2,PTPN11,RARA,WNT3A	28
Embryonic Development, Nervous System Development and Function, Organ Development, Organismal Development, Tissue Development	formation of rhombencephalon	1,14E-02	ATXN1,BAX,CACNA1A,CDK5R1,CNTN1,CTNNB1,CYP26C1,DYNC2LI1,EN2,ERCC6,EZH2,GLI1,HESX1,IL6ST,LHX5,LMX1A,LMX1B,LRP8,NFIX,NUMB,OTX1,PAX2,POU3F2,PTEN,PTPN11,PURA,SCRIB,SDF4,SLC4A7,ZIC1,ZNF423	31
Cellular Development, Cellular Growth and Proliferation	cell proliferation of sarcoma cell lines	1,14E-02	COL1A1,E2F1,EED,EGR1,EZH2,FGF2,FGFR2,FGFR4,FGFRL1,GLI1,HMGA1,IFNB1,IGF1,KRAS,LEP,MAP2K6,MSTN,MTA2,NDN,P2RX7,PAX2,PIP4K2A,SIRT7,SUZ12,USP21,WWOX	26
Embryonic Development, Nervous System Development and Function, Organ Development, Organismal Development, Tissue Development	development of metencephalon	1,14E-02	ATXN1,BAX,CACNA1A,CDK5R1,CNTN1,EN2,ERCC6,EZH2,GLI1,IL6ST,LHX5,LMX1A,LMX1B,LRP8,NFIX,OTX1,PAX2,POU3F2,PTEN,PTPN11,PURA,SCRIB,SDF4,SLC4A7,ZIC1,ZNF423	26
Cancer, Hematological Disease, Immunological Disease, Organismal Injury and Abnormalities	CBFB-MYH11 mutation negative acute myeloid leukemia	1,16E-02	CSF3R,RXRB,RXRG	3
Cancer, Hematological Disease, Immunological Disease, Organismal Injury and Abnormalities	DEK-NUP214 mutation negative acute myeloid leukemia	1,16E-02	CSF3R,RXRB,RXRG	3
Cell Cycle	G2/M phase of ovarian cancer cell lines	1,16E-02	LEP,PRDM5,PTEN	3
Cancer, Hematological Disease, Immunological Disease, Organismal Injury and Abnormalities	MLLT3-MLL mutation negative acute myeloid leukemia	1,16E-02	CSF3R,RXRB,RXRG	3
Cancer, Hematological Disease, Immunological Disease, Organismal Injury and Abnormalities	NPM1 mutation positive acute myeloid leukemia	1,16E-02	CSF3R,RXRB,RXRG	3
Cancer, Hematological Disease, Immunological Disease, Organismal Injury and Abnormalities	RPN1-EVI1 mutation negative acute myeloid leukemia	1,16E-02	CSF3R,RXRB,RXRG	3
Nervous System Development and Function, Organ Morphology, Organismal Development	abnormal morphology of optic tract	1,16E-02	CACNB3,EPHB2,PAX2	3
Nervous System Development and Function, Organ Morphology, Organismal Development	abnormal morphology of pretectum	1,16E-02	EMX2,LMX1B,OTX1	3
Cell-To-Cell Signaling and Interaction, Skeletal and Muscular System Development and Function	activation of skeletal muscle satellite cells	1,16E-02	FADD,FGF6,IGF1	3
Cell Cycle	arrest in G2 phase of ovarian cancer cell lines	1,16E-02	MLH1,PRDM5,PTEN	3
Cell-To-Cell Signaling and Interaction, Hematological System Development and Function, Immune Cell Trafficking	attachment of antigen presenting cells	1,16E-02	CSF1,CSF2RB,ICAM2	3
Cancer, Organismal Injury and Abnormalities, Reproductive System Disease	atypical endometrial hyperplasia	1,16E-02	CTNNB1,FGFR2,PTEN	3
Cancer, Endocrine System Disorders, Neurological Disease, Organismal Injury and Abnormalities	benign pheochromocytoma	1,16E-02	GOLGA1,NRK,RET	3
Cellular Compromise	breakdown of actin stress fibers	1,16E-02	KRAS,PIKFYVE,PPM1E	3
Cell-To-Cell Signaling and Interaction, Nervous System Development and Function	calcium oscillation of medium spiny neurons	1,16E-02	Akap9,PPP1CA,PPP1R1B	3
Cell Cycle, Skeletal and Muscular System Development and Function	cell cycle progression of vascular smooth muscle cells	1,16E-02	KLF5,NOTCH3,PIM1	3
Cellular Function and Maintenance, Connective Tissue Development and Function	cell saturation density of fibroblast cell lines	1,16E-02	PTEN,TSC2,UBE2C	3
Cellular Movement	chemotaxis of macrophage cancer cell lines	1,16E-02	CSF1,FBN1,GNB2	3
Carbohydrate Metabolism, Lipid Metabolism, Small Molecule Biochemistry	conversion of phosphatidylinositol phosphate	1,16E-02	INPP5B,OCRL,PIKFYVE	3
Cell Death and Survival, Cellular Compromise	cytopathic effect	1,16E-02	CTNNB1,GSK3B,SGPL1	3
Cell Death and Survival	delay in cell death of neurons	1,16E-02	AIFM1,BAK1,IGF1	3
Post-Translational Modification	dephosphorylation of protein fragment	1,16E-02	MTM1,PTEN,PTPN11	3
Cellular Development, Embryonic Development, Organismal Development, Tissue Development	differentiation of primitive endoderm	1,16E-02	FGFR2,RARA,SGPL1	3
Ophthalmic Disease, Organismal Injury and Abnormalities	ectopia lentis	1,16E-02	ADAMTSL4,FBN1,LTBP2	3
Cellular Compromise, Cellular Function and Maintenance	endoplasmic reticulum stress response of embryonic cell lines	1,16E-02	MGAT2,PNLIPRP2,SLC38A2	3
Organismal Injury and Abnormalities, Renal and Urological Disease	formation of renal cyst	1,16E-02	CTNNB1,PARD3,TNS1	3
Embryonic Development, Organ Development, Organismal Development, Reproductive System Development and Function, Tissue Development	formation of terminal end bud	1,16E-02	CSF1,GLI1,IGF1	3
Cellular Function and Maintenance	function of plasmacytoid dendritic cells	1,16E-02	CSF2RB,IL21R,TANK	3
Cancer, Organismal Injury and Abnormalities, Reproductive System Disease	grade 1 microsatellite mutator phenotype uterine endometrioid carcinoma	1,16E-02	FGFR2,KRAS,PTEN	3
Cancer, Organismal Injury and Abnormalities, Reproductive System Disease	grade 2 microsatellite mutator phenotype uterine endometrioid carcinoma	1,16E-02	FGFR2,KRAS,PTEN	3
Cancer, Organismal Injury and Abnormalities, Reproductive System Disease	grade 3 microsatellite mutator phenotype uterine endometrioid carcinoma	1,16E-02	FGFR2,KRAS,PTEN	3
Respiratory Disease	hemothorax	1,16E-02	CXADR,FBN1,LOX	3
Cancer, Hereditary Disorder, Organismal Injury and Abnormalities, Reproductive System Disease	hereditary prostate cancer	1,16E-02	EHBP1,MSMB,RNASEL	3
Cellular Function and Maintenance, Small Molecule Biochemistry	homeostasis of H+	1,16E-02	ATP1A4,CA2,MAFG	3
Cell-mediated Immune Response, Cellular Movement, Hematological System Development and Function, Immune Cell Trafficking	homing of memory T lymphocytes	1,16E-02	CCR7,Cxcl9,PIK3CG	3
Developmental Disorder, Skeletal and Muscular Disorders	hypertrophy of anterior tibial muscle	1,16E-02	CTNNB1,DGKZ,GSK3B	3
Cancer, Endocrine System Disorders, Organismal Injury and Abnormalities, Reproductive System Disease	invasive ovarian cancer	1,16E-02	KLF8,KRAS,PTEN	3
Organ Morphology, Reproductive System Development and Function	lack of oviduct	1,16E-02	EMX2,PAX2,RARA	3
Cell Morphology, Organ Morphology, Organismal Development, Renal and Urological System Development and Function	lack of pedicels	1,16E-02	FOXC2,ITGA3,LMX1B	3
Neurological Disease, Skeletal and Muscular Disorders	limb spasticity	1,16E-02	ADRA2B,ADRA2C,EFNB3	3
Amino Acid Metabolism, Small Molecule Biochemistry, Vitamin and Mineral Metabolism	metabolism of L-tetrahydrofolic acid	1,16E-02	ALDH1L1,GART,MTHFD1L	3
Cellular Movement	migration of endometrial cancer cell lines	1,16E-02	FOXA1,IGF1,KRAS	3
Cell Cycle, Endocrine System Development and Function	mitogenesis of endocrine cell lines	1,16E-02	ARRB1,FGF2,RET	3
Tissue Morphology	quantity of epithelial precursor cells	1,16E-02	CSF1,CSF1R,FGFR2	3
Embryonic Development, Hematological System Development and Function, Hematopoiesis, Tissue Morphology	quantity of multipotential hemopoietic progenitor cells	1,16E-02	CSF3R,HOXA9,IL6ST	3
Cellular Assembly and Organization, Nervous System Development and Function, Tissue Morphology	quantity of myelin sheath	1,16E-02	BCKDK,ERCC6,PURA	3
Gastrointestinal Disease, Inflammatory Disease	stomatitis	1,16E-02	FGFR2,OPRD1,SMAD7	3
Cell Death and Survival	survival of hepatic stellate cells	1,16E-02	IGF1,IL6ST,LEP	3
Carbohydrate Metabolism, Small Molecule Biochemistry	synthesis of chondroitin sulfate proteoglycan	1,16E-02	CYTL1,IGF1,XYLT2	3
Cancer, Hematological Disease, Immunological Disease, Organismal Injury and Abnormalities	t(15;17) mutation negative acute myeloid leukemia	1,16E-02	CSF3R,RXRB,RXRG	3
Cancer, Hematological Disease, Immunological Disease, Organismal Injury and Abnormalities	t(8;21) mutation negative acute myeloid leukemia	1,16E-02	CSF3R,RXRB,RXRG	3
Amino Acid Metabolism, Molecular Transport, Small Molecule Biochemistry	transport of branched chain amino acids	1,16E-02	IGF1,SLC38A2,SLC7A5	3
Cell Morphology, Tissue Development	tubulation of epithelial cells	1,16E-02	FGF2,IGF1,MAP2K6	3
Cancer, Organismal Injury and Abnormalities, Respiratory Disease	tumorigenesis of non small cell lung adenocarcinoma	1,16E-02	E2F1,KRAS,PTEN	3
Infectious Diseases	viral entry of hepatoma cell lines	1,16E-02	CD81,IFITM2,IFITM3	3
Cell Death and Survival, Hematological System Development and Function	cell viability of T lymphocytes	1,17E-02	ARRB1,BAK1,BAX,CACNB3,CBFB,CD80,CTNNB1,DOCK8,EGR3,FAS,GSK3B,IFNB1,IL21R,IL6ST,KLK6,LEP,NOTCH1,PIK3CG,PIM1,STK11,TNFRSF18,TNFRSF4	22
Cellular Response to Therapeutics	sensitivity of cells	1,17E-02	ABCB4,APEX2,BAK1,BAX,EPO,ERCC6,GADD45A,GSK3B,HELLS,HINT1,IL6ST,ING1,KRAS,MAP2K6,Pmaip1,PPIF,RAD9B,SIRT6,SIRT7,STIM1,STIM2,UNG	22
Lymphoid Tissue Structure and Development	growth of lymphatic system component	1,18E-02	ADM,APEX2,CBFB,CBX2,CCR7,CD180,CD40LG,CD80,CDK2,CLEC1B,CTNNB1,EGR1,EGR3,EPO,ETS2,FGF2,FGFR2,FOXC1,HPRT1,IFNAR2,IGF1,IL17A,ITK,NFKBID,NOTCH1,NR1H2,NTN4,P2RX7,PIK3CG,PIM1,PTEN,RAG2,RASGRP1,SETBP1,SH2D3C,TICAM1,TRAF6,ZAP70	38
Tissue Morphology	abnormal morphology of presphenoid bone	1,20E-02	FGFR2,FOXC2,GSC,HAND2,OTX1,WNT3A	6
Neurological Disease	abnormality of autonomic nervous system	1,20E-02	ACHE,ACVRL1,DRD5,FGF2,NHLH2,PRLH	6
Cellular Development, Cellular Growth and Proliferation, Embryonic Development, Nervous System Development and Function, Organismal Development, Tissue Development	development of neural crest cells	1,20E-02	BMPR1A,CYP26C1,FOXC1,FOXC2,HAND2,SOX9	6
Cellular Assembly and Organization, Cellular Function and Maintenance	formation of ribosome	1,20E-02	C14orf169,EIF2B1,FGF2,IPO4,MRPL10,PES1	6
Hematological System Development and Function, Tissue Morphology	quantity of naive lymphocytes	1,20E-02	CCR7,DOCK8,FLI1,ITGAL,ITK,RAG2	6
Cellular Development, Cellular Growth and Proliferation, Hematological System Development and Function	cell proliferation of T lymphocytes	1,20E-02	Art2b,BATF,BAX,BTNL9,CBFB,CBX2,CCR6,CCR7,CD27,CD40LG,CD6,CD80,CD81,CDK2,CEBPB,CLEC10A,CSF2RB,CTNNB1,CUL1,CXCR3,DICER1,DLG1,DOCK8,DRD2,DRD5,E2F1,EFNB2,EFNB3,EGR1,EGR3,EPO,ETS2,FADD,FAS,FOXJ1,GADD45A,GSK3B,HAVCR2,HLA-DMB,HOXA10,HSF1,HSPA8,IFNAR2,IFNB1,Ifnz (includes others),IGF1,IGFBP2,IL12A,IL12RB1,IL13RA2,IL17A,IL1RL1,IL21R,IL25,IL6ST,ITGAL,ITK,JAG1,KCNA3,KRAS,LEP,LRRC32,MAF,MAP2K6,MAP3K14,MBP,MT…	101
Hematological System Development and Function, Immune Cell Trafficking, Inflammatory Response, Tissue Development	accumulation of mononuclear leukocytes	1,24E-02	CCR7,CD27,CD80,CSF1,CXCR3,ETS2,EZH2,FAS,IFNB1,IL17A,IL17RA,IL21R,IL6ST,ITGAL,LCN2,NOTCH1,P2RX7,PTEN,RASGRP1,RIPK3,SELE,SH2D2A,SH3BP2,SMAD7,TLR9,TNFRSF4,TNFSF4	27
Lymphoid Tissue Structure and Development, Organ Morphology	quantity of lymphoid organ	1,26E-02	APEX2,BAK1,BAX,CBFB,CCR6,CCR7,CD40LG,CD80,CD8B,DIDO1,DNASE2,DOCK8,E2F1,EEF1D,EFNB2,EGR3,ETS2,FADD,FAS,FLI1,FOXC2,FOXO1,GADD45A,HELLS,IGF1,ITK,JAK1,KLF13,LCN2,LEP,NOTCH1,NOTCH3,NOTCH4,NR4A1,PATZ1,PIK3CG,PIM1,PTPN2,RAG2,RASGRP1,RELB,RHOH,RIPK3,SASH3,SELE,SIRT6,ST14,TAP1,TNFRSF13B,TRAF6,UPF1,WIPF1,YES1,ZAP70,ZBTB17	55
Cancer, Hematological Disease, Immunological Disease, Organismal Injury and Abnormalities	neoplasia of leukocytes	1,29E-02	ACHE,AURKA,BAK1,BAX,CCR7,CSF1R,CTNNB1,CUL1,CXCR3,EED,EGR1,EZH2,FAS,GADD45A,HDAC8,ICK,IFNAR2,IL13RA2,IL22,INCA1,JAK1,KDM6A,KRAS,MAP3K14,MLH1,NOTCH1,PATZ1,PHF6,PIM1,POR,PTEN,PTPN11,PTPN2,RARA,RASGRP4,RASSF4,RET,RHOBTB1,RHOH,RPTOR,RXRB,RXRG,SLC16A7,SUZ12,TAX1BP1,TLR9,TLX3,TWIST1,USP9X,ZMIZ1	50
Cellular Development, Cellular Growth and Proliferation, Embryonic Development, Hematological System Development and Function, Hematopoiesis, Lymphoid Tissue Structure and Development, Organ Development, Organismal Development, Tissue Development	development of bone marrow cells	1,29E-02	ACHE,CBFB,CSF1,CSF2RB,CSF3R,CTNNB1,DLL1,E2F1,EGR1,EPO,FGF2,FOXO1,HOXA10,HTR4,IGF1,IL6ST,ITGAL,JAG1,NFIL3,PSTPIP2,PTPN11,RARA,WNT3A	23
Cardiovascular System Development and Function, Hematological System Development and Function, Hematopoiesis, Organismal Development, Tissue Development	development of blood	1,30E-02	ACTN1,ADM,CLEC1B,CSF1,CSF3R,DICER1,EPO,FAS,HOXA10,HTR4,IL17A,IL6ST,JMJD6,KLF1,MAFG,MFAP2,PIK3CB,PTPN11,RPS19,SLC19A1,STIM1	21
Cell Death and Survival	cell death of lung cancer cell lines	1,32E-02	AIFM1,ALDH1L1,BAK1,BAX,CACNA2D2,CEBPB,DUSP9,E2F1,EIF5A,ELL,FADD,FAS,FGF2,FOXO1,GADD45A,GSK3B,HMGA1,HSF1,HTRA2,IGF1,IL6ST,JAG1,KAT5,KRAS,LCN2,MTA2,NOTCH1,OSGIN1,PAWR,PMEPA1,PNKP,PPARGC1B,PRKCE,PTEN,RTKN,SIRT6,STIM1,STK11,TNK2,TXNRD1,WWOX	41
Connective Tissue Disorders, Tissue Morphology	destruction of connective tissue	1,32E-02	Acan,ARRB1,CYTL1,FGF18,FGF2,IFNB1,IL17A,IL1RL1,IL6ST,ITGAL,LECT2,NFIX,PIK3CG,TNFAIP6,TNFRSF4,TNFSF4	16
Immunological Disease	systemic autoimmune syndrome	1,33E-02	ABCB10,ACTA1,ADM,AGPAT1,AIM2,ALOX5AP,Apol7e (includes others),ARHGAP15,ARRB1,Art2b,ATXN1,BAX,BPI,C1R,C6orf47,C9orf72,CA2,CACNA1C,CACNA2D2,CCR6,CCR7,CCRL2,CD180,CD22,CD27,CD40LG,CD6,CD80,CDH26,CDK2,CDKN2D,CEBPB,CLEC1B,Clec4a3,CLSTN2,CSF1,CSF2RB,CSF3R,CTSG,CTSW,Cxcl9,CXCR3,CYTL1,CYYR1,DAPL1,DICER1,DNASE2,DRD2,E2F1,EGR3,EPO,ERCC6,FAS,FGB,FGF2,FOXO1,FSTL4,FXYD5,GABRB2,GIMAP1,GNB2,GRIK4,HAVCR2,HLA-A,H…	153
Cell Death and Survival, Hematological System Development and Function	cell viability of lymphocytes	1,34E-02	ARRB1,BAK1,BAX,CACNB3,CBFB,CD22,CD40LG,CD80,CTNNB1,DICER1,DOCK8,EGR3,FAS,GSK3B,IFNB1,IL17A,IL21R,IL6ST,ITGAL,KLK6,LEP,MAP3K14,NCF2,NFIL3,NOTCH1,PDPK1,PIK3CB,PIK3CG,PIM1,STK11,TLR9,TNFRSF13B,TNFRSF18,TNFRSF4	34
Cell Death and Survival	cell death of mononuclear leukocytes	1,34E-02	AIFM1,ARRB1,Art2b,BAK1,BAX,BCL2A1,BIRC6,CD22,CD27,CD40LG,CD80,CD9,CDK2,CLEC10A,COL1A1,CSF1,CTNNB1,DICER1,DLL1,DOCK8,E2F1,EGR1,EGR3,ETS2,FADD,FAIM,FAS,GPX4,GSK3B,HOXA9,IFNB1,IGF1,IL12A,IL19,IL6ST,ITGAL,ITK,KLF13,KLK6,KRAS,LCN2,LECT2,LEP,MAP2K6,NFKBID,NOTCH1,NR4A1,P2RX7,PAWR,PDPK1,PF4,PIK3CG,Pmaip1,POU2AF1,PRKAA1,PRKCE,PTEN,RAG2,RHOH,RIPK3,RNASEL,SH2D2A,SH3BP2,SIVA1,SMAD7,ST14,THAP1,TNFRSF18,TNFRSF…	70
Cellular Function and Maintenance, Hematological System Development and Function	function of Th2 cells	1,35E-02	ATF3,CCRL2,CD40LG,CD81,CEBPB,GPR84,IL1RL1,IL21R,PAWR,PIK3CG,POU2AF1,TNFRSF4	12
Embryonic Development, Lymphoid Tissue Structure and Development, Organ Development, Organismal Development	development of lymphatic system component	1,36E-02	ACVRL1,ADM,BAX,CBFB,CCR6,CCR7,CD40LG,CD80,CD81,CD9,CLEC1B,CSF1,CTNNB1,DICER1,DLL1,DOCK8,EED,EEF1D,EFNB2,EGR1,EGR3,EPO,FADD,FAS,FGF2,FLI1,FLVCR1,FOXC1,FOXC2,FZD7,HAND2,HOXA9,IGF1,IL17A,IL21R,ITGAL,ITK,JMJD6,KRAS,LYVE1,MAP3K14,NFIL3,NOTCH1,NTN4,PIM1,POU2AF1,PPP2R3C,PTPN22,RAG2,RARA,RASGRP1,RASGRP4,RELB,RIPK3,RPTOR,SELE,SIX4,STK11,TRAF6,ZAP70	60
Cell Death and Survival	cell death of immune cells	1,37E-02	AFP,AIFM1,AIM2,APOB,ARRB1,Art2b,ATF3,BAK1,BAX,BCL2A1,BIRC6,CABIN1,CACNB3,CBFB,CCR7,CD22,CD27,CD40LG,CD80,CD81,CD9,CDK2,CEBPB,CLEC10A,COL1A1,CSF1,CSF1R,CSF2RB,CTNNB1,DICER1,DLL1,DOCK8,E2F1,EGR1,EGR3,EIF4EBP1,EPO,ETS2,FADD,FAIM,FAS,FGF2,FOXO1,GPX4,GRID2,GSK3B,HAVCR2,HOXA9,IFNB1,Ifnz (includes others),IGF1,IL12A,IL17A,IL19,IL1RL1,IL21R,IL6ST,ITGAL,ITK,JAK1,KLF13,KLK6,KRAS,LCN2,LECT2,LEP,MAP2K6,MAP3K…	110
Cell Death and Survival	apoptosis of lung cancer cell lines	1,40E-02	AIFM1,ALDH1L1,BAK1,BAX,CACNA2D2,CEBPB,E2F1,ELL,FADD,FAS,FGF2,GADD45A,GSK3B,HSF1,HTRA2,IGF1,IL6ST,JAG1,KAT5,KRAS,LCN2,MTA2,NOTCH1,OSGIN1,PAWR,PMEPA1,PNKP,PPARGC1B,PRKCE,RTKN,SIRT6,STIM1,STK11,TXNRD1,WWOX	35
Cell-To-Cell Signaling and Interaction, Hematological System Development and Function, Immune Cell Trafficking, Inflammatory Response	activation of naive T lymphocytes	1,40E-02	CD80,FOXD1,FOXJ1,HAVCR2,MBP,TNFSF4,ZAP70	7
Cell Cycle	arrest in interphase of brain cancer cell lines	1,40E-02	FGF2,MELK,PRKAA1,PTEN,SGK1,STK11,SYNM	7
Cell Death and Survival, Reproductive System Development and Function	cell viability of breast cell lines	1,40E-02	BAK1,CEBPB,CHD4,ETS2,KLF5,NFIL3,RBP1	7
Cellular Development, Cellular Growth and Proliferation	expansion of stem cells	1,40E-02	BMPR1A,CMKLR1,CTNNB1,FGF2,KRAS,NANOG,PTEN	7
Cancer, Immunological Disease, Organismal Injury and Abnormalities	hyperplasia of lymph node	1,40E-02	CSF2RB,ITGAL,NR1H2,PTEN,PTPN2,RIPK3,TANK	7
Neurological Disease	learning disability	1,40E-02	ADRA2B,ADRA2C,DRD2,DRD5,HTR2A,HTR2C,SLC6A2	7
Lipid Metabolism, Small Molecule Biochemistry	metabolism of long chain fatty acid	1,40E-02	Acot1,ACOT4,ACSL5,ACSL6,SLC27A2,SLC27A3,SLC27A6	7
Ophthalmic Disease, Organismal Injury and Abnormalities	retinal lesion	1,40E-02	CSF3R,DICER1,E2F1,EMX2,KRAS,LHB,OTX1	7
Cell Morphology, Cellular Function and Maintenance	autophagy of tumor cell lines	1,41E-02	AURKA,BAX,CDKN2D,CEBPB,CISD1,CXCR3,DICER1,E2F1,FADD,FAS,FOXO1,GSK3B,HSF1,ICMT,LETM1,MAP1LC3A,MCOLN1,MYL3,RASD2,RNASEL,ROCK2,RPTOR,STIM1,TSC2	24
Neurological Disease, Organismal Injury and Abnormalities	degeneration of cerebellum	1,43E-02	AIFM1,ATXN1,CACNA1A,CACNA2D2,DICER1,FZD4,GNPTAB,GRID2,IGF1,IL6ST,PPT2	11
Cell Cycle, Cellular Development, Connective Tissue Development and Function	senescence of fibroblasts	1,43E-02	CBX2,CCNA2,CDK2,DICER1,FASN,HELLS,ING1,KRAS,SMURF2,STK11,TSC2	11
Embryonic Development, Organismal Development	sex determination	1,43E-02	BAX,CBX2,CDKL2,CENPI,CYP17A1,DHH,EMX2,HNF4A,Rsl1 (includes others),SIX4,SOX9	11
Organismal Development	size of head	1,44E-02	AIFM1,AP4E1,BAK1,BAX,BMPR1A,CDK5R1,CTNNB1,DICER1,DYNC2LI1,E2F1,EFNB2,EGR1,EMX2,EN2,FGF2,FGFR2,FOXO1,FZD3,GSC,HESX1,HTRA2,IGF1,LBX1,LMNB2,LMX1B,LRIG3,LRP8,MAF,MCOLN1,NR2E1,NTF4,OTX1,PATZ1,PAX2,POU3F4,PRKRA,PTEN,PURA,SERP1,SH2D3C,SIX3,VCL,WASF1,ZNF423	44
Cancer, Hematological Disease, Immunological Disease, Organismal Injury and Abnormalities	acute lymphocytic leukemia	1,46E-02	ACHE,BAX,CD22,CSF1R,EED,EZH2,FAS,GADD45A,HPRT1,ICK,IFNAR2,INCA1,JAK1,KCNE4,KRAS,MLH1,NOTCH1,PARD3,PAX2,PHF6,POR,PTEN,PTPN11,PTPN2,RET,RHOBTB1,RHOH,RPTOR,SLC19A1,SLC6A2,SUZ12,TAX1BP1,TLR9,TLX3,YES1,ZMIZ1	36
Cell Death and Survival	cell death of phagocytes	1,46E-02	AFP,AIM2,ATF3,BAK1,BAX,BCL2A1,CCR7,CD40LG,CEBPB,CSF1,DLL1,FADD,FAS,GSK3B,HAVCR2,IFNB1,IL12A,IL17A,IL19,IL1RL1,LCN2,LEP,MEFV,NOTCH1,NR4A1,P2RX7,PF4,PRKCE,PRTN3,PTEN,RIPK3,RPTOR,SH3BP2,TICAM1,TLR9,TPSAB1/TPSB2	36
Lymphoid Tissue Structure and Development	quantity of lymphatic system component	1,46E-02	ADM,APEX2,BAK1,BAX,BCL2A1,CBFB,CCR6,CCR7,CD180,CD22,CD40LG,CD80,CD8B,DIDO1,DLL1,DNASE2,DOCK8,E2F1,EEF1D,EFNB2,EGR3,ETS2,FADD,FAS,FGF2,FLI1,FOXC2,FOXO1,GADD45A,HELLS,IGF1,IL6ST,ITK,JAK1,KLF13,LCN2,LEP,MAP3K14,NOTCH1,NOTCH3,NOTCH4,NR4A1,PATZ1,PIK3CG,PIM1,POU2AF1,PTEN,PTPN2,PTPN22,RAG2,RASGRP1,RELB,RHOH,RIPK3,SASH3,SELE,SH2D3C,SH3BP2,SIRT6,ST14,TAP1,TNFRSF13B,TRAF6,UPF1,WIPF1,YES1,ZAP70,ZBTB17	68
Cancer, Cell Death and Survival, Organismal Injury and Abnormalities, Tumor Morphology	apoptosis of carcinoma cells	1,49E-02	BAX,FAS,FASN,FGF2,GSK3B,IFNB1,NOTCH1,NR4A1,RARA,YES1	10
Cell-mediated Immune Response, Cellular Development, Cellular Function and Maintenance, Cellular Growth and Proliferation, Hematological System Development and Function, Hematopoiesis, Lymphoid Tissue Structure and Development, Tissue Development	differentiation of regulatory T lymphocytes	1,49E-02	DICER1,FOXO1,IFNB1,IL12A,IL21R,ITK,MAF,NR4A1,PIK3CG,SMAD7	10
Neurological Disease, Organismal Injury and Abnormalities	neurodegeneration of cerebellum	1,49E-02	AIFM1,ATXN1,CACNA1A,CACNA2D2,DICER1,GNPTAB,GRID2,IGF1,IL6ST,PPT2	10
Cancer, Cellular Development, Organismal Injury and Abnormalities, Tumor Morphology	differentiation of acute myeloblastic leukemia cells	1,50E-02	CDK2,CEBPB,EGR1,EPO,NOTCH1,RARA,RXRB,SALL4	8
Neurological Disease, Organismal Injury and Abnormalities	microgliosis	1,50E-02	ABHD12,CD40LG,DRD2,ERCC6,IGF1,IL6ST,NXNL1,TARDBP	8
Cell Death and Survival, Neurological Disease	apoptosis of hippocampal neurons	1,51E-02	BAX,DRD2,EPO,FAS,GSK3B,IGF1,PAWR,RPS3,UNG	9
Cell Death and Survival	apoptosis of mast cells	1,51E-02	ATF3,BAK1,FAS,GSK3B,HAVCR2,IL1RL1,LCN2,SH3BP2,TPSAB1/TPSB2	9
Dermatological Diseases and Conditions, Developmental Disorder, Neurological Disease, Organismal Injury and Abnormalities	neurocutaneous syndrome	1,51E-02	ADM,CTNNB1,EIF4EBP1,KRAS,MLH1,PTEN,SLC6A2,STK11,TSC2	9
Hematological System Development and Function, Immune Cell Trafficking, Inflammatory Response, Tissue Development	accumulation of lymphocytes	1,53E-02	CCR7,CD27,CD80,CXCR3,EZH2,FAS,IFNB1,IL17A,IL17RA,IL21R,IL6ST,ITGAL,LCN2,NOTCH1,P2RX7,PTEN,RASGRP1,RIPK3,SELE,SH2D2A,SH3BP2,SMAD7,TLR9,TNFRSF4,TNFSF4	25
Embryonic Development, Nervous System Development and Function, Organ Development, Organismal Development, Tissue Development	formation of cerebellum	1,53E-02	ATXN1,BAX,CACNA1A,CDK5R1,CNTN1,EN2,ERCC6,EZH2,GLI1,IL6ST,LHX5,LMX1A,LMX1B,LRP8,NFIX,PAX2,POU3F2,PTEN,PTPN11,PURA,SCRIB,SDF4,SLC4A7,ZIC1,ZNF423	25
Molecular Transport	export of molecule	1,54E-02	ABCA12,ABCB10,ABCB4,APOA5,APOB,ATP11B,BCAP31,CD22,CYP46A1,DRD2,E2F1,EIF5A,FADD,FAS,FGF2,FXYD1,FYTTD1,GSK3B,HSF1,IL22,LEP,LETM1,NR1H2,NR1I2,NUP155,NUTF2,NXF3,P2RX7,PHAX,PTPN11,RHCG,RXRB,SAR1A,SGK1,SLC11A1,SLC16A1,SLC22A8,SLC38A2,SLC38A3,SLC6A13,SLC6A2,SLC7A5,SRSF3,STRADA,U2AF2,UPF1,XPO7	47
Cell Signaling, Molecular Transport, Small Molecule Biochemistry, Vitamin and Mineral Metabolism	release of Ca2+	1,55E-02	AURKA,BAK1,BAX,BCAP31,CACNA1A,CASQ2,CSF1,CSF1R,DRD2,ERO1A,FADD,FAS,FGF2,GNB5,HOMER1,HTR2A,HTR2C,IGF1,IL6ST,IPMK,ITGAV,ITK,LEP,LTB4R2,MCOLN1,NDN,OPRD1,P2RX7,PKD2,PRKCE,SCN8A,ST14,STIM1,ZAP70	34
Connective Tissue Disorders, Dental Disease, Developmental Disorder, Gastrointestinal Disease, Skeletal and Muscular Disorders	congenital anomaly of tooth	1,58E-02	ARHGAP6,CNNM4,CSF1R,CTSG,DSPP,FAM83H,MSX1,POLR3B,PRRX2,PRTN3,SIX3,SMOC2,TRAF6,WNT10A	14
Neurological Disease, Psychological Disorders	delirium	1,58E-02	ACHE,ADRA2B,ADRA2C,CACNA1A,CACNA2D2,CHRNA2,DRD2,DRD5,GABRB2,GABRR3,HTR2A,HTR2C,OPRD1,SLC6A2	14
Hematological System Development and Function, Tissue Morphology	quantity of T lymphocytes	1,66E-02	APEX2,BATF,BAX,BCL2A1,CBFB,CCR6,CCR7,CD27,CD40LG,CD80,CD8B,CLEC10A,CMKLR1,CSF1,CSF2RB,CXCR3,CYP27A1,DICER1,DNASE2,DOCK8,E2F1,EEF1D,EFNB2,EGR3,ETS2,FADD,FAS,FGFR2,FLI1,FOXO1,GADD45A,HELLS,HESX1,HLA-A,HOXA9,IFNB1,IGF1,IL12A,IL17A,IL17RA,IL1RL1,IL21R,IL22,IL25,IL6ST,ITGAL,ITK,JAK1,KLF13,LECT2,LEP,LRRC32,MAF,MAP3K14,MBP,MGAT2,NFIL3,NOTCH1,NOTCH3,NOTCH4,NR4A1,P2RX5,P2RX7,PATZ1,PGLYRP1,PIK3CG,PIM1,Pmai…	98
Lymphoid Tissue Structure and Development, Organ Morphology	quantity of thymus gland	1,67E-02	APEX2,BAX,CBFB,CCR6,CCR7,CD40LG,CD80,CD8B,DNASE2,E2F1,EEF1D,EFNB2,EGR3,ETS2,FADD,FAS,FLI1,FOXO1,GADD45A,HELLS,IGF1,ITK,JAK1,KLF13,LEP,NOTCH1,NOTCH3,NOTCH4,NR4A1,PATZ1,PIK3CG,PIM1,PTPN2,RAG2,RASGRP1,RHOH,SASH3,SIRT6,ST14,TAP1,TRAF6,UPF1,WIPF1,ZAP70,ZBTB17	45
Cell Death and Survival	cell death of blood cells	1,67E-02	AFP,AIFM1,AIM2,APOB,ARRB1,Art2b,ATF3,BAK1,BAX,BCL2A1,BIRC6,CABIN1,CACNB3,CBFB,CCR7,CD22,CD27,CD40LG,CD80,CD81,CD9,CDK2,CEBPB,CLEC10A,COL1A1,CSF1,CSF1R,CSF2RB,CTNNB1,DICER1,DLL1,DNASE2,DOCK8,E2F1,EGR1,EGR3,EIF4EBP1,EPAS1,EPO,ETS2,FADD,FAIM,FAS,FGF2,FLI1,FOXO1,GPX4,GRID2,GSK3B,HAVCR2,HOXA9,IFNB1,Ifnz (includes others),IGF1,IL12A,IL17A,IL19,IL1RL1,IL21R,IL6ST,ITGAL,ITK,JAK1,KLF13,KLK6,KRAS,LCN2,LECT…	115
Infectious Diseases	sexually transmitted disease	1,70E-02	CCR7,CD22,CSF1,CXCR3,DRD2,DRD5,EPO,FAS,IFNAR2,IGF1,LEP,MAPKAPK3,OPRD1,PDE5A,POR,UGT1A1	16
Cell Death and Survival	cell death of lymphatic system cells	1,70E-02	ACHE,BAK1,BAX,BCL2A1,CD40LG,CD80,CDK2,E2F1,EGR1,FAS,GADD45A,HMGA1,HOXA9,IFNB1,IL6ST,KLF13,KLK6,LCN2,LEP,PAWR,PIM1,RAG2,RNASEL,SALL4	24
Cell Cycle	G2/M phase of tumor cell lines	1,71E-02	CTNNB1,DUSP9,EME1,FADD,FGF2,HYAL1,KRAS,LEP,MLH1,NUMB,PRDM5,PTEN,SGK1	13
Cellular Development, Cellular Growth and Proliferation, Hematological System Development and Function	expansion of lymphocytes	1,73E-02	BTNL9,CBX2,CCR6,CCR7,CD180,CD27,CD40LG,CD80,CXCR3,DICER1,EGR1,FAS,HAVCR2,HSF1,HSPA8,IL17A,IL21R,IL25,ITK,LEP,LRRC32,MAF,NR1H2,PATZ1,PIK3CB,PIK3CG,PIM1,RAG2,RELB,RUVBL2,TNFRSF18,TNFRSF4,ZAP70	33
Cell-To-Cell Signaling and Interaction, Hematological System Development and Function	response of lymphocytes	1,73E-02	BAX,CCR6,CD180,CD22,CD40LG,CD6,CD80,CSF2RB,DGKZ,DOCK8,F9,FADD,FOXO1,HAVCR2,HSDL1,IFNB1,IL12A,IL12RB1,IL17A,IL21R,IL25,ITK,MAF,NFIL3,NOTCH3,P2RX7,Pmaip1,RELB,RET,TLR9,TNFRSF18,TNFRSF4,TRAF6	33
Cell Death and Survival	cell viability of cervical cancer cell lines	1,74E-02	ACVRL1,AKAP5,AURKA,BCKDK,BCL2A1,BNIP2,CCNA2,CDK2,CDK8,CDKL3,DUSP6,FAM103A1,FAS,INPP5A,INPP5B,JAK1,KAT5,MCOLN1,MCOLN2,MCOLN3,MINPP1,NEK3,PFDN5,PFKM,PI4K2A,PLK2,PNKP,PPM1G,PPP1CA,PPP6C,PTEN,PTPN22,RAD18,SBF1,SGK1,SHFM1,TNK2	37
Lymphoid Tissue Structure and Development, Organ Morphology	size of lymphoid organ	1,76E-02	CBX2,EFNB2,ETS2,FADD,HOXA9,IGF1,IGFBP2,JAK1,MLH1,NUMB,PDPK1,PIK3CG,PIM1,PRKCE,RARA,RNASEL,SELE,TNFRSF13B	18
Psychological Disorders	adjustment disorder	1,78E-02	ADRA2B,ADRA2C,DRD2,HTR2A,HTR2C	5
Cell Death and Survival	apoptosis of motor neurons	1,78E-02	BAX,FAS,IGF1,PAWR,SMPD2	5
Cancer, Gastrointestinal Disease, Organismal Injury and Abnormalities	benign neoplasm of stomach	1,78E-02	CTNNB1,HINT1,IL6ST,KRAS,STK11	5
Cardiovascular System Development and Function, Tissue Morphology	contraction of aortic ring tissue	1,78E-02	CACNA1C,EPO,PRKAA1,STIM1,UTS2	5
Carbohydrate Metabolism, Lipid Metabolism, Small Molecule Biochemistry	conversion of phosphatidic acid	1,78E-02	INPP5B,LIPH,OCRL,PIKFYVE,PTEN	5
Cellular Development, Cellular Growth and Proliferation, Embryonic Development, Organismal Development, Tissue Development	development of neuronal progenitor cells	1,78E-02	BAX,FOXA1,FZD3,KCNA3,NOTCH1	5
Cellular Development, Embryonic Development, Tissue Development	differentiation of extraembryonic tissue	1,78E-02	EPO,EVX1,NANOG,PTPN11,TBX4	5
Nutritional Disease	exogenous obesity	1,78E-02	ADRA2B,ADRA2C,MAOB,SLC6A2,TAAR1	5
Dermatological Diseases and Conditions	hypotrichosis	1,78E-02	DSC3,LIPH,PTGER3,ST14,WNT10A	5
Cancer, Cellular Development, Organismal Injury and Abnormalities	immortalization of hematopoietic cells	1,78E-02	CSF2RB,ELL,HOXA9,NOTCH1,SETBP1	5
Cardiovascular System Development and Function, Cellular Movement, Immune Cell Trafficking	migration of lymphatic endothelial cells	1,78E-02	CLEC1B,EPO,FGF2,FOXC2,IGF1	5
Embryonic Development, Organ Development, Organ Morphology, Organismal Development, Skeletal and Muscular System Development and Function, Tissue Development	morphogenesis of muscle organ	1,78E-02	CAPN3,GSC,SERP1,SMTNL1,TCF15	5
Cell Morphology, Reproductive System Development and Function	morphology of gonadal cell lines	1,78E-02	ACVRL1,CSNK2B,KRAS,PTPN11,WNT3A	5
Cellular Development, Cellular Growth and Proliferation, Embryonic Development, Nervous System Development and Function, Organismal Development, Tissue Development	proliferation of neurosphere cells	1,78E-02	DLL1,FGF2,JAG1,LEP,NOTCH1	5
Cell-mediated Immune Response, Cellular Development, Cellular Function and Maintenance, Cellular Growth and Proliferation, Hematological System Development and Function, Hematopoiesis, Lymphoid Tissue Structure and Development, Tissue Development	differentiation of T lymphocytes	1,80E-02	ARRB1,BATF,BCL2A1,CBFB,CBX2,CD40LG,CD6,CD80,CD8B,CEBPB,CTNNB1,DHH,DICER1,DLL1,DNASE2,E2F1,EFNB2,EGR1,EGR3,EZH2,FADD,FOXO1,FZD7,GIMAP1,HAVCR2,HMGA1,IFNB1,IGF1,IHH,IL12A,IL12RB1,IL13RA2,IL17A,IL17RA,IL1RL1,IL21R,IL36B,ITGAL,ITK,JAG1,JAK1,JMJD6,KCNA3,KLK11,LEP,MAF,MBP,NCKAP1L,NKAP,NOTCH1,NR4A1,NRARP,P2RX7,PATZ1,PDPK1,PIK3CG,PTPN2,PTPN22,RAG2,RELB,RHOH,RIPK3,SASH3,SMAD7,SMARCE1,SP3,STK11,TNFRSF4,TNFS…	73
Cell-To-Cell Signaling and Interaction, Hematological System Development and Function, Immune Cell Trafficking, Inflammatory Response	activation of mononuclear leukocytes	1,81E-02	BAK1,BAX,BMP2K,CCR7,CD180,CD22,CD27,CD40LG,CD6,CD80,CD81,CLEC1B,CSF1,CSF2RB,CTNNB1,CTSG,DLG1,DLL1,DRD5,EFNB2,EGR3,FADD,FAS,FOXD1,FOXJ1,FOXO1,GADD45A,HAVCR2,HLA-A,HPRT1,HSPA4,IFNB1,IGF1,IL12A,IL12RB1,IL17A,IL19,IL1RL1,IL21R,IL22,ITGA3,ITGAL,ITGAV,ITK,KCNA3,LBP,LEP,MBP,NFIL3,NFKBID,NOTCH1,P2RX7,PIK3CG,POU2AF1,PRKAA1,PRTN3,PTEN,PTPN22,RASGRP1,SASH3,Serpinb1b,Skint2,SLC11A1,SOCS6,SPACA3,STK11,TICAM1,…	76
Cell Death and Survival	apoptosis of leukocytes	1,81E-02	AFP,ARRB1,Art2b,ATF3,BAK1,BAX,BCL2A1,BIRC6,CCR7,CD22,CD27,CD40LG,CD80,CD9,CDK2,CEBPB,COL1A1,CSF1,CTNNB1,DICER1,DLL1,DOCK8,E2F1,EGR1,EGR3,ETS2,FADD,FAIM,FAS,GSK3B,HAVCR2,HOXA9,IFNB1,IGF1,IL12A,IL17A,IL19,IL1RL1,IL6ST,ITK,KLF13,KRAS,LCN2,LECT2,LEP,MAP2K6,MEFV,NFKBID,NOTCH1,NR4A1,P2RX7,PAWR,PDPK1,PF4,PIK3CG,PIM1,Pmaip1,POU2AF1,PRKCE,PRTN3,PTEN,RAG2,RHOH,RIPK3,RNASEL,RPTOR,SH3BP2,SIVA1,SMAD7,ST14,THA…	76
Cellular Development, Cellular Growth and Proliferation, Hematological System Development and Function, Hematopoiesis, Lymphoid Tissue Structure and Development, Tissue Development	development of phagocytes	1,83E-02	ACHE,CBFB,CD40LG,CD81,CD9,CSF1,CSF1R,CSF2RB,CSF3R,EGR1,FOXO1,GSK3B,HSF1,IFNB1,IL17A,IL1RL1,KRAS,NFIL3,P2RX7,PRKAA1,PTEN,RARA,RELB,TLR9,TRAF6	25
Neurological Disease, Psychological Disorders	Attention Deficit Disorders	1,85E-02	ADRA2B,ADRA2C,BAX,DRD2,DRD5,GABRB2,HTR2A,HTR2C,MAOB,OPRD1,SLC6A2,TAAR1	12
Digestive System Development and Function, Gastrointestinal Disease, Hepatic System Development and Function, Hepatic System Disease, Infectious Diseases, Inflammatory Disease, Inflammatory Response, Organ Development, Organismal Injury and Abnormalities	chronic hepatitis C	1,85E-02	CCR7,CSF1,CXCR3,DRD2,DRD5,EPO,IFNAR2,IGF1,LEP,MAPKAPK3,OPRD1,POR	12
Organismal Injury and Abnormalities	fatigue	1,85E-02	ACHE,DRD2,DRD5,EPO,GABRB2,GABRR3,HTR2A,MUSK,SLC6A2,SMTNL1,STK11,UGT1A1	12
Cell Death and Survival	cell death of myeloid cells	1,86E-02	AIM2,ATF3,BAK1,BAX,BCL2A1,CD40LG,CDK2,CEBPB,CSF1,DLL1,FADD,FAS,GSK3B,HAVCR2,IFNB1,IGF1,IL12A,IL17A,IL19,IL1RL1,LCN2,LEP,MEFV,NOTCH1,NR4A1,P2RX7,PF4,PIM1,PRKCE,PRTN3,PTEN,RIPK3,SH3BP2,TICAM1,TPSAB1/TPSB2	35
Molecular Transport	release of metal	1,86E-02	AURKA,BAK1,BAX,BCAP31,CACNA1A,CASQ2,CSF1,CSF1R,DRD2,ERO1A,FADD,FAS,FGF2,GNB5,HOMER1,HTR2A,HTR2C,IGF1,IL6ST,IPMK,ITGAV,ITK,LEP,LTB4R2,MCOLN1,NDN,OPRD1,P2RX7,PKD2,PRKCE,SCN8A,SLC11A1,ST14,STIM1,ZAP70	35
Connective Tissue Disorders, Organismal Injury and Abnormalities, Skeletal and Muscular Disorders, Tissue Morphology	damage of cartilage tissue	1,87E-02	Acan,ARRB1,CYTL1,FGF18,FGF2,IFNB1,IL17A,IL1RL1,IL6ST,LECT2,NFIX,PIK3CG,TNFAIP6,TNFRSF4,TNFSF4	15
Cell Death and Survival	apoptosis of lymphatic system cells	1,94E-02	ACHE,BAX,BCL2A1,CD40LG,CD80,CDK2,E2F1,FAS,GADD45A,HMGA1,HOXA9,IFNB1,IL6ST,KLF13,LCN2,LEP,PAWR,PIM1,RAG2,RNASEL,SALL4	21
Connective Tissue Disorders, Dental Disease, Developmental Disorder, Gastrointestinal Disease, Skeletal and Muscular Disorders	dental abnormality	1,95E-02	ARHGAP6,CBX2,CNNM4,CSF1R,CTSG,DSPP,FAM83H,MSX1,POLR3B,PRRX2,PRTN3,SIRT6,SIX3,SMOC2,TRAF6,WNT10A,ZIC3	17
Cell-To-Cell Signaling and Interaction, Hematological System Development and Function, Immune Cell Trafficking, Inflammatory Response	activation of lymphocytes	1,96E-02	BAK1,BAX,BMP2K,CCR7,CD180,CD22,CD27,CD40LG,CD6,CD80,CD81,CLEC1B,CSF2RB,CTNNB1,CTSG,DLG1,DLL1,DRD5,EFNB2,EGR3,FADD,FAS,FOXD1,FOXJ1,FOXO1,GADD45A,HAVCR2,HLA-A,HPRT1,HSPA4,IFNB1,IGF1,IL12A,IL12RB1,IL17A,IL19,IL1RL1,IL21R,ITGA3,ITGAL,ITGAV,ITK,KCNA3,LEP,MBP,NFIL3,NFKBID,NOTCH1,P2RX7,PIK3CG,POU2AF1,PRKAA1,PRTN3,PTEN,PTPN22,RASGRP1,SASH3,Serpinb1b,Skint2,SLC11A1,SOCS6,STK11,TICAM1,TLR9,TNFRSF13B,TNFRSF…	71
Cell Death and Survival	cytolysis of blood cells	1,96E-02	AMPD3,BAK1,BAX,HLA-A,IFNAR2,IL12A,IL21R,ITGAL,NFIL3,P2RX7,PFKM,PIK3CG,PSME2,RAG2,SFTPB,SUSD4,TAP1,TICAM1,TLR9	19
Psychological Disorders	borderline personality disorder	1,98E-02	ADRA2B,ADRA2C,CA2,CA5A,CA6,DRD2,DRD5,GABRB2,HTR2A,HTR2C,MAOB	11
Embryonic Development, Endocrine System Development and Function, Organ Development, Organismal Development, Reproductive System Development and Function, Tissue Development	development of pituitary gland	1,98E-02	BMPR1A,DRD2,EGR1,FGFR2,GLI1,HESX1,OTP,POU1F1,POU3F2,PRKRA,SIX3	11
Cellular Development	transdifferentiation of cells	1,98E-02	CSF1,CSF3R,CTNNB1,DICER1,FOXA1,KRAS,PDE5A,POU3F2,RGS3,SMAD7,TWIST1	11
Infectious Diseases	viral entry by virus	1,98E-02	CD81,CSNK2B,FAM135A,FGFR2,FGFR4,GSK3B,HDAC8,IFITM2,IFITM3,ITGA3,ITGAV	11
Hematological System Development and Function, Hematopoiesis, Tissue Morphology	quantity of hematopoietic cells	1,99E-02	APEX2,BAK1,BAX,CBFB,CCR6,CCR7,CD180,CD22,CD40LG,CD80,CD8B,CD9,CSF1,CSF3R,DHH,DIDO1,DNASE2,E2F1,EEF1D,EFNB2,EGR3,EPO,ETS2,FADD,FAS,FLI1,FLVCR1,FOXO1,GADD45A,HBZ,HELLS,HOXA9,HTR4,IGF1,IL13RA2,IL1RL1,IL21R,IL6ST,ITK,JAK1,KLF13,LCN2,LEP,MAF,MBTD1,MGAT2,NOTCH1,NOTCH3,NOTCH4,NR4A1,PATZ1,PFKM,PIK3CG,PIM1,PRKCE,PRTN3,PTEN,PTPN11,PTPN2,PURA,RAG2,RARA,RASGRP1,RHOH,RPS19,SALL4,SASH3,SELE,SH3BP2,SIRT6,SLFN12…	80
Cell Death and Survival	apoptosis of leukocyte cell lines	1,99E-02	BAK1,BCL2A1,CABIN1,CBFB,CD27,CD40LG,CEBPB,COL1A1,E2F1,EIF4EBP1,EPO,FADD,FAIM,FAS,GPX4,GRID2,GSK3B,IFNB1,Ifnz (includes others),IGF1,LCN2,MCTS1,NOTCH1,NR4A1,NUMB,PIM1,PRKCE,PTPN11,RIPK3,SH3BP2,SIVA1,SMAD7,VIPR2	33
Cell-To-Cell Signaling and Interaction, Hematological System Development and Function, Immune Cell Trafficking, Inflammatory Response	activation of T lymphocytes	2,01E-02	BAK1,BAX,CD27,CD40LG,CD6,CD80,CD81,CLEC1B,CSF2RB,CTNNB1,CTSG,DLG1,DLL1,DRD5,EFNB2,EGR3,FADD,FAS,FOXD1,FOXJ1,FOXO1,GADD45A,HAVCR2,HLA-A,HPRT1,HSPA4,IFNB1,IL12A,IL17A,IL19,IL1RL1,IL21R,ITGA3,ITGAL,ITGAV,ITK,KCNA3,MBP,NFIL3,NFKBID,NOTCH1,P2RX7,PIK3CG,PRKAA1,PTEN,PTPN22,Serpinb1b,Skint2,SLC11A1,SOCS6,STK11,TICAM1,TLR9,TNFRSF18,TNFRSF4,TNFSF4,VAMP8,ZAP70	58
Embryonic Development, Lymphoid Tissue Structure and Development, Organ Development, Organismal Development, Tissue Development	formation of lymphoid organ	2,01E-02	ADM,BAX,CBFB,CCR6,CCR7,CD40LG,CD80,CLEC1B,CSF1,CTNNB1,DICER1,DLL1,EED,EEF1D,EGR1,EGR3,EPO,FADD,FAS,FLI1,FLVCR1,FZD7,HAND2,HOXA9,IL17A,IL21R,ITGAL,ITK,JMJD6,KRAS,MAP3K14,NFIL3,NOTCH1,PIM1,POU2AF1,PPP2R3C,PTPN22,RAG2,RARA,RASGRP1,RASGRP4,RELB,RIPK3,RPTOR,SELE,SIX4,STK11,TRAF6,ZAP70	49
Cancer, Dermatological Diseases and Conditions, Organismal Injury and Abnormalities	basal-cell carcinoma	2,05E-02	BAK1,CD81,CTNNB1,FOXC1,FZD3,FZD7,GLI1,GSK3B,NOTCH1,RARA,RXRB,RXRG,SOX9,TSC2	14
Cell Morphology, Cellular Function and Maintenance	autophagy	2,09E-02	ATG16L1,ATG2B,AURKA,BAX,BIRC6,C9orf72,CDKN2D,CEBPB,CISD1,CTNNB1,CXCR3,DICER1,E2F1,EIF2B1,EIF4EBP1,EPHB2,EPO,FADD,FAS,FOXO1,GRID2,GSK3B,HSF1,HSPA8,ICMT,IGF1,IL17A,IRGM,KRAS,LEP,LETM1,LMX1A,LMX1B,MAP1LC3A,MBOAT4,MCOLN1,MCOLN3,MEFV,MFN1,MID2,MYL3,PAFAH1B2,PIK3CB,PIP4K2A,PLK2,PRKAA1,PTEN,PTPN22,RASD2,RHEB,RNASEL,ROCK2,RPTOR,SIRT6,STIM1,STK11,TICAM1,TLR9,TRIM8,TSC2,USP33,VPS36,VPS37D,ZC3H12A	64
Cellular Development, Cellular Growth and Proliferation, Hematological System Development and Function, Hematopoiesis, Tissue Development	development of hematopoietic cells	2,10E-02	BAX,CBFB,CD40LG,CSF1,CSF2RB,CSF3R,CTNNB1,DLL1,E2F1,EED,EEF1D,EGR1,EGR3,EPO,FGF2,FLI1,FOXO1,FZD7,HOXA10,HTR4,IFNB1,Ifnz (includes others),IHH,IL6ST,ITGAL,ITK,JAK1,KLF1,NOTCH1,PIM1,PSTPIP2,PTEN,RAG2,RASGRP1,RASGRP4,RPS19,RPTOR,STK11,ZAP70	39
Cell Cycle	arrest in G2/M phase of tumor cell lines	2,11E-02	CTNNB1,DUSP9,EME1,FADD,FGF2,HYAL1,NUMB,PRDM5,PTEN,SGK1	10
Cell Signaling	activation of Phospholipase C	2,13E-02	ARHGAP6,GNA15,HTR2A,HTR2C,ITK,SELE	6
Cell Death and Survival, Respiratory Disease	apoptosis of pneumocytes	2,13E-02	FAS,NOTCH1,Pmaip1,PTEN,PTPN11,RNASEL	6
Neurological Disease, Psychological Disorders	bipolar II disorder	2,13E-02	ADRA2B,ADRA2C,DRD2,DRD5,HTR2A,HTR2C	6
Cellular Development	differentiation of macrophage cancer cell lines	2,13E-02	CSF1,CTNNB1,IFNB1,PTEN,RAPGEF4,TRAF6	6
Cell Cycle	entry into S phase of connective tissue cells	2,13E-02	CBX2,CDK2,E2F1,E2F5,FGF2,PLK2	6
Organismal Injury and Abnormalities, Respiratory Disease, Skeletal and Muscular Disorders	herniation of diaphragm	2,13E-02	DNASE2,FBN1,FGFRL1,LOX,RARA,SOX7	6
Cell Cycle, Reproductive System Development and Function	meiosis of oocytes	2,13E-02	AURKA,CDK2,DICER1,HSF1,PPP1R2,STIM1	6
Cell Cycle	mitosis of blood cells	2,13E-02	CDK2,EPO,FGF2,GADD45A,IGF1,ITGAL	6
Cellular Development, Cellular Growth and Proliferation, Connective Tissue Development and Function, Hematological System Development and Function, Hematopoiesis, Lymphoid Tissue Structure and Development, Skeletal and Muscular System Development and Function, Tissue Development	osteoclastogenesis of bone marrow-derived macrophages	2,13E-02	CSF1,FOXO1,PRKAA1,RARA,RELB,TRAF6	6
Organ Morphology, Organismal Development	size of brain	2,14E-02	AIFM1,AP4E1,BAK1,BAX,BMPR1A,CDK5R1,CTNNB1,DICER1,DYNC2LI1,E2F1,EMX2,EN2,FGF2,FZD3,GSC,HESX1,HTRA2,IGF1,LMNB2,LMX1B,LRP8,MCOLN1,NR2E1,NTF4,OTX1,PATZ1,PRKRA,PTEN,PURA,SERP1,SH2D3C,SIX3,VCL,WASF1,ZNF423	35
Cancer, Cellular Development, Organismal Injury and Abnormalities, Tumor Morphology	differentiation of tumor cells	2,15E-02	CDK2,CEBPB,CSF1,CTNNB1,EGR1,EPO,ETS2,HOXA9,IHH,NOTCH1,PTEN,PTPN11,RARA,RASGRP1,RXRB,SALL4	16
Cardiovascular Disease, Neurological Disease	infarction of brain	2,15E-02	ACHE,ADRA2B,ADRA2C,APOB,CACNA1C,CACNB3,DRD2,EPO,HTR2A,HTR2C,IFNB1,IGF1,OPRD1,PDE3A,PDE3B,STIM1	16
Gastrointestinal Disease, Hepatic System Disease, Inflammatory Disease, Organismal Injury and Abnormalities	primary biliary cirrhosis	2,15E-02	ABCB10,ABCB4,APOB,CCR7,CD180,CD40LG,CD80,CTNNB1,DLG1,IL12A,IL17A,JAG1,NOTCH1,NOTCH4,NR4A1,TLR9	16
Cellular Function and Maintenance	cellular homeostasis	2,16E-02	ACACB,ACHE,ADM,ARHGEF7,ARRB1,ATG16L1,ATG2B,ATP13A4,ATP1A4,AURKA,BAK1,BATF,BAX,BCAP31,BCL2A1,BDKRB2,BIRC6,BPI,BVES,C9orf72,CA2,CACNA1A,CACNA1C,CACNB3,CAPN3,CBFB,CBX2,CCDC22,CCR6,CCR7,CD22,CD27,CD40LG,CD6,CD80,CD81,CD8B,CDK2,CDK5R1,CDKN2D,CEBPB,CHD4,CIB2,CISD1,CLSTN1,CSF2RB,CTNNB1,CTSG,CXCR3,DGKZ,DHH,DICER1,DISC1,DLG1,DLG4,DLL1,DNASE2,DNTT,DRD2,DRD5,DSPP,E2F1,EED,EEF1D,EFHD2,EFNB2,EGR1,EGR3,EIF2B1,…	258
Cellular Development, Cellular Growth and Proliferation	cell proliferation of bone cancer cell lines	2,18E-02	E2F1,EED,EZH2,FGF2,FGFR4,FGFRL1,GLI1,IFNB1,IGF1,MAP2K6,MTA2,NDN,P2RX7,PIP4K2A,SIRT7,SUZ12,USP21,WWOX	18
Digestive System Development and Function, Organ Morphology, Tissue Morphology	quantity of intestinal cells	2,21E-02	CSF1,CSF1R,DICER1,DLL1,FOXA1,GUCA2A,IFNB1,PTEN,PTPN11	9
Cell-To-Cell Signaling and Interaction, Cellular Movement, Hematological System Development and Function, Hypersensitivity Response, Immune Cell Trafficking	recruitment of eosinophils	2,21E-02	CCR6,CSF1,CSF2RB,IL1RL1,IL21R,IL22,IL25,SELE,TPSAB1/TPSB2	9
Hereditary Disorder, Neurological Disease, Organismal Injury and Abnormalities	Tourette syndrome	2,25E-02	ACHE,ADRA2B,ADRA2C,CA2,CA5A,CA6,DRD2,DRD5,HTR2A,HTR2C,OPRD1,PDYN,SCN8A	13
Skeletal and Muscular System Development and Function	abnormal morphology of smooth muscle	2,25E-02	ACVRL1,BDKRB2,CACNB3,DHH,DLG1,DRD2,ELN,HOXD13,HTR2A,IHH,LOX,NOTCH3,STK11	13
Amino Acid Metabolism, Molecular Transport, Small Molecule Biochemistry	uptake of amino acids	2,25E-02	CLN8,FGF2,IGF1,ITGA3,LEP,PTEN,SLC19A1,SLC32A1,SLC38A2,SLC38A3,SLC6A9,SLC7A5,STK11	13
Cell Death and Survival	apoptosis of monocytes	2,27E-02	CD40LG,CSF1,DLL1,FAS,IL12A,IL19,PF4	7
Cell Death and Survival	apoptosis of thyroid tumor cell lines	2,27E-02	BAK1,E2F1,ETS2,FAS,HMGA1,IGF1,RET	7
Cancer, Cell Cycle, Organismal Injury and Abnormalities	cell cycle progression of cancer cells	2,27E-02	C8orf44-SGK3/SGK3,FAS,FGFRL1,GADD45A,NOTCH1,PDPK1,RPTOR	7
Connective Tissue Disorders, Skeletal and Muscular Disorders	damage of joint	2,27E-02	IL17A,IL17RA,IL6ST,PIK3CG,TNFRSF18,TNFRSF4,TNFSF4	7
Tissue Development	formation of extracellular matrix	2,27E-02	ADM,CD9,CSF1R,CTNNB1,NR2E1,TNFAIP6,YES1	7
Drug Metabolism	metabolism of xenobiotic	2,27E-02	CYP46A1,EPHX1,GSTO1,HNF4A,NR1I2,PAPSS2,UGT1A1	7
Cellular Movement	migration of mammary tumor cells	2,27E-02	CTBP2,FGFR4,IL17A,LEP,RET,SOX7,STK11	7
Cell Cycle	ploidy of epithelial cell lines	2,27E-02	CDK8,CDKL2,DCLK2,JAK1,PIM1,PIP4K2A,TSSK3	7
Gene Expression	synthesis of RNA	2,27E-02	CSF1,EIF2B1,ERCC6,IGF1,MLH1,SSB,UPF1	7
Cancer, Organismal Injury and Abnormalities	development of benign tumor	2,27E-02	CTNNB1,DRD2,FGFR2,HMGA1,IL6ST,KRAS,STK11,TSC2	8
Cancer, Organismal Injury and Abnormalities	mucinous adenocarcinoma	2,27E-02	CTNNB1,HN1,IGFBP2,KRAS,NOTCH3,PTEN,SPINT2,STK11	8
Hematological System Development and Function, Hematopoiesis, Lymphoid Tissue Structure and Development, Organ Morphology, Tissue Morphology	quantity of thymocytes	2,33E-02	APEX2,BAX,CBFB,CCR6,CCR7,CD40LG,CD80,CD8B,DNASE2,E2F1,EEF1D,EFNB2,EGR3,ETS2,FADD,FAS,FLI1,FOXO1,GADD45A,HELLS,IGF1,ITK,JAK1,KLF13,LEP,NOTCH1,NOTCH3,NOTCH4,NR4A1,PATZ1,PIK3CG,PIM1,PTPN2,RAG2,RASGRP1,RHOH,SASH3,SIRT6,ST14,TAP1,UPF1,WIPF1,ZAP70,ZBTB17	44
Cell Death and Survival	apoptosis of blood cells	2,33E-02	AFP,ARRB1,Art2b,ATF3,BAK1,BAX,BCL2A1,BIRC6,CCR7,CD22,CD27,CD40LG,CD80,CD9,CDK2,CEBPB,COL1A1,CSF1,CTNNB1,DICER1,DLL1,DNASE2,DOCK8,E2F1,EGR1,EGR3,EPAS1,EPO,ETS2,FADD,FAIM,FAS,FLI1,GSK3B,HAVCR2,HOXA9,IFNB1,IGF1,IL12A,IL17A,IL19,IL1RL1,IL6ST,ITK,KLF13,KRAS,LCN2,LECT2,LEP,MAP2K6,MEFV,MUSK,NFKBID,NOTCH1,NR4A1,P2RX7,PAWR,PDPK1,PF4,PIK3CG,PIM1,Pmaip1,POU2AF1,PRKCE,PRTN3,PTEN,RAG2,RARA,RHOH,RIPK3,RNASEL,R…	82
Cellular Development, Cellular Growth and Proliferation, Hematological System Development and Function	expansion of mononuclear leukocytes	2,37E-02	BTNL9,CBX2,CCR6,CCR7,CD180,CD27,CD40LG,CD80,CSF1R,CXCR3,DICER1,EGR1,FAS,HAVCR2,HSF1,HSPA8,IL17A,IL21R,IL25,ITK,LEP,LRRC32,MAF,NR1H2,PATZ1,PIK3CB,PIK3CG,PIM1,RAG2,RELB,RUVBL2,TNFRSF18,TNFRSF4,ZAP70	34
Humoral Immune Response, Protein Synthesis	quantity of IgE	2,42E-02	BATF,CABIN1,CCR6,CCR7,CD40LG,IL13RA2,IL1RL1,IL21R,IL25,ITK,NFIL3,POU2AF1,PTPN22,RELB,SEMA4B,TNFRSF13B,WIPF1	17
Embryonic Development, Organ Development, Organismal Development, Skeletal and Muscular System Development and Function, Tissue Development	development of striated muscle	2,44E-02	CAPN3,CCNA2,CXADR,DICER1,ELN,EN2,EPO,FADD,FGF2,FGFR2,FGFRL1,FOXC1,FOXC2,FOXO1,GSC,ICMT,LBX1,MSC,MSTN,MYBPC3,MYL3,MYLK2,NDUFV2,NOTCH1,PDGFA,PKP2,PPARGC1B,PTEN,PTPN11,SIX4,SMAD7,TBX2,TTN,TWIST1,VCL	35
Cell Cycle	arrest in G1/S phase transition	2,46E-02	CCNA2,CDK2,E2F1,FGF2,ITGAV,MAP2K6,MELK,PPARGC1B,RASSF3,RASSF6,STK11,UBR5	12
Hereditary Disorder, Ophthalmic Disease, Organismal Injury and Abnormalities	familial glaucoma	2,46E-02	ACHE,ADRA2B,ADRA2C,CA2,CA5A,CA6,CHRNA2,FOXC1,LTBP2,NTF4,PTGER3,TJP1	12
Cellular Development, Cellular Growth and Proliferation, Hematological System Development and Function, Humoral Immune Response	proliferation of B lymphocytes	2,47E-02	BCL2A1,CBX2,CD180,CD22,CD40LG,CD80,CD81,CEBPB,DICER1,EED,EGR3,EPHB2,FADD,FAS,FLI1,HSF1,IFNB1,Ifnz (includes others),IL21R,MAP3K14,NCKAP1L,PATZ1,PAWR,PIK3CB,PIK3CG,PIM1,PLEKHA1,POU2AF1,PTEN,PTPN2,RELB,SASH3,SH2D3C,SH3BP2,SMAD7,SMURF2,STIM1,STIM2,STK11,TANK,TEC,TICAM1,TLR9,TNFRSF13B,TNFRSF4,TRAF6,WIPF1,WNT3A	48
Antimicrobial Response, Inflammatory Response	antimicrobial response	2,53E-02	ADM,AIM2,BAK1,BPI,CCR7,CD40LG,CEBPB,CREBZF,CTSG,CXADR,Cxcl9,DDX41,DICER1,FADD,FXR2,HLA-A,HSPA8,HYAL1,IFITM2,IFITM3,IFNAR2,IFNB1,IL12RB1,IL17A,IL17RA,IL17RC,IL25,IRGM,JAK1,LCN2,LPO,MFN1,MSTN,MTSS1,Oasl2,P2RX7,PGLYRP1,PLA2G1B,PRKRA,PTPN22,RNASEL,SERINC3,SLC11A1,SPACA3,SPRY1,TICAM1,TLR9,TNFSF4,USP21,ZC3H12A	50
Hematological System Development and Function, Hematopoiesis, Tissue Morphology	quantity of hematopoietic progenitor cells	2,54E-02	APEX2,BAX,CBFB,CCR6,CCR7,CD180,CD22,CD40LG,CD80,CD8B,CD9,CSF1,CSF3R,DHH,DIDO1,DNASE2,E2F1,EEF1D,EFNB2,EGR3,EPO,ETS2,FADD,FAS,FLI1,FLVCR1,FOXO1,GADD45A,HBZ,HELLS,HOXA9,HTR4,IGF1,IL13RA2,IL1RL1,IL21R,IL6ST,ITK,JAK1,KLF13,LCN2,LEP,MAF,MBTD1,MGAT2,NOTCH1,NOTCH3,NOTCH4,NR4A1,PATZ1,PFKM,PIK3CG,PIM1,PRKCE,PRTN3,PTEN,PTPN11,PTPN2,PURA,RAG2,RARA,RASGRP1,RHOH,RPS19,SALL4,SASH3,SELE,SH3BP2,SIRT6,SLFN12L,SMA…	79
Cell-mediated Immune Response, Cellular Development, Cellular Function and Maintenance, Cellular Growth and Proliferation, Embryonic Development, Hematological System Development and Function, Hematopoiesis, Lymphoid Tissue Structure and Development, Organ Development, Organismal Development, Tissue Development	formation of thymocytes	2,62E-02	BAX,CBFB,CTNNB1,DLL1,EED,EEF1D,EGR1,EGR3,FLI1,FZD7,ITGAL,ITK,NOTCH1,PIM1,RAG2,RASGRP1,RASGRP4,RPTOR,STK11,ZAP70	20
Cellular Growth and Proliferation, Lymphoid Tissue Structure and Development	proliferation of lymphatic system cells	2,63E-02	ACHE,ADM,APEX2,BRPF1,CBFB,CBX2,CCR7,CD180,CD40LG,CD80,CLEC1B,CSF1,CSF1R,DICER1,EED,EPO,FGF2,HOXA10,HOXA9,HPRT1,IGF1,IL17A,IL25,INCA1,KRAS,LCN2,LEP,LOX,MAFG,NR1H2,P2RX7,PF4,PIM1,PTEN,SETBP1,SH2D3C,STK11,TICAM1	38
Cell-To-Cell Signaling and Interaction	response of mononuclear leukocytes	2,63E-02	BAK1,BAX,CCR6,CCR7,CD180,CD22,CD40LG,CD6,CD80,CSF2RB,DGKZ,DOCK8,F9,FADD,FAS,FOXO1,HAVCR2,HSDL1,IFNB1,IL12A,IL12RB1,IL17A,IL21R,IL25,ITK,MAF,NFIL3,NOTCH3,P2RX7,PF4,Pmaip1,PSME2,RELB,RET,TLR9,TNFRSF18,TNFRSF4,TRAF6	38
Neurological Disease, Psychological Disorders	cocaine-related disorder	2,63E-02	ADRA2B,ADRA2C,CA2,CA5A,CA6,CHRNA2,DRD2,DRD5,HTR2A,HTR2C,MAOB,OPRD1,SLC6A2,TAAR1	14
Cardiovascular Disease, Neurological Disease	infarction of cerebrum	2,63E-02	ACHE,ADRA2B,ADRA2C,APOB,CACNA1C,CACNB3,DRD2,EPO,HTR2A,HTR2C,IGF1,OPRD1,PDE3A,PDE3B	14
Cancer, Hematological Disease, Immunological Disease, Organismal Injury and Abnormalities	PML-RARalpha positive acute promyelocytic leukemia	2,64E-02	RARA,RXRB,RXRG,TXNRD1	4
Connective Tissue Development and Function, Organ Morphology, Organismal Development, Skeletal and Muscular System Development and Function, Tissue Development	abnormal morphology of ala temporali	2,64E-02	FOXC2,GSC,RARA,WNT3A	4
Connective Tissue Development and Function, Tissue Morphology	abnormal morphology of elastic tissue	2,64E-02	COL1A1,ELN,FBN1,LOX	4
Dermatological Diseases and Conditions	active stage psoriasis	2,64E-02	ADM,NFIL3,NR1D2,TNFAIP6	4
Cancer, Cell Death and Survival, Organismal Injury and Abnormalities, Tumor Morphology	apoptosis of B cell lymphoma cells	2,64E-02	CD22,CD40LG,FAS,GLI1	4
Cell Death and Survival	apoptosis of skin cancer cell lines	2,64E-02	BAK1,CTNNB1,FAS,PAX2	4
Cell Cycle, Hematological System Development and Function, Hematopoiesis	asymmetric division of hematopoietic progenitor cells	2,64E-02	EPO,FGF2,IGF1,NUMB	4
Skeletal and Muscular System Development and Function	closure of suture	2,64E-02	FGF18,FGFR2,FGFRL1,TWIST1	4
Cancer, Organismal Injury and Abnormalities	cystadenoma	2,64E-02	EIF4EBP1,PTEN,STK11,TSC2	4
Cell-mediated Immune Response, Cellular Development, Cellular Function and Maintenance, Cellular Growth and Proliferation, Embryonic Development, Hematological System Development and Function, Hematopoiesis, Lymphoid Tissue Structure and Development, Organ Development, Organismal Development, Tissue Development	development of double-negative T lymphocyte	2,64E-02	CBFB,FLI1,RASGRP1,RPTOR	4
Cardiovascular System Development and Function, Cellular Development, Cellular Growth and Proliferation, Hematological System Development and Function, Hematopoiesis, Lymphoid Tissue Structure and Development, Organismal Development, Tissue Development	development of peripheral blood leukocytes	2,64E-02	ADM,CSF1,DICER1,IL17A	4
Cell-mediated Immune Response, Cellular Development, Cellular Function and Maintenance, Cellular Growth and Proliferation, Hematological System Development and Function, Hematopoiesis, Lymphoid Tissue Structure and Development, Tissue Development	differentiation of TREG cells	2,64E-02	IFNB1,IL12A,ITK,NR4A1	4
Cancer, Cellular Development, Organismal Injury and Abnormalities, Tumor Morphology	differentiation of myelomonocytic cells	2,64E-02	CSF1,CTNNB1,HOXA9,PTPN11	4
Cellular Development	differentiation of prostate cancer cell lines	2,64E-02	FGFR2,FOXA1,GNAL,WNT3A	4
Cellular Development	differentiation of stromal cell lines	2,64E-02	ALG2,FGFR2,IGF1,NOTCH1	4
Developmental Disorder	dysplasia of cells	2,64E-02	CDK5R1,E2F1,KRAS,LMX1B	4
Cellular Function and Maintenance, Molecular Transport	efflux of monovalent inorganic cation	2,64E-02	FAS,FXYD1,P2RX7,SGK1	4
Developmental Disorder, Neurological Disease, Organismal Injury and Abnormalities	hypoplasia of cerebellar vermis	2,64E-02	CACNA2D2,LMX1A,ZIC1,ZNF423	4
Cancer, Organismal Injury and Abnormalities, Reproductive System Disease	incidence of uterine tumor	2,64E-02	MLH1,PTEN,STK11,TAP1	4
Organ Morphology, Reproductive System Development and Function	lack of seminal vesicle	2,64E-02	DLG1,EMX2,PAX2,RARA	4
Reproductive System Development and Function	luteinization of ovarian follicle	2,64E-02	FZD4,PLEKHA1,SGPL1,TNFAIP6	4
Psychological Disorders	restlessness	2,64E-02	ADRA2B,ADRA2C,DRD2,HTR2A	4
Embryonic Development, Tissue Morphology	size of tympanic ring	2,64E-02	FOXC2,GSC,HAND2,MSX1	4
Inflammatory Disease, Inflammatory Response, Organismal Injury and Abnormalities, Skeletal and Muscular Disorders	swelling of paw	2,64E-02	FGF2,IFNB1,IL1RL1,P2RX7	4
Amino Acid Metabolism, Molecular Transport, Small Molecule Biochemistry	transport of essential amino acids	2,64E-02	SLC25A15,SLC38A2,SLC38A3,SLC7A5	4
Amino Acid Metabolism, Molecular Transport, Small Molecule Biochemistry	uptake of glutamine	2,64E-02	ITGA3,LEP,SLC38A3,STK11	4
Cell Morphology, Cellular Compromise	vacuolation of cytoplasm	2,64E-02	BAK1,BAX,PIKFYVE,SH3GL2	4
Cell Death and Survival	apoptosis of lung	2,68E-02	BAX,FAS,FBN1,IGF1,KRAS,LEP,NOTCH1,Pmaip1,PTEN,PTPN11,RNASEL	11
Neurological Disease, Psychological Disorders	attention deficit hyperactivity disorder	2,68E-02	ADRA2B,ADRA2C,DRD2,DRD5,GABRB2,HTR2A,HTR2C,MAOB,OPRD1,SLC6A2,TAAR1	11
Cell Cycle, Reproductive System Development and Function	meiosis of female germ cells	2,68E-02	AURKA,CDK2,CPEB1,DICER1,HSF1,MLH1,PDE3A,PPP1R2,SPO11,STIM1,STRA8	11
Immunological Disease	primary immunodeficiency disorder	2,68E-02	CD81,DOCK8,DRD2,FAS,HTR2A,IFITM2,IGF1,IL21R,KRAS,NCF2,NCF4,RAG2,RASGRP1,STIM1,TAP1,TNFRSF4,WIPF1,ZAP70	18
Connective Tissue Disorders, Organismal Injury and Abnormalities	damage of connective tissue	2,69E-02	Acan,ARRB1,CTSG,CYTL1,FGF18,FGF2,IFNB1,IL17A,IL1RL1,IL6ST,LECT2,NFIX,PIK3CG,TNFAIP6,TNFRSF4,TNFSF4	16
Cellular Development, Cellular Growth and Proliferation, Embryonic Development, Nervous System Development and Function, Organismal Development, Tissue Development	proliferation of neuroblasts	2,69E-02	ACSL6,ARTN,BMPR1A,CTNNB1,DISC1,DLL1,DRD2,FGF2,FZD3,JAG1,KCNA1,LEP,NOTCH1,NUMB,OTP,SMARCD3	16
Cell Death and Survival	apoptosis of T lymphocytes	2,75E-02	ARRB1,Art2b,BAK1,BAX,BCL2A1,BIRC6,CD27,CD9,CDK2,CTNNB1,DICER1,DOCK8,E2F1,EGR1,EGR3,ETS2,FADD,FAIM,FAS,GSK3B,HOXA9,IGF1,IL12A,ITK,KLF13,KRAS,LCN2,LECT2,LEP,MAP2K6,NFKBID,NOTCH1,NR4A1,PAWR,PDPK1,PIK3CG,Pmaip1,PRKCE,PTEN,RAG2,RHOH,RIPK3,RNASEL,SIVA1,ST14,THAP1,TNFRSF18,TNFRSF4	48
Cancer, Hematological Disease, Immunological Disease, Organismal Injury and Abnormalities	lymphocytic leukemia	2,75E-02	ACHE,AKAP8,ATRNL1,AURKA,BAK1,BAX,CD22,CD80,CDK2,CEP68,CNTNAP2,COL1A1,CSF1R,CTNNB1,EED,ENC1,EPAS1,EZH2,FAS,FGF2,FRYL,FZD3,FZD7,GADD45A,GNPTAB,GSK3B,HIVEP1,HPRT1,HUWE1,ICK,IFNAR2,IL17A,IL21R,IL36B,INCA1,JAK1,KCNE4,KCNK13,KDM6A,KRAS,MFN1,MLH1,MTMR4,NOTCH1,NXF3,OR51T1,PARD3,PAX2,PDE3B,PDE5A,PHF6,PIM1,POR,PTEN,PTPN11,PTPN2,RET,RHOBTB1,RHOH,RPTOR,SERINC3,SLC16A7,SLC19A1,SLC6A2,SLCO6A1,ST6GALNAC4,SUZ12,…	79
Carbohydrate Metabolism	uptake of carbohydrate	2,80E-02	ABCB10,ABCB4,ACHE,ADM,BAX,BDKRB2,C1QL3,CEBPB,CMKLR1,CSF1,CSF1R,DUSP9,E2F1,EGR1,EPO,FAM132A,FAS,FGFR2,FGFR4,HMGA1,IGF1,IL17A,IL22,KCNA3,KCNC1,KLB,LEP,MAP3K14,MTM1,NR1H2,NR1I2,NT5C1A,OPRD1,PARD3,PDPK1,PIK3CB,PIK3CG,PIKFYVE,PRKAA1,PTEN,PTPN11,RAPGEF1,RGL2,RTN2,SIRT6,SLC5A1,STK11,TUSC5,UGT1A1,WWP1	50
Cellular Development, Cellular Growth and Proliferation, Hematological System Development and Function, Hematopoiesis, Lymphoid Tissue Structure and Development, Tissue Development	development of antigen presenting cells	2,82E-02	ACHE,CBFB,CD40LG,CD81,CD9,CSF1,CSF1R,EGR1,FOXO1,GSK3B,HSF1,IFNB1,IL1RL1,NFIL3,P2RX7,PRKAA1,PTEN,RARA,RELB,TLR9,TRAF6	21
Cardiovascular System Development and Function, Embryonic Development, Organ Development, Organismal Development, Skeletal and Muscular System Development and Function, Tissue Development	formation of cardiac muscle	2,82E-02	CCNA2,CXADR,EN2,EPO,FADD,FGFR2,FOXC1,FOXC2,MYBPC3,MYL3,MYLK2,NDUFV2,NOTCH1,PDGFA,PKP2,PTEN,PTPN11,SMAD7,TBX2,TTN,VCL	21
Gastrointestinal Disease, Hepatic System Disease, Organismal Injury and Abnormalities	damage of liver	2,83E-02	ABCB4,ADM,BAK1,BAX,CCR7,CSF1,CTNNB1,CXCR3,DICER1,DRD2,DRD5,EGR1,EPO,FAS,GCLC,GPX4,HAVCR2,HLA-A,HPRT1,IFNAR2,IGF1,IL17A,IL22,IL6ST,ITGAL,LBP,LEP,MAP2K6,MAP3K14,MAPKAPK3,NR1I2,OPRD1,P2RX7,PAPSS2,PAWR,POR,PTEN,TICAM1,TLR9,TNFSF4,TPH1,UGT1A1	42
Cell Death and Survival	apoptosis of hematopoietic cell lines	2,85E-02	BAK1,BCL2A1,CABIN1,CBFB,CD27,CD40LG,CEBPB,CIAPIN1,COL1A1,E2F1,EIF4EBP1,EPO,FADD,FAIM,FAS,GPX4,GRID2,GSK3B,IFNB1,Ifnz (includes others),IGF1,LCN2,LEP,MCTS1,NOTCH1,NR4A1,NUMB,PIM1,PRKCE,PTPN11,RARA,RIPK3,SH3BP2,SIVA1,SMAD7,VIPR2	36
Cell Death and Survival	apoptosis of thymocytes	2,85E-02	BAK1,BAX,BCL2A1,BIRC6,CDK2,CTNNB1,E2F1,EGR1,EGR3,ETS2,FAIM,FAS,KLF13,LCN2,LEP,MAP2K6,NFKBID,NOTCH1,NR4A1,PIK3CG,RAG2,RIPK3,RNASEL,ST14	24
Cell Death and Survival, Neurological Disease	cell death of cerebellar cortex cells	2,90E-02	AIFM1,ATXN1,BAX,CACNA2D2,DICER1,E2F1,FAS,GRID2,IGF1,INPP5A	10
Cancer, Hereditary Disorder, Organismal Injury and Abnormalities	hereditary cancer	2,90E-02	EHBP1,KAT5,KRAS,MLH1,MSMB,PTEN,RAD51C,RET,RNASEL,STK11	10
Cancer, Cellular Development, Organismal Injury and Abnormalities, Tumor Morphology	differentiation of malignant tumor	2,91E-02	CDK2,CEBPB,CSF1,CTNNB1,EGR1,EPO,HOXA9,NOTCH1,PTPN11,RARA,RASGRP1,RXRB,SALL4	13
Cell Death and Survival	initiation of apoptosis	2,91E-02	BAK1,BAX,CASP8AP2,DIDO1,FADD,FAS,FASTK,Ifnz (includes others),P2RX4,PAWR,RIPK3,SGPL1,TICAM1	13
Cellular Development, Cellular Growth and Proliferation, Hematological System Development and Function, Hematopoiesis, Tissue Development	development of hematopoietic progenitor cells	2,91E-02	BAX,CBFB,CD40LG,CSF1,CSF2RB,CSF3R,CTNNB1,DLL1,E2F1,EED,EEF1D,EGR1,EGR3,EPO,FGF2,FLI1,FOXO1,FZD7,HOXA10,HTR4,IFNB1,Ifnz (includes others),IL6ST,ITGAL,ITK,KLF1,NOTCH1,PIM1,PSTPIP2,PTEN,RAG2,RASGRP1,RASGRP4,RPS19,RPTOR,STK11,ZAP70	37
Lipid Metabolism, Molecular Transport, Small Molecule Biochemistry	secretion of steroid	2,99E-02	ABCB4,ADM,APOB,CTSG,CYP27A1,DRD2,EGR1,FZD4,HMGA1,IGF1,LEP,MAFF,NFIL3,NR1H2,PHB,PRKAA1,PTPN11	17
Tissue Development	accumulation of cells	3,00E-02	AURKA,BCL2A1,CBFB,CCR7,CD27,CD80,CIDEC,CSF1,CTNNB1,CTSG,CUL5,Cxcl9,CXCR3,DICER1,DOCK8,E2F1,EGR1,ETS2,EZH2,FADD,FAM132A,FAS,FASN,FGF2,FGFR2,HAVCR2,HS2ST1,IFNB1,IGF1,IL12A,IL17A,IL17RA,IL21R,IL6ST,ITGAL,ITK,KRAS,LCN2,LRP8,NOTCH1,NR4A1,NTF4,P2RX7,PIK3CG,PIM1,PPM1G,PRTN3,PTEN,RARA,RASGRP1,RET,RIPK3,SELE,SH2D2A,SH3BP2,SMAD7,SMARCE1,SOX9,TLR9,TNFRSF4,TNFSF4,TWIST1,TXNRD1	63
Cardiovascular System Development and Function, Tissue Morphology	morphology of artery	3,04E-02	ACVRL1,ADM,BDKRB2,COL1A1,CXADR,DLX1,ELN,FBN1,FOXC2,GPR180,GSC,HAND2,JMJD6,KLF5,LOX,MFAP2,NOTCH1,NOTCH3,NOTCH4,PATZ1,PRRX2,RAG2,RARA,RXRB,SMAD5,STK11,TBX2,TBX4,ZMIZ1	29
Cell Signaling, Molecular Transport, Vitamin and Mineral Metabolism	accumulation of Ca2+	3,11E-02	AKAP5,BAK1,BAX,GSK3B,MCOLN3,P2RX7,PIK3CG,SOX9,SRI	9
Cancer, Dermatological Diseases and Conditions, Organismal Injury and Abnormalities	benign papilloma	3,11E-02	CFD,ERCC6,GSTO1,KRAS,KRT16,MYH2,PCDH12,S100A3,TNNI2	9
Post-Translational Modification	deubiquitination of protein	3,11E-02	USP20,USP32,USP33,USP38,USP4,USP49,USP51,USP9X,ZC3H12A	9
Organ Morphology, Organismal Development, Renal and Urological System Development and Function	lack of kidney	3,11E-02	EMX2,FGFRL1,HS2ST1,MSTN,NPNT,PAX2,RARA,RET,SPRY1	9
Cell Cycle	arrest in interphase of tumor cell lines	3,13E-02	CASP8AP2,CCNA2,CD40LG,CDCA2,CDK2,CEBPB,CTNNB1,DEGS1,DUSP9,E2F1,EME1,EZH2,FADD,FASN,FGF2,FOXO1,GADD45A,HOXA10,HYAL1,IGF1,ITGAV,MAP2K6,MELK,MLH1,NOTCH1,NUMB,OSGIN1,PRDM5,PRKAA1,PTEN,PTPN22,RAD18,RASSF3,RASSF6,SAR1A,SGK1,SOX9,STK11,STK38L,SYNM,UBR5	41
Lipid Metabolism, Molecular Transport, Small Molecule Biochemistry	secretion of lipid	3,14E-02	ABCA12,ABCB4,ADM,APOB,ATF3,BDKRB2,CACNA1A,CTNNB1,CTSG,CYP27A1,DRD2,EGR1,FOXO1,FZD4,HMGA1,HRH3,HTR2C,IGF1,IL17A,LEP,MAFF,MAP2K6,NFIL3,NR1H2,P2RX7,PHB,PLA2G1B,PRKAA1,PTPN11,RET	30
Cellular Development	immortalization	3,21E-02	CSF2RB,ELL,FGF2,HELLS,HINT1,HOXA9,KDM2A,NOTCH1,RARA,SETBP1,TBX2,ZNF217	12
Psychological Disorders	impulse control disorder	3,21E-02	ADRA2B,ADRA2C,CA2,CA5A,CA6,DRD2,DRD5,GABRB2,HTR2A,HTR2C,OPRD1,SLC6A2	12
Cellular Development, Cellular Growth and Proliferation, Hematological System Development and Function	expansion of leukocytes	3,22E-02	BTNL9,CBX2,CCR6,CCR7,CD180,CD27,CD40LG,CD80,CSF1R,CXCR3,DICER1,EGR1,FAS,HAVCR2,HOXA9,HSF1,HSPA8,IL17A,IL21R,IL25,ITK,LEP,LRRC32,MAF,NR1H2,PATZ1,PIK3CB,PIK3CG,PIM1,RAG2,RARA,RELB,RUVBL2,TNFRSF18,TNFRSF4,ZAP70	36
Embryonic Development, Organismal Development, Tissue Development, Tissue Morphology	closure of neural tube	3,26E-02	ADM,BRPF1,FZD3,FZD6,HECTD1,ITGA3,KDM2A,KDM6A,MDFI,MTHFD1L,PAX2,PHACTR4,RARA,ROCK2,SALL4,SCRIB,SMAD5,SMURF2,SPINT2,ST14,STK11,TRAF6,TSC2,TWIST1,VANGL2,VCL,ZIC3	27
Cancer, Cell Cycle, Organismal Injury and Abnormalities	arrest in cell cycle progression of tumor cells	3,27E-02	C8orf44-SGK3/SGK3,FASN,GADD45A,PDPK1,RPTOR	5
Organ Morphology, Tissue Development	branching of lung	3,27E-02	DICER1,FOXA1,KRAS,RBP1,SOX9	5
Lipid Metabolism, Small Molecule Biochemistry	catabolism of fatty acid	3,27E-02	ACOT7,FOXA1,LEP,MLYCD,NUDT7	5
Cell-To-Cell Signaling and Interaction, Inflammatory Response	cytotoxic T lymphocyte response of leukocytes	3,27E-02	BAX,DGKZ,HSDL1,IL17A,TLR9	5
Behavior	despair behavior	3,27E-02	BAX,GSK3B,HOMER1,PAWR,UNG	5
Cell-mediated Immune Response, Cellular Development, Cellular Function and Maintenance, Cellular Growth and Proliferation, Hematological System Development and Function, Hematopoiesis, Lymphoid Tissue Structure and Development, Tissue Development	development of invariant natural killer T cells	3,27E-02	CCR7,DGKZ,KRAS,STIM1,STIM2	5
Embryonic Development, Organ Development, Organismal Development, Tissue Development, Visual System Development and Function	development of lacrimal gland	3,27E-02	FGFR2,FOXC1,HS2ST1,OTX1,SOX9	5
Gastrointestinal Disease	gastroparesis	3,27E-02	DRD2,DRD5,HTR2A,HTR4,PDE5A	5
Renal and Urological System Development and Function	lack of ureter	3,27E-02	EMX2,ITGA3,PAX2,RARA,RET	5
Reproductive System Development and Function	luteinization	3,27E-02	CEBPB,FZD4,PLEKHA1,SGPL1,TNFAIP6	5
Cancer, Organismal Injury and Abnormalities, Reproductive System Disease	metastasis of 4TO7 cells	3,27E-02	FGF2,ITGA3,NUMB,SMURF2,YES1	5
Cell Cycle	mitogenesis of leukocytes	3,27E-02	CSF1R,IFNB1,LEP,TLR9,WNT3A	5
Cellular Development, Cellular Growth and Proliferation, Organ Development, Skeletal and Muscular System Development and Function, Tissue Development	proliferation of skeletal muscle satellite cells	3,27E-02	EPO,FADD,FGF6,IGF1,POMGNT1	5
Psychological Disorders	psychotic depression	3,27E-02	ADRA2B,ADRA2C,DRD2,HTR2A,HTR2C	5
Endocrine System Development and Function, Organ Morphology, Tissue Morphology	quantity of enteroendocrine cells	3,27E-02	CSF1,CSF1R,DLL1,FOXA1,PTEN	5
Hematological System Development and Function, Tissue Morphology	quantity of naive T lymphocytes	3,27E-02	CCR7,DOCK8,FLI1,ITGAL,ITK	5
Molecular Transport	quantity of urea	3,27E-02	BDKRB2,EPO,FOXA1,HNF4A,IGF1	5
Infectious Diseases	replication of human herpesvirus 1	3,27E-02	IFNB1,MLH1,RNASEL,TLR9,WNT3A	5
Cell-To-Cell Signaling and Interaction, Hematological System Development and Function	response of CD8+ T lymphocyte	3,27E-02	CD40LG,CSF2RB,FOXO1,HSDL1,IL17A	5
Cancer, Ophthalmic Disease, Organismal Injury and Abnormalities	retinal neoplasm	3,27E-02	CSF3R,DICER1,E2F1,KRAS,LHB	5
Auditory and Vestibular System Development and Function, Organ Morphology	size of inner ear	3,27E-02	EFNB2,EPHB2,IGF1,LRIG3,PAX2	5
Inflammatory Disease, Inflammatory Response, Organismal Injury and Abnormalities, Skeletal and Muscular Disorders	swelling of limb	3,27E-02	FGF2,IFNB1,IL1RL1,P2RX7,VIPR2	5
Molecular Transport	transport of peptide	3,27E-02	ABCB4,ABCB9,SLC15A1,SLC22A8,TAP1	5
Cellular Function and Maintenance, Molecular Transport	efflux of cation	3,30E-02	CD22,FAS,FGF2,FXYD1,LETM1,P2RX7,RHCG,SGK1	8
Cardiovascular System Development and Function, Embryonic Development, Organ Development, Organ Morphology, Organismal Development, Skeletal and Muscular System Development and Function, Tissue Development	morphogenesis of cardiac muscle tissue in heart ventricle	3,30E-02	EPO,FGFR2,FOXC1,FOXC2,MYBPC3,MYL3,PKP2,SMAD7	8
Cell Death and Survival	cell death of dendritic cells	3,33E-02	AFP,BAK1,BAX,CCR7,CD40LG,FAS,IFNB1,IL17A,LCN2,LEP,PF4,RPTOR,TICAM1,TLR9	14
Cellular Growth and Proliferation, Hematopoiesis	colony formation of bone marrow cells	3,33E-02	ACHE,CSF1,CSF1R,CSF2RB,CSF3R,EPO,FAS,HOXA10,HOXA9,KRAS,POLDIP3,PPP1R12C,PTPN11,RPS19	14
Hematological System Development and Function, Tissue Development	accumulation of blood cells	3,38E-02	BCL2A1,CBFB,CCR7,CD27,CD80,CSF1,CTNNB1,CTSG,Cxcl9,CXCR3,DOCK8,E2F1,EGR1,ETS2,EZH2,FADD,FAM132A,FAS,FGF2,FGFR2,HAVCR2,IFNB1,IL12A,IL17A,IL17RA,IL21R,IL6ST,ITGAL,KRAS,LCN2,NOTCH1,NR4A1,P2RX7,PIK3CG,PIM1,PRTN3,PTEN,RARA,RASGRP1,RET,RIPK3,SELE,SH2D2A,SH3BP2,SMAD7,TLR9,TNFRSF4,TNFSF4	48
Cell-To-Cell Signaling and Interaction, Hematological System Development and Function, Immune Cell Trafficking, Inflammatory Response	activation of CD8+ T lymphocyte	3,44E-02	CD27,CD40LG,CD80,HLA-A,NFIL3,P2RX7,TLR9	7
Cancer, Cell Death and Survival, Neurological Disease, Organismal Injury and Abnormalities	cell death of glioma	3,44E-02	BAX,FADD,FAS,FOXO1,IFNB1,IGFBP2,PRKCE	7
Cell Death and Survival, Hematological System Development and Function	cell viability of neutrophils	3,44E-02	BAX,BCL2A1,CSF2RB,FAS,IL17A,LEP,TICAM1	7
Cellular Development, Tissue Development	differentiation of osteoclast precursor cells	3,44E-02	CSF1,CSF1R,CTNNB1,DICER1,IFNB1,IL17A,TLR9	7
Organismal Functions	function of rodents	3,44E-02	ATG16L1,BAK1,BAX,HAND2,IGF1,LEP,SIAH2	7
Neurological Disease, Organismal Injury and Abnormalities	migraine with aura	3,44E-02	CA2,CA5A,CA6,CACNA1A,DRD2,OPRD1,SLC6A2	7
Cancer, Organismal Injury and Abnormalities	oncocytoma	3,44E-02	CSF1R,FGFR2,FGFR4,GNB3,ITK,KRAS,RET	7
Cell Morphology, Cellular Compromise	swelling of mitochondria	3,44E-02	AIFM1,BAX,FAS,PPIF,PRKCE,PTEN,STK11	7
Tissue Morphology	abnormal morphology of metanephric mesenchyme	3,46E-02	DLG1,EMX2,FGFRL1,PAX2,RARA,RET	6
Cardiovascular System Development and Function, Organ Morphology	area of heart	3,46E-02	AKAP5,APOB,ELN,IL6ST,PTEN,RHEB	6
Psychological Disorders	cannabis dependence	3,46E-02	ADRA2B,ADRA2C,DRD2,DRD5,HTR2A,HTR2C	6
Cell Death and Survival, Skeletal and Muscular System Development and Function	cell viability of smooth muscle cells	3,46E-02	CSF1R,FOXO1,GSK3B,IGF1,IL17A,IL22	6
Organismal Development	delay in growth of organism	3,46E-02	CBX2,DRD2,FOSL2,KRAS,LEP,PTPN11	6
Cell Signaling, Nucleic Acid Metabolism, Small Molecule Biochemistry	metabolism of cyclic AMP	3,46E-02	ARRB1,CEBPB,DRD2,PDE3A,PDE3B,PKD2	6
Cardiovascular System Development and Function, Tissue Morphology	morphology of pulmonary artery	3,46E-02	ELN,JMJD6,LOX,NOTCH3,PRRX2,RARA	6
Cellular Movement	movement of macrophage cancer cell lines	3,46E-02	CSF1,CSF1R,FBN1,FOXO1,GNB2,PTEN	6
Cell-To-Cell Signaling and Interaction	negative selection of cells	3,46E-02	E2F1,IL6ST,ITK,KDM5D,PTPN2,ZAP70	6
Cellular Function and Maintenance, Cellular Growth and Proliferation	production of neurons	3,46E-02	FGFR2,LBX1,POU3F2,POU3F4,PTEN,SOX1	6
Digestive System Development and Function, Organ Morphology, Tissue Morphology	quantity of goblet cells	3,46E-02	DICER1,DLL1,FOXA1,IFNB1,PTEN,PTPN11	6
Psychological Disorders	sexual disorder	3,46E-02	DRD2,DRD5,HTR2A,HTR2C,PDE5A,SLC6A2	6
Auditory and Vestibular System Development and Function, Organ Morphology	size of ear	3,46E-02	EFNB2,EPHB2,IGF1,LRIG3,PAX2,POU3F4	6
Skeletal and Muscular System Development and Function	morphogenesis of skeletal system	3,49E-02	ALX3,ARHGEF7,CHSY1,COL1A1,DLG1,FAM101A/ZNF664-FAM101A,FGFR2,FLVCR1,FOXC2,GSC,HAND2,HOXC9,HOXD8,KDM6A,MDFI,MSX1,MTHFD1L,P2RX7,PLEKHA1,PRKRA,PRRX2,SGPL1,SIX4,SOX9,SP5,TBX4,TCF15,TWIST1,WWOX	29
Cardiovascular System Development and Function, Embryonic Development, Organ Development, Organ Morphology, Organismal Development, Skeletal and Muscular System Development and Function, Tissue Development	morphogenesis of cardiac muscle	3,53E-02	EPO,FGFR2,FOXC1,FOXC2,MYBPC3,MYL3,MYLK2,NOTCH1,PKP2,SMAD7,TTN	11
Neurological Disease, Psychological Disorders	obsessive-compulsive disorder	3,53E-02	ADRA2B,ADRA2C,CA2,CA5A,CA6,CACNA1A,CACNA2D2,DRD2,HTR2A,HTR2C,SLC6A2	11
Cellular Development, Cellular Growth and Proliferation, Connective Tissue Development and Function, Tissue Development	proliferation of stromal cells	3,53E-02	CEBPB,FGF2,FGF6,FOXO1,HOXA10,IGF1,IL17A,IL22,LEP,PAX2,PDE5A	11
Organismal Injury and Abnormalities, Renal and Urological Disease	renal cyst	3,53E-02	BDKRB2,CTNNB1,ITGA3,OVOL1,PARD3,PKD2,PKHD1,SPRY1,TNS1,TSC2,XYLT2	11
Cellular Development, Cellular Growth and Proliferation, Hematological System Development and Function, Hematopoiesis, Lymphoid Tissue Structure and Development, Tissue Development	development of myeloid cells	3,54E-02	ACHE,CBFB,CD81,CD9,CSF1,CSF1R,CSF2RB,CSF3R,EGR1,FGF2,FOXO1,GSK3B,HSF1,IL17A,IL1RL1,KRAS,P2RX7,PRKAA1,RARA,RELB,TLR9,TRAF6	22
Cell Death and Survival	cell death of lymphocytes	3,56E-02	AIFM1,ARRB1,Art2b,BAK1,BAX,BCL2A1,BIRC6,CD22,CD27,CD40LG,CD80,CD9,CDK2,CLEC10A,COL1A1,CSF1,CTNNB1,DICER1,DOCK8,E2F1,EGR1,EGR3,ETS2,FADD,FAIM,FAS,GPX4,GSK3B,HOXA9,IFNB1,IGF1,IL12A,ITGAL,ITK,KLF13,KLK6,KRAS,LCN2,LECT2,LEP,MAP2K6,NFKBID,NOTCH1,NR4A1,P2RX7,PAWR,PDPK1,PIK3CG,Pmaip1,POU2AF1,PRKAA1,PRKCE,PTEN,RAG2,RHOH,RIPK3,RNASEL,SH2D2A,SH3BP2,SIVA1,SMAD7,ST14,THAP1,TNFRSF18,TNFRSF4	65
Cellular Development, Hematological System Development and Function, Hematopoiesis	differentiation of mononuclear leukocytes	3,61E-02	ARRB1,BATF,BCL2A1,CBFB,CBX2,CCR7,CD27,CD40LG,CD6,CD80,CD81,CD8B,CEBPB,CSF1,CSF1R,CSF2RB,CTNNB1,DHH,DICER1,DLL1,DNASE2,E2F1,EFNB2,EGR1,EGR3,ETS2,EZH2,FADD,FAS,FLI1,FOXO1,FZD7,GIMAP1,HAVCR2,HECTD1,HELLS,HMGA1,HOXA9,HRH3,IFNB1,Ifnz (includes others),IGF1,IHH,IL12A,IL12RB1,IL13RA2,IL17A,IL17RA,IL1RL1,IL21R,IL36B,IL6ST,ITGAL,ITK,JAG1,JAK1,JMJD6,KCNA3,KDM5D,KLK11,LEP,MAF,MBP,MGAT2,NCKAP1L,NFIL3,NKAP,NO…	99
Digestive System Development and Function, Gastrointestinal Disease, Hepatic System Development and Function, Hepatic System Disease, Infectious Diseases, Inflammatory Disease, Inflammatory Response, Organ Development, Organismal Injury and Abnormalities	hepatitis C	3,70E-02	CCR7,CSF1,CXCR3,DRD2,DRD5,EPO,IFNAR2,IGF1,LEP,MAPKAPK3,OPRD1,POR,UGT1A1	13
Organ Morphology, Skeletal and Muscular System Development and Function	quantity of rib	3,70E-02	CBX2,FOXC2,GSC,HOXA10,HOXA9,HOXB9,HOXC9,HOXD8,MDFI,SUZ12,TCF15,UNCX,ZIC3	13
Cellular Development	specification of cells	3,71E-02	CTNNB1,DHH,DLL1,DLX1,FGF2,FOXA1,IHH,JAG1,NANOG,NKX2-2,NOTCH1,PAX2,POU1F1,SOX9,TLX3	15
Cell-To-Cell Signaling and Interaction, Hematological System Development and Function	T cell response	3,76E-02	BAX,CD40LG,CD6,CD80,CSF2RB,DGKZ,DOCK8,F9,FOXO1,HAVCR2,HSDL1,IFNB1,IL12A,IL12RB1,IL17A,IL21R,IL25,ITK,MAF,NFIL3,NOTCH3,P2RX7,RET,TLR9,TNFRSF18,TNFRSF4,TRAF6	27
Cell-To-Cell Signaling and Interaction	activation of cells	3,83E-02	ABHD12,ACHE,ACSL5,ACVRL1,AFP,APOB,ATF3,BAK1,BAX,BCL2A1,BMP2K,BMPR1A,BPI,CABIN1,CACNA1A,CCR6,CCR7,CD180,CD22,CD27,CD40LG,CD6,CD80,CD81,CD9,CEBPB,CIDEC,CLEC1B,CSF1,CSF1R,CSF2RB,CTNNB1,CTSG,DLG1,DLL1,DRD2,DRD5,EFNB2,EGR3,EPHB2,EPO,FADD,FAS,FGF2,FGF6,FNTA,FOXD1,FOXJ1,FOXO1,FZD6,GADD45A,HAVCR2,HLA-A,HLA-DMB,HNF4A,HOXA9,HPRT1,HSPA4,HTR2C,ICAM2,IFNAR2,IFNB1,IGF1,IL12A,IL12RB1,IL17A,IL19,IL1RL1,IL21R,IL2…	150
Embryonic Development, Organismal Development, Tissue Development	growth of embryonic tissue	3,84E-02	ACSL6,ADRA2B,ARTN,BMPR1A,C14orf169,CMKLR1,CSNK2B,CTNNB1,DICER1,DISC1,DLL1,DRD2,EED,EMX2,EPAS1,FGF18,FGF2,FGFR2,FOXR2,FZD3,GLI1,HAND2,HTR4,IGF1,IHH,IL17A,ING5,JAG1,KCNA1,LEP,LHX5,LMNB2,MSX1,NDN,NKX2-6,NOTCH1,NR2E1,NUMB,OTP,PDGFA,PDPK1,PRRX2,PTEN,PURA,RET,SALL4,SMARCD3,SOX9,TGIF2,TSC2,TWIST1,VCL,WNT3A,ZIC1	54
Cancer, Hematological Disease, Immunological Disease, Organismal Injury and Abnormalities	NPM1-RARα positive acute promyelocytic leukemia	3,85E-02	RARA,RXRB,RXRG	3
Developmental Disorder, Hereditary Disorder, Metabolic Disease, Organismal Injury and Abnormalities	Zellweger syndrome	3,85E-02	PEX11B,PEX16,PEX6	3
Nervous System Development and Function, Organ Morphology, Organismal Development	abnormal morphology of Ammon's horn	3,85E-02	EMX2,LHX5,OTX1	3
Auditory and Vestibular System Development and Function, Organ Morphology, Organismal Development	abnormal morphology of malleal manubrium	3,85E-02	GSC,HAND2,MSX1	3
Tissue Development	accumulation of cervical cancer cell lines	3,85E-02	PPM1G,SMARCE1,TXNRD1	3
Nervous System Development and Function, Tissue Development	accumulation of neuroglia	3,85E-02	CTNNB1,HS2ST1,IGF1	3
Cell-To-Cell Signaling and Interaction, Embryonic Development	adhesion of embryonic stem cells	3,85E-02	BCAP31,CD9,ITGAV	3
Cell-To-Cell Signaling and Interaction	aggregation of leukemia cell lines	3,85E-02	ADAM15,ICAM2,TNFRSF18	3
Cancer, Connective Tissue Disorders, Dental Disease, Developmental Disorder, Gastrointestinal Disease, Organismal Injury and Abnormalities, Skeletal and Muscular Disorders	ameloblastoma	3,85E-02	CTNNB1,FGFR2,KRAS	3
Cancer, Cell Death and Survival, Organismal Injury and Abnormalities, Tumor Morphology	apoptosis of acute promyelocytic leukemia cells	3,85E-02	FAS,PIK3CB,RARA	3
Cell Death and Survival	apoptosis of interstitial cells	3,85E-02	FAS,GSK3B,IGF1	3
Cancer, Cell Death and Survival, Organismal Injury and Abnormalities, Tumor Morphology	apoptosis of multiple myeloma cells	3,85E-02	CXCR3,FAS,IGF1	3
Cellular Function and Maintenance	assembly of stress granule	3,85E-02	DISC1,STYXL1,ZC3H12A	3
Cellular Compromise, Organismal Injury and Abnormalities	atrophy of central nervous system cells	3,85E-02	ATXN1,GRID2,NTF4	3
Cell Death and Survival, Cell Morphology, Cellular Function and Maintenance	autophagic cell death of tumor cell lines	3,85E-02	AURKA,FADD,FOXO1	3
Cancer, Endocrine System Disorders, Organismal Injury and Abnormalities, Reproductive System Disease	benign neoplasm of testis	3,85E-02	CTNNB1,EIF4EBP1,PTEN	3
Gene Expression	binding of Runx2 binding site	3,85E-02	FOXO1,IGF1,PTEN	3
Gene Expression	binding of homeodomain binding site	3,85E-02	HOXA10,HOXA9,MSX1	3
Cellular Movement, Hematological System Development and Function, Immune Cell Trafficking, Inflammatory Response	cell movement of bone marrow-derived dendritic cells	3,85E-02	CCR6,CCR7,DOCK8	3
Cardiovascular Disease, Neurological Disease	cerebral small vessel disease	3,85E-02	NOTCH3,PDE3A,PDE3B	3
Cellular Movement, Connective Tissue Development and Function, Hepatic System Development and Function	chemotaxis of hepatic stellate cells	3,85E-02	CXCR3,FGF2,TLR9	3
Cellular Development, Hematological System Development and Function, Hematopoiesis	commitment of hematopoietic progenitor cells	3,85E-02	NFIL3,NOTCH1,PDPK1	3
Embryonic Development	condensation of embryonic tissue	3,85E-02	SOX9,SPRY1,UNCX	3
Developmental Disorder, Neurological Disease, Organismal Injury and Abnormalities	congenital hydrocephalus	3,85E-02	E2F5,FOXC1,MPDZ	3
Cellular Compromise, Organismal Injury and Abnormalities, Skeletal and Muscular Disorders, Tissue Morphology	degeneration of myotube	3,85E-02	CD81,CD9,FGF6	3
Cell Cycle, Cellular Movement	delay in cytokinesis	3,85E-02	DOCK8,FADD,PIM1	3
Cell-mediated Immune Response, Cellular Development, Cellular Function and Maintenance, Cellular Growth and Proliferation, Embryonic Development, Hematological System Development and Function, Hematopoiesis, Lymphoid Tissue Structure and Development, Organ Development, Organismal Development, Tissue Development	development of double-positive thymocyte	3,85E-02	NOTCH1,RASGRP1,STK11	3
Cancer, Developmental Disorder, Endocrine System Disorders, Organismal Injury and Abnormalities, Reproductive System Disease	development of granulosa cell tumor	3,85E-02	CTNNB1,KRAS,PTEN	3
Cellular Development, Embryonic Development, Hair and Skin Development and Function, Organ Development, Organismal Development, Tissue Development	differentiation of sebaceous glands	3,85E-02	CTNNB1,Gsdma2/Gsdma3,IGF1	3
Organismal Injury and Abnormalities	endometrioma	3,85E-02	IGF1,PTEN,RXFP2	3
Cellular Compromise, Cellular Function and Maintenance	endoplasmic reticulum stress response of epithelial cell lines	3,85E-02	MGAT2,PNLIPRP2,SLC38A2	3
Cellular Compromise, Cellular Function and Maintenance	endoplasmic reticulum stress response of kidney cell lines	3,85E-02	MGAT2,PNLIPRP2,SLC38A2	3
Lipid Metabolism, Molecular Transport, Small Molecule Biochemistry	excretion of bile acid	3,85E-02	FGFR4,KLB,NR1I2	3
Cellular Development, Cellular Growth and Proliferation, Hematological System Development and Function	expansion of CD4+ T-lymphocytes	3,85E-02	PIK3CB,PIK3CG,TNFRSF18	3
Skeletal and Muscular System Development and Function	formation of skeleton	3,85E-02	CBX2,RARA,UNCX	3
Cancer, Endocrine System Disorders, Organismal Injury and Abnormalities	formation of thyroid carcinoma	3,85E-02	KRAS,PTEN,RET	3
Cancer, Organismal Injury and Abnormalities, Reproductive System Disease	growth of breast carcinoma	3,85E-02	CD80,IL12A,IL1RL1	3
Embryonic Development, Organ Development, Organismal Development, Reproductive System Development and Function, Tissue Development	growth of mammary duct	3,85E-02	CEBPB,CSF1,IGF1	3
Nervous System Development and Function	guidance of cells	3,85E-02	CCR7,CXCR3,RET	3
Dermatological Diseases and Conditions	hand dermatosis	3,85E-02	RARA,RXRB,RXRG	3
