# Supplementary material for: A paternal methyl donor-rich diet altered cognitive and neural functions in offspring mice
Source: Mol Psychiatry. 2017 Apr 4;23(5):1345–55. doi: 10.1038/mp.2017.53 (PMC5984088; doi:10.1038/mp.2017.53)
Supplement: Supplementary Data 9 [file mp201753x10.xls]

## Sheet: Sheet0
© 2000-2016 QIAGEN. All rights reserved.
Categories	Diseases or Functions Annotation	p-Value	Molecules	# Molecules
Connective Tissue Development and Function, Hematological System Development and Function, Organismal Development, Tissue Morphology	increased quantity of red blood cells	4,10E-05	CD59,CDK6,CTF1,DNASE2,EIF2AK1,EPAS1,FGF4,GATA4,HOXB4,ITGA2B,JARID2,MPL,NFE2L2,NFKB1,PICALM,PRF1,RASSF2,STAT5B,THPO,TMPRSS6,TSPAN33,ZFP36L2	22
Embryonic Development, Organ Development, Organ Morphology, Organismal Development, Reproductive System Development and Function, Tissue Development	morphogenesis of uterus	3,51E-04	KDM5B,NIPBL,STRA6,WNT7A,WNT9B	5
Cancer, Endocrine System Disorders, Organismal Injury and Abnormalities	thyroid gland tumor	1,66E-03	ADAMTS7,ADARB1,ADCY2,ADRA1D,AEN,AHRR,AIRE,ANGPT2,ANKLE1,APOC4,ARX,ATP6AP1,AXIN1,B3GAT2,B3GNT3,BAIAP2,BTBD11,CA9,CABLES2,CAPN12,CCAR1,CCDC102A,CCDC9,CD48,CDH1,CDH15,CDHR5,CDKN1B,CHCHD10,CHD3,CLEC18B,CLGN,CNTLN,CRABP1,CRISPLD2,CRLS1,CSPG4,CTNNB1,CXCL16,CYHR1,DAP3,DAPK1,DFFB,DLAT,DNAJC11,DRD4,DRD5,DUOX1,ECM1,EFCAB2,ENTPD2,EPHA2,EPM2A,ERF,FADS6,FAM131C,FAM173A,FAM181B,FAM83H,FAT4,FHDC1,FLRT1,FRYL,GAL…	186
Cancer, Organismal Injury and Abnormalities	neck neoplasm	1,71E-03	ADAMTS7,ADARB1,ADCY2,ADRA1D,AEN,AHRR,AIRE,ANGPT2,ANKLE1,APOC4,ARX,ATP6AP1,AXIN1,B3GAT2,B3GNT3,BAIAP2,BTBD11,CA9,CABLES2,CAPN12,CCAR1,CCDC102A,CCDC9,CD48,CDH1,CDH15,CDHR5,CDKN1B,CHCHD10,CHD3,CLEC18B,CLGN,CNTLN,CRABP1,CRISPLD2,CRLS1,CSPG4,CTNNB1,CXCL16,CYHR1,DAP3,DAPK1,DFFB,DLAT,DNAJC11,DRD4,DRD5,DUOX1,ECM1,EFCAB2,ENTPD2,EPHA2,EPM2A,ERF,FADS6,FAM131C,FAM173A,FAM181B,FAM83H,FAT4,FHDC1,FLRT1,FRYL,GAL…	187
Dermatological Diseases and Conditions, Developmental Disorder, Hereditary Disorder, Organismal Injury and Abnormalities	dyskeratosis congenita	1,72E-03	DKC1,NOP10,PARN,WRAP53	4
Cardiovascular System Development and Function, Cellular Function and Maintenance, Tissue Development	function of red blood cells	1,75E-03	Cd24a,EIF2AK1,NFE2L2,PICALM,RHCE/RHD	5
Gastrointestinal Disease	chemotherapy sickness	2,20E-03	CHRM4,CNR1,CNR2,DRD4,DRD5,GABRA5,HTR2A	7
Inflammatory Response	acute inflammatory response	2,94E-03	ADRA2A,CTF1,EIF2AK1,LCN2,LIF,NUPR1,OSM,TLR4,VNN1	9
Cancer, Organismal Injury and Abnormalities	head and neck neoplasia	3,08E-03	AATK,ABCC6,ABL2,ACHE,ADAMTS2,ADAMTS7,ADARB1,ADCY2,ADRA1D,AEN,AHRR,AIRE,AKAP1,AMDHD2,ANGPT2,ANKLE1,ANLN,APCDD1,APOC4,AQP2,ARX,ATP2A2,ATP6AP1,ATXN7L2,AVPR2,AXIN1,B3GAT2,B3GNT3,B4GALT2,BAIAP2,BARHL1,BCL3,BMP6,BTBD11,C11orf86,C2CD4C,CA9,CABLES2,CAPN12,CARD11,CBFA2T3,CCAR1,CCDC102A,CCDC9,CD48,CDH1,CDH15,CDHR5,CDK6,CDKN1B,CHCHD10,CHD3,CHD4,CHN2,CHRM4,CILP,CISD2,CLEC18B,CLGN,CNN2,CNTLN,CNTROB,COCH,COPS7…	413
Neurological Disease, Skeletal and Muscular Disorders	neuromuscular disease	3,40E-03	ACHE,ADCY2,ADRA1D,ADRA2A,AGT,AHCYL1,APOA4,ARL3,ATF4,ATP2A2,ATP2C1,AVPR2,B3GALT4,BAIAP2,BCL7A,BTNL2,C6orf15,CA11,CASP7,CD68,Cdc42,CDH2,CHCHD2,CHRM4,CIRBP,CNR1,CNR2,COCH,COX15,CRYAB,CTNNA3,CTNNB1,DBP,DNAJA1,DOK7,DPAGT1,DRD4,DRD5,EFNB3,EGR4,EHMT2,ELAVL2,ENO3,ETV5,FAM173A,FAM3C,FURIN,GABRA5,GAS5,GDNF,GIGYF2,GNAS,GRIN2A,H3F3A/H3F3B,HDAC5,HDAC6,HSBP1,HSPA8,HSPB1,HTR2A,HTR6,ICA1,IER5,IGSF5,ISG15,KCNA7,K…	124
Psychological Disorders	cannabis dependence	4,35E-03	ADRA1D,ADRA2A,CNR1,CNR2,DRD4,DRD5,HTR2A	7
Developmental Disorder, Neurological Disease, Psychological Disorders	speech and language disorders	4,37E-03	ACHE,ADRA1D,ADRA2A,ARX,DRD4,DRD5,GABRA5,GRIN2A,HTR2A,HTR6,HTR7	11
Neurological Disease, Psychological Disorders	post-traumatic stress disorder	4,69E-03	ADRA1D,ADRA2A,CA9,CNR1,CNR2,DRD4,DRD5,GABRA5,GABRQ,GRIN2A,HTR2A,HTR6,HTR7,NR3C2,OXTR,SLC6A4	16
Embryonic Development, Organismal Development, Tissue Development	morphogenesis of embryonic tissue	4,70E-03	AGT,CTNNB1,CTNNBIP1,EPHA2,FAT4,FOXP4,FURIN,FZD1,GATA4,GDNF,GREM1,HOXA2,Ins1,Irx5,LRP4,NIPBL,NKX2-5,NODAL,NOG,PGF,ROR2,SALL1,SIX2,SOX17,TBX2,TCF7L1,THBS1,WNT1,WNT6,WNT9B,ZFPM1	31
Cellular Movement, Hematological System Development and Function, Immune Cell Trafficking, Inflammatory Response	cellular infiltration by monocyte-derived macrophages	5,09E-03	CCR6,IL17RA,PPP1R15A,PTPN6,YBX1	5
Cellular Function and Maintenance, Molecular Transport	uptake of water	5,09E-03	CLDN2,CRHR1,P2RY2,PYY,SLC12A1	5
Cellular Assembly and Organization, Cellular Function and Maintenance	stabilization of microtubules	5,33E-03	AATK,CDKN1B,CRYAB,DAPK1,DVL1,ERN1,GNAS,KIF3C,MAPRE3,MID1,PAFAH1B1,PIK3C2A,RASSF1,SEPT7,SGK2,STK24,TLR4	17
Free Radical Scavenging, Molecular Transport	accumulation of reactive oxygen species	5,39E-03	ATP2A2,CISD2,CNR1,HSPB1,KCNJ12,KEAP1,MGLL,NOG,PIK3C3,PML,RELA,STRA6,TAB1,TRADD,TXN	15
Skeletal and Muscular System Development and Function	quantity of striated muscle	5,39E-03	ANGPT2,CDK6,CDKN1B,EGR3,FOXM1,FURIN,GATA4,MYF6,MYH4,NFATC3,NKX2-5,PAX7,RELA,SOX15,TGFBR3	15
Cell-To-Cell Signaling and Interaction, Molecular Transport, Small Molecule Biochemistry	secretion of neurotransmitter	5,81E-03	ADRA2A,AGT,CASR,CD300A,CNR1,CPLX1,DOC2B,DRD4,DVL1,EDN3,GDNF,HTR2A,HTR6,HTR7,KCNMB4,LIN7A,LIN7B,NTRK2,OXTR,STAT6,STX3,SYT7,THBS1,VAMP3,WNT7A	25
Cell Cycle, Cellular Movement	cytokinesis of cervical cancer cell lines	6,39E-03	ANLN,ARF6,CNTROB,KIF13A,MAPRE3,PIK3C3,RAB35,RASSF1,RGS14,SEPT7,SEPT9	11
Nervous System Development and Function	morphology of dorsal root ganglion	6,39E-03	DLL3,EGR3,MYCN,NTRK2,OSM,PDPK1,PRKACA,PRKACB,TRAF4,UNCX,WNT1	11
Inflammatory Disease, Neurological Disease, Skeletal and Muscular Disorders	Multiple Sclerosis	6,41E-03	ACHE,ADRA1D,ADRA2A,AGT,BTNL2,C6orf15,CHRM4,CNR1,CNR2,CRYAB,CTNNA3,EHMT2,FURIN,GRIN2A,ISG15,KCNA7,KCNC1,KCND1,KEAP1,NTRK2,PGF,POLE4,POU5F1,S1PR5,SERPING1,SLC1A4,SLC6A4,SV2A,XBP1	29
Cellular Assembly and Organization	stabilization of filaments	6,44E-03	AATK,CDKN1B,CRYAB,DAPK1,DVL1,ERN1,GNAS,GSN,KIF3C,MAPRE3,MID1,PAFAH1B1,PIK3C2A,RASSF1,SEPT7,SGK2,STK24,TLR4,VIL1	19
Neurological Disease	progressive motor neuropathy	6,97E-03	ACHE,ADRA1D,ADRA2A,AGT,ATF4,AVPR2,BTNL2,C6orf15,CHCHD10,CHCHD2,CHRM4,CNR1,CNR2,CRYAB,CTNNA3,DRD4,DRD5,EHMT2,ENO3,ETS2,FABP3,FBLN1,FHDC1,FOXF2,FURIN,GABRA5,GIGYF2,GNAS,GRIN2A,GSN,H3F3A/H3F3B,HN1,HSPB1,HTR2A,IGSF5,INA,ISG15,KCNA7,KCNC1,KCND1,KEAP1,LMOD1,LTF,MYF6,NTRK2,PAQR6,PARK7,PGF,PGK1,PMP22,POLE4,POU5F1,RELA,RHOB,RNF10,RRAD,S100A13,S1PR5,SEMA5A,SERPING1,SLC1A4,SLC6A4,SV2A,TLR4,VAPB,XBP1,ZFP36L2…	68
Organismal Functions	abnormal thermoregulation	7,01E-03	ACHE,HTR7,NTSR1,PRF1,PRLH,SLC6A4	6
Connective Tissue Disorders, Developmental Disorder, Hereditary Disorder, Organismal Injury and Abnormalities, Skeletal and Muscular Disorders	acromesomelic dysplasia syndrome	7,01E-03	GNAS,IFT140,NOG,ROR2,WDR19,WDR35	6
Behavior	active avoidance response	7,01E-03	CNR1,NFKB1,NTAN1,PAK6,SLC6A4,TACR3	6
Hematological System Development and Function, Inflammatory Response, Tissue Morphology	quantity of myeloid dendritic cells	7,01E-03	BATF3,C5AR1,JAK3,NFKB1,STK4,TLR4	6
Cell Cycle	arrest in interphase of bone marrow cells	7,22E-03	FOXM1,GADD45B,JAK3,THPO	4
Carbohydrate Metabolism, Small Molecule Biochemistry	conversion of D-glucose	7,22E-03	FABP4,Ins1,MAP4K4,PCK1	4
Psychological Disorders	suicidal behavior	7,22E-03	DRD4,DRD5,HTR2A,SLC6A4	4
Neurological Disease, Psychological Disorders	hebephrenic schizophrenia	7,78E-03	ADRA1D,ADRA2A,CNR1,DRD4,HTR2A,HTR6,HTR7	7
Energy Production, Nucleic Acid Metabolism, Small Molecule Biochemistry	metabolism of ATP	7,78E-03	AK4,ATP5D,ENTPD2,HSPA8,MYH6,MYH7,OLA1	7
Cell Morphology, Nervous System Development and Function, Tissue Morphology	morphology of bipolar cells	7,85E-03	AIPL1,Irx5,LRP8,PAFAH1B1,RHO,SEMA5A,SEMA5B,SLC4A3	8
Developmental Disorder, Neurological Disease, Psychological Disorders	speech disorder	7,85E-03	ADRA1D,ADRA2A,DRD4,GABRA5,GRIN2A,HTR2A,HTR6,HTR7	8
Hematological System Development and Function, Humoral Immune Response, Lymphoid Tissue Structure and Development, Tissue Morphology	quantity of marginal-zone B lymphocytes	8,01E-03	AIRE,BCL3,CD40,Cmah,CNR2,DTX1,GNA13,MAP3K14,NFATC2,NFATC3,NFKB1,PRKCD,PTPRJ,RELA,SH2D3C,STK4	16
Cell Cycle	M phase of cervical cancer cell lines	8,03E-03	ANLN,ARF6,CNTROB,KIF13A,MAPRE3,NCAPD2,PIK3C3,RAB35,RASSF1,RGS14,SEPT7,SEPT9	12
Psychological Disorders	agitation	8,03E-03	ADRA1D,ADRA2A,ATP2C1,CHRM4,DRD4,DRD5,GABRA5,GRIN2A,HTR2A,HTR6,HTR7,SLC6A4	12
Cellular Compromise	disassembly of actin filaments	8,03E-03	A1CF,AQP2,BAIAP2,GSN,HSPG2,Ins1,MAP2K7,PPP1R9A,RRAD,SEMA5A,VIL1,WDR1	12
Nervous System Development and Function	abnormal morphology of disorganized dorsal root ganglion	8,47E-03	MYCN,PRKACA,PRKACB	3
Cell Morphology, Cellular Function and Maintenance	autophagy of cardiomyocytes	8,47E-03	AGT,CDKN1B,GATA4	3
Dermatological Diseases and Conditions, Developmental Disorder, Hereditary Disorder, Organismal Injury and Abnormalities	autosomal recessive dyskeratosis congenita	8,47E-03	NOP10,PARN,WRAP53	3
Connective Tissue Disorders, Developmental Disorder, Hereditary Disorder, Organismal Injury and Abnormalities, Skeletal and Muscular Disorders	autosomal recessive spondylocostal dysostosis	8,47E-03	DLL3,HES7,MESP2	3
Cellular Movement, Renal and Urological System Development and Function	cellular infiltration of kidney	8,47E-03	LTA,LTB,TLR4	3
Lipid Metabolism, Small Molecule Biochemistry	hydrolysis of ganglioside	8,47E-03	GLB1,GM2A,NEU2	3
Cardiovascular Disease, Developmental Disorder	hypertrophy of aorta	8,47E-03	AGT,FOXM1,NODAL	3
Lymphoid Tissue Structure and Development, Organ Morphology, Organismal Development, Tissue Morphology	lack of mesenteric lymph node	8,47E-03	LTA,LTB,MAP3K14	3
Carbohydrate Metabolism, Nucleic Acid Metabolism, Small Molecule Biochemistry	metabolism of UDP-N-acetylhexosamines	8,47E-03	B3GALNT2,DPAGT1,SLC35A3	3
Cellular Assembly and Organization	mobilization of actin	8,47E-03	ARF6,GNA11,Ins1	3
Cellular Movement, Embryonic Development, Nervous System Development and Function	nucleokinesis of neuroblasts	8,47E-03	CNR1,CNR2,MGLL	3
Connective Tissue Disorders, Skeletal and Muscular Disorders	osteopenia of long bones	8,47E-03	CTNNB1,NFATC2,TREM2	3
Auditory and Vestibular System Development and Function, Cellular Growth and Proliferation, Organ Development	proliferation of pillar cells	8,47E-03	CDKN1B,CTNNB1,SOX2	3
Cellular Assembly and Organization	uncoating of clathrin-coated vesicles	8,47E-03	HSPA8,PICALM,STON2	3
Cellular Growth and Proliferation	pluripotency of cells	9,52E-03	DUSP2,FGF4,FZD7,GATA4,HNRNPK,LIF,NODAL,PDPK1,POU5F1,RRP7A,SOX1,SOX2,UTF1	13
Cellular Development	differentiation of nervous system	9,60E-03	ABL2,ANK3,APAF1,ARF6,ARX,ATOH7,ATP2C1,AXIN1,BMP6,Cd24a,CDH2,CDKN1B,CIT,CNR1,CNTN1,CTF1,CTNNB1,DLL3,DMRTA2,DTX1,DUSP10,EBF2,EDN3,ELAVL2,EPHA2,ETV5,FEV,FGF4,GALNS,GAS7,GATA2,GDF6,GDNF,GDPD5,GPC1,GSN,HES3,HIPK1,HOXA2,HOXD1,HTR7,IGFBP6,Ins1,KCTD11,KISS1R,KNDC1,LBX1,LIF,LIN28A,LRP4,MAFB,MAG,MYCN,Nes,NEUROD2,NEUROG1,NFIA,NKX2-5,NOG,NTRK2,OLIG1,OSM,P2RY2,PAX7,Prrxl1,PTPRJ,RELA,RNF112,RYK,S1PR5,SALL1,SLC…	84
Nervous System Development and Function	abnormal morphology of dorsal root ganglion	1,02E-02	DLL3,EGR3,MYCN,NTRK2,OSM,PRKACA,PRKACB,TRAF4,UNCX,WNT1	10
Neurological Disease, Psychological Disorders	bipolar I disorder	1,02E-02	ADRA1D,ADRA2A,CHRM4,DRD4,DRD5,GABRA5,GRIN2A,HTR2A,HTR6,HTR7	10
Neurological Disease	tardive dyskinesia	1,13E-02	ACHE,ADRA1D,CHRM4,DRD4,DRD5,GABRA5,HTR2A,HTR7,SV2A	9
Cardiovascular System Development and Function, Organ Morphology, Organismal Development	lack of heart	1,13E-02	GATA4,LDB1,MESP2,PDPK1,TCF7L1	5
Carbohydrate Metabolism	metabolism of glycosides	1,13E-02	B3GALNT2,CBR3,DPAGT1,GMDS,SLC35A3	5
Cellular Development	differentiation of cells	1,19E-02	ABL2,ACHE,ACLY,ADAMTS7,ADK,AGT,AIRE,AMD1,ANGPT2,ANK3,ANLN,APAF1,ARF6,ARHGAP33,ARID5A,ARPC5,ARX,ATF4,ATOH7,ATP2A2,ATP2C1,ATP6AP1,AUP1,AXIN1,BAIAP2,BARHL1,BARX2,BATF3,BCL3,BHLHA15,BIK,BMP6,BTG1,BTNL2,C14orf169,C1QC,C1QL4,C5AR1,C6orf25,CAND1,CARD11,CASR,CBFA2T3,Cbr2,CBX3,CCAR1,Cd24a,CD300A,CD40,CD8B,Cdc42,CDH1,CDH2,CDK6,CDK9,CDKN1B,CDX1,CIT,CNN2,CNR1,CNR2,CNTN1,COCH,COL11A2,CRHR1,CTF1,Ctf2,CTNNB1,CT…	346
Skeletal and Muscular System Development and Function	development of axial skeleton	1,20E-02	CDX1,CTNNB1,DLL3,FAT4,FOSL2,FZD1,HES7,HOXB8,MESP2,MYF6,RING1,ROR2,TRAF4,UNCX,ZIC3	15
Cellular Development	commitment of cells	1,22E-02	CTNNB1,DMRTA2,DTX1,EYA2,FEV,GATA2,GATA4,GPSM2,HOXA2,LBX1,NEUROG1,NODAL,OLIG1,ONECUT2,PAX7,PDPK1,PML,POU1F1,POU5F1,PRKACA,PRKACB,ROR2,SIX2,SOX2,TBX21,TCF7L1,TLX1,VSX2,WNT1	29
Embryonic Development, Organismal Development, Tissue Development	patterning of embryonic tissue	1,22E-02	CTNNB1,DLL3,DLL4,GATA4,GDF6,HES7,IFT140,MESP2	8
Cardiovascular System Development and Function, Organ Morphology, Tissue Morphology	quantity of heart cells	1,22E-02	ANGPT2,CDK6,CDKN1B,FOXM1,FURIN,GATA4,NKX2-5,TGFBR3	8
Cellular Development	fate determination of cells	1,25E-02	Cdc42,CTNNB1,DLL3,EBF2,GATA2,HOXA2,LBX1,MTA3,Nkx6-3,TBX2,WNT1	11
Connective Tissue Development and Function, Nervous System Development and Function, Organ Morphology, Organismal Development, Skeletal and Muscular System Development and Function, Tissue Development	abnormal morphology of neural arch	1,28E-02	CDX1,DLL3,FOSL2,PRKACA,PRKACB,UNCX	6
Cell Death and Survival, Nervous System Development and Function	cell viability of sympathetic neuron	1,28E-02	GDNF,HSPB1,LIF,MYCN,NTRK2,PTPN6	6
Developmental Disorder, Organismal Injury and Abnormalities, Renal and Urological Disease	hypertrophy of glomerular cells	1,28E-02	AGT,MAGI2,NFATC3,NUPR1,PARK7,PDPK1	6
Cardiovascular Disease, Organismal Injury and Abnormalities	interstitial fibrosis of heart	1,28E-02	AGT,ANGPT2,NCF1,NFKB1,PPP1CB,STK4	6
Digestive System Development and Function	ingestion by rats	1,29E-02	AGT,APOA4,LIF,PPY,PRLH,PYY,SLC12A1	7
Cardiovascular System Development and Function, Organ Morphology, Skeletal and Muscular System Development and Function, Tissue Morphology	quantity of cardiomyocytes	1,29E-02	CDK6,CDKN1B,FOXM1,FURIN,GATA4,NKX2-5,TGFBR3	7
Developmental Disorder, Neurological Disease, Psychological Disorders	stuttering	1,29E-02	ADRA1D,ADRA2A,DRD4,GABRA5,HTR2A,HTR6,HTR7	7
Cardiovascular Disease, Cardiovascular System Development and Function, Developmental Disorder, Hereditary Disorder, Organismal Injury and Abnormalities	transposition of great vessels	1,29E-02	DVL1,HSPG2,MED13L,NODAL,PATZ1,ROR2,TGFBR3	7
Neurological Disease, Psychological Disorders	autism	1,30E-02	ACHE,ADRA1D,ADRA2A,ANK3,ARX,CHRM4,DRD4,DRD5,GABRA5,GRIN2A,HTR2A,HTR7,NRP2,SHANK2,SLC6A4,SLC9A9	16
Cellular Development, Tissue Development	differentiation of connective tissue cells	1,32E-02	ADAMTS7,ADK,AGT,ARID5A,ATF4,ATP2A2,ATP6AP1,AXIN1,BMP6,C14orf169,C1QL4,C5AR1,CASR,CCAR1,CDK6,CDK9,CNR2,COL11A2,CTNNB1,CTNNBIP1,EBF2,EGLN3,ELF4,EPHA2,FABP4,FOSL2,FZD9,GADD45B,GAS7,GATA2,GATA4,GDNF,GNAS,GREM1,GSN,H3F3A/H3F3B,HDAC5,HDAC6,HIVEP2,HOXA2,HSPG2,HTR2A,IL23A,Ins1,IRS1,JUND,LAMB3,LIF,LOXL2,LRP4,LRP8,LTF,MAFB,MAP2K7,MAP3K14,NFATC2,NFKB1,NIPBL,NOG,NR1H4,NR3C2,NR4A3,OSM,PANX3,PEX11A,PGF,PLCB1,P…	100
Cancer, Gastrointestinal Disease, Organismal Injury and Abnormalities	gastrointestinal tract cancer	1,34E-02	AATK,ABCB8,ABCC6,ABCC8,ABCF3,ABL2,ACER3,ACHE,ACLY,ACSBG2,ACTG2,ADAMTS2,ADAMTS7,ADARB1,ADCY2,ADIPOR1,ADK,ADM2,ADRA1D,ADRA2A,AEN,AGFG2,AGT,AHCYL1,AHRR,AIPL1,AIRE,AKAP1,AKAP7,AMN,AMT,ANGPT2,ANK3,ANKLE1,ANKRD23,ANKS1B,ANLN,AP1M1,AP3M1,AP4E1,APAF1,APBA3,APC2,APH1B,APOA4,APOA5,APOLD1,AQP2,ARHGAP33,ARHGAP42,ARHGAP9,ARL6IP6,ATF4,ATP2A2,ATP2C1,ATP5SL,ATP6V1F,ATXN7,AUP1,AWAT1,AXIN1,B3GALT4,B3GAT2,B3GNT3,B4…	927
Cancer, Endocrine System Disorders, Organismal Injury and Abnormalities	endocrine gland tumor	1,35E-02	ACHE,ADAMTS7,ADARB1,ADCY2,ADRA1D,ADRA2A,AEN,AHRR,AIRE,ANGPT2,ANKLE1,APOC4,ARX,ATP6AP1,AXIN1,B3GAT2,B3GNT3,BAIAP2,BCL3,BTBD11,CA9,CABLES2,CAPN12,CASR,CCAR1,CCDC102A,CCDC9,CD48,CDH1,CDH15,CDHR5,CDKN1B,CHCHD10,CHD3,CLEC18B,CLGN,CNTLN,CRABP1,CRISPLD2,CRLS1,CSPG4,CTNNB1,CXCL16,CYHR1,DAP3,DAPK1,DFFB,DKC1,DLAT,DNAJC11,DRD4,DRD5,DUOX1,ECM1,EFCAB2,EHMT2,ENO3,ENTPD2,EPAS1,EPHA2,EPM2A,ERF,FABP4,FADS6,FAM131…	208
Cell-To-Cell Signaling and Interaction, Cellular Growth and Proliferation, Nervous System Development and Function	stimulation of neurons	1,52E-02	ACHE,AGT,CDH2,GDNF,GRP,HCN1,HCRTR1,HDAC6,HTR2A,KISS1,LCN2,LIF,NPTX1,NTRK2,TYMP	15
Cell Signaling	neuropeptide signaling pathway	1,62E-02	CRHR1,GALR3,GRP,HCRTR1,KISS1R,NPPA,NTSR1,PRLHR,QRFP	9
Cancer, Gastrointestinal Disease, Organismal Injury and Abnormalities	Gastrointestinal Tract Cancer and Tumors	1,72E-02	AATK,ABCB8,ABCC6,ABCC8,ABCF3,ABL2,ACER3,ACHE,ACLY,ACSBG2,ACTG2,ADAMTS2,ADAMTS7,ADARB1,ADCY2,ADIPOR1,ADK,ADM2,ADRA1D,ADRA2A,AEN,AGFG2,AGT,AHCYL1,AHRR,AIPL1,AIRE,AKAP1,AKAP7,AMN,AMT,ANGPT2,ANK3,ANKLE1,ANKRD23,ANKS1B,ANLN,AP1M1,AP3M1,AP4E1,APAF1,APBA3,APC2,APH1B,APOA4,APOA5,APOLD1,AQP2,ARHGAP33,ARHGAP42,ARHGAP9,ARL6IP6,ATF4,ATP2A2,ATP2C1,ATP5SL,ATP6V1F,ATXN7,AUP1,AWAT1,AXIN1,B3GALT4,B3GAT2,B3GNT3,B4…	932
Embryonic Development, Organismal Development, Tissue Development	formation of primitive streak	1,81E-02	DRAP1,ETS2,FURIN,GATA2,LDB1,MESP2,NODAL,TCF7L1	8
Cell Cycle	M phase of epithelial cell lines	1,82E-02	CKAP2,FBXO5,RASSF1,YBX1	4
Cell Morphology, Organ Morphology, Skeletal and Muscular System Development and Function, Tissue Morphology	abnormal morphology of myofiber	1,82E-02	CISD2,MYF6,SLC6A6,THBS1	4
Cellular Function and Maintenance, Molecular Transport	absorption of water	1,82E-02	CLDN2,P2RY2,PYY,SLC12A1	4
Hereditary Disorder, Ophthalmic Disease, Organismal Injury and Abnormalities	autosomal dominant retinitis pigmentosa	1,82E-02	FSCN2,PRPF8,RHO,ROM1	4
Lipid Metabolism, Molecular Transport, Small Molecule Biochemistry	concentration of stearic acid	1,82E-02	AGPS,DAGLA,FABP4,Ins1	4
Cancer, Organismal Injury and Abnormalities, Reproductive System Disease	development of breast adenocarcinoma	1,82E-02	CDH1,CTNNB1,RASSF1,WNT1	4
Small Molecule Biochemistry	efficacy of clozapine	1,82E-02	DRD4,HTR2A,HTR6,SLC6A4	4
Cellular Assembly and Organization, Cellular Function and Maintenance	formation of artificial clathrin cages	1,82E-02	FCHO1,FCHO2,PICALM,PIK3C2A	4
Gastrointestinal Disease	hypoperistalsis	1,82E-02	ACTG2,GDNF,NTSR1,SMTN	4
Nervous System Development and Function, Organ Morphology, Organismal Development	morphology of posterior horn of the spinal cord	1,82E-02	HOXB8,LBX1,PAFAH1B1,TLX1	4
Neurological Disease, Psychological Disorders	primary insomnia	1,82E-02	GABRA5,HCRTR1,HTR2A,SLC6A4	4
Cellular Development, Cellular Growth and Proliferation, Digestive System Development and Function, Hepatic System Development and Function, Organ Development, Tissue Development	proliferation of oval cells	1,82E-02	LTA,LTB,OSM,WNT1	4
Cellular Development, Cellular Growth and Proliferation, Embryonic Development, Organismal Development, Tissue Morphology	quantity of neural crest cells	1,82E-02	EDN3,GBX2,NOG,WNT1	4
Tissue Morphology	remodeling of carotid artery	1,82E-02	AGT,GNA13,PGF,TLR4	4
Cell Morphology, Hematological System Development and Function, Inflammatory Response	shape change of macrophages	1,82E-02	CAPG,CNN2,DCTN2,RHOB	4
Cancer, Gastrointestinal Disease, Organismal Injury and Abnormalities	malignant neoplasm of large intestine	1,87E-02	AATK,ABCB8,ABCC6,ABCC8,ABCF3,ABL2,ACER3,ACHE,ACLY,ACTG2,ADAMTS2,ADAMTS7,ADARB1,ADCY2,ADIPOR1,ADK,ADM2,ADRA1D,ADRA2A,AEN,AGFG2,AGT,AHCYL1,AIPL1,AIRE,AKAP7,AMN,ANGPT2,ANK3,ANKLE1,ANKRD23,ANKS1B,ANLN,AP1M1,AP3M1,AP4E1,APAF1,APBA3,APC2,APH1B,APOA4,APOA5,APOLD1,AQP2,ARHGAP33,ARHGAP42,ARHGAP9,ARL6IP6,ATF4,ATP2A2,ATP2C1,ATP5SL,ATP6V1F,ATXN7,AUP1,AWAT1,AXIN1,B3GALT4,B3GAT2,B3GNT3,B4GALT2,BACE2,BACH1,BAG5…	880
Behavior	aggressive behavior	1,92E-02	ABL2,ARX,CHST3,CNR1,CPLX1,EGR3,FEV,MAG,NTRK2,OXTR,PAK6,SLC6A4	12
Cell Morphology, Tissue Morphology	volume of cells	1,92E-02	ANGPT2,AQP2,AQP5,C6orf25,Ins1,KCNN4,MPL,PCSK2,PDPK1,PPP1R15A,SLC12A7,THPO	12
Cellular Development, Tissue Development	differentiation of connective tissue	1,92E-02	ADAMTS7,ADK,AGT,ARID5A,ATF4,ATP2A2,ATP6AP1,AXIN1,BMP6,C14orf169,C1QL4,C5AR1,CASR,CCAR1,Cdc42,CDK6,CDK9,CNR2,COL11A2,CTNNB1,CTNNBIP1,DNASE2,EBF2,EGLN3,EIF2AK1,ELF4,EPAS1,EPHA2,FABP4,FOSL2,FZD9,GADD45B,GAS7,GATA2,GATA4,GDNF,GNAS,GREM1,GSN,H3F3A/H3F3B,HDAC5,HDAC6,HIVEP2,HOXA2,HOXB4,HSPG2,HTR2A,IL23A,Ins1,IRS1,ISG15,JUND,LAMB3,LCN2,LDB1,LIF,LOXL2,LRP4,LRP8,LTF,LYL1,MAFB,MAP2K7,MAP3K14,MAP4K1,NFATC2,N…	113
Cellular Assembly and Organization	rearrangement of actin cytoskeleton	1,96E-02	ARF6,BAIAP2,CDH1,CDKN1B,CSK,DEF6,GRP,NCK1,PACSIN1,PLEKHG4	10
Gene Expression	transcription of DNA	1,97E-02	ABHD14B,AFAP1L2,AGT,AHRR,AIRE,ANKRD1,ANKRD33,ARID5A,ARX,ATF4,ATXN7,AXIN1,Aym1,BACH1,BARHL1,BARX2,BATF3,BCL3,BHLHA15,BMP6,C14orf169,CAND1,CBFA2T3,CBX3,CCDC62,CD40,CDH1,CDK9,CDKN1B,CDX1,CHCHD2,CHD3,CHD4,CITED4,CKAP2,CSRNP1,CTNNB1,CTNNBIP1,DAB2IP,DACH1,DAXX,DBP,DDN,DDX3X,DDX41,DLL4,DRAP1,DRG1,DTX1,DUSP26,DVL1,E2F6,E2F7,EBF2,EBF4,ECM1,EEF1D,EGR4,EHMT2,EID2,ELAVL2,ELF4,Elf5,EPAS1,EPC1,ERF,ETS2,ETV5,FA…	251
Cell-To-Cell Signaling and Interaction, Cellular Assembly and Organization, Cellular Function and Maintenance	formation of adherens junctions	1,99E-02	ABL2,CDH1,CTNNB1,HIPK1,OSM,PIP5K1C,ZNF703	7
Neurological Disease, Psychological Disorders	disorder of basal ganglia	2,05E-02	ACHE,ADCY2,ADRA1D,ADRA2A,AHCYL1,APOA4,ARL3,ATF4,ATP2A2,AVPR2,B3GALT4,BAIAP2,BCL7A,CA11,CASP7,CD68,Cdc42,CDH2,CHCHD2,CHRM4,CIRBP,CNR1,CNR2,COCH,CRYAB,CTNNA3,CTNNB1,DBP,DNAJA1,DRD4,DRD5,EGR4,ELAVL2,ENO3,ETV5,FAM173A,FAM3C,GABRA5,GAS5,GDNF,GIGYF2,GNAS,GRIN2A,H3F3A/H3F3B,HDAC5,HSBP1,HSPA8,HSPB1,HTR2A,HTR6,ICA1,IER5,IFIH1,IGSF5,ISG15,KCTD17,KDM3A,Klf16,LMOD1,LRP4,LTF,MAN1A1,MYH7,NFE2L2,NFKB1,NTRK2,P4H…	105
Skeletal and Muscular System Development and Function	grip strength	2,10E-02	ACHE,CTF1,DNASE2,EPM2A,GNAS,LRP4,MYH4,NFATC2,NFATC3,PAK6,PARK7,PTPRR,SYT7	13
Cancer, Organismal Injury and Abnormalities, Reproductive System Disease	development of breast carcinoma	2,12E-02	CDH1,CTNNB1,RASSF1,TBX2,WNT1	5
Cellular Development, Cellular Growth and Proliferation, Nervous System Development and Function, Tissue Development	development of ganglion cells	2,12E-02	ATOH7,GDNF,NTRK2,PMP22,SOX2	5
Cell Morphology, Nervous System Development and Function, Organ Morphology, Organismal Development, Tissue Morphology	morphology of granule cells	2,12E-02	CNTN1,GM2A,LGI1,NFIA,PAFAH1B1	5
Cellular Function and Maintenance, Molecular Transport	reabsorption of Na+	2,12E-02	ANGPT2,CLDN2,NPPA,NR3C2,P2RY2	5
Cell Morphology	shape change of antigen presenting cells	2,12E-02	CAPG,CLEC1B,CNN2,DCTN2,RHOB	5
Neurological Disease	tic disorder	2,12E-02	ADRA1D,DRD4,DRD5,HTR2A,SV2A	5
Cell Morphology, Nervous System Development and Function, Tissue Morphology	abnormal morphology of bipolar cells	2,12E-02	AIPL1,Irx5,RHO,SEMA5A,SEMA5B,SLC4A3	6
Neurological Disease, Psychological Disorders	paranoid schizophrenia	2,12E-02	ADRA1D,ADRA2A,DRD4,HTR2A,HTR6,HTR7	6
Organ Morphology, Respiratory System Development and Function, Tissue Morphology	quantity of alveolar epithelium	2,12E-02	EPAS1,FSTL1,HIF3A,LIF,NFE2L2,STK4	6
Cellular Assembly and Organization, Nervous System Development and Function	recycling of synaptic vesicles	2,12E-02	CDH2,DVL1,PACSIN1,PIP5K1C,SH3GL3,STON2	6
Neurological Disease, Psychological Disorders	undifferentiated schizophrenia	2,12E-02	ADRA1D,ADRA2A,DRD4,HTR2A,HTR6,HTR7	6
Cancer, Gastrointestinal Disease, Organismal Injury and Abnormalities	intestinal cancer	2,24E-02	AATK,ABCB8,ABCC6,ABCC8,ABCF3,ABL2,ACER3,ACHE,ACLY,ACTG2,ADAMTS2,ADAMTS7,ADARB1,ADCY2,ADIPOR1,ADK,ADM2,ADRA1D,ADRA2A,AEN,AGFG2,AGT,AHCYL1,AIPL1,AIRE,AKAP7,AMN,AMT,ANGPT2,ANK3,ANKLE1,ANKRD23,ANKS1B,ANLN,AP1M1,AP3M1,AP4E1,APAF1,APBA3,APC2,APH1B,APOA4,APOA5,APOLD1,AQP2,ARHGAP33,ARHGAP42,ARHGAP9,ARL6IP6,ATF4,ATP2A2,ATP2C1,ATP5SL,ATP6V1F,ATXN7,AUP1,AWAT1,AXIN1,B3GALT4,B3GAT2,B3GNT3,B4GALT2,BACE2,BACH1,…	881
Connective Tissue Development and Function, Embryonic Development, Organismal Development, Skeletal and Muscular System Development and Function, Tissue Development	development of vertebral column	2,24E-02	CDX1,DLL3,FAT4,FOSL2,FZD1,HES7,HOXB8,ROR2,TRAF4,UNCX,ZIC3	11
Post-Translational Modification	processing of protein fragment	2,24E-02	ADAMTS2,APH1B,CASP7,FURIN,INPP5B,METAP2,PCSK2,PIK3C3,PRKACA,PRKACB,PSENEN	11
Connective Tissue Development and Function, Nervous System Development and Function, Organ Morphology, Organismal Development, Skeletal and Muscular System Development and Function, Tissue Development	morphology of vertebrae	2,25E-02	Acp5,CDX1,DLL3,DVL1,E2F6,FAT4,FGF3,FOSL2,FSTL1,FZD9,HOXB4,HSPG2,MESP2,MYF6,PRKACA,PRKACB,PYY,RING1,ROR2,SOX12,THBS1,TRAF4,UNCX,WFIKKN2,WNT9A	25
Hereditary Disorder, Organismal Injury and Abnormalities, Renal and Urological Disease	autosomal dominant kidney disease	2,26E-02	AGT,ANGPT2,AQP2,AVPR2,FBLN1,NR3C2,SLC5A2,SSTR4,SSTR5	9
Cell-To-Cell Signaling and Interaction, Nervous System Development and Function	inhibitory postsynaptic current	2,26E-02	APBA3,CNR1,CPLX1,DAGLA,DOC2B,GABRA5,PACSIN1,PIP5K1C,SV2A	9
Cell-To-Cell Signaling and Interaction, Embryonic Development	response of embryonic cell lines	2,26E-02	IFIH1,MID1,TLR4,TRIM25,TRIM37,TRIM45,TRIM65,TRIM66,TRIM71	9
Cell-To-Cell Signaling and Interaction, Hair and Skin Development and Function	response of epithelial cell lines	2,26E-02	IFIH1,MID1,TLR4,TRIM25,TRIM37,TRIM45,TRIM65,TRIM66,TRIM71	9
Endocrine System Disorders, Hematological Disease, Metabolic Disease	hyperglycemia	2,26E-02	ABCC8,ADARB1,ADIPOR1,AGPAT2,ARX,CDKN1B,CTF1,ERN1,GNAS,GRP,HDAC5,Ins1,IRS1,LDB1,MGAT4B,PCK1,PDPK1,PRKCD,PRLH,SLC2A2,SLC5A2,THRAP3,XBP1	23
Cancer, Gastrointestinal Disease, Organismal Injury and Abnormalities	large intestine neoplasm	2,44E-02	AATK,ABCB8,ABCC6,ABCC8,ABCF3,ABL2,ACER3,ACHE,ACLY,ACTG2,ADAMTS2,ADAMTS7,ADARB1,ADCY2,ADIPOR1,ADK,ADM2,ADRA1D,ADRA2A,AEN,AGFG2,AGT,AHCYL1,AIPL1,AIRE,AKAP7,AMN,ANGPT2,ANK3,ANKLE1,ANKRD23,ANKS1B,ANLN,AP1M1,AP3M1,AP4E1,APAF1,APBA3,APC2,APH1B,APOA4,APOA5,APOLD1,AQP2,ARHGAP33,ARHGAP42,ARHGAP9,ARL6IP6,ATF4,ATP2A2,ATP2C1,ATP5SL,ATP6V1F,ATXN7,AUP1,AWAT1,AXIN1,B3GALT4,B3GAT2,B3GNT3,B4GALT2,BACE2,BACH1,BAG5…	882
Cancer, Gastrointestinal Disease, Organismal Injury and Abnormalities	intestinal tumor	2,45E-02	AATK,ABCB8,ABCC6,ABCC8,ABCF3,ABL2,ACER3,ACHE,ACLY,ACTG2,ADAMTS2,ADAMTS7,ADARB1,ADCY2,ADIPOR1,ADK,ADM2,ADRA1D,ADRA2A,AEN,AGFG2,AGT,AHCYL1,AIPL1,AIRE,AKAP7,AMN,AMT,ANGPT2,ANK3,ANKLE1,ANKRD23,ANKS1B,ANLN,AP1M1,AP3M1,AP4E1,APAF1,APBA3,APC2,APH1B,APOA4,APOA5,APOLD1,AQP2,ARHGAP33,ARHGAP42,ARHGAP9,ARL6IP6,ATF4,ATP2A2,ATP2C1,ATP5SL,ATP6V1F,ATXN7,AUP1,AWAT1,AXIN1,B3GALT4,B3GAT2,B3GNT3,B4GALT2,BACE2,BACH1,…	885
Nervous System Development and Function	electrophysiology of eye	2,47E-02	AIPL1,CDKN1B,CRHR1,DRD4,FSCN2,GUCA1A,NPTX1,RBP3,RBP4,RHO,SLC16A8,SLC4A3	12
Gene Expression	activation of DNA endogenous promoter	2,51E-02	ABHD14B,AHRR,AIRE,ANKRD1,ANKRD33,ARID5A,ARX,ATF4,ATXN7,Aym1,BACH1,BARHL1,BARX2,BATF3,BCL3,BHLHA15,BMP6,CBFA2T3,CCDC62,CD40,CDK9,CDX1,CHCHD2,CHD3,CHD4,CKAP2,CSRNP1,CTNNB1,CTNNBIP1,DAB2IP,DACH1,DAXX,DBP,DDN,DDX3X,DDX41,DLL4,DRAP1,DTX1,DUSP26,DVL1,E2F6,E2F7,EBF2,EBF4,ECM1,EGR4,EHMT2,EID2,ELF4,Elf5,EPAS1,EPC1,ERF,ETS2,ETV5,FEV,FGF4,FNIP1,FOSL2,FOXF2,FOXJ2,FOXM1,FOXP3,FOXP4,GABPB1,GALR3,GATA2,GATA4,GB…	198
Connective Tissue Development and Function, Nervous System Development and Function, Organismal Development, Skeletal and Muscular System Development and Function, Tissue Development	morphology of vertebral column	2,57E-02	Acp5,CDX1,DLL3,DVL1,E2F6,FAT4,FGF3,FOSL2,FSTL1,FZD9,HAPLN1,HOXB4,HSPG2,MESP2,MYF6,PRKACA,PRKACB,PYY,RING1,ROR2,SOX12,THBS1,TRAF4,UNCX,WFIKKN2,WNT9A	26
Cellular Development	dedifferentiation of cells	2,58E-02	AGT,CTNNB1,GNA11,Ins1,LIF,MST1,POU5F1,WNT7A	8
Gastrointestinal Disease	nausea and vomiting	2,58E-02	CHRM4,CNR1,CNR2,DRD4,DRD5,GABRA5,GRIN2A,HTR2A	8
Digestive System Development and Function	abnormal morphology of midgut	2,62E-02	AGPAT2,BCL3,CCR6,CDKN1B,FERMT1,JAK3,LTA,LTB,MAP3K14,NFKB1,NKD1,NR1H4,PYGO2,RECQL4,SMTN,SOX17,SPIB,TIE1,VIPR1	19
Neurological Disease, Psychological Disorders	bipolar depression	2,62E-02	ADRA1D,ADRA2A,CHRM4,DRD4,DRD5,GABRA5,GRIN2A,HTR2A,HTR7,SLC6A4	10
Connective Tissue Development and Function, Embryonic Development, Organ Development, Organismal Development, Skeletal and Muscular System Development and Function, Tissue Development	formation of vertebrae	2,62E-02	CDX1,DLL3,FAT4,FOSL2,FZD1,HES7,ROR2,TRAF4,UNCX,ZIC3	10
Cellular Development	differentiation of carcinoma cell lines	2,65E-02	AXIN1,Cdc42,CDKN1B,FZD9,GATA4,LIF,NEUROD2,NEUROG1,NOG,POU5F1,SOX1,TMEM54,WNT7A	13
Cancer, Organismal Injury and Abnormalities	adenocarcinoma	2,75E-02	AATK,ABCB8,ABCC6,ABCC8,ABCF3,ABHD8,ABL2,ACER3,ACHE,ACLY,ACSBG2,ACTG2,ADAMTS2,ADAMTS7,ADAP2,ADARB1,ADCY2,ADIPOR1,ADK,ADM2,ADRA1D,ADRA2A,ADRBK2,AEN,AFAP1L2,AGFG2,AGPAT2,AGPS,AGT,AHCYL1,AHRR,AIPL1,AIRE,AKAP1,AKAP7,AMN,AMT,ANGPT2,ANK3,ANKLE1,ANKRD1,ANKRD23,ANKS1B,ANLN,AP1M1,AP3M1,AP4E1,APAF1,APBA3,APC2,APCDD1,APH1B,APOA4,APOA5,APOC4,APOLD1,AQP2,ARHGAP33,ARHGAP42,ARHGAP8/PRR5-ARHGAP8,ARHGAP9,ARL4C,ARL…	1061
Developmental Disorder, Hereditary Disorder, Metabolic Disease, Neurological Disease, Ophthalmic Disease, Organismal Injury and Abnormalities	Finnish type amyloidosis	2,87E-02	FURIN,GSN,TGFBI	3
Cell Cycle, Embryonic Development	M phase of embryonic cell lines	2,87E-02	CKAP2,FBXO5,RASSF1	3
Cell-To-Cell Signaling and Interaction, Cellular Compromise, Tumor Morphology	adhesion of melanoma cells	2,87E-02	CDH2,TGFBI,THBS1	3
Hematological Disease	anisopoikilocytosis	2,87E-02	CD59,PPP1R15A,TMPRSS6	3
Cell Cycle	arrest in G2 phase of bone marrow cells	2,87E-02	FOXM1,GADD45B,THPO	3
Cell Cycle, Cellular Movement	arrest in cytokinesis	2,87E-02	KIF13A,PIK3C3,SEPT9	3
Dermatological Diseases and Conditions, Endocrine System Disorders, Hereditary Disorder, Immunological Disease, Organismal Injury and Abnormalities	autoimmune polyendocrine syndrome type 1	2,87E-02	AIRE,CD5,PRF1	3
Connective Tissue Disorders, Organismal Injury and Abnormalities, Skeletal and Muscular Disorders	bone nodule	2,87E-02	BMP6,GDF6,NOG	3
Cell Morphology, Hematological System Development and Function, Inflammatory Response	cell spreading of macrophages	2,87E-02	CNN2,DCTN2,RHOB	3
Ophthalmic Disease, Organismal Injury and Abnormalities	central serous chorioretinopathy	2,87E-02	NR3C2,PGF,VEGFB	3
Inflammatory Disease, Neurological Disease	chronic inflammatory demyelinating polyradiculoneuropathy	2,87E-02	CD59,PMP22,S1PR5	3
Molecular Transport	co-transport of inorganic anion	2,87E-02	NPPA,POU1F1,SLC12A1	3
Embryonic Development, Nervous System Development and Function, Organ Development, Organismal Development, Tissue Development, Visual System Development and Function	development of ganglion cell layer	2,87E-02	ATOH7,NEUROD2,THBS1	3
Cardiovascular Disease, Developmental Disorder, Hereditary Disorder, Organismal Injury and Abnormalities	familial atrial septal defect	2,87E-02	GATA4,MYH6,NKX2-5	3
Endocrine System Disorders, Hematological Disease, Hereditary Disorder, Organismal Injury and Abnormalities	familial hypocalcemia	2,87E-02	CASR,GNA11,GNAS	3
Nervous System Development and Function	fusion of dorsal root ganglion	2,87E-02	DLL3,MESP2,UNCX	3
Cancer, Endocrine System Disorders, Gastrointestinal Disease, Organismal Injury and Abnormalities	gastrointestinal carcinoid tumor	2,87E-02	CDKN1B,CTNNB1,PRDM6	3
Hair and Skin Development and Function, Organ Development	growth of hair follicle	2,87E-02	CTNNB1,NOG,PGF	3
Developmental Disorder, Neurological Disease, Organismal Injury and Abnormalities	hypoplasia of olfactory bulb	2,87E-02	SH2D3C,ZIC1,ZIC3	3
Lymphoid Tissue Structure and Development, Organ Morphology, Tissue Morphology	lack of cervical lymph node	2,87E-02	LTA,LTB,MAP3K14	3
Lymphoid Tissue Structure and Development, Organ Morphology, Tissue Morphology	lack of popliteal lymph node	2,87E-02	LTA,LTB,MAP3K14	3
Cellular Function and Maintenance	maintenance of neurons	2,87E-02	FAIM2,GDNF,TUB	3
Cardiovascular System Development and Function, Embryonic Development, Organ Development, Organ Morphology, Organismal Development, Tissue Development	morphogenesis of atrial septum	2,87E-02	GATA4,NKX2-5,ZFPM1	3
Cellular Development, Cellular Growth and Proliferation, Hematological System Development and Function, Humoral Immune Response, Lymphoid Tissue Structure and Development	proliferation of marginal-zone B lymphocytes	2,87E-02	BCL3,CD40,SH2D3C	3
Molecular Transport, Nucleic Acid Metabolism, Small Molecule Biochemistry	quantity of ADP	2,87E-02	ADK,SLC25A23,VDAC1	3
Cell Death and Survival, Tissue Morphology	quantity of apoptotic endothelial cells	2,87E-02	Ins1,NFE2L2,NOG	3
Cellular Function and Maintenance, Molecular Transport	reabsorption of water	2,87E-02	CLDN2,P2RY2,SLC12A1	3
Psychological Disorders	recurrent suicidal behavior	2,87E-02	DRD4,DRD5,HTR2A	3
Endocrine System Development and Function, Lipid Metabolism, Molecular Transport, Small Molecule Biochemistry	release of aldosterone	2,87E-02	AGT,PYY,QRFP	3
Tissue Morphology	remodeling of femoral artery	2,87E-02	AGT,GNA13,TLR4	3
Cell-To-Cell Signaling and Interaction, Cellular Growth and Proliferation, Nervous System Development and Function	suppression of neurons	2,87E-02	CNR1,MGLL,NTRK2	3
Digestive System Development and Function	survival of crypt	2,87E-02	ERN1,NFKB1,XBP1	3
Cell Death and Survival	survival of intestinal cells	2,87E-02	ERN1,IL17C,XBP1	3
Organ Morphology, Organismal Development, Renal and Urological System Development and Function	volume of urine	2,87E-02	AGT,NPPA,SLC12A1	3
Cellular Development, Tissue Development	differentiation of melanocytes	2,93E-02	CTNNB1,EDN3,GNA11,MC1R,MLPH,USP13,ZEB2	7
Cell Death and Survival, Nervous System Development and Function	survival of ganglion cells	2,93E-02	CTF1,GDNF,LIF,Nes,OSM,PRKACA,VEGFB	7
Connective Tissue Development and Function, Nervous System Development and Function, Organ Morphology, Organismal Development, Skeletal and Muscular System Development and Function, Tissue Development	abnormal morphology of vertebrae	3,03E-02	Acp5,CDX1,DLL3,DVL1,E2F6,FAT4,FGF3,FOSL2,FSTL1,FZD9,HOXB4,HSPG2,MESP2,MYF6,PRKACA,PRKACB,PYY,RING1,ROR2,SOX12,TRAF4,UNCX,WFIKKN2,WNT9A	24
Cellular Development, Cellular Growth and Proliferation, Nervous System Development and Function, Tissue Development	development of sensory neurons	3,05E-02	ATOH7,CTNNB1,EBF2,LBX1,MYCN,NEUROG1,SOX21,THBS1,TLX1	9
Developmental Disorder, Organismal Injury and Abnormalities, Renal and Urological Disease	hypertrophy of renal glomerulus	3,05E-02	AGT,GDNF,MAGI2,NFATC3,NPHS2,NUPR1,PARK7,PDPK1,STAB1	9
Cell-To-Cell Signaling and Interaction, Renal and Urological System Development and Function	response of kidney cell lines	3,05E-02	IFIH1,MID1,TLR4,TRIM25,TRIM37,TRIM45,TRIM65,TRIM66,TRIM71	9
Cardiovascular System Development and Function, Hematological System Development and Function	diastolic pressure	3,12E-02	AGT,ATP2A2,DRD5,EPAS1,IRS1,KCNN4,MYH6,NPPA,RBP4,SLC14A2,THBS1,TLR5	12
Cell-To-Cell Signaling and Interaction, Hematological System Development and Function, Immune Cell Trafficking, Inflammatory Response	adhesion of macrophages	3,27E-02	CNR1,MAEA,PAFAH1B1,PTPN6,RHOB,STAB1	6
Carbohydrate Metabolism	conversion of carbohydrate	3,27E-02	FABP4,INPP5B,Ins1,MAP4K4,PCK1,PEMT	6
Cancer, Gastrointestinal Disease, Hepatic System Disease, Organismal Injury and Abnormalities	development of liver tumor	3,27E-02	AGT,CTNNB1,FOXM1,LTA,LTB,PML	6
Neurological Disease	learning disability	3,27E-02	ADRA1D,ADRA2A,ARX,DRD4,DRD5,HTR2A	6
Cellular Movement	migratory capacity of tumor cell lines	3,27E-02	CDH1,ETV5,FOXM1,FURIN,LCN2,VEGFB	6
Hematological System Development and Function, Tissue Morphology	number of activated T lymphocyte	3,27E-02	CCR6,DUSP10,FOXP3,NFATC2,PRF1,STAT6	6
Neurological Disease, Psychological Disorders	single major depressive episode	3,27E-02	ADRA1D,DRD4,DRD5,GRIN2A,HTR2A,SLC6A4	6
Cancer, Gastrointestinal Disease, Organismal Injury and Abnormalities	gastric adenocarcinoma	3,30E-02	ABCC8,ACSBG2,ADARB1,ADCY2,AHRR,AKAP7,AMT,ANGPT2,ANK3,ANLN,AXIN1,B4GALT2,BARHL1,BTBD11,BTBD7,C11orf88,C1QC,C1QL1,C1QTNF3,CAPN12,CARD11,CASR,CCT8L2,CDAN1,CDH1,CDHR2,CHD4,CLSTN2,CNOT4,CNR1,CNTLN,COL5A1,CRHR1,CRYBB1,CRYBB2,CSPG4,CTNNB1,CYP11B1,DDX3X,DPAGT1,E2F7,EGR3,ERF,ERN1,EVL,EXTL3,EYA2,FAM83H,FAT4,FBLN1,FCRLB,GFOD1,GGN,GNAS,GPR50,GPRIN1,GUCA1A,HIVEP2,HSPA2,HSPG2,ICA1,IL17RA,JAK3,KCND1,KCNQ5,KCNS2…	148
Neurological Disease	dyskinesia	3,33E-02	ACHE,ADCY2,ADRA1D,ADRA2A,AHCYL1,APOA4,ARL3,ATP2A2,B3GALT4,BAIAP2,BCL7A,CA11,CASP7,CD68,Cdc42,CDH2,CHRM4,CHRNG,CIRBP,CNR1,CNR2,COCH,CRYAB,CTNNB1,DBP,DMRT3,DNAJA1,DRD4,DRD5,EGR4,ELAVL2,ENO3,ETV5,FAM173A,FAM3C,GABRA5,GAS5,GDNF,GRIN2A,HDAC5,HSBP1,HSPA8,HTR2A,HTR6,HTR7,ICA1,IER5,KCNC1,KCTD17,KDM3A,Klf16,LMOD1,LRP4,MAN1A1,MYH7,NFKB1,NTRK2,P4HA1,PFKM,PGK1,PLCB1,PMP22,PPM1B,PPP1CB,PSMB6,Ptprv,RASGRP2,RBP…	88
Embryonic Development, Humoral Immune Response, Lymphoid Tissue Structure and Development, Organ Development, Organismal Development, Tissue Development	abnormal morphology of germinal center	3,42E-02	BCL3,CCR6,CD40,LTB,NFATC2,NFKB1,PRKCD,RELA,SPIB,STK4	10
Neurological Disease, Psychological Disorders, Skeletal and Muscular Disorders	Parkinson's disease	3,44E-02	ACHE,ADRA1D,ADRA2A,ATF4,AVPR2,CHCHD2,CHRM4,CNR1,CRYAB,CTNNA3,DRD4,DRD5,GABRA5,GIGYF2,GNAS,GRIN2A,H3F3A/H3F3B,HSPB1,HTR2A,IGSF5,LTF,NTRK2,PAQR6,PARK7,PGK1,RELA,RNF10,SEMA5A,SLC6A4,SV2A,TLR4	31
Behavior	aggressive behavior toward mice	3,54E-02	CHST3,CNR1,FEV,MAG,OXTR	5
Cancer, Gastrointestinal Disease, Hepatic System Disease, Organismal Injury and Abnormalities	development of hepatocellular carcinoma	3,54E-02	AGT,FOXM1,LTA,LTB,PML	5
Cell-To-Cell Signaling and Interaction, Cellular Growth and Proliferation	excitation of cerebral cortex cells	3,54E-02	HCN1,HTR2A,LCN2,NPTX1,NTRK2	5
Cancer, Endocrine System Disorders, Gastrointestinal Disease, Organismal Injury and Abnormalities	gastrointestinal neuroendocrine tumor	3,54E-02	CDKN1B,CTNNB1,PRDM6,SSTR4,SSTR5	5
Developmental Disorder, Organismal Injury and Abnormalities, Renal and Urological Disease	hypertrophy of mesangial cells	3,54E-02	AGT,NFATC3,NUPR1,PARK7,PDPK1	5
Endocrine System Development and Function, Molecular Transport, Protein Synthesis, Small Molecule Biochemistry	quantity of FSH in blood	3,54E-02	KISS1,KISS1R,LIN28A,NHLH2,NTRK2	5
Nervous System Development and Function, Tissue Morphology	quantity of bipolar cells	3,54E-02	ATOH7,CDKN1B,DMRTA2,PAFAH1B1,VSX2	5
Nervous System Development and Function, Tissue Morphology	quantity of neuroepithelial cells	3,54E-02	BMP6,CTNNB1,GDF6,NOG,SOX2	5
Digestive System Development and Function, Lymphoid Tissue Structure and Development, Organ Morphology, Organismal Development, Tissue Morphology	abnormal morphology of Peyer's patches	3,56E-02	BCL3,CCR6,JAK3,LTA,LTB,MAP3K14,NFKB1,SPIB	8
Cancer, Organismal Injury and Abnormalities, Reproductive System Disease	hyperplasia of prostate gland	3,56E-02	ADRA1D,CDH1,CDKN1B,CHRM4,ETV5,FGF3,FOXM1,KLK3	8
Organ Morphology, Skeletal and Muscular System Development and Function	quantity of skeletal muscle	3,56E-02	ANGPT2,EGR3,MYF6,MYH4,NFATC3,PAX7,RELA,SOX15	8
Nervous System Development and Function, Neurological Disease	abnormal function of autonomic nervous system	3,56E-02	ACHE,DRD5,NHLH2,PRLH	4
Lymphoid Tissue Structure and Development, Organ Morphology, Tissue Morphology	abnormal morphology of T-cell zone	3,56E-02	BCL3,CCR6,NFKB1,STK4	4
Cell Morphology, Nervous System Development and Function, Organ Morphology, Organismal Development, Tissue Morphology	abnormal morphology of granule cells	3,56E-02	CNTN1,GM2A,LGI1,NFIA	4
Embryonic Development, Tissue Morphology	abnormal morphology of neural plate	3,56E-02	FURIN,LDB1,STK4,ZEB2	4
Cancer, Endocrine System Disorders, Organismal Injury and Abnormalities	anaplastic thyroid carcinoma	3,56E-02	CDH1,CTNNB1,POR,TUBB3	4
Developmental Disorder, Neurological Disease, Psychological Disorders	aphasia	3,56E-02	ACHE,DRD4,DRD5,GRIN2A	4
Cell Death and Survival	apoptosis of mesothelioma cell lines	3,56E-02	CTNNB1,DVL1,PDPK1,WNT1	4
Auditory Disease, Dermatological Diseases and Conditions, Inflammatory Disease, Inflammatory Response	dermatitis of ear	3,56E-02	BCL3,CNR1,STAT6,TLR4	4
Cellular Development, Cellular Growth and Proliferation	development of germ cell tumor cell lines	3,56E-02	CTNNB1,GATA4,NEUROD2,NKX2-5	4
Ophthalmic Disease, Organismal Injury and Abnormalities	dysfunction of retina	3,56E-02	ATXN7,RBP3,SEMA5A,SEMA5B	4
Auditory and Vestibular System Development and Function, Organ Development	growth of ear	3,56E-02	CDKN1B,CTNNB1,MYCN,SOX2	4
Cardiovascular Disease, Developmental Disorder, Organismal Injury and Abnormalities, Skeletal and Muscular Disorders	hypertrophy of myocardium	3,56E-02	AGT,NFATC3,NFKB1,VEGFB	4
Developmental Disorder, Neurological Disease, Organismal Injury and Abnormalities	hypoplasia of telencephalon	3,56E-02	MYCN,SH2D3C,ZIC1,ZIC3	4
Developmental Disorder, Hereditary Disorder, Ophthalmic Disease, Organismal Injury and Abnormalities	isolated microphthalmia	3,56E-02	GDF6,RBP4,STRA6,VSX2	4
Cell Morphology, Cellular Assembly and Organization, Cellular Development, Cellular Growth and Proliferation, Embryonic Development, Organ Development, Organismal Development, Tissue Development, Visual System Development and Function	length of photoreceptor outer segments	3,56E-02	AIPL1,NTRK2,RHO,ROM1	4
Carbohydrate Metabolism, Nucleic Acid Metabolism, Small Molecule Biochemistry	metabolism of nucleoside diphosphate sugar	3,56E-02	B3GALNT2,DPAGT1,GMDS,SLC35A3	4
Cell Cycle, Hair and Skin Development and Function	mitosis of epithelial cell lines	3,56E-02	CKAP2,Ins1,IRS1,PAFAH1B1	4
Neurological Disease	myoclonic seizure	3,56E-02	ARX,GABRA5,KCNC1,SV2A	4
Cancer, Endocrine System Disorders, Gastrointestinal Disease, Organismal Injury and Abnormalities	neuroendocrine tumor of small intestine	3,56E-02	CDKN1B,CTNNB1,SSTR4,SSTR5	4
Cardiovascular Disease, Developmental Disorder, Gastrointestinal Disease	situs ambiguus	3,56E-02	BICC1,MMP21,NODAL,ZIC3	4
Cell Morphology, Tissue Morphology	volume of blood cells	3,56E-02	C6orf25,MPL,PPP1R15A,THPO	4
Cardiovascular System Development and Function, Hematological System Development and Function	systolic pressure	3,63E-02	ADRA1D,ADRA2A,AGT,ANGPT2,ATP2A2,DBP,DRD5,EGLN3,EPAS1,GNAS,Ins1,IRS1,KCNN4,MYH6,NCF1,NPPA,RBP4,SLC14A2,SLC6A4,TLR5	20
Hematological System Development and Function	hematocrit	3,64E-02	ATF4,CASR,CD59,CLEC1B,EGLN3,EPAS1,FBLN1,GUCA1A,KCNN4,LCN2,NFE2L2,NPPA,PFKM,RBM38,SLC12A1,THPO,TMPRSS6,TSPAN33,ZFP36L2	19
Cell-To-Cell Signaling and Interaction, Nervous System Development and Function	synaptic transmission	3,78E-02	ADARB1,ANKS1B,APBA3,CASR,Cd24a,CDH2,CLSTN2,CNR1,CPLX1,CTNNB1,DOC2A,DRD4,DRD5,EGR3,ETV5,FSTL1,GABRA5,GALR3,GIPC1,GRIK5,GRIN2A,HCRTR1,HLA-A,HNRNPK,HTR2A,HTR6,KISS1,KISS1R,LGI1,LRP4,LRP8,NFKB1,NPTX1,NR3C2,NTSR1,P2RX2,PAFAH1B1,PARK7,PIP5K1C,PMP22,PPP1R15A,PPP1R9A,PRKACA,ROM1,SH3GL3,SLC6A4,STON2,SV2A,SYBU,VDAC1,VIPR1	51
Embryonic Development, Humoral Immune Response, Lymphoid Tissue Structure and Development, Organ Development, Organismal Development, Tissue Development	morphology of germinal center	3,90E-02	BCL3,CCR6,CD40,LTA,LTB,NFATC2,NFKB1,PRKCD,RELA,SPIB,STK4,TRADD	12
Cellular Development, Embryonic Development, Organismal Development, Tissue Development	differentiation of trophoblast	4,03E-02	CDH1,CDKN1B,ERF,ETS2,FGF4,LIF,NODAL,POU5F1,SOX2	9
Hereditary Disorder, Immunological Disease, Organismal Injury and Abnormalities	familial autoimmune disease	4,03E-02	AIRE,CD5,CD59,CDKN1B,COL4A4,COL4A5,FOXP3,PRF1,STK4	9
Cardiovascular Disease, Hematological Disease	anemia	4,04E-02	ADK,AMN,ARF6,ATF4,AVPR2,CASR,CBFA2T3,CD59,CDAN1,Cdc42,CDK6,CLEC1B,DFFB,DNASE2,E2F6,EIF2AK1,ERF,FANCI,FOXP3,GATA2,GCLC,GRIN2A,HDAC6,KCNN4,L3MBTL3,LCN2,MPL,MYCN,NFATC3,NFE2L2,PALB2,PGF,PICALM,PIK3C3,PRF1,PRTN3,PTPRJ,RBM38,RELA,RHCE/RHD,RPL35A,RPS28,RPS6,SERPINC1,SLC12A7,SLC20A1,STAT5B,THPO,TMPRSS6,TSPAN33,UGT1A1,XBP1,ZFP36L2,ZFPM1	54
Nucleic Acid Metabolism, Small Molecule Biochemistry	metabolism of purine nucleotide	4,05E-02	ADK,AIPL1,AK4,ATP5D,ENTPD2,GMDS,GPD1L,HSPA8,MYH6,MYH7,NUDT9,OLA1,THBS1	13
Tissue Morphology	abnormal morphology of embryonic neuroepithelium	4,13E-02	ABL2,ATP2C1,MYCN,PATZ1,PRKACA,PRKACB,STK4	7
Cellular Function and Maintenance, Molecular Transport	absorption of Na+	4,13E-02	ANGPT2,CLDN2,NPPA,NR3C2,P2RY2,PEMT,STAT6	7
Organismal Injury and Abnormalities	ascites	4,13E-02	ADRA1D,AVPR2,CLEC1B,NR3C2,PGF,SLC12A1,VEGFB	7
Cell Death and Survival	cytolysis of red blood cells	4,13E-02	Cd24a,CD59,EIF2AK1,KCNN4,PFKM,PPP1R15A,PRF1	7
Gastrointestinal Disease, Organismal Injury and Abnormalities	damage of intestine	4,13E-02	EFS,FGF4,HTR7,LTF,NCF4,TLR4,VNN1	7
Cellular Compromise	disassembly of actin stress fibers	4,13E-02	A1CF,BAIAP2,HSPG2,Ins1,MAP2K7,PPP1R9A,RRAD	7
Connective Tissue Development and Function, Embryonic Development, Organ Development, Organismal Development, Skeletal and Muscular System Development and Function, Tissue Development	formation of rib	4,13E-02	CTNNB1,HES7,HOXB8,MYF6,TRAF4,UNCX,ZIC3	7
Cardiovascular Disease, Organismal Injury and Abnormalities, Skeletal and Muscular Disorders	idiopathic dilated cardiomyopathy	4,13E-02	FOXP3,IL23A,KLK11,PFKM,PGK1,SLC25A11,VDAC1	7
Organ Morphology, Skeletal and Muscular System Development and Function, Tissue Morphology	quantity of skeletal muscle cells	4,13E-02	ANGPT2,MYF6,MYH4,NFATC3,PAX7,RELA,SOX15	7
Connective Tissue Disorders, Hereditary Disorder, Immunological Disease, Inflammatory Disease, Inflammatory Response, Organismal Injury and Abnormalities, Renal and Urological Disease	Alport syndrome	4,16E-02	COL4A4,COL4A5	2
Cardiovascular Disease, Developmental Disorder, Hereditary Disorder, Metabolic Disease, Neurological Disease, Organismal Injury and Abnormalities, Skeletal and Muscular Disorders	Danish type familial amyloid cardiomyopathy	4,16E-02	FURIN,GSN	2
Infectious Diseases	Escherichia coli infection	4,16E-02	TLR4,TLR5	2
Cell Cycle	G1 checkpoint of cells	4,16E-02	Ptprv,YBX1	2
Cell Cycle, Nervous System Development and Function	G1/S phase transition of astrocytes	4,16E-02	EDN3,NPPA	2
Developmental Disorder	Robinow syndrome	4,16E-02	DVL1,ROR2	2
Cardiovascular System Development and Function, Cell Cycle	S phase of endothelial cells	4,16E-02	CDKN1B,GPC1	2
Cell Cycle	S phase of pancreatic cancer cell lines	4,16E-02	FOXM1,MSLN	2
Cardiovascular System Development and Function, Organ Morphology, Organismal Development	abnormal morphology of atrial septum	4,16E-02	FAT4,NKX2-5	2
Digestive System Development and Function, Organ Morphology, Organismal Development	abnormal morphology of distended stomach	4,16E-02	FERMT1,GDNF	2
Nervous System Development and Function, Organ Morphology, Organismal Development	abnormal morphology of dorsal column of spinal cord	4,16E-02	NFATC2,NFATC3	2
Digestive System Development and Function, Organ Morphology, Organismal Development	abnormal morphology of enlarged cecum	4,16E-02	NR1H4,VIPR1	2
Auditory and Vestibular System Development and Function, Organ Morphology, Organismal Development	abnormal morphology of scala vestibuli	4,16E-02	FGF3,HOXA2	2
Hair and Skin Development and Function, Organ Morphology	abnormal morphology of zigzag hair	4,16E-02	PKP3,TGM3	2
Hematological System Development and Function, Immune Cell Trafficking, Inflammatory Response, Tissue Development	accumulation of M1 macrophages	4,16E-02	C5AR1,CD40	2
Lipid Metabolism, Molecular Transport, Small Molecule Biochemistry	accumulation of lactosylceramide	4,16E-02	GLB1,GRINA	2
Cell-To-Cell Signaling and Interaction, Hematological System Development and Function, Humoral Immune Response, Immune Cell Trafficking, Inflammatory Response	activation of B-2 lymphocytes	4,16E-02	CD40,PTPN6	2
Tissue Development	activation of brown adipose tissue	4,16E-02	ADIPOR1,GNAS	2
Cell-To-Cell Signaling and Interaction	activation of skin cancer cell lines	4,16E-02	CDH1,THBS1	2
Cell Death and Survival	activation-induced cell death of lymphoblasts	4,16E-02	CD59,GADD45B	2
Cell-To-Cell Signaling and Interaction, Embryonic Development	adhesion of blastomeres	4,16E-02	CDH1,CTNNB1	2
Cell-To-Cell Signaling and Interaction	aggregation of stomach cancer cell lines	4,16E-02	CDH1,CTNNB1	2
Infectious Diseases	amebiasis	4,16E-02	POR,TLR4	2
Cellular Assembly and Organization	anchoring of cytoskeleton	4,16E-02	ANK3,PIP5K1C	2
Cell Death and Survival	apoptosis of allantois	4,16E-02	DAXX,TBX4	2
Cell Death and Survival	apoptosis of bone marrow-derived dendritic cells	4,16E-02	CNR1,CNR2	2
Cell Death and Survival	apoptosis of cardiac stem cells	4,16E-02	CTNNB1,WNT1	2
Cell Death and Survival	apoptosis of double-positive thymocyte	4,16E-02	LCN2,LRRC8A	2
Cell Morphology, Organ Morphology, Skeletal and Muscular System Development and Function, Tissue Morphology	area of myofiber	4,16E-02	NFATC2,PRKAB2	2
Cell Cycle	arrest in G1 phase of bone marrow cells	4,16E-02	JAK3,THPO	2
Cell Cycle, Embryonic Development	arrest in M phase of embryonic cell lines	4,16E-02	FBXO5,RASSF1	2
Cell Cycle	arrest in M phase of epithelial cell lines	4,16E-02	FBXO5,RASSF1	2
Cell Cycle	arrest in M phase of kidney cell lines	4,16E-02	FBXO5,RASSF1	2
Cell Morphology, Cellular Function and Maintenance	autophagy of ventricular myocytes	4,16E-02	AGT,CDKN1B	2
Cancer, Gastrointestinal Disease, Organismal Injury and Abnormalities	benign neoplasm of esophagus	4,16E-02	ATP2A2,ATP2C1	2
Connective Tissue Disorders, Developmental Disorder, Hereditary Disorder, Organismal Injury and Abnormalities, Skeletal and Muscular Disorders	brachydactyly type B	4,16E-02	NOG,ROR2	2
Cardiovascular Disease	calcification of aortic ring tissue	4,16E-02	CTNNB1,VNN1	2
Cancer, Endocrine System Disorders, Gastrointestinal Disease, Organismal Injury and Abnormalities	carcinoid tumor of intestine	4,16E-02	CDKN1B,CTNNB1	2
Molecular Transport	co-transport of chloride	4,16E-02	NPPA,SLC12A1	2
Cellular Growth and Proliferation	colony formation of mesothelioma cell lines	4,16E-02	CTNNB1,DVL1	2
Cell-To-Cell Signaling and Interaction, Cellular Assembly and Organization	compaction of stomach cancer cell lines	4,16E-02	CDH1,CTNNB1	2
Connective Tissue Disorders, Developmental Disorder, Hereditary Disorder, Metabolic Disease, Organismal Injury and Abnormalities	congenital generalized lipodystrophy	4,16E-02	AGPAT2,PTRF	2
Developmental Disorder, Hereditary Disorder, Metabolic Disease, Organismal Injury and Abnormalities, Renal and Urological Disease	congenital nephrogenic diabetes insipidus	4,16E-02	AQP2,AVPR2	2
Lipid Metabolism, Small Molecule Biochemistry	conjugation of eicosanoid	4,16E-02	LTC4S,UGT1A1	2
Cell Morphology, Cell-mediated Immune Response, Cellular Development, Cellular Function and Maintenance, Cellular Growth and Proliferation, Hematological System Development and Function, Hematopoiesis, Lymphoid Tissue Structure and Development, Tissue Development	conversion of Th1 cells	4,16E-02	BCL3,TBX21	2
Small Molecule Biochemistry	conversion of acetate	4,16E-02	Ins1,MAP4K4	2
Cell Morphology	conversion of tumor cell lines	4,16E-02	CTNNB1,LCN2	2
Connective Tissue Disorders, Dermatological Diseases and Conditions, Developmental Disorder, Hereditary Disorder, Organismal Injury and Abnormalities, Skeletal and Muscular Disorders	cranioectodermal dysplasia	4,16E-02	WDR19,WDR35	2
Cellular Compromise	damage of tubules	4,16E-02	AGT,TLR4	2
Cellular Development, Developmental Disorder	dedifferentiation of embryonic stem cells	4,16E-02	LIF,POU5F1	2
Post-Translational Modification	deglycosylation of protein	4,16E-02	MGEA5,PARK7	2
Lipid Metabolism, Small Molecule Biochemistry	degradation of ganglioside GM1	4,16E-02	GLB1,GM2A	2
Cell-To-Cell Signaling and Interaction	desensitization of brain cells	4,16E-02	CNR1,EDN3	2
Connective Tissue Disorders, Developmental Disorder, Gastrointestinal Disease, Organ Morphology, Skeletal and Muscular Disorders, Tissue Morphology	destruction of alveolar bone	4,16E-02	CXCL3,IL17RA	2
Cellular Development, Cellular Growth and Proliferation, Hematological System Development and Function, Hematopoiesis, Humoral Immune Response, Lymphoid Tissue Structure and Development, Tissue Development	development of B-1a lymphocytes	4,16E-02	CNR2,KLF3	2
Embryonic Development, Organismal Development, Tissue Development	development of blood island	4,16E-02	LDB1,NKX2-5	2
Embryonic Development, Organ Development, Organismal Development, Reproductive System Development and Function, Tissue Development	development of fallopian tube	4,16E-02	CTNNB1,WNT7A	2
Cellular Development, Cellular Growth and Proliferation, Embryonic Development, Nervous System Development and Function, Organ Development, Organismal Development, Tissue Development, Visual System Development and Function	development of retinal ganglion cells	4,16E-02	ATOH7,THBS1	2
Embryonic Development, Organismal Development, Tissue Development	development of rhombomere 2	4,16E-02	GBX2,HOXA2	2
Embryonic Development, Organismal Development, Tissue Development	development of rhombomere 3	4,16E-02	GBX2,HOXA2	2
Cellular Development, Nervous System Development and Function, Tissue Development	differentiation of ganglion cells	4,16E-02	ATOH7,ETV5	2
Cellular Development, Nervous System Development and Function, Tissue Development	differentiation of mesencephalic neurons	4,16E-02	GDNF,LIF	2
Cellular Response to Therapeutics	drug resistance of leukemia cells	4,16E-02	ABCC6,CD40	2
Cellular Compromise, Neurological Disease, Ophthalmic Disease, Organismal Injury and Abnormalities	dysfunction of retinal ganglion cells	4,16E-02	SEMA5A,SEMA5B	2
Small Molecule Biochemistry	efficacy of haloperidol	4,16E-02	HTR2A,SLC6A4	2
Cellular Development	epithelial-mesenchymal transition of skin cancer cell lines	4,16E-02	CDH1,ZEB2	2
Cell Cycle, Nervous System Development and Function	exit from cell cycle progression of neurons	4,16E-02	ZIC1,ZIC3	2
Cellular Development, Cellular Growth and Proliferation, Endocrine System Development and Function, Organ Development	expansion of beta islet cells	4,16E-02	AXIN1,CTNNB1	2
Cellular Development, Cellular Growth and Proliferation, Hematological System Development and Function, Humoral Immune Response, Lymphoid Tissue Structure and Development	expansion of follicular B lymphocytes	4,16E-02	BCL3,CD40	2
Hereditary Disorder, Immunological Disease, Organismal Injury and Abnormalities	familial hemophagocytic lymphohistiocytosis type 2	4,16E-02	PRF1,PTPN6	2
Endocrine System Disorders, Hematological Disease, Hereditary Disorder, Organismal Injury and Abnormalities	familial hypocalciuric hypercalcemia	4,16E-02	CASR,GNA11	2
Embryonic Development, Organismal Development, Tissue Development	formation of axial mesoderm	4,16E-02	AXIN1,EPHA2	2
Cellular Assembly and Organization, Cellular Function and Maintenance	formation of midbody	4,16E-02	ARF6,CIT	2
Embryonic Development, Organ Development, Organismal Development, Tissue Development	formation of non-sensory epithelium of inner ear	4,16E-02	NEUROG1,SOX2	2
Cellular Assembly and Organization, DNA Replication, Recombination, and Repair	formation of spindle pole	4,16E-02	CKAP2,DCTN2	2
Embryonic Development, Organ Development, Organismal Development, Reproductive System Development and Function, Tissue Development	formation of uterine gland	4,16E-02	CTNNB1,WNT7A	2
Cell Death and Survival	fratricide of natural killer cells	4,16E-02	CD48,PRF1	2
Cell-To-Cell Signaling and Interaction	function of 5-hydroxytryptamine	4,16E-02	HTR2A,HTR7	2
Cell Morphology, Cellular Function and Maintenance	homologous recombination repair of sarcoma cell lines	4,16E-02	CHD4,PML	2
Lipid Metabolism, Small Molecule Biochemistry	hydrolysis of eicosanoid	4,16E-02	MGLL,NAAA	2
Cancer, Endocrine System Disorders, Gastrointestinal Disease, Organismal Injury and Abnormalities	hyperplasia of alpha islet cells	4,16E-02	GNAS,PCSK2	2
Cellular Function and Maintenance	hyperpolarization of hypothalamic neurons	4,16E-02	ADRA2A,PYY	2
Developmental Disorder, Organismal Injury and Abnormalities, Renal and Urological Disease	hypertrophy of podocytes	4,16E-02	AGT,MAGI2	2
Metabolic Disease	hypervolemia	4,16E-02	AVPR2,SLC12A1	2
Developmental Disorder, Neurological Disease, Organismal Injury and Abnormalities	hypoplasia of brain septum	4,16E-02	ZIC1,ZIC3	2
Developmental Disorder, Endocrine System Disorders, Gastrointestinal Disease	hypoplasia of exocrine region of pancreas	4,16E-02	ATF4,THBS1	2
Developmental Disorder, Neurological Disease, Organismal Injury and Abnormalities	hypoplasia of hippocampus	4,16E-02	ZIC1,ZIC3	2
Connective Tissue Disorders, Dental Disease, Developmental Disorder, Gastrointestinal Disease, Hereditary Disorder, Organismal Injury and Abnormalities, Skeletal and Muscular Disorders	hypoplastic amelogenesis imperfecta	4,16E-02	FAM20A,LAMB3	2
Connective Tissue Disorders, Developmental Disorder	hypotrophy of adipocytes	4,16E-02	AGT,PEMT	2
Cell-To-Cell Signaling and Interaction, Cellular Growth and Proliferation	induction of induced pluripotent stem cells	4,16E-02	SOX2,SOX21	2
Infectious Diseases	infection by Chikungunya virus	4,16E-02	ISG15,PPP1R15A	2
Infectious Diseases	infection by Pseudomonas aeruginosa	4,16E-02	EPAS1,SERPINC1	2
Infectious Diseases	infection by Staphylococcus aureus	4,16E-02	NCF1,UNC93B1	2
Inflammatory Response	inflammation of peritoneal cavity	4,16E-02	SLC6A4,TREM2	2
Cell Cycle, Connective Tissue Development and Function	initiation of G2/M phase transition of brown adipocytes	4,16E-02	Ins1,IRS1	2
Cell Cycle, Connective Tissue Development and Function	initiation of S phase of brown adipocytes	4,16E-02	Ins1,IRS1	2
Neurological Disease	initiation of conduction block of nerves	4,16E-02	MAG,PMP22	2
Cell-To-Cell Signaling and Interaction, Cellular Compromise, Neurological Disease, Organismal Injury and Abnormalities	injury of dopaminergic neurons	4,16E-02	ANGPT2,DLL4	2
Cardiovascular Disease, Organismal Injury and Abnormalities	interstitial fibrosis of left ventricle	4,16E-02	ANGPT2,STK4	2
Cardiovascular Disease, Organismal Injury and Abnormalities, Skeletal and Muscular Disorders	interstitial fibrosis of myocardium	4,16E-02	NCF1,NFKB1	2
Cardiovascular Disease, Neurological Disease	intracranial aneurysm	4,16E-02	ADRA2A,ATP2C1	2
Cellular Movement	invasion of gonadal cell lines	4,16E-02	KISS1,PTP4A3	2
Cardiovascular Disease, Organismal Injury and Abnormalities, Renal and Urological Disease	ischemic injury of kidney	4,16E-02	LCN2,TLR4	2
Auditory and Vestibular System Development and Function, Organ Morphology, Organismal Development	lack of common crus	4,16E-02	FGF3,GBX2	2
Connective Tissue Development and Function, Organ Morphology, Organismal Development, Skeletal and Muscular System Development and Function, Tissue Development	lack of rib	4,16E-02	CDX1,UNCX	2
Auditory and Vestibular System Development and Function, Connective Tissue Development and Function, Organ Morphology, Organismal Development, Skeletal and Muscular System Development and Function, Tissue Development	lack of superior semicircular canal	4,16E-02	FGF3,GBX2	2
Embryonic Development, Organ Development, Organismal Development, Reproductive System Development and Function, Tissue Development	lactation of mammary gland	4,16E-02	AXIN1,CDKN1B	2
Embryonic Development, Organismal Development, Skeletal and Muscular System Development and Function	length of forelimb	4,16E-02	HAPLN1,POR	2
Embryonic Development, Organismal Development, Skeletal and Muscular System Development and Function	length of hindlimb	4,16E-02	HAPLN1,POR	2
Connective Tissue Disorders, Hematological Disease	leptocytosis	4,16E-02	PPP1R15A,TSPAN33	2
Cellular Function and Maintenance, Cellular Movement, Hematological System Development and Function, Humoral Immune Response, Immune Cell Trafficking, Inflammatory Response	localization of B lymphocytes	4,16E-02	CCR6,CNR2	2
Cancer, Neurological Disease, Organismal Injury and Abnormalities	malignant neoplasm of brain stem	4,16E-02	CTNNB1,H3F3A/H3F3B	2
Carbohydrate Metabolism, Nucleic Acid Metabolism, Small Molecule Biochemistry	metabolism of UDP-N-acetylglucosamine	4,16E-02	DPAGT1,SLC35A3	2
Developmental Disorder, Organismal Injury and Abnormalities, Reproductive System Disease	metaplasia of mammary gland tissue	4,16E-02	CTNNB1,FGF3	2
Immunological Disease, Inflammatory Disease, Organ Morphology	mild splenomegaly	4,16E-02	MPL,THPO	2
Connective Tissue Disorders, Hematological Disease	mild thrombocytopenia	4,16E-02	PDPK1,THPO	2
Cell Cycle	mitosis of stem cells	4,16E-02	KDM5B,PAX7	2
Cellular Movement	movement of blood platelets	4,16E-02	GSN,SELPLG	2
Connective Tissue Disorders, Developmental Disorder, Hereditary Disorder, Metabolic Disease, Organismal Injury and Abnormalities, Skeletal and Muscular Disorders	mucopolysaccharidosis type IV	4,16E-02	GALNS,GLB1	2
Cell Morphology	orientation of neuroglia	4,16E-02	GDNF,LCN2	2
Cell-To-Cell Signaling and Interaction, Drug Metabolism, Small Molecule Biochemistry	overflow of dopamine	4,16E-02	GDNF,PARK7	2
Neurological Disease, Skeletal and Muscular Disorders	paralysis of forelimb	4,16E-02	ATP1B2,UGT8	2
Cell Cycle	ploidy of colorectal cancer cell lines	4,16E-02	CKAP2,FBXO5	2
Endocrine System Development and Function, Protein Synthesis, Small Molecule Biochemistry	processing of peptide hormone derivative	4,16E-02	FURIN,PCSK2	2
Cellular Function and Maintenance, Cellular Growth and Proliferation	production of interneurons	4,16E-02	OLIG1,SOX1	2
Auditory and Vestibular System Development and Function, Cellular Growth and Proliferation, Organ Development	proliferation of inner pillar cells	4,16E-02	CDKN1B,SOX2	2
Cellular Development, Cellular Growth and Proliferation, Organ Development, Renal and Urological System Development and Function	proliferation of proximal tubule cells	4,16E-02	AGT,CDH1	2
Nervous System Development and Function	protection of retinal ganglion cells	4,16E-02	ACHE,LIF	2
Hair and Skin Development and Function, Nervous System Development and Function, Organ Morphology, Tissue Morphology	quantity of Merkel cells	4,16E-02	NOG,SOX2	2
Cancer, Organismal Injury and Abnormalities, Respiratory Disease, Tissue Morphology	quantity of pulmonary adenoma	4,16E-02	CDKN1B,FOXM1	2
Embryonic Development, Tissue Morphology	quantity of transit amplifying progenitor cells	4,16E-02	CDKN1B,TLR4	2
Hematological System Development and Function, Humoral Immune Response, Lymphoid Tissue Structure and Development, Tissue Morphology	quantity of transitional-2 marginal zone precursor cells	4,16E-02	CNR2,MAP3K14	2
Cell-To-Cell Signaling and Interaction, Cellular Movement	recruitment of astrocytes	4,16E-02	Cdc42,CNR2	2
Cellular Movement	scattering of colorectal cancer cell lines	4,16E-02	CDH1,CSK	2
Embryonic Development, Nervous System Development and Function	segmentation of brain	4,16E-02	HOXA2,MAFB	2
Embryonic Development, Tissue Development	stratification of epithelial tissue	4,16E-02	CDH1,FGF3	2
Connective Tissue Disorders, Inflammatory Disease, Inflammatory Response, Skeletal and Muscular Disorders	streptococcal cell wall-induced arthritis	4,16E-02	IL17RA,TLR4	2
Cardiovascular System Development and Function, Tissue Morphology	structural integrity of blood vessel	4,16E-02	ANGPT2,TIE1	2
Cell Death and Survival, Digestive System Development and Function	survival of paneth cells	4,16E-02	ERN1,XBP1	2
Developmental Disorder, Organismal Injury and Abnormalities, Skeletal and Muscular Disorders	syndactyly of soft tissue	4,16E-02	MYCN,POR	2
Cardiovascular Disease, Organismal Injury and Abnormalities, Tissue Morphology	thickening of artery	4,16E-02	AGT,ATF4	2
Embryonic Development, Tissue Morphology	thickness of ventricular zone	4,16E-02	ARX,PAFAH1B1	2
Protein Synthesis	translation of reporter protein	4,16E-02	ERN1,NCK1	2
Carbohydrate Metabolism, Molecular Transport, Small Molecule Biochemistry	transport of DL-fructose	4,16E-02	SLC2A2,SLC2A5	2
Cellular Assembly and Organization, Hair and Skin Development and Function	transport of melanosomes	4,16E-02	MLPH,MYRIP	2
Lipid Metabolism, Molecular Transport, Small Molecule Biochemistry	transport of retinol	4,16E-02	RBP4,STRA6	2
Developmental Disorder, Hereditary Disorder, Metabolic Disease, Ophthalmic Disease, Organismal Injury and Abnormalities	tyrosinase-positive oculocutaneous albinism	4,16E-02	BLOC1S3,MC1R	2
Cardiovascular System Development and Function	vasoconstriction of arteriole	4,16E-02	AGT,CNR1	2
Cell Morphology, Endocrine System Development and Function, Organ Morphology, Tissue Morphology	volume of endocrine cells	4,16E-02	PCSK2,PDPK1	2
Embryonic Development, Organ Development, Organ Morphology, Organismal Development, Renal and Urological System Development and Function, Tissue Development	volume of kidney	4,16E-02	GDNF,PDPK1	2
Cell Morphology, Organ Morphology, Skeletal and Muscular System Development and Function, Tissue Morphology	volume of muscle cells	4,16E-02	ANGPT2,PDPK1	2
Organismal Development, Skeletal and Muscular System Development and Function	width of cranium	4,16E-02	ARSB,ROR2	2
Embryonic Development, Organ Development, Organismal Development, Tissue Development, Visual System Development and Function	development of retina	4,26E-02	AIPL1,ARL3,ATOH7,DLL4,FSCN2,HCN1,LIF,Marcks,NEUROD2,NTRK2,RHO,ROM1,SEMA5A,SEMA5B,THBS1,VSX2	16
Psychological Disorders	Anxiety Disorders	4,27E-02	ADRA1D,ADRA2A,CA9,CNR1,CNR2,DRD4,DRD5,GABRA5,GABRQ,GRIN2A,HTR2A,HTR6,HTR7,NR3C2,OXTR,SLC6A12,SLC6A4	17
Cancer, Gastrointestinal Disease, Organismal Injury and Abnormalities	gastric carcinoma	4,34E-02	AATK,ABCC8,ACSBG2,ADARB1,ADCY2,AHRR,AKAP7,AMT,ANGPT2,ANK3,ANLN,AXIN1,B4GALT2,BARHL1,BTBD11,BTBD7,C11orf88,C1QC,C1QL1,C1QTNF3,CAPN12,CARD11,CASR,CCT8L2,CDAN1,CDH1,CDHR2,CHD4,CLSTN2,CNOT4,CNR1,CNTLN,COBLL1,COL5A1,CRHR1,CRYBB1,CRYBB2,CSPG4,CTNNB1,CYP11B1,DDX3X,DPAGT1,E2F7,EGR3,ERF,ERN1,EVL,EXTL3,EYA2,FAM83H,FAT4,FBLN1,FCRLB,GFOD1,GGN,GNAS,GPR50,GPRIN1,GUCA1A,HIVEP2,HSPA2,HSPG2,ICA1,IL17RA,JAK3,KCND1…	153
Cellular Development, Connective Tissue Development and Function	differentiation of fibroblast cell lines	4,35E-02	ADAMTS7,AXIN1,BMP6,C1QL4,Cbr2,CCAR1,Ctf2,CTNNB1,EGLN3,FOXF2,GNAS,IDH2,Ins1,KEAP1,KLK3,LIF,NFATC3,NFE2L2,NR1H4,NR3C2,OSM,PTRF,SLC2A5,TCF7L1,THRAP3,WNT1	26
Hematological System Development and Function, Inflammatory Response, Tissue Morphology	quantity of phagocytes	4,55E-02	AGT,AIRE,BATF3,BCL3,BIK,C5AR1,CBFA2T3,CCR6,CD300A,CD40,Cdc42,CHST3,CNN2,CNR2,DOK2,FOXP3,FUT7,FZD9,GATA2,GNAS,GREM1,GSN,IL17RA,IL23A,JAK3,JARID2,KISS1R,LCN2,LIF,LSP1,LTA,LTB,LTC4S,MAEA,MGAT4B,NFE2L2,NFKB1,NR3C2,PML,PPP2CA,PRF1,PRKCD,PRTN3,PTPN6,RELA,S1PR5,SELPLG,SPIB,STAB1,STAT5B,STAT6,STK4,TBX21,THBS1,TLR4,TLR5,TLX1,TREM2,TSPAN33,XBP1,YBX1,ZFP36L2	62
Cell-To-Cell Signaling and Interaction, Nervous System Development and Function	neurotransmission	4,57E-02	ADARB1,ANK3,ANKS1B,APBA3,CASR,Cd24a,CDH2,CLSTN2,CNR1,CPLX1,CRHR1,CTNNB1,DOC2A,DRD4,DRD5,EGR3,ETV5,FEV,FSTL1,GABRA5,GALR3,GIPC1,GNA11,GRIK5,GRIN2A,HCN1,HCN2,HCRTR1,HLA-A,HNRNPK,HTR2A,HTR6,Ins1,KCNK9,KCNMB4,KISS1,KISS1R,LGI1,LRP4,LRP8,NETO1,NFKB1,NPTX1,NR3C2,NTRK2,NTSR1,P2RX2,PAFAH1B1,PARK7,PIP5K1C,PMP22,PPP1R15A,PPP1R9A,PRKACA,PYY,ROM1,SH3GL3,SHANK2,SLC6A4,STON2,SV2A,SYBU,VDAC1,VIPR1	64
Cell Morphology, Embryonic Development, Organ Development, Organ Morphology, Organismal Development, Tissue Development, Tissue Morphology, Visual System Development and Function	abnormal morphology of photoreceptors	4,62E-02	AIPL1,ATP1B2,CDKN1B,FSCN2,GUCA1A,Irx5,NTRK2,RBP3,RHO,ROM1,STRA6	11
Cellular Function and Maintenance, Hematological System Development and Function	function of cytotoxic T cells	4,75E-02	BATF3,BCL3,CD8B,EBAG9,HLA-A,PRF1,STAT6,TBX21	8
Embryonic Development, Organ Development, Organ Morphology, Organismal Development, Reproductive System Development and Function, Tissue Development	morphogenesis of genital organ	4,75E-02	BMP6,CTNNB1,KDM5B,NIPBL,SOX2,STRA6,WNT7A,WNT9B	8
Cellular Assembly and Organization, Cellular Function and Maintenance	organization of collagen fibrils	4,75E-02	ADAMTS2,COL11A2,COL5A1,GREM1,LOXL2,P4HA1,SCX,SERPINF2	8
Cellular Growth and Proliferation, Connective Tissue Development and Function	colony formation of fibroblasts	4,76E-02	HDAC5,JUND,POU5F1,RELA,SOX2,TIAM1	6
Lipid Metabolism, Molecular Transport, Small Molecule Biochemistry	concentration of long chain fatty acid	4,76E-02	ACLY,AGPS,DAGLA,FABP4,Ins1,SLC27A1	6
Cancer, Endocrine System Disorders	hyperplasia of adrenal gland	4,76E-02	CDKN1B,CYP11B1,GNAS,Ins1,NR3C2,POR	6
Cancer, Immunological Disease, Organismal Injury and Abnormalities	hyperplasia of thymus gland	4,76E-02	CDKN1B,LCN2,MAP2K7,NFATC2,SAC3D1,STK4	6
Cellular Movement	migration of fibrosarcoma cell lines	4,76E-02	ARPC2,CDH2,HNRNPK,KISS1,KISS1R,TIAM1	6
Cancer, Cellular Development, Cellular Growth and Proliferation, Organismal Injury and Abnormalities, Tumor Morphology	proliferation of colon carcinoma cells	4,76E-02	APCDD1,CDHR5,CDX1,CTNNB1,IRS1,THBS1	6
Embryonic Development, Organismal Development, Tissue Development	development of endoderm	4,80E-02	ANGPT2,FURIN,FZD1,GATA4,HSBP1,MAP4K4,MESP2,NKX2-5,NODAL,PDPK1,SOX17,ZIC3	12
Cell-To-Cell Signaling and Interaction, Cellular Movement, Hematological System Development and Function, Immune Cell Trafficking	recruitment of antigen presenting cells	4,86E-02	AGT,ANGPT2,C5AR1,CD40,Cdc42,CNN2,CNR2,COCH,CRYAB,CXCL3,FUT8,LSP1,NFE2L2,OSM,P2RY2,PGF,RHOB,THBS1,TLR4,TLR5	20
Hereditary Disorder, Neurological Disease, Organismal Injury and Abnormalities, Psychological Disorders, Skeletal and Muscular Disorders	Huntington's Disease	4,89E-02	ADCY2,ADRA1D,AHCYL1,APOA4,ARL3,ATP2A2,B3GALT4,BAIAP2,BCL7A,CA11,CASP7,CD68,Cdc42,CDH2,CHRM4,CIRBP,CNR1,CNR2,COCH,CRYAB,CTNNB1,DBP,DNAJA1,DRD4,DRD5,EGR4,ELAVL2,ENO3,ETV5,FAM173A,FAM3C,GABRA5,GAS5,GDNF,GRIN2A,HDAC5,HSBP1,HSPA8,HTR2A,HTR6,ICA1,IER5,KCTD17,KDM3A,Klf16,LMOD1,LRP4,MAN1A1,MYH7,NFKB1,NTRK2,P4HA1,PFKM,PGK1,PLCB1,PMP22,PPM1B,PPP1CB,PSMB6,Ptprv,RASGRP2,RBP4,RGS14,RHO,ROM1,SEC24A,SEPT5,SERPI…	80
